# Supplementary material for: Transcriptomic analysis of OsRUS1 overexpression rice lines with rapid and dynamic leaf rolling morphology
Source: Sci Rep. 2022 Apr 25;12:6736. doi: 10.1038/s41598-022-10784-x (PMC9038715; doi:10.1038/s41598-022-10784-x)
Supplement: Supplementary file 9 — Supplementary Table S2. [file 41598_2022_10784_MOESM9_ESM.xlsx]

## Sheet: Sheet1
Supplementary Table S2. Statistical table of reads and reference genome alignment of WT and OsRUS1-OX RNA-Seq data
Sample name	WT1	WT2	WT3	OsRUS1-OX_1	OsRUS1-OX_2	OsRUS1-OX_3
Total reads	24376218	31888256	31093862	37297918	33516652	37815434
Total mapped	21580233 (88.53%)	28733754 (90.11%)	27041715 (86.97%)	32804016 (87.95%)	29543788 (88.15%)	33624183 (88.92%)
Multiple mapped	299831 (1.23%)	447662 (1.4%)	663299 (2.13%)	451879 (1.21%)	391217 (1.17%)	456776 (1.21%)
Uniquely mapped	21280402 (87.3%)	28286092 (88.7%)	26378416 (84.83%)	32352137 (86.74%)	29152571 (86.98%)	33167407 (87.71%)
Reads map to '+'	10637974 (43.64%)	14145073 (44.36%)	13189100 (42.42%)	16171046 (43.36%)	14571185 (43.47%)	16580408 (43.85%)
Reads map to '-'	10642428 (43.66%)	14141019 (44.35%)	13189316 (42.42%)	16181091 (43.38%)	14581386 (43.5%)	16586999 (43.86%)
Non-splice reads	13942182 (57.2%)	20258981 (63.53%)	17275081 (55.56%)	22104507 (59.26%)	19690380 (58.75%)	22597378 (59.76%)
Splice reads	7338220 (30.1%)	8027111 (25.17%)	9103335 (29.28%)	10247630 (27.48%)	9462191 (28.23%)	10570029 (27.95%)
(1) Total reads：The number statistics of sequencing data after the sequencing data were filtered(Clean data);
(2) Total mapped：Statistics on the number of sequences that can be localized to the genome;
(3) Multiple mapped：The number of sequences that have multiple alignments on the reference sequence;
(4) Uniquely mapped：The number of sequences that have unique alignments on the reference sequence;
(5) Reads map to '+'，Reads map to '-'：Statustics of sequence alignment to the genome of positive strand and nagative strand;
(6) Non-splice reads: At (2), statistics on the sequencing sequence of entire section alignment in exons;and the percentage of Splice reads depends on the length of the sequenced fragment.
(7) Splice reads：At (2), statistics on the sequencing sequence (also known as Junction reads) of subsection alignment in two exons.
