# Supplementary material for: Transcriptomic analysis of OsRUS1 overexpression rice lines with rapid and dynamic leaf rolling morphology
Source: Sci Rep. 2022 Apr 25;12:6736. doi: 10.1038/s41598-022-10784-x (PMC9038715; doi:10.1038/s41598-022-10784-x)
Supplement: Supplementary file 10 — Supplementary Table S3. [file 41598_2022_10784_MOESM10_ESM.xlsx]

## Sheet: MutvsWT.DEG
Supplementary Table S3. List of the differentially expressed genes between WT and OsRUS1-OX
Gene_id	readcount_OsRUS1-OX	readcount_WT	log2FoldChange	pval	padj	Associated Gene Name	Description
EPlOSAG00000000331	2.53396	20.1118	-2.9886	0.0025615	0.031996	-//-
EPlOSAG00000002160	13.4215	50.2593	-1.9048	1.5511e-05	0.00046663	-//-
EPlOSAG00000003242	2.49828	12.9355	-2.3723	0.0041655	0.046577	-//-
EPlOSAG00000003861	9.13256	35.9408	-1.9765	5.1271e-05	0.0013003	-//-
EPlOSAG00000003900	55.415	0.919082	5.9139	0.00010048	0.0022886	-//-
EPlOSAG00000005443	6.55797	0	Inf	0.0020484	0.026866	-//-
EPlOSAG00000007019	5.71862	21.3264	-1.8989	0.0020073	0.026425	-//-
EPlOSAG00000007153	28.5834	3.09923	3.2052	0.000165	0.0034672	-//-
EPlOSAG00000007843	16.9961	47.2792	-1.476	0.00042988	0.0076084	-//-
EPlOSAG00000008086	24.65	3.79399	2.6998	5.9791e-05	0.0014949	-//-
EPlOSAG00000008850	16.4126	42.823	-1.3836	0.0013347	0.019185	-//-
EPlOSAG00000011466	0.834407	10.0683	-3.5929	0.0010762	0.016195	-//-
EPlOSAG00000011635	10.2043	0	Inf	0.00046161	0.0080666	-//-
EPlOSAG00000011815	0.320406	9.86253	-4.944	0.0013526	0.019378	-//-
EPlOSAG00000012369	9.12122	26.6786	-1.5484	0.0024322	0.030829	-//-
EPlOSAG00000012444	1.93872	11.3232	-2.5461	0.0045271	0.049448	-//-
EPlOSAG00000012653	35.6022	9.07337	1.9723	0.0023729	0.030211	-//-
EPlOSAG00000014137	17.2604	41.8559	-1.278	0.0033707	0.039449	-//-
EPlOSAG00000016320	10.5152	28.4084	-1.4338	0.0045885	0.049947	-//-
EPlOSAG00000016712	0	5.74049	#NAME?	0.0019023	0.02533	-//-
EPlOSAG00000019095	13.4766	1.37401	3.294	0.00069039	0.011329	-//-
EPlOSAG00000019347	11.0257	44.0593	-1.9986	2.334e-05	0.00066347	-//-
EPlOSAG00000020851	63.807	22.5193	1.5026	6.4367e-05	0.001588	-//-
EPlOSAG00000021175	35.4453	85.8273	-1.2758	0.00016737	0.0034985	-//-
EPlOSAG00000021714	44.8053	93.4153	-1.06	0.00086726	0.013592	-//-
EPlOSAG00000022381	14.8045	46.2055	-1.642	0.00018124	0.0037491	-//-
EPlOSAG00000022894	3.97844	25.4886	-2.6796	2.0953e-05	0.00060486	-//-
EPlOSAG00000023394	44.936	2.41841	4.2157	0.00022862	0.0045483	-//-
EPlOSAG00000024680	20.6203	0.340411	5.9206	4.825e-08	2.8852e-06	-//-
EPlOSAG00000025431	162.344	19.5703	3.0523	1.8805e-15	4.558e-13	-//-
EPlOSAG00000029209	31.9201	6.99999	2.189	6.7484e-05	0.0016534	-//-
EPlOSAG00000037387	0.595248	10.6578	-4.1623	0.00035986	0.006563	-//-
EPlOSAG00000044503	23.3369	2.52056	3.2108	0.00042441	0.0075285	-//-
EPlOSAG00000047091	0.834407	15.4141	-4.2074	0.00082151	0.013023	-//-
EPlOSAG00000047686	338.728	81.255	2.0596	0.00034708	0.0063612	-//-
EPlOSAG00000049241	20.6902	49.1129	-1.2472	0.001795	0.024315	-//-
EPlOSAG00000050096	65.6267	126.179	-0.94312	0.0014583	0.020506	-//-
EPlOSAG00000052360	8.5666	0.459541	4.2205	0.0016241	0.022431	-//-
EPlOSAG00000053145	11.0501	64.3629	-2.5422	2.6964e-09	2.1953e-07	-//-
OS01G0102300	521.196	1025.01	-0.97575	0.00092684	0.014349	P0402A09.21
OS01G0102600	1177.96	2220.56	-0.91463	9.8552e-05	0.0022561	P0672D08.45	Shikimate kinase/Threonine synthase-like 1||P-loop containing nucleoside triphosphate hydrolase||
OS01G0102900	12998.3	3630.54	1.8401	1.137e-05	0.00035743	LIR1	Light regulated Lir1
OS01G0103400	80.802	39.7348	1.024	0.0045596	0.049717
OS01G0105700	52.7611	19.1169	1.4646	0.00045614	0.0079886	P0005A05.10	Myc-type, basic helix-loop-helix (bHLH) domain
OS01G0105900	2999.35	497.185	2.5928	2.4725e-08	1.6331e-06	P0005A05.12	Carbohydrate kinase PfkB||Ribokinase-like
OS01G0108400	23.8053	0.346595	6.1019	3.5356e-05	0.00094897	P0482C06.19	Myc-type, basic helix-loop-helix (bHLH) domain||Achaete-scute transcription factor-related
OS01G0108600	165.731	281.112	-0.7623	0.0036847	0.0423	P0482C06.23-1	Myc-type, basic helix-loop-helix (bHLH) domain||Achaete-scute transcription factor-related||Myc-type, basic helix-loop-helix (bHLH) domain||Achaete-scute transcription factor-related
OS01G0109500	4.05969	20.036	-2.3032	0.00042857	0.0075895	P0482C06.31
OS01G0110050	9.52323	30.0919	-1.6599	0.0010963	0.016412
OS01G0110400	742.866	356.711	1.0583	0.00012897	0.0028339	P0439B06.9	Thiolase||Thiolase-like, subgroup||Thiolase-like||Thiolase, active site||Thiolase, conserved site||Thiolase, acyl-enzyme intermediate active site||Thiolase, N-terminal||Thiolase, C-terminal
OS01G0111100	66.5091	22.5488	1.5605	4.3498e-05	0.0011349	P0439B06.20	Cyclophilin-like peptidyl-prolyl cis-trans isomerase domain||Cyclophilin-like domain
OS01G0112500	1043.99	536.694	0.95994	8.6237e-05	0.0020319	P0439B06.36	Armadillo||Armadillo-like helical||Armadillo-type fold||Armadillo-like helical||Armadillo-type fold
OS01G0115533	0.834407	8.9511	-3.4232	0.0035951	0.041464	-//-
OS01G0115600	248.076	556.047	-1.1644	0.0001174	0.002616	P0463F06.25	Protein kinase domain||Serine-threonine/tyrosine-protein kinase catalytic domain||Serine/threonine-protein kinase, active site||Protein kinase-like domain||Concanavalin A-like lectin/glucanase, subgroup||Protein kinase, ATP binding site
OS01G0115900	118.901	265.875	-1.161	2.9234e-05	0.00080298
OS01G0116901	0.554624	9.18936	-4.0504	0.0032071	0.038054
OS01G0117100	105.552	193.472	-0.87417	0.0040817	0.045844		Protein kinase domain||Serine-threonine/tyrosine-protein kinase catalytic domain||Serine/threonine-protein kinase, active site||Protein kinase-like domain||Concanavalin A-like lectin/glucanase, subgroup||Protein kinase, ATP binding site
OS01G0118600	26.1453	1.71903	3.9269	5.5072e-08	3.2503e-06		Glycosyltransferase AER61, uncharacterised
OS01G0118700	420.006	121.823	1.7856	2.0624e-07	1.0615e-05	P0698A04.10	Glycosyltransferase AER61, uncharacterised
OS01G0122000	76.0285	26.0272	1.5465	2.1587e-05	0.0006203	P0445D12.8
OS01G0123900	164.303	18.6743	3.1372	0.00012611	0.0027789	P0037C04.13	Proteinase inhibitor I12, Bowman-Birk
OS01G0124100	133.389	30.2405	2.1411	2.2303e-05	0.00063684	P0037C04.15	Proteinase inhibitor I12, Bowman-Birk
OS01G0124200	187.251	11.0446	4.0836	0.0037516	0.04286	PINA	Proteinase inhibitor I12, Bowman-Birk
OS01G0126200	1033.33	2344.96	-1.1823	4.9813e-07	2.3537e-05	P0409B08.2	Cupredoxin||Multicopper oxidase, type 2||Multicopper oxidase, type 3
OS01G0126401	31.0037	84.3141	-1.4433	0.0006132	0.010256
OS01G0128300	211.419	106.974	0.98284	0.00046014	0.0080453	P0408F06.3	Protein of unknown function DUF4281
OS01G0128700	66.2745	152.079	-1.1983	4.5958e-05	0.0011883
OS01G0128800	1036.21	2214.77	-1.0958	2.6084e-06	0.00010051
OS01G0129800	7.68168	0	Inf	0.00078529	0.012555	P0408F06.27
OS01G0134500	54.1202	121.545	-1.1673	0.00020032	0.0040905	OSJNBA0083M16.29	Fatty acid hydroxylase
OS01G0135700	278.937	103.656	1.4281	6.4757e-08	3.7594e-06	CML16	EF-hand domain||EF-hand domain pair||EF-Hand 1, calcium-binding site
OS01G0136100	408.362	12.612	5.017	1.1128e-35	1.4133e-32	HSP16.9A	Alpha crystallin/Hsp20 domain||HSP20-like chaperone
OS01G0136200	238.901	21.3418	3.4847	3.7342e-14	7.2742e-12	HSP16.9B	Alpha crystallin/Hsp20 domain||HSP20-like chaperone
OS01G0137200	14.0821	0	Inf	1.6908e-06	6.8861e-05		Wall-associated receptor kinase galacturonan-binding domain
OS01G0137700	0.834407	26.0441	-4.9641	1.2443e-09	1.0975e-07		Wall-associated receptor kinase galacturonan-binding domain
OS01G0137800	7.72376	114.706	-3.8925	5.4211e-22	2.459e-19	-//-
OS01G0137875	1.15975	11.4918	-3.3087	0.00069004	0.011329	-//-
OS01G0138500	558.288	189.866	1.556	1.9312e-08	1.3103e-06	P0443D08.40	Protein of unknown function DUF789
OS01G0138900	1245.31	557.515	1.1594	0.00042774	0.0075832	P0443D08.45	Mandelate racemase/muconate lactonizing enzyme||Mandelate racemase/muconate lactonizing enzyme, N-terminal||Mandelate racemase/muconate lactonizing enzyme, C-terminal||Enolase N-terminal domain-like||Enolase C-terminal domain-like
OS01G0139200	2333.59	1187.39	0.97476	2.9969e-05	0.00082175	P0480E02.3	Phox/Bem1p||
OS01G0141000	268.221	634.037	-1.2411	9.8538e-06	0.00031508		AP2/ERF domain||B3 DNA binding domain||DNA-binding pseudobarrel domain||DNA-binding domain
OS01G0141600	479.045	839.122	-0.80872	0.00062207	0.010369	P0019D06.7	Vitamin B6 photo-protection and homoeostasis
OS01G0141700	146.109	250.554	-0.77808	0.0037874	0.04318	P0019D06.8	WD40 repeat||Zinc finger, CCHC-type||WD40/YVTN repeat-like-containing domain||WD40-repeat-containing domain||WD40 repeat, conserved site
OS01G0142300	685.269	1422.24	-1.0534	4.6639e-06	0.00016436	P0024G09.1	Glycosyl transferase, family 1||Glycosyltransferase subfamily 4, N-terminal domain||Glycosyl transferase, family 1||Glycosyltransferase subfamily 4, N-terminal domain
OS01G0143100	159.67	273.747	-0.77775	0.0025505	0.031883	P0024G09.17	Mitochondrial carrier protein||Mitochondrial substrate/solute carrier||Mitochondrial carrier domain
OS01G0144100	261.583	131.686	0.99017	0.00013362	0.0029047	P0024G09.30	Pentapeptide repeat
OS01G0144800	80.3432	27.7973	1.5312	1.9596e-05	0.00057083	P0024G09.37	Protein of unknown function DUF3681
OS01G0151200	3611.03	6793.64	-0.91177	8.8338e-05	0.00207	P0009G03.18-1	Membrane insertase OXA1/ALB3/YidC||Membrane insertase YidC/Oxa1, C-terminal||Membrane insertase OXA1/ALB3/YidC||
OS01G0151600	581.592	173.293	1.7468	0.00085622	0.013452	P0009G03.21
OS01G0155800	359.757	15.4543	4.5409	7.5466e-33	7.7296e-30	P0011G08.23
OS01G0158200	518.297	837.232	-0.69185	0.0043403	0.047975	P0011G08.46	Peptidase S10, serine carboxypeptidase||Peptidase S10, serine carboxypeptidase, active site||Alpha/Beta hydrolase fold
OS01G0159000	144.48	0.346595	8.7034	0.00012998	0.0028503		Transcription factor TGA like domain
OS01G0159400	608.241	256.151	1.2476	2.2003e-05	0.00063055	P0041E11.16	Acyl-CoA dehydrogenase, conserved site||Acyl-CoA oxidase/dehydrogenase, central domain||Acyl-CoA dehydrogenase/oxidase C-terminal||Acyl-CoA dehydrogenase/oxidase, N-terminal and middle domain||Acyl-CoA dehydrogenase/oxidase, N-terminal
OS01G0159800	61.4761	16.5034	1.8973	1.9322e-06	7.7856e-05		Myc-type, basic helix-loop-helix (bHLH) domain
OS01G0160200	0.834407	13.4012	-4.0055	5.8334e-05	0.001463	P0041E11.27	Leucine-rich repeat||Leucine-rich repeat-containing N-terminal, type 2
OS01G0160800	31.5068	3.78005	3.0592	9.3301e-05	0.0021608	P0041E11.39	Ribosome-inactivating protein||Ribosome-inactivating protein, subdomain 1||Ribosome-inactivating protein subgroup
OS01G0161300	25.7129	74.5242	-1.5352	3.811e-05	0.001016		Leucine-rich repeat||Leucine-rich repeat-containing N-terminal, type 2||Leucine rich repeat 4
OS01G0164600	661.399	1156.66	-0.80637	0.00057348	0.0096961		Protein phosphatase 2C (PP2C)-like domain
OS01G0166100	993.442	391.945	1.3418	2.2613e-08	1.5116e-06	P0701D05.20	Thermonuclease active site||Staphylococcal nuclease (SNase-like), OB-fold
OS01G0167400	99.0075	42.7241	1.2125	0.00030142	0.0056765	P0028E10.7	Ribosome-inactivating protein||Ribosome-inactivating protein, subdomain 1||Ribosome-inactivating protein subgroup
OS01G0168100	1190.94	2259.75	-0.92406	0.00010282	0.0023336	P0028E10.16	KIP1-like||
OS01G0170051	365.783	91.1942	2.004	0.0017228	0.023538
OS01G0170700	25.0672	65.3873	-1.3832	0.00034248	0.006304	P0583G08.14
OS01G0172800	453.625	155.553	1.5441	1.9711e-09	1.6601e-07	OSJNBA0089K24.2	Lipase/lipooxygenase, PLAT/LH2||Embryo-specific 3
OS01G0173000	1519.46	2636.24	-0.79492	0.00046708	0.0081533	OSJNBA0089K24.4	Putative thiol-disulphide oxidoreductase DCC
OS01G0175700	81.2069	622.233	-2.9378	0.00026379	0.0050887	BOR2	Bicarbonate transporter, eukaryotic||Bicarbonate transporter, C-terminal
OS01G0179800	2779.9	5095.66	-0.87423	0.001092	0.01637	OJ1174_D05.1	TMS membrane protein/tumour differentially expressed protein
OS01G0182300	6.12522	20.3083	-1.7292	0.0033405	0.039168	P0666G04.24
OS01G0183300	51.8367	22.2285	1.2216	0.0026811	0.033048	P0489A01.10	Inositol polyphosphate-related phosphatase||Endonuclease/exonuclease/phosphatase
OS01G0186600	7.59695	175.436	-4.5294	8.1219e-05	0.0019361	P0510F03.37
OS01G0187900	195.483	410.797	-1.0714	0.00010374	0.0023511	P0512G09.15	SANT/Myb domain||Zinc finger, CCHC-type||Myb domain, plants||Homeodomain-like||Myb domain
OS01G0189700	204.715	358.743	-0.80933	0.0011397	0.016942		||Ankyrin repeat||Ankyrin repeat-containing domain||Ankyrin repeat||Ankyrin repeat-containing domain||
OS01G0190300	138.189	71.694	0.94672	0.00089144	0.013889	IAA2	AUX/IAA protein||Aux/IAA-ARF-dimerisation
OS01G0191200	1378.41	86.6654	3.9914	2.5548e-41	4.5066e-38	P0710E05.30	Acid phosphatase (Class B)||Acid phosphatase, plant||Vegetative storage protein/acid phosphatase||HAD-like domain||Acid phosphatase (Class B)||Acid phosphatase, plant||Vegetative storage protein/acid phosphatase||HAD-like domain
OS01G0191300	259.369	137.821	0.91221	0.00074371	0.011999	NAC075	NAC domain
OS01G0191700	3728.73	2121.84	0.81337	0.0002248	0.004492	P0671B11.3	Phosphofructokinase domain||Pyrophosphate-dependent phosphofructokinase TP0108||Phosphofructokinase
OS01G0192000	585.949	190.955	1.6175	6.3127e-07	2.8758e-05		Zinc finger, CCCH-type||
OS01G0192300	4707.18	558.221	3.076	7.691e-10	7.1614e-08	P0671B11.19-3	SANT/Myb domain||Zinc finger, CCHC-type||Myb domain, plants||Homeodomain-like||Myb domain||Zinc finger, CCHC-type
OS01G0192900	239.812	2.75882	6.4417	1.0126e-47	2.923e-44	P0671B11.29	Aminotransferases, class-I, pyridoxal-phosphate-binding site||Aminotransferase, class I/classII||Pyridoxal phosphate-dependent transferase, major region, subdomain 1||Pyridoxal phosphate-dependent transferase, major region, subdomain 2||Pyridoxal phosphate-dependent transferase
OS01G0194300	197.792	348.687	-0.81795	0.0017134	0.02343	P0001B06.13	BTB/POZ-like||Ankyrin repeat||BTB/POZ fold||BTB/POZ||Ankyrin repeat-containing domain||NPR1/NIM1-like, C-terminal||Domain of unknown function DUF3420
OS01G0194600	278.4	708.155	-1.3469	0.00088131	0.013758	GRXS2	Glutaredoxin||Glutaredoxin-like, plant II||Thioredoxin-like fold
OS01G0200350	315.405	0.806136	8.612	7.8285e-62	6.2142e-58
OS01G0200600	33.1695	0	Inf	1.0102e-05	0.00032139	B1015E06.11	AP2/ERF domain||DNA-binding domain
OS01G0201100	327.011	75.8629	2.1079	1.1064e-05	0.00034955	B1015E06.23	Glycosyl transferase, family 14
OS01G0201200	1426.55	2958.25	-1.0522	4.2891e-06	0.0001525	B1015E06.24	Protein kinase domain||Serine-threonine/tyrosine-protein kinase catalytic domain||Serine/threonine-protein kinase, active site||Protein kinase-like domain||Serine/threonine-protein kinase HT1, plant
OS01G0202500	211.346	502.447	-1.2494	0.0026838	0.033068		Zinc finger, B-box
OS01G0203400	110.185	22.9944	2.2606	4.7415e-06	0.00016672	P0451C06.4
OS01G0209800	3.14403	29.1667	-3.2136	4.5376e-07	2.1698e-05	P0466B10.13	Amino acid/polyamine transporter I||Cationic amino acid transporter, C-terminal||Amino acid/polyamine transporter I||Cationic amino acid transporter, C-terminal
OS01G0210600	2183.2	1173.66	0.89542	8.8882e-05	0.0020813	P0466B10.24	Protein of unknown function DUF538
OS01G0214200	285.56	468.945	-0.71562	0.0035896	0.041431	P0515G01.4	Lipase, GDSL||SGNH hydrolase-type esterase domain
OS01G0214500	398.679	42.8339	3.2184	3.6975e-13	6.0831e-11	P0515G01.8
OS01G0214600	8.02331	27.2449	-1.7637	0.00096426	0.01482	P0515G01.11	Lipase, GDSL||SGNH hydrolase-type esterase domain
OS01G0220200	1241.41	2384.92	-0.94196	7.5381e-05	0.0018243		Conserved hypothetical protein CHP01589, plant
OS01G0221600	635.075	188.28	1.754	4.3739e-07	2.1011e-05	P0483F08.41	Aluminum-activated malate transporter
OS01G0222600	1313.24	172.273	2.9304	4.7434e-05	0.0012225	P0443E05.14
OS01G0224200	18.7056	2.86097	2.7089	0.00075913	0.012204	P0417G05.34
OS01G0226600	845.704	534.055	0.66316	0.0039835	0.044964	P0443E07.25-2	Voltage-dependent anion channel
OS01G0227200	824.138	460.801	0.83874	0.00029906	0.0056388	P0452F10.7	Protein kinase domain||Serine-threonine/tyrosine-protein kinase catalytic domain||Serine/threonine-protein kinase, active site||Protein kinase-like domain||Protein kinase, ATP binding site
OS01G0229400	74.504	22.2378	1.7443	2.5311e-06	9.813e-05		Small GTPase superfamily||Small GTPase superfamily, Rho type||Small GTP-binding protein domain||P-loop containing nucleoside triphosphate hydrolase
OS01G0229500	184.636	96.3784	0.9379	0.0012382	0.018075	P0485D09.12	Thioesterase superfamily||HotDog domain
OS01G0229600	1025.06	472.406	1.1176	0.00057642	0.0097354		HotDog domain
OS01G0231000	646.369	372.288	0.79594	0.0011112	0.016582	IAA3	AUX/IAA protein||Aux/IAA-ARF-dimerisation||AUX/IAA protein||Aux/IAA-ARF-dimerisation||AUX/IAA protein||Aux/IAA-ARF-dimerisation
OS01G0231500	1046.5	1736.38	-0.7305	0.001628	0.022455	P0431F01.19-1	Protein kinase domain||Serine/threonine-protein kinase, active site||Protein kinase-like domain||Protein kinase, ATP binding site||Protein kinase domain||Protein kinase-like domain||Protein kinase, ATP binding site
OS01G0233900	153.443	85.2655	0.84766	0.0030722	0.036811	P0702F03.16	Ubiquitin-conjugating enzyme, E2||Ubiquitin-conjugating enzyme/RWD-like
OS01G0235100	1936.72	3662.67	-0.91928	0.00075947	0.012204	P0702F03.30	Lin-54 family
OS01G0238500	589.923	165.191	1.8364	5.1318e-06	0.00017867	OSJNBA0086P08.22	Aminotransferase, class IV
OS01G0239700	912.539	557.945	0.70976	0.0027562	0.033776	OSJNBA0010K01.7	Protein kinase domain||Leucine-rich repeat||Serine/threonine-protein kinase, active site||Protein kinase-like domain||Leucine-rich repeat-containing N-terminal, type 2||Protein kinase, ATP binding site||Protein kinase domain||Leucine-rich repeat||Serine/threonine-protein kinase, active site||Protein kinase-like domain||Leucine-rich repeat-containing N-terminal, type 2||Protein kinase, ATP binding…
OS01G0241000	402.304	84.9669	2.2433	2.3089e-16	6.266e-14	OSJNBA0010K01.25
OS01G0242600	1108.93	337.507	1.7162	5.5928e-10	5.3813e-08	B1066G12.17	C2 domain
OS01G0242800	20.5744	3.10542	2.728	9.748e-05	0.0022348
OS01G0243700	8.09467	28.1331	-1.7972	0.00067921	0.011186	B1066G12.32	X8
OS01G0243800	15.0073	52.2444	-1.7996	0.0021184	0.02759
OS01G0246400	2992.32	6933.97	-1.2124	1.6207e-07	8.5485e-06	OSJNBA0049B20.7	Chlorophyll A-B binding protein||Chlorophyll a/b binding protein domain
OS01G0247500	146.03	73.8278	0.98403	0.00077258	0.012381	P0034C11.11	Protein kinase domain||Serine/threonine-protein kinase, active site||Protein kinase-like domain||Protein kinase, ATP binding site
OS01G0247600	187.361	104.2	0.84646	0.003269	0.038539
OS01G0248701	9.60942	0.687006	3.8061	0.0020567	0.026952	OSJNBA0049B20.22	Polyprenyl synthetase||Terpenoid synthase||Polyprenyl synthetase-related
OS01G0253800	6.58377	0	Inf	0.002024	0.026611	P0705D01.6
OS01G0256500	8317.95	1513.36	2.4585	3.5491e-12	4.8158e-10	P0711E10.36	Late embryogenesis abundant protein, LEA-5
OS01G0257400	194.402	63.105	1.6232	0.00013359	0.0029047		Zinc finger, CCCH-type
OS01G0260800	39.9271	87.7859	-1.1366	0.0029131	0.035291	P0699D11.20
OS01G0264000	72.4962	14.2568	2.3463	3.2835e-06	0.00012201	P0453A06.11	Zinc finger, Dof-type
OS01G0264500	279.264	473.169	-0.76073	0.0018865	0.025174	P0453A06.25
OS01G0265000	116.509	57.3832	1.0217	0.001081	0.016245	P0453A06.30	Aromatic-ring hydroxylase-like||Geranylgeranyl reductase, plant/prokaryotic||Geranylgeranyl reductase, plant/cyanobacteria||Geranylgeranyl reductase family||NAD(P)-binding domain||Pyridine nucleotide-disulphide oxidoreductase, FAD/NAD(P)-binding domain
OS01G0265400	145.226	290.485	-1.0002	0.00012005	0.0026676
OS01G0266100	6.25348	0	Inf	0.0027355	0.033575	P0499C11.25	Zinc finger, RING-type||Zinc finger, RING/FYVE/PHD-type
OS01G0268300	604.119	1456.56	-1.2697	4.4485e-05	0.0011568	GYRB	DNA topoisomerase, type IIA, subunit B||DNA topoisomerase, type IIA||DNA gyrase B subunit, C-terminal||Histidine kinase-like ATPase, ATP-binding domain||Toprim domain||DNA gyrase, subunit B||DNA topoisomerase, type IIA, subunit B, domain 2||DNA topoisomerase, type IIA, central domain||DNA topoisomerase, type IIA-like domain||Ribosomal protein S5 domain 2-type fold, subgroup||DNA topoisomerase, ty…
OS01G0270100	1225.72	692.068	0.82465	0.0004458	0.0078335		Proteinase inhibitor I25, cystatin||Proteinase inhibitor I25, cystatin, conserved site||Proteinase inhibitor I25, cystatin, conserved region||Cystatin||Proteinase inhibitor I25, cystatin||Proteinase inhibitor I25, cystatin, conserved site||Proteinase inhibitor I25, cystatin, conserved region||Cystatin
OS01G0273500	264.315	152.915	0.78953	0.0036849	0.0423	P0424A08.1	DnaJ domain||Tetratricopeptide-like helical||Tetratricopeptide repeat-containing domain||Tetratricopeptide repeat
OS01G0274100	73.7397	13.4321	2.4568	1.884e-09	1.5952e-07	P0424A08.7	Pyridine nucleotide-disulphide oxidoreductase, class-II||FAD-dependent pyridine nucleotide-disulphide oxidoreductase
OS01G0276900	251.896	447.709	-0.82973	0.001866	0.025	P0038F12.27
OS01G0278900	709.12	1183.94	-0.73949	0.0022665	0.02916	P0025D05.28
OS01G0279000	48.4379	20.6983	1.2266	0.0031967	0.038		Zinc finger, DHHC-type, palmitoyltransferase
OS01G0279100	21459.8	11677	0.87797	0.0012411	0.018094	P0003H10.2	Rubrerythrin||Magnesium-protoporphyrin IX monomethyl ester aerobic oxidative cyclase||Ferritin-like superfamily||
OS01G0279400	23.7078	357.452	-3.9143	2.8162e-08	1.8212e-06	MFS1	Major facilitator superfamily||Major facilitator superfamily domain, general substrate transporter||Major facilitator superfamily domain
OS01G0279500	0.274842	9.03931	-5.0395	0.001119	0.016681
OS01G0283300	3136.86	1685.57	0.89608	0.0020116	0.02647	OSJNBA0004B13.11
OS01G0283700	7.04087	0	Inf	0.0014145	0.020031	P0498A12.5	NAD-dependent epimerase/dehydratase||NAD(P)-binding domain
OS01G0284500	42.5523	0	Inf	1.4204e-16	3.9217e-14	GER4	Germin||Cupin 1||RmlC-like cupin domain||RmlC-like jelly roll fold||Germin, manganese binding site
OS01G0284900	883.321	165.472	2.4164	1.8746e-10	2.0041e-08	P0498A12.18
OS01G0286200	55.1662	13.4971	2.0311	9.9038e-06	0.00031636
OS01G0289600	317.531	734.399	-1.2097	8.4691e-07	3.7142e-05		DNA-binding WRKY
OS01G0295900	276.035	488.664	-0.82399	0.00068065	0.011195		Gcp-like domain||Kae1/YgjD family
OS01G0301900	109.106	190.6	-0.80482	0.0036249	0.041763	P0035H10.3	Protein of unknown function DUF247, plant
OS01G0302000	53.0713	107.534	-1.0188	0.0007961	0.01269
OS01G0303600	39.8438	2.8594	3.8006	0.00038219	0.0068821	B1146F03.38	Zinc finger, RING-CH-type||Zinc finger, RING/FYVE/PHD-type||Protein of unknown function DUF3675
OS01G0303800	53.0894	13.2046	2.0074	3.1555e-05	0.00085963	B1146F03.43	Universal stress protein A||UspA||Rossmann-like alpha/beta/alpha sandwich fold||Universal stress protein A||UspA||Rossmann-like alpha/beta/alpha sandwich fold
OS01G0306400	30.1584	2.73566	3.4626	0.00083054	0.013127	P0552C05.31	Transcription factor TGA like domain
OS01G0307624	4.75595	20.1969	-2.0863	0.001122	0.016718
OS01G0309800	374.065	807.209	-1.1097	5.2887e-06	0.00018333	P0551A11.11	Heavy metal-associated domain, HMA
OS01G0310600	127.329	61.2329	1.0562	0.00061029	0.01022	-//-
OS01G0322700	403.329	125.191	1.6878	1.1578e-05	0.00036256	-//-
OS01G0328600	541.483	859.68	-0.66689	0.0042372	0.047158
OS01G0329000	0.320406	6.65339	-4.3761	0.0033968	0.039696	P0554D10.8	Phospholipid/glycerol acyltransferase
OS01G0332800	396.927	1803.5	-2.1839	6.0206e-19	2.2758e-16	B1140D12.11	Peptidase S10, serine carboxypeptidase||Peptidase S10, serine carboxypeptidase, active site||Alpha/Beta hydrolase fold||Peptidase S10, serine carboxypeptidase||Peptidase S10, serine carboxypeptidase, active site||Alpha/Beta hydrolase fold
OS01G0339500	54.9185	166.165	-1.5973	0.0031038	0.037119	B1088D01.17
OS01G0342500	199.302	516.603	-1.3741	1.9551e-05	0.00057004
OS01G0343300	29.7574	65.1136	-1.1297	0.0015351	0.021434	B1045F02.28	Zinc finger, GATA-type||Zinc finger, NHR/GATA-type
OS01G0347100	162.488	84.7501	0.93905	0.00084693	0.013313	P0440D10.6	Protein of unknown function DUF1399
OS01G0348900	181.561	0	Inf	0.0035253	0.040927	SALT	Mannose-binding lectin
OS01G0349000	89.5117	14.4332	2.6327	4.823e-05	0.00124
OS01G0349800	15.079	0.799952	4.2365	2.3849e-05	0.00067611	B1051E10.30	Cytochrome P450||Cytochrome P450, E-class, group I||Cytochrome P450, conserved site
OS01G0350000	64.2296	4.12665	3.9602	0.00030073	0.0056669	P0463A02.4	Transferase||Chloramphenicol acetyltransferase-like domain
OS01G0362100	2507.89	5885.09	-1.2306	1.2942e-07	6.9767e-06	P0460H02.32	Diacylglycerol acyltransferase||Alpha/Beta hydrolase fold
OS01G0368000	17.9037	2.07181	3.1113	5.796e-05	0.001456	P0560B06.15	Flavin monooxygenase FMO||Flavin monooxygenase-like
OS01G0368700	38.3632	7.1253	2.4287	3.2854e-06	0.00012201	P0043B10.26	Protein of unknown function DUF679
OS01G0369200	92.7392	36.1743	1.3582	5.8263e-05	0.0014624	P0560B06.32	Cullin, N-terminal||Winged helix-turn-helix DNA-binding domain||Cullin homology||Cullin repeat-like-containing domain||Cullin protein, neddylation domain
OS01G0372100	36.481	7.19653	2.3418	1.4411e-05	0.00043661
OS01G0376700	263.983	507.904	-0.94411	0.0029971	0.036129	SPP1	Sucrose-phosphate phosphatase||HAD-superfamily hydrolase, subfamily IIB||Sucrose-phosphate synthase||Sucrose phosphatase, plant/cyanobacteria||Sucrose-6-phosphate phosphohydrolase C-terminal||HAD-like domain
OS01G0383700	3626.51	9233.14	-1.3482	4.0191e-09	3.1588e-07
OS01G0385400	237.732	3.89918	5.93	1.0184e-32	1.0105e-29	P0676G08.5	Voltage-dependent anion channel
OS01G0387133	32.5785	12.5997	1.3705	0.0043098	0.047731
OS01G0388200	95.8927	34.9381	1.4566	2.6726e-05	0.00074438
OS01G0392100	138.91	242.315	-0.80274	0.0022314	0.028778	B1109A06.18
OS01G0501800	34408.6	15214.6	1.1773	5.0795e-07	2.3859e-05	B1080D07.27	Photosystem II PsbO, manganese-stabilising||Outer membrane protein/outer membrane enzyme PagP , beta-barrel
OS01G0502800	319.617	630.117	-0.97928	3.4292e-05	0.00092466		RNA recognition motif domain||Nucleotide-binding, alpha-beta plait
OS01G0503400	219.929	64.284	1.7745	1.7541e-05	0.00051906	NRAMP4	Natural resistance-associated macrophage like||||Natural resistance-associated macrophage like
OS01G0507000	183.639	597.648	-1.7024	7.5205e-12	9.7865e-10
OS01G0507700	3435.08	1431.69	1.2626	3.964e-08	2.4583e-06	OSJNBA0094H06.28	Heavy metal-associated domain, HMA
OS01G0508000	194.978	51.8268	1.9115	2.6789e-09	2.1867e-07	BGLU1	Glycoside hydrolase, family 1||Glycoside hydrolase, catalytic domain||Glycoside hydrolase, superfamily||Glycoside hydrolase, family 1||Glycoside hydrolase, catalytic domain||Glycoside hydrolase, superfamily
OS01G0508500	103.083	21.1285	2.2865	0.0015508	0.021607	P0455H03.9
OS01G0509700	19.5047	44.8051	-1.1998	0.0045587	0.049717
OS01G0511100	989.238	127.03	2.9611	0.0015209	0.021255	OSJNBA0054L14.5	Universal stress protein A||UspA||Rossmann-like alpha/beta/alpha sandwich fold
OS01G0511700	77.652	210.772	-1.4406	2.3206e-07	1.1827e-05
OS01G0513400	787.547	460.119	0.77536	0.0012654	0.01838	P0504D03.28	Protein of unknown function DUF789
OS01G0513500	33.1357	79.1133	-1.2555	0.0004454	0.0078308	P0504D03.29
OS01G0528300	19.7206	5.49909	1.8424	0.0028599	0.034778
OS01G0532300	32.55	72.7959	-1.1612	0.00085896	0.013482	OJ1619_F12.2	Protein of unknown function DUF761, plant
OS01G0535900	160.708	92.8302	0.79177	0.004358	0.048097	OSJNBA0086A10.17-1	tRNA (guanine-N-7) methyltransferase||S-adenosyl-L-methionine-dependent methyltransferase-like||
OS01G0547600	656.922	1260.47	-0.94017	0.0030706	0.036805		Major facilitator superfamily||Major facilitator superfamily domain, general substrate transporter
OS01G0548600	69.1921	8.62306	3.0043	5.5542e-10	5.3604e-08	OSJNBA0042P21.32	Protein kinase domain||Serine/threonine-protein kinase, active site||Protein kinase-like domain
OS01G0548750	77.3662	10.2168	2.9208	1.9866e-05	0.00057818		Gnk2-homologous domain
OS01G0550200	90.5893	41.7306	1.1182	0.00069956	0.011441	B1156H12.26	F-box domain
OS01G0553600	285.687	598.265	-1.0663	1.2061e-05	0.00037436
OS01G0555100	85.9646	14.1934	2.5985	0.0010223	0.015553	B1110C07.45	Zinc finger, RanBP2-type
OS01G0555200	1131.11	565.051	1.0013	0.00038443	0.0069119	B1110C07.46	Asp/Glu racemase||Asp/Glu/hydantoin racemase
OS01G0557400	110.802	49.2661	1.1693	0.00034554	0.0063395	B1144D11.12	F-box domain
OS01G0557500	1522.83	4037.76	-1.4068	2.5992e-09	2.1381e-07	CAX1A	Calcium/proton exchanger||Calcium/proton exchanger CAX||Sodium/calcium exchanger membrane region
OS01G0558100	159.633	313.525	-0.97383	0.0001089	0.0024541	B1064G04.4	Glutathione S-transferase, N-terminal||Glutathione S-transferase, C-terminal-like||Thioredoxin-like fold
OS01G0566800	29.2487	3.07607	3.2492	9.0463e-07	3.9348e-05	P0697C12.40	Myc-type, basic helix-loop-helix (bHLH) domain
OS01G0574600	223.971	373.733	-0.73869	0.0042631	0.047346	B1151A10.27	3-hydroxyisobutyrate dehydrogenase-related, conserved site||6-phosphogluconate dehydrogenase, NADP-binding||6-phosphogluconate dehydrogenase, C-terminal-like||Dehydrogenase, multihelical||Hydroxy monocarboxylic acid anion dehydrogenase, HIBADH-type||NAD(P)-binding domain||NADP-dependent 3-hydroxyisobutyrate dehydrogenase, NAD-binding domain
OS01G0575200	65.9718	157.457	-1.255	0.0020581	0.026959	B1112D09.6	Myc-type, basic helix-loop-helix (bHLH) domain
OS01G0581300	758.7	169.936	2.1585	2.3736e-18	8.3741e-16	B1097D05.16	Lycopene cyclase-type, FAD-binding||Lycopene cyclase, beta/epsilon
OS01G0581400	36.7273	15.1496	1.2776	0.0035281	0.040944	B1097D05.17	Protein kinase domain||UspA||Serine/threonine-protein kinase, active site||Protein kinase-like domain||Concanavalin A-like lectin/glucanase, subgroup||Rossmann-like alpha/beta/alpha sandwich fold
OS01G0583100	3129.63	873.135	1.8417	3.1223e-12	4.3292e-10		Protein phosphatase 2C, manganese/magnesium aspartate binding site||Protein phosphatase 2C (PP2C)-like domain||Protein phosphatase 2C
OS01G0584100	39.2492	11.3402	1.7912	0.00017194	0.0035847	OSJNBB0024F06.11	Protein of unknown function DUF761, plant
OS01G0585100	899.203	304.856	1.5605	7.8563e-11	8.9409e-09	P0712E02.13	Protein of unknown function DUF2838
OS01G0588900	2700.08	6658	-1.3021	1.2815e-08	9.0828e-07	LOG	Cytokinin riboside 5'-monophosphate phosphoribohydrolase LOG||
OS01G0589800	495.589	1019.35	-1.0404	1.1312e-05	0.00035632		Chlorophyll A-B binding protein||Chlorophyll a/b binding protein domain
OS01G0591300	387.955	1291.49	-1.7351	8.3548e-13	1.2941e-10	P0710A02.8	Aldehyde dehydrogenase domain||Aldehyde dehydrogenase, conserved site||Aldehyde/histidinol dehydrogenase||Aldehyde dehydrogenase, N-terminal||Aldehyde dehydrogenase, C-terminal||Aldehyde dehydrogenase, glutamic acid active site||Aldehyde dehydrogenase domain||Aldehyde/histidinol dehydrogenase||Aldehyde dehydrogenase, C-terminal
OS01G0592500	11.2224	0.459541	4.61	0.00016564	0.0034761	P0710A02.24	Arabinogalactan peptide, AGP
OS01G0594300	28.6949	2.17396	3.7224	1.0076e-07	5.574e-06	B1103C09.1-2	Leucine-rich repeat
OS01G0594600	111.942	205.458	-0.8761	0.0010449	0.015828
OS01G0595600	355.567	2314.07	-2.7022	2.8626e-28	2.1138e-25	B1103C09.20	Alpha/Beta hydrolase fold
OS01G0599550	632.643	1444.55	-1.1912	5.0085e-07	2.3617e-05
OS01G0600900	57778.5	28192.5	1.0352	3.1074e-06	0.00011622	CAB2R	Chlorophyll A-B binding protein, plant||Chlorophyll A-B binding protein||Chlorophyll a/b binding protein domain||Chlorophyll A-B binding protein, plant||Chlorophyll A-B binding protein||Chlorophyll a/b binding protein domain
OS01G0603300	133.905	326.94	-1.2878	8.0182e-07	3.536e-05	P0681B11.9-1	SANT/Myb domain||Zinc finger, CCHC-type||Myb domain, plants||Homeodomain-like||Myb domain||SANT/Myb domain||Myb domain, plants||Homeodomain-like||Myb domain
OS01G0605700	175.004	51.8205	1.7558	1.3121e-06	5.4747e-05	SWEET6B
OS01G0606900	223.81	26.5641	3.0747	2.3782e-21	1.0068e-18	P0704D04.18	DnaJ domain||DnaJ domain, conserved site
OS01G0607100	43.1473	4.0973	3.3965	0.00032921	0.0061093		Bifunctional inhibitor/plant lipid transfer protein/seed storage helical domain
OS01G0610050	18.8144	77.602	-2.0443	0.0027921	0.034137	-//-
OS01G0612500	19.2324	0.340411	5.8201	1.5702e-07	8.3234e-06	P0046B10.25	Phospholipase/carboxylesterase/thioesterase||Alpha/Beta hydrolase fold
OS01G0613900	150.644	273.302	-0.85936	0.0014396	0.020316	P0410E01.34-1	LPPG:FO 2-phospho-L-lactate transferase CofD/UPF0052
OS01G0618800	1795.04	3183.23	-0.82647	0.00038234	0.0068821	FTSH9	Peptidase M41||ATPase, AAA-type, core||ATPase, AAA-type, conserved site||P-loop containing nucleoside triphosphate hydrolase||Peptidase M41||P-loop containing nucleoside triphosphate hydrolase
OS01G0624700	39.0468	6.19689	2.6556	9.3078e-05	0.0021572	P0006C01.4	DNA-binding WRKY
OS01G0627933	663.095	1326.69	-1.0005	1.3176e-05	0.00040541		Cytochrome P450||Cytochrome P450, E-class, group I
OS01G0633000	6026.15	13230.8	-1.1346	4.461e-05	0.0011591	B1158C05.27	Ribosomal protein L31
OS01G0633400	221.088	111.214	0.99129	0.00042047	0.007471	P0663E10.12	CBS domain||Aldolase-type TIM barrel
OS01G0636400	15.4252	0.687006	4.4888	1.9261e-05	0.00056367	P0696E01.7	Alpha/beta hydrolase fold-1||Epoxide hydrolase-like||Alpha/Beta hydrolase fold
OS01G0638000	20.5645	138.627	-2.753	5.3003e-07	2.4713e-05	P0004A09.11	UDP-glucuronosyl/UDP-glucosyltransferase
OS01G0639200	213.277	396.812	-0.89572	0.0035754	0.041327	P0696E01.43	3-beta hydroxysteroid dehydrogenase/isomerase||NAD(P)-binding domain
OS01G0640700	630.361	289.354	1.1233	1.361e-05	0.00041834	P0039G05.12	Uncharacterised protein family UPF0497, trans-membrane plant
OS01G0642200	9784.24	5386.09	0.86122	0.00022713	0.0045358	P0039G05.26
OS01G0642700	10.9293	29.8489	-1.4495	0.004453	0.048839		S-locus glycoprotein||Bulb-type lectin domain||Apple-like||PAN-2 domain
OS01G0644200	22.8105	0	Inf	0.0001719	0.0035847	LP1
OS01G0647000	1273.88	560.69	1.184	5.654e-05	0.0014214	P0038D11.18-1	F-box domain||
OS01G0647200	27.9977	0.459541	5.929	0.00024931	0.0048637
OS01G0649200	171.403	69.7879	1.2963	2.5606e-05	0.00071733	OJ1159_D09.1	Lipase, GDSL||SGNH hydrolase-type esterase domain
OS01G0649900	41.0505	7.4611	2.4599	2.1683e-06	8.6059e-05	OJ1159_D09.6	Lipase, GDSL||SGNH hydrolase-type esterase domain
OS01G0656200	40.9484	14.1794	1.53	0.0019528	0.025857		Protein phosphatase 2C, manganese/magnesium aspartate binding site||Protein phosphatase 2C (PP2C)-like domain||Protein phosphatase 2C
OS01G0661601	810.997	397.962	1.0271	0.0012247	0.017962
OS01G0662700	85.7898	192.083	-1.1629	6.9781e-05	0.0017057	P0671D01.29	Crotonase superfamily||Naphthoate synthase||Crontonase, C-terminal||Enoyl-CoA hydratase/isomerase, conserved site||ClpP/crotonase-like domain
OS01G0664500	1078.03	669.986	0.68619	0.0023794	0.030261	P0003E08.12-1	Endosulphine
OS01G0665200	1246.63	509.875	1.2898	2.2528e-05	0.00064268	MPK8	Protein kinase domain||Serine/threonine- / dual specificity protein kinase, catalytic domain||Mitogen-activated protein (MAP) kinase, conserved site||Protein kinase-like domain||Protein kinase, ATP binding site||Protein kinase domain||Protein kinase-like domain||Protein kinase, ATP binding site||Protein kinase-like domain
OS01G0665900	69.7937	21.1794	1.7204	4.7356e-06	0.0001667	P0003E08.32
OS01G0667200	1007.66	483.22	1.0603	8.7605e-06	0.00028447	OSJNBB0063G05.15	Beta-lactamase-like
OS01G0667900	998.437	568.002	0.81378	0.0012576	0.018286	GRXS5	Glutaredoxin||Glutaredoxin-like, plant II||Thioredoxin-like fold
OS01G0672100	18.9349	4.24578	2.1569	0.0015664	0.021795		NAC domain
OS01G0673300	176.564	90.183	0.96926	0.00084126	0.013237	P0007F06.29	F-box domain||Protein of unknown function DUF295
OS01G0673800	1460.57	2820.07	-0.94921	4.075e-05	0.001072	P0007F06.35-1
OS01G0678500	932.262	484.076	0.9455	0.00014152	0.0030527	TPC1	EF-hand domain||Ion transport domain||EF-hand domain pair||Voltage-dependent channel, four helix bundle domain||Two pore calcium channel protein 1||EF-hand domain||Ion transport domain||EF-hand domain pair||Voltage-dependent channel, four helix bundle domain||Two pore calcium channel protein 1
OS01G0681600	369.076	169.313	1.1242	1.3629e-05	0.00041852	P0019E03.25-1	Sde2 N-terminal domain
OS01G0681800	49.8709	16.9088	1.5604	0.001059	0.015997	P0019E03.27
OS01G0681900	234.761	50.1806	2.226	0.0020728	0.027075	-//-
OS01G0682500	3127.13	5179.56	-0.72799	0.001699	0.023283	P0019E03.36	P-loop containing nucleoside triphosphate hydrolase
OS01G0686700	354.146	173.875	1.0263	6.605e-05	0.0016207	P0519D04.11	Zinc finger, RING/FYVE/PHD-type
OS01G0687300	379.648	972.837	-1.3575	2.8071e-08	1.8212e-06	P0519D04.18
OS01G0687500	61.7447	113.778	-0.88183	0.004568	0.049791	P0519D04.22	Formyl transferase, N-terminal||Formyl transferase, C-terminal||Methionyl-tRNA formyltransferase||Formyl transferase, C-terminal-like||Methionine tRNA Formyltransferase-like
OS01G0689000	32.9686	68.7249	-1.0597	0.0035643	0.041259	P0519D04.39	Protein of unknown function DUF1639
OS01G0689900	77.7224	183.305	-1.2378	2.7213e-05	0.00075531	P0034C09.1-3	Wall-associated receptor kinase galacturonan-binding domain||Protein kinase domain||Serine/threonine-protein kinase, active site||Protein kinase-like domain||Concanavalin A-like lectin/glucanase, subgroup||Protein kinase, ATP binding site||Wall-associated receptor kinase galacturonan-binding domain||Protein kinase domain||Serine/threonine-protein kinase, active site||Protein kinase-like domain||C…
OS01G0692000	97.9264	6.6101	3.889	1.0646e-18	3.8853e-16		Glutathione S-transferase, C-terminal||Glutathione S-transferase, C-terminal-like
OS01G0692100	20.6948	2.05483	3.3322	2.6632e-05	0.00074242	P0034C09.23	Glutathione S-transferase, N-terminal||Glutathione S-transferase, C-terminal||Glutathione S-transferase, C-terminal-like||Thioredoxin-like fold
OS01G0692400	187.8	19.3909	3.2757	2.7671e-21	1.1561e-18	P0034C09.27
OS01G0692700	317.197	524.464	-0.72546	0.0031646	0.037733	P0034C09.30
OS01G0696800	26.7247	8.58291	1.6386	0.0036922	0.042354	OJ1116_H09.14-1	Aspartic peptidase||Aspartic peptidase domain||Aspartic peptidase||Aspartic peptidase domain
OS01G0698000	666.817	401.95	0.73028	0.0024504	0.030957	OJ1116_H09.31
OS01G0699400	319.902	5.04112	5.9877	9.9157e-05	0.0022632		Protein kinase domain||Serine/threonine-protein kinase, active site||Protein kinase-like domain||Protein kinase, ATP binding site
OS01G0700100	878.778	2571.26	-1.5489	5.6707e-09	4.3387e-07	SWEET2B
OS01G0701700	10.949	31.7568	-1.5363	0.001415	0.020031	P0047E11.26	SAM dependent carboxyl methyltransferase||S-adenosyl-L-methionine-dependent methyltransferase-like
OS01G0702000	88.4714	546.274	-2.6263	3.0977e-10	3.1729e-08	BBD1	Bifunctional nuclease domain
OS01G0704300	1054.15	372.796	1.4996	2.9842e-06	0.00011254	P0421H07.37	Galactose oxidase, beta-propeller
OS01G0705200	574.685	3.33131	7.4305	4.9629e-06	0.00017374	P0684B02.22	Late embryogenesis abundant protein, LEA-3
OS01G0706600	30.4272	8.81499	1.7873	0.0015358	0.021435	P0692C11.24
OS01G0706700	199.894	88.3585	1.1778	2.891e-05	0.00079546		Anoctamin/TMEM 16
OS01G0706800	84.2838	8.71284	3.274	1.9756e-14	4.0999e-12		Mannose-binding lectin
OS01G0708500	61.3592	13.4012	2.1949	2.5973e-07	1.307e-05	LOGL1	Cytokinin riboside 5'-monophosphate phosphoribohydrolase LOG||
OS01G0711400	23844	54196.8	-1.1846	2.2266e-07	1.1403e-05	B1142C05.6-2	Pyridoxal phosphate-dependent transferase, major region, subdomain 1||Pyridoxal phosphate-dependent transferase||Glycine cleavage system P-protein, N-terminal||Glycine cleavage system P protein
OS01G0711500	741.761	254.34	1.5442	0.0019375	0.025676	CBL10	EF-hand domain||EF-hand domain pair||EF-Hand 1, calcium-binding site
OS01G0718300	668.41	371.093	0.84895	0.00055319	0.0094145	P0480C01.18-1	Protein kinase domain||Leucine-rich repeat||Serine/threonine-protein kinase, active site||Protein kinase-like domain||Concanavalin A-like lectin/glucanase, subgroup||Protein kinase, ATP binding site||Protein kinase domain||Leucine-rich repeat||Serine/threonine-protein kinase, active site||Protein kinase-like domain||Concanavalin A-like lectin/glucanase, subgroup||Protein kinase, ATP binding site|…
OS01G0718500	49.9441	1.26568	5.3023	8.5626e-10	7.9266e-08	P0480C01.20	Arabinogalactan peptide, AGP
OS01G0718700	27.4266	195.589	-2.8342	4.7444e-19	1.815e-16		Cyclic nucleotide-binding domain||Potassium channel, voltage-dependent, EAG/ELK/ERG||Ion transport domain||RmlC-like jelly roll fold||Cyclic nucleotide-binding-like
OS01G0719100	6495.45	2650.79	1.293	3.4229e-05	0.00092417	P0480C01.28-1	Zinc finger, CHY-type||Zinc finger, CTCHY-type||Zinc finger, RING-type||Rubredoxin-type fold||Zinc finger, CHY-type||Zinc finger, RING/FYVE/PHD-type||Zinc finger, CTCHY-type||||Zinc finger, RING-type||Rubredoxin-type fold||Zinc finger, CHY-type||Zinc finger, RING/FYVE/PHD-type||Zinc finger, CTCHY-type
OS01G0719700	452.572	769.257	-0.76532	0.0030346	0.03647		Domain of unknown function, DUF971
OS01G0720600	398.344	177.171	1.1689	0.0020658	0.027016	P0690B02.8-3	Glycosyl transferase, family 1||Glycogen/starch synthase, ADP-glucose type||Starch synthase, catalytic domain||Glycosyl transferase, family 1||Glycogen/starch synthase, ADP-glucose type||Starch synthase, catalytic domain||Glycosyl transferase, family 1||Glycogen/starch synthase, ADP-glucose type||Starch synthase, catalytic domain
OS01G0721000	517.65	253.64	1.0292	3.4305e-05	0.00092466	P0690B02.13	NB-ARC||P-loop containing nucleoside triphosphate hydrolase
OS01G0721400	28.2306	10.3066	1.4537	0.0044299	0.048671	P0690B02.18	NB-ARC||P-loop containing nucleoside triphosphate hydrolase
OS01G0725800	2336.48	4115.29	-0.81666	0.00036453	0.0066444	P0042A10.14	Protein kinase domain||WD40 repeat||Protein kinase-like domain||WD40/YVTN repeat-like-containing domain||WD40-repeat-containing domain||WD40 repeat, conserved site
OS01G0726801	26.8967	6.3068	2.0924	0.00034719	0.0063612	-//-
OS01G0727500	234.792	15.733	3.8995	3.0958e-06	0.00011602	P0042A10.38-1	Senescence regulator S40
OS01G0727700	608.901	47.2795	3.6869	5.4154e-05	0.001369	P0042A10.41	Senescence regulator S40
OS01G0729200	120.102	235.352	-0.97056	0.00029432	0.0055593
OS01G0730800	451.08	777.157	-0.78482	0.0010901	0.01635	P0435H01.29	Mpv17/PMP22
OS01G0730900	137.85	74.2363	0.8929	0.0031943	0.037988	P0435H01.30	DNA polymerase III, subunit gamma/ tau||P-loop containing nucleoside triphosphate hydrolase
OS01G0731800	64.8805	21.2476	1.6105	6.4867e-05	0.0015954	OSJNBB0036G09.1	Zinc finger, RING-CH-type||Zinc finger, RING/FYVE/PHD-type||Zinc finger, RING-CH-type||Zinc finger, RING/FYVE/PHD-type
OS01G0733500	912.06	296.021	1.6234	4.9444e-11	5.7591e-09	BURP3	BURP domain
OS01G0734000	49.2228	8.37085	2.5559	4.8828e-05	0.0012534	B1060H01.11	DNA-binding WRKY
OS01G0734600	518.678	1194.35	-1.2033	5.9646e-07	2.7372e-05	B1060H01.20	UDP-glucuronosyl/UDP-glucosyltransferase
OS01G0736551	43.0814	15.4854	1.4762	0.00075662	0.01217
OS01G0738800	92.1726	47.7157	0.94987	0.0041895	0.046724
OS01G0738900	166.553	83.0718	1.0036	0.0022138	0.028574		Chloramphenicol acetyltransferase-like domain
OS01G0739200	597.839	314.216	0.928	0.00013365	0.0029047	P0638D12.17	Dual specificity phosphatase, catalytic domain||Protein-tyrosine/Dual specificity phosphatase||Protein-tyrosine phosphatase, active site||Dual specificity phosphatase, subgroup, catalytic domain||Dual specificity phosphatase||Protein-tyrosine phosphatase-like
OS01G0740300	50.1071	109.471	-1.1275	0.00033719	0.0062211
OS01G0740350	28.0268	5.28399	2.4071	2.6011e-05	0.00072638
OS01G0740650	634.134	369.816	0.77798	0.00088436	0.013797		Peptidase M28
OS01G0741900	720.324	129.387	2.477	0.0029608	0.035732	IAA6	AUX/IAA protein||Aux/IAA-ARF-dimerisation
OS01G0743400	130.356	244.493	-0.90734	0.0011835	0.01747	P0439E07.32-2	Aminoacyl-tRNA synthetase, class I, conserved site||Aminoacyl-tRNA synthetase, class Ic||Tryptophan-tRNA ligase||Rossmann-like alpha/beta/alpha sandwich fold||Tryptophan-tRNA ligase, bacterial-type||Aminoacyl-tRNA synthetase, class I, conserved site||Aminoacyl-tRNA synthetase, class Ic||Tryptophan-tRNA ligase||Rossmann-like alpha/beta/alpha sandwich fold||Tryptophan-tRNA ligase, bacterial-type
OS01G0746400	22.8161	106.469	-2.2223	3.1739e-10	3.2405e-08	CCD8B	Carotenoid oxygenase
OS01G0747400	242.493	405.639	-0.74225	0.0038998	0.044208	P0481E12.9	Protein kinase domain||Serine-threonine/tyrosine-protein kinase catalytic domain||Serine/threonine-protein kinase, active site||Protein kinase-like domain||Serine/threonine-protein kinase HT1, plant
OS01G0748800	0.554624	16.7558	-4.917	0.0002755	0.0052824		Phosphatidylethanolamine-binding protein PEBP
OS01G0753100	1009.25	1597.29	-0.66234	0.0038191	0.043495	P0503C12.2	Alcohol dehydrogenase superfamily, zinc-type||GroES (chaperonin 10)-like||Alcohol dehydrogenase GroES-like||NAD(P)-binding domain||Alcohol dehydrogenase superfamily, zinc-type
OS01G0755700	147.312	10.3545	3.8306	1.0223e-07	5.6454e-06	P0503C12.38	Zinc finger, RING-type||Zinc finger, RING/FYVE/PHD-type
OS01G0757500	996.501	593.476	0.74768	0.0016253	0.022431	OJ1414_E05.22	CS domain||SGS||HSP20-like chaperone||Siah interacting protein, N-terminal||CS domain||SGS||HSP20-like chaperone
OS01G0757700	365.462	795.096	-1.1214	3.1193e-06	0.00011652		Pentatricopeptide repeat
OS01G0761000	1166.85	2076.83	-0.83176	0.00066299	0.010941	P0460E08.25	Cyanobacterial aminoacyl-tRNA synthetase, CAAD domain
OS01G0761100	248.382	127.213	0.96532	0.00046823	0.0081687	P0512C01.15	CRC domain||Lin-54 family
OS01G0766300	103.705	49.8896	1.0557	0.001296	0.018738	OSJNBB0053G03.3
OS01G0767600	2195.12	739.139	1.5704	3.4756e-11	4.1488e-09	OSJNBB0053G03.20
OS01G0769000	1793.45	909.565	0.97949	5.6321e-05	0.001417	B1143G03.27	Topoisomerase II-associated protein PAT1
OS01G0770000	2129.71	691.712	1.6224	1.1138e-11	1.4261e-09	P0665A11.11	O-acyltransferase, WSD1, N-terminal||O-acyltransferase, WSD1, C-terminal
OS01G0770100	60.6776	23.9739	1.3397	0.00054595	0.0093148		O-acyltransferase, WSD1, N-terminal||O-acyltransferase, WSD1, C-terminal
OS01G0770200	728.708	224.391	1.6993	1.3775e-11	1.7426e-09	P0665A11.14	Pyridoxal phosphate-dependent decarboxylase||Aromatic-L-amino-acid decarboxylase||Pyridoxal phosphate-dependent transferase, major region, subdomain 1||Pyridoxal phosphate-dependent transferase, major region, subdomain 2||Pyridoxal phosphate-dependent transferase
OS01G0771200	753.018	438.941	0.77866	0.0012405	0.018093	P0665A11.29
OS01G0771300	178.445	81.9128	1.1233	0.00020679	0.0041954	P0665A11.30
OS01G0773700	12516.2	7951.37	0.65452	0.0033636	0.039395	PSBW	Photosystem II PsbW, class 2
OS01G0777900	84.9914	13.5389	2.6502	2.9508e-11	3.5761e-09	-//-
OS01G0778100	30.483	4.46706	2.7706	4.1893e-06	0.00014963		Protein of unknown function DUF966
OS01G0779100	259.506	447.489	-0.78609	0.00087984	0.013748		Peptidase M16, zinc-binding site||Peptidase M16, C-terminal domain||Peptidase M16 domain||Metalloenzyme, LuxS/M16 peptidase-like||Peptidase M16, N-terminal
OS01G0780900	3271.58	2032.99	0.68638	0.0039635	0.044786	B1100D10.4	Protein of unknown function DUF3778
OS01G0782800	10.5964	0	Inf	4.9188e-05	0.0012585	B1100D10.29	Cyclic nucleotide-binding domain||Ion transport domain||RmlC-like jelly roll fold||Cyclic nucleotide-binding-like
OS01G0783200	1110.24	570.766	0.95991	4.096e-05	0.0010757	B1100D10.35	Diacylglycerol kinase, accessory domain||Diacylglycerol kinase, catalytic domain||ATP-NAD kinase-like domain||Diacylglycerol kinase, plant||Diacylglycerol kinase, accessory domain||Diacylglycerol kinase, catalytic domain||ATP-NAD kinase-like domain||Diacylglycerol kinase, plant
OS01G0783500	890.535	258.085	1.7868	1.3862e-05	0.00042402	B1100D10.39	Universal stress protein A||UspA||Rossmann-like alpha/beta/alpha sandwich fold
OS01G0784700	6.16584	29.8289	-2.2743	0.0016124	0.022318	B1070A12.12	Protein kinase domain||Epidermal growth factor-like domain||S-locus glycoprotein||Serine-threonine/tyrosine-protein kinase catalytic domain||Bulb-type lectin domain||Apple-like||Serine/threonine-protein kinase, active site||Protein kinase-like domain||PAN-2 domain||Concanavalin A-like lectin/glucanase, subgroup||S-locus receptor kinase, C-terminal||S-receptor-like serine/threonine-protein kinase
OS01G0788400	15.2624	2.65206	2.5248	0.001582	0.021964	P0415A04.41	Pectinesterase, catalytic||Pectinesterase inhibitor domain||Pectin lyase fold/virulence factor||Pectin lyase fold||Pectinesterase, active site
OS01G0793900	42.2873	209.048	-2.3055	2.6039e-14	5.2999e-12	P0684C02.12
OS01G0794100	9.95708	59.5012	-2.5791	0.00024986	0.0048702	P0684C02.14
OS01G0794400	938.283	173.607	2.4342	8.3454e-15	1.815e-12		Thioredoxin-like fold
OS01G0796000	6.22768	29.9355	-2.2651	6.3999e-05	0.0015814
OS01G0797600	565.62	279.468	1.0171	0.0002005	0.0040915	P0699H05.40	AP2/ERF domain||DNA-binding domain
OS01G0798500	444.34	730.766	-0.71775	0.0033869	0.03961	P0691E06.11-1
OS01G0799500	10.588	0.459541	4.5261	0.00024282	0.0047631	P0691E06.23	Methyladenine glycosylase||DNA glycosylase||
OS01G0800300	656.627	351.852	0.9001	0.00016173	0.0034168	P0003D09.5
OS01G0801600	97.6778	39.2859	1.314	8.2353e-05	0.0019595		Glycerol-3-phosphate dehydrogenase, NAD-dependent, C-terminal||Glycerol-3-phosphate dehydrogenase, NAD-dependent||6-phosphogluconate dehydrogenase, C-terminal-like||Glycerol-3-phosphate dehydrogenase, NAD-dependent, N-terminal||Dehydrogenase, multihelical||NAD(P)-binding domain
OS01G0802600	107.173	1.82737	5.874	1.0123e-17	3.2469e-15	P0003D09.35	F-box domain
OS01G0804400	1003.69	2415.51	-1.267	4.384e-08	2.6673e-06	P0034E02.42	Cytochrome P450||Cytochrome P450, E-class, group I||Cytochrome P450, conserved site
OS01G0805500	145.393	292.469	-1.0083	0.00010356	0.0023487	P0034E02.57	UDP-glucuronosyl/UDP-glucosyltransferase
OS01G0805900	101.415	32.9002	1.6241	1.6823e-06	6.8658e-05	TUBB4	Tubulin||Beta tubulin||Tubulin/FtsZ, GTPase domain||Tubulin/FtsZ, C-terminal||Beta tubulin, autoregulation binding site||Tubulin, conserved site||Tubulin/FtsZ, 2-layer sandwich domain||Tubulin, C-terminal
OS01G0808100	199.325	344.743	-0.7904	0.0017177	0.023479		Basic-leucine zipper domain||Transcription factor TGA like domain
OS01G0812200	182.504	103.635	0.81642	0.0042505	0.047256	P0425G02.24	F-box domain
OS01G0812900	349.651	213.44	0.71209	0.0034515	0.040232	P0425G02.34	Protein of unknown function DUF3411, plant
OS01G0813800	7.14334	65.9488	-3.2067	4.4615e-06	0.00015793		Glycoside hydrolase, family 1||Glycoside hydrolase, catalytic domain||Glycoside hydrolase, superfamily||Glycoside hydrolase, family 1, active site||Glycoside hydrolase, family 1||Glycoside hydrolase, catalytic domain||Glycoside hydrolase, superfamily
OS01G0816100	100.914	18.6171	2.4384	3.0589e-09	2.4652e-07	NAC68	NAC domain
OS01G0823500	13.7161	44.4572	-1.6965	0.0044416	0.048765	P0031D02.16	Ovate protein family, C-terminal||DNA-binding domain, ovate family-like
OS01G0823600	7870.21	18438.8	-1.2283	4.7098e-08	2.8269e-06	P0031D02.18
OS01G0823700	85.0379	199.711	-1.2317	2.1026e-05	0.00060637		Domain of unknown function DUF641, plant
OS01G0825900	107.447	218.467	-1.0238	0.001631	0.022478	P0439E11.19	Uncharacterised protein family Cys-rich||Protein of unknown function DUF2985
OS01G0833400	378.264	144.597	1.3874	8.1622e-08	4.628e-06	P0460C04.21
OS01G0834900	131.286	67.8894	0.95145	0.0019206	0.025505
OS01G0835900	568.66	973.623	-0.7758	0.00099614	0.015228	OSJNBA0088A01.17	Histone H4||Histone core||Histone-fold||Histone H4, conserved site
OS01G0837200	0	5.02257	#NAME?	0.0043167	0.04779	P0506B12.40	Alpha/Beta hydrolase fold
OS01G0838100	394.198	863.589	-1.1314	1.7868e-06	7.2552e-05
OS01G0838600	30.3388	4.13902	2.8738	1.8669e-05	0.00054785	P0031D11.18	Zinc finger, C2H2||Zinc finger, C2H2-like
OS01G0839900	18.5138	51.7805	-1.4838	0.00020008	0.0040882	P0031D11.36	Thaumatin
OS01G0840100	11668.1	5469.23	1.0932	2.4394e-06	9.5191e-05	P0031D11.41	Heat shock protein 70 family||Heat shock protein 70, conserved site||Heat shock protein 70kD, peptide-binding domain||Heat shock protein 70kD, C-terminal domain
OS01G0842600	94.4111	39.6836	1.2504	0.00017633	0.0036641	FTSH3	Peptidase M41||AAA+ ATPase domain||ATPase, AAA-type, core||ATPase, AAA-type, conserved site||Peptidase, FtsH||Peptidase M41, FtsH extracellular||P-loop containing nucleoside triphosphate hydrolase
OS01G0844300	9.25443	42.0942	-2.1854	5.9783e-06	0.00020522	P0406G08.35	Peptidyl-prolyl cis-trans isomerase, FKBP-type, domain||Peptidyl-prolyl cis-trans isomerase, FKBP-type
OS01G0844500	97.8084	43.5826	1.1662	0.00071037	0.011566	P0406G08.38	Aspartic peptidase||Aspartic peptidase, active site||Aspartic peptidase domain
OS01G0844800	613.9	362.314	0.76076	0.0020954	0.027322	P0446B05.8	Pumilio RNA-binding repeat||Armadillo-like helical||Nucleic acid binding NABP||Armadillo-type fold||Pumilio RNA-binding repeat||Armadillo-like helical||Nucleic acid binding NABP||Armadillo-type fold||Pumilio RNA-binding repeat||Armadillo-like helical||Nucleic acid binding NABP||Armadillo-type fold
OS01G0846300	2526.71	532.311	2.2469	1.968e-17	6.1868e-15		Protein phosphatase 2C, manganese/magnesium aspartate binding site||Protein phosphatase 2C (PP2C)-like domain||Protein phosphatase 2C||Protein phosphatase 2C, manganese/magnesium aspartate binding site||Protein phosphatase 2C (PP2C)-like domain||Protein phosphatase 2C
OS01G0846400	1079.77	178.377	2.5977	2.5469e-25	1.4704e-22
OS01G0846450	1725.09	437.863	1.9781	2.3841e-16	6.4152e-14
OS01G0847200	51.4336	224.232	-2.1242	2.1283e-13	3.6528e-11		Bacterial transferase hexapeptide repeat||Nucleotidyl transferase||Hexapeptide transferase, conserved site||Nucleotide-diphospho-sugar transferases||Bacterial transferase hexapeptide repeat||Nucleotidyl transferase||Hexapeptide transferase, conserved site||Nucleotide-diphospho-sugar transferases
OS01G0847600	2443.01	44.0919	5.792	1.8277e-38	2.7635e-35	P0005H10.15	Aldo/keto reductase||Aldo/keto reductase, conserved site||Aldo/keto reductase subgroup||NADP-dependent oxidoreductase domain
OS01G0847700	1590.94	4153.84	-1.3846	0.00024285	0.0047631	P0005H10.17	Aldo/keto reductase||Aldo/keto reductase, conserved site||Aldo/keto reductase subgroup||NADP-dependent oxidoreductase domain
OS01G0849000	10.0726	0	Inf	8.2952e-05	0.001967	P0005H10.38	Bifunctional inhibitor/plant lipid transfer protein/seed storage helical domain
OS01G0850000	18.017	56.8633	-1.6581	2.1544e-05	0.00061963	P0414E03.11	Uncharacterised conserved protein UCP022260
OS01G0850050	17.567	83.3656	-2.2466	1.2012e-09	1.0625e-07
OS01G0850900	1768.49	3790.12	-1.0997	2.5695e-06	9.9375e-05	P0529H11.25	SOUL haem-binding protein||Regulatory factor, effector binding domain
OS01G0851700	2311.02	4002.44	-0.79235	0.00091944	0.014276	P0529H11.34	Glycosyl transferase, family 35||Glycogen/starch/alpha-glucan phosphorylase
OS01G0852650	2.34531	17.6733	-2.9137	8.6596e-05	0.0020367		FAR1 DNA binding domain||MULE transposase domain
OS01G0853600	57.9129	267.998	-2.2103	8.2667e-15	1.8102e-12
OS01G0857500	21.8355	50.1139	-1.1985	0.0040336	0.045416	P0683F02.12	Xanthine/uracil/vitamin C permease
OS01G0858350	368.909	163.325	1.1755	8.7632e-06	0.00028447	P0683F02.21	Cytochrome P450||Cytochrome P450, E-class, group I
OS01G0859300	8.30274	0	Inf	0.0010833	0.016264	P0489B03.11	Basic-leucine zipper domain
OS01G0863300	665.374	205.394	1.6958	0.00016016	0.0033947	P0423B08.20	SANT/Myb domain||Myb domain, plants||Homeodomain-like||Myb domain
OS01G0864200	58.9963	158.92	-1.4296	0.0036236	0.041763	P0423B08.31
OS01G0864401	34.5999	88.9186	-1.3617	8.2385e-05	0.0019595	P0423B08.34
OS01G0866400	2483.43	5864.93	-1.2398	0.0011469	0.017025		Fructose-1,6-bisphosphatase class 1/Sedoheputulose-1,7-bisphosphatase||Fructose-1,6-bisphosphatase, active site||Fructose-1,6-bisphosphatase
OS01G0867300	419.812	128.689	1.7059	1.7783e-10	1.9205e-08	P0677H08.2-1	Basic-leucine zipper domain
OS01G0867400	125.96	36.0118	1.8064	3.4621e-08	2.1898e-06	-//-
OS01G0869000	2304.05	1157.25	0.99347	2.0512e-05	0.00059371	P0677H08.27-1	Protein of unknown function DUF639
OS01G0869200	452.748	733.987	-0.69705	0.0029369	0.035538	MRS2-E	Magnesium transporter MRS2/LPE10
OS01G0869800	18103.6	31288.9	-0.78937	0.00077438	0.012399	P0039A07.6	Chlorophyll A-B binding protein||Chlorophyll a/b binding protein domain
OS01G0869900	1003.73	575.977	0.80128	0.0010107	0.0154	SAPK4	Protein kinase domain||Protein kinase-like domain||
OS01G0871600	25.3098	5.60585	2.1747	0.00034029	0.0062674	OSJNBB0008G24.12	Proton-dependent oligopeptide transporter family||Major facilitator superfamily domain, general substrate transporter
OS01G0874300	432.462	239.003	0.85555	0.0010737	0.016173	P0648C09.6	SANT/Myb domain||Homeodomain-like||Myb domain
OS01G0875700	146.101	20.6596	2.8221	1.8074e-07	9.4543e-06	P0698A10.28	DnaJ domain||Chaperone DnaJ, C-terminal||HSP40/DnaJ peptide-binding
OS01G0876400	403.879	231.739	0.80142	0.0015943	0.022097	P0698A10.35-1	Galactose-binding domain-like||Sad1/UNC-like, C-terminal||Galactose-binding domain-like||Sad1/UNC-like, C-terminal||Galactose-binding domain-like||Sad1/UNC-like, C-terminal||Galactose-binding domain-like||Sad1/UNC-like, C-terminal
OS01G0876650	7.91096	43.6555	-2.4642	2.5719e-07	1.2962e-05
OS01G0876800	30.7289	115.493	-1.9101	2.7987e-06	0.00010668	P0698A10.40	RNA recognition motif domain||Nucleotide-binding, alpha-beta plait
OS01G0878800	328.076	603.322	-0.8789	0.00030306	0.0057007	P0018C10.19	Extradiol ring-cleavage dioxygenase, class III enzyme, subunit B||Extradiol aromatic ring-opening dioxygenase, DODA type||Extradiol ring-cleavage dioxygenase, class III enzyme, subunit B||Extradiol aromatic ring-opening dioxygenase, DODA type
OS01G0880400	96.5913	265.25	-1.4574	2.1248e-07	1.0917e-05	P0018C10.49-1	PMR5 N-terminal domain||PC-Esterase||
OS01G0881800	317.716	170.952	0.89414	0.00088079	0.013756
OS01G0882500	374.364	667.088	-0.83344	0.00092573	0.014338	B1065E10.26	NAD(P)H-quinone oxidoreductase, subunit N
OS01G0884700	447.457	720.545	-0.68734	0.0044265	0.04865
OS01G0884900	996.168	1870.44	-0.90891	0.00027742	0.0053032	P0408G07.3	SNARE associated Golgi protein
OS01G0885600	126.173	61.5379	1.0359	0.001289	0.018672	P0408G07.19	Alpha/Beta hydrolase fold
OS01G0885900	1.98922	16.4168	-3.0449	0.00016446	0.0034582	P0408G07.22	AP2/ERF domain||DNA-binding domain
OS01G0886300	914.866	1488.18	-0.70192	0.0024344	0.030845	P0408G07.28-1	K Homology domain||K Homology domain, type 1||||K Homology domain||K Homology domain, type 1
OS01G0886500	433.312	707.211	-0.70674	0.0027578	0.033784	P0408G07.31
OS01G0888300	45.4462	91.2797	-1.0061	0.0031795	0.037867	B1099D03.25	NAC domain
OS01G0889900	69.3356	15.9171	2.123	1.8889e-07	9.7999e-06	B1099D03.46	Protein kinase domain||S-locus glycoprotein||Bulb-type lectin domain||Apple-like||Serine/threonine-protein kinase, active site||Protein kinase-like domain||PAN-2 domain||Concanavalin A-like lectin/glucanase, subgroup||Protein kinase, ATP binding site||S-receptor-like serine/threonine-protein kinase
OS01G0890300	98.4845	43.7963	1.1691	0.0009312	0.014402	B1099D03.52
OS01G0892600	689.172	1176.14	-0.77113	0.0013336	0.019185	B1078G07.23	Protein notum homologue||Alpha/Beta hydrolase fold
OS01G0893400	457.345	1305.12	-1.5128	1.3405e-09	1.1726e-07	B1078G07.32	Zinc finger, TAZ-type||BTB/POZ-like||BTB/POZ fold||BTB/POZ||Zinc finger, TAZ-type||BTB/POZ-like||BTB/POZ fold||BTB/POZ
OS01G0895600	808.679	2932.72	-1.8586	8.8186e-15	1.9048e-12		Calreticulin/calnexin||Concanavalin A-like lectin/glucanases superfamily||Calreticulin/calnexin, P domain||Concanavalin A-like lectin/glucanase, subgroup||Calreticulin/calnexin, conserved site
OS01G0900800	1297.62	521.39	1.3154	7.4604e-08	4.2758e-06	P0035F12.17-1	Myc-type, basic helix-loop-helix (bHLH) domain||
OS01G0901600	182.887	49.5955	1.8827	3.8736e-06	0.00014004	4CLL6	AMP-dependent synthetase/ligase||AMP-binding, conserved site||AMP-binding enzyme C-terminal domain
OS01G0901700	212.237	398.388	-0.9085	0.00037116	0.0067343		Monooxygenase, FAD-binding||Aromatic-ring hydroxylase-like
OS01G0905700	686.263	363.522	0.91672	0.00099658	0.015228	OSJNOA108M02.10	Zinc finger, RING-type||Zinc finger, RING/FYVE/PHD-type||Zinc finger, RING-type, conserved site
OS01G0905800	3523.7	1930.3	0.86827	0.0001291	0.0028349	B1417F08.1-1	Fructose-bisphosphate aldolase, class-I||Aldolase-type TIM barrel||Fructose-bisphosphate aldolase class-I active site||Fructose-bisphosphate aldolase class-I, eukaryotic-type||Fructose-bisphosphate aldolase, class-I||Aldolase-type TIM barrel||Fructose-bisphosphate aldolase class-I, eukaryotic-type||Fructose-bisphosphate aldolase, class-I||Aldolase-type TIM barrel||Fructose-bisphosphate aldolase c…
OS01G0908200	422.158	1108.42	-1.3926	5.045e-07	2.3732e-05	P0497A05.15	Zinc finger, TAZ-type||BTB/POZ-like||BTB/POZ fold||BTB/POZ
OS01G0910800	3582.77	1.02123	11.777	7.4771e-58	3.3916e-54	P0470A12.6
OS01G0912850	2.22838	12.8519	-2.5279	0.0032615	0.038469
OS01G0913100	106.781	47.6553	1.164	0.00029408	0.0055581	P0470A12.38	Protein of unknown function DUF538
OS01G0915000	326.023	4.03226	6.3372	3.3468e-11	4.0253e-09	P0004D12.15	Protein of unknown function DUF506, plant
OS01G0917300	8.27729	28.526	-1.785	0.0010347	0.015712	P0413C03.18
OS01G0917400	657.657	1065.95	-0.69673	0.0040196	0.045275		Zinc finger, CCCH-type
OS01G0918300	2276.01	4197.3	-0.88295	0.00010607	0.0024006	SUMO1	Ubiquitin domain||Rad60/SUMO-like domain||Ubiquitin-related domain||Rad60/SUMO-like domain||Ubiquitin-related domain
OS01G0918400	243.283	133.472	0.8661	0.0014396	0.020316
OS01G0919700	454.721	1176.53	-1.3715	1.1555e-08	8.2852e-07	P0678F11.26	Alpha/beta hydrolase fold-1||Alpha/Beta hydrolase fold
OS01G0919800	165.957	932.498	-2.4903	1.1232e-11	1.4267e-09	OSPIN5A	Auxin efflux carrier||Auxin efflux carrier, plant type
OS01G0920100	3853.52	1405.49	1.4551	4.6302e-10	4.58e-08	B1793G04.5
OS01G0920500	7.54005	0	Inf	0.00083721	0.013192	B1793G04.9	Nucleotide-diphospho-sugar transferase
OS01G0921800	297.992	653.873	-1.1337	0.00045841	0.008024	OJ1485_B09.11	F-box domain||Zinc finger, MYND-type||Sel1-like||Tetratricopeptide-like helical
OS01G0922000	233.906	411.445	-0.81477	0.0017539	0.02389
OS01G0924966	17.2615	4.24578	2.0235	0.0035711	0.041319	B1033B05.21	Auxin-induced protein, ARG7
OS01G0927000	84.1089	23.1909	1.8587	5.0132e-07	2.3617e-05	OSJNBA0093F16.26	SET domain||SRA-YDG||Post-SET domain||Pre-SET domain||PUA-like domain||Histone H3-K9 methyltransferase, plant
OS01G0928000	266.762	446.679	-0.74368	0.002732	0.033545	OSJNBA0093F16.39	Myc-type, basic helix-loop-helix (bHLH) domain
OS01G0930500	22.2205	0.799952	4.7958	1.0358e-07	5.7002e-06	P0506E04.11	Protein of unknown function DUF761, plant
OS01G0930800	984.189	570.95	0.78557	0.00082385	0.013047	BGLU5	Glycoside hydrolase, family 1||Glycoside hydrolase, catalytic domain||Glycoside hydrolase, superfamily||Glycoside hydrolase, family 1, active site
OS01G0931100	3865	958.518	2.0116	4.8618e-06	0.00017077	OSJNBA0052O12.39	||Protein of unknown function DUF1624
OS01G0938100	746.805	1451.47	-0.95872	6.9335e-05	0.0016961	PSB28	Photosystem II Psb28, class 1
OS01G0940700	34.4735	5.74196	2.5859	2.4282e-05	0.00068717	P0432C03.10-1	Glycoside hydrolase, family 17||Glycoside hydrolase, catalytic domain||Glycoside hydrolase, superfamily||Glycoside hydrolase, family 17||Glycoside hydrolase, catalytic domain||Glycoside hydrolase, superfamily
OS01G0944000	1037.03	1697.33	-0.71081	0.0027545	0.033768
OS01G0948600	588.401	220.676	1.4149	1.1213e-08	8.0914e-07
OS01G0948900	62.4346	131.86	-1.0786	0.00030206	0.0056853	P0466H10.44-1	Ankyrin repeat||Ankyrin repeat-containing domain||Domain of unknown function DUF3420||Ankyrin repeat||Ankyrin repeat-containing domain||Domain of unknown function DUF3420
OS01G0949500	1330.04	2239.76	-0.75187	0.00076069	0.012217	CML10	EF-hand domain||EF-hand domain pair||EF-Hand 1, calcium-binding site
OS01G0949750	134.553	457.889	-1.7668	5.0887e-05	0.0012936	B1147A04.21	Glutathione S-transferase, N-terminal||Glutathione S-transferase, C-terminal||Glutathione S-transferase, C-terminal-like||Thioredoxin-like fold
OS01G0953500	305.187	604.016	-0.98489	4.5412e-05	0.0011761	P0431G06.25	C2 domain
OS01G0955000	249.459	58.7771	2.0855	1.3878e-13	2.5038e-11	B1139B11.14-1	Phosphoesterase||Alkaline-phosphatase-like, core domain||Phosphoesterase
OS01G0957200	6.86849	25.1466	-1.8723	0.0014535	0.020466	OJ1294_F06.15	Protein of unknown function DUF3411, plant
OS01G0958100	590.801	1099.32	-0.89587	0.00016707	0.0034968	OJ1294_F06.26-1	Signal recognition particle, SRP54 subunit, GTPase domain||AAA+ ATPase domain||Signal-recognition particle receptor FtsY||Signal recognition particle, SRP54 subunit, helical bundle||P-loop containing nucleoside triphosphate hydrolase||
OS01G0961200	299.135	526.211	-0.81485	0.00083194	0.013142	P0483G10.9	Phox/Bem1p||CBS domain
OS01G0962100	109.638	13.2573	3.0479	5.0673e-10	4.9355e-08	P0483G10.22
OS01G0964133	58.8582	152.024	-1.369	3.5361e-06	0.0001301	P0483G10.43	Actin-related protein||Actin, conserved site||Actin/actin-like conserved site
OS01G0964333	165.002	320.018	-0.95567	0.00020569	0.004176
OS01G0965900	1212.45	2090.72	-0.78608	0.00054994	0.0093779	P0458E05.22
OS01G0969200	77.8488	153.946	-0.98368	0.0005509	0.0093893	OJ1656_A11.23
OS01G0970700	6735.38	13683.3	-1.0226	0.00026097	0.0050434	P0518C01.4-2	Peptidase M48
OS01G0971100	444.597	973.675	-1.1309	4.6041e-06	0.00016261	DI19-5	Drought induced 19 protein-like, zinc-binding domain||Protein dehydration-induced 19, C-terminal
OS01G0974200	158.012	515.19	-1.7051	0.0018506	0.024824	P0459B04.7-2	Metallothionein, family 15, plant||
OS01G0975300	228.93	1174.57	-2.3592	3.2329e-05	0.00087676	P0459B04.21	Homeodomain-like||Myb domain||SANT/Myb domain||Homeodomain-like||Myb-like domain||Myb domain
OS01G0975900	44966	27106.8	0.73018	0.0043409	0.047975	TIP1-2	Major intrinsic protein||Major intrinsic protein, conserved site||Aquaporin-like||Major intrinsic protein||Major intrinsic protein, conserved site||Aquaporin-like
OS01G0976300	138.354	39.3324	1.8146	9.4694e-05	0.0021867	P0459B04.35	Heavy metal-associated domain, HMA
OS01G0978500	77.0986	242.092	-1.6508	2.7264e-09	2.214e-07
OS02G0101000	309.902	84.3043	1.8781	0.0012947	0.018728	B1370C05.10-1	Amino acid transporter, transmembrane||
OS02G0104500	13.0834	0.680822	4.2643	0.00023177	0.0045966	OJA1212_C06.8	SANT/Myb domain||Myb-like domain
OS02G0106100	3115.69	110.529	4.8171	6.598e-29	5.1097e-26	OJ1359_D06.20	Glycoside hydrolase, family 32||Concanavalin A-like lectin/glucanases superfamily||Glycosyl hydrolase family 32, N-terminal||Glycosyl hydrolase family 32, C-terminal||Glycoside hydrolase, family 32, active site||Beta-fructofuranosidase||Glycosyl hydrolase, five-bladed beta-propellor domain
OS02G0106600	19.5142	0.459541	5.4082	1.54e-07	8.1769e-06	OJ1359_D06.27	Zinc finger, RING-type||Zinc finger, RING/FYVE/PHD-type
OS02G0106900	77.5765	29.8661	1.3771	0.00014646	0.0031401	OJ1359_D06.30	Protein kinase domain||Tyrosine-protein kinase, active site||Protein kinase-like domain||Protein kinase, ATP binding site
OS02G0115700	670.791	281.823	1.2511	9.609e-05	0.0022126	CATA	Catalase haem-binding site||Catalase immune-responsive domain||Catalase core domain||Catalase, mono-functional, haem-containing||Catalase-like domain||Catalase active site||Catalase, mono-functional, haem-containing, clades 1 and 3||Catalase haem-binding site||Catalase immune-responsive domain||Catalase core domain||Catalase, mono-functional, haem-containing||Catalase-like domain||Catalase immune…
OS02G0115900	1107.54	669.725	0.72572	0.0026451	0.032693	P0036E06.29	Heat shock protein 70 family||Heat shock protein 70, conserved site||Heat shock protein 70kD, peptide-binding domain||Heat shock protein 70kD, C-terminal domain||Heat shock protein 70 family||Heat shock protein 70, conserved site||Heat shock protein 70kD, peptide-binding domain||Heat shock protein 70kD, C-terminal domain||Heat shock protein 70 family||Heat shock protein 70, conserved site||Heat s…
OS02G0116500	553.966	966.001	-0.80223	0.00054353	0.0092786	OJ1442_E05.18	Short-chain dehydrogenase/reductase SDR||Glucose/ribitol dehydrogenase||NAD(P)-binding domain
OS02G0117100	1402.7	2488.36	-0.82699	0.00036781	0.0066927	OJ1442_E05.24	Domain of unknown function DUF1995
OS02G0120000	171.117	295.605	-0.78869	0.0038549	0.043824	OSJNBB0088N06.10	Smr protein/MutS2 C-terminal||Pentatricopeptide repeat
OS02G0120500	2.83351	14.3528	-2.3407	0.0024731	0.031148	OSJNBB0088N06.15	Myc-type, basic helix-loop-helix (bHLH) domain
OS02G0121500	268.251	751.635	-1.4864	2.6489e-09	2.1733e-07	OSJNBB0088N06.26
OS02G0122500	1391.42	3012.73	-1.1145	2.0309e-06	8.1013e-05	P0575F10.3	Protein of unknown function DUF4079
OS02G0122900	133.236	310.716	-1.2216	0.00049724	0.0085854		Ribosomal RNA adenine methylase transferase||S-adenosyl-L-methionine-dependent methyltransferase-like
OS02G0129800	369.624	1127.66	-1.6092	0.00082383	0.013047	P0576F08.30
OS02G0129900	688.509	1586.87	-1.2046	3.5438e-07	1.7338e-05	P0576F08.31	GPI inositol-deacylase PGAP1-like||Alpha/Beta hydrolase fold
OS02G0130100	502.34	1178.08	-1.2297	2.6292e-07	1.3189e-05	P0576F08.33	Glutamine amidotransferase subunit PdxT||PdxT/SNO family, conserved site||Class I glutamine amidotransferase-like
OS02G0134400	87.5014	522.78	-2.5788	6.2091e-08	3.6174e-06		FAD binding domain||L-aspartate oxidase||FAD-dependent pyridine nucleotide-disulphide oxidoreductase||Fumarate reductase/succinate dehydrogenase flavoprotein-like, C-terminal||Succinate dehydrogenase/fumarate reductase flavoprotein, catalytic domain
OS02G0135500	754.487	412.478	0.87118	0.00048707	0.0084465	OSJNBA0081C13.2-1	||Glycosyltransferase AER61, uncharacterised
OS02G0136150	151.99	37.7061	2.0111	2.6175e-10	2.7339e-08
OS02G0137700	8446.4	18366.9	-1.1207	7.6974e-07	3.4087e-05	OSJNBA0026E05.10	Galactose-binding domain-like||NADH:ubiquinone oxidoreductase intermediate-associated protein 30||NAD(P)-binding domain
OS02G0137800	267.723	469.225	-0.80954	0.0012078	0.017762	OSJNBA0026E05.11-1	G-protein gamma-like domain||
OS02G0138100	206.108	566.65	-1.4591	9.8773e-07	4.2325e-05
OS02G0139000	1155.44	256.205	2.1731	0.00071259	0.011591	OSJNBA0026E05.31	SANT/Myb domain||Myb domain, plants||Homeodomain-like||Myb domain||MYB-CC type transcription factor, LHEQLE-containing domain
OS02G0140500	61.2585	8.27185	2.8886	4.0337e-05	0.0010629		Terpenoid cyclases/protein prenyltransferase alpha-alpha toroid
OS02G0140800	126.548	50.4094	1.3279	1.5668e-05	0.00047066	OJ1679_B08.21
OS02G0148000	701.634	1300.67	-0.89046	0.00012166	0.0026919	P0479D12.10	CCT domain
OS02G0150600	61.7072	118.594	-0.94252	0.0017908	0.024279	OSJNBA0050G13.13
OS02G0150900	1071.63	654.195	0.71202	0.0030456	0.036575	OSJNBA0050G13.17	Zinc finger, C2H2||Protein of unknown function DUF1644||Zinc finger, C2H2||Protein of unknown function DUF1644||Zinc finger, C2H2||Protein of unknown function DUF1644
OS02G0153900	13.3562	58.1783	-2.123	0.00044218	0.0077828	P0463E12.23	Protein kinase domain||Leucine-rich repeat||Serine/threonine-protein kinase, active site||Protein kinase-like domain||Leucine-rich repeat-containing N-terminal, type 2||Concanavalin A-like lectin/glucanase, subgroup||Protein kinase, ATP binding site||Leucine rich repeat 4
OS02G0155900	31.7902	73.2939	-1.2051	0.0045712	0.04981		Leucine-rich repeat
OS02G0156600	23.1189	156.773	-2.7615	0.00021031	0.0042588		Leucine-rich repeat||Leucine-rich repeat-containing N-terminal, type 2
OS02G0158500	18.34	46.2689	-1.3351	0.0014127	0.020017	P0419H03.38	Xylan biosynthesis protein IRX15/IRX15L||Putative polysaccharide biosynthesis protein
OS02G0158900	10.2252	0	Inf	0.004322	0.047832	B1103G11.22	CBS domain
OS02G0160500	41337.9	25475.6	0.69835	0.0022541	0.029023
OS02G0160800	53.2349	10.0621	2.4034	1.6555e-07	8.7175e-06
OS02G0161900	24244.6	13780.6	0.81502	0.00027405	0.0052578	OJ9003_G05.28	Ubiquitin domain||Ubiquitin conserved site||Ubiquitin||Ubiquitin-related domain
OS02G0162600	845.95	275.309	1.6195	0.00023286	0.0046129	OJ9003_G05.36
OS02G0166600	233.034	121.977	0.93393	0.00097236	0.014922	OSJNBA0085K21.22
OS02G0167100	234.796	450.241	-0.93929	0.00020416	0.0041475	OSJNBA0085K21.31	Thiosulphate sulfurtransferase, conserved site||Rhodanese-like domain
OS02G0170500	338.546	188.952	0.84134	0.0014008	0.01991	P0030G02.21	Transcription factor CBF/NF-Y/archaeal histone||Histone-fold||Transcriptional activator NFYC/HAP5 subunit
OS02G0173700	72.4273	135.429	-0.90293	0.0037788	0.043113	OSJNBA0073A21.16	S-adenosylmethionine-dependent methyltransferase||S-adenosyl-L-methionine-dependent methyltransferase-like
OS02G0177700	317.481	176.79	0.84463	0.0016393	0.022581		Uncharacterised protein family UPF0497, trans-membrane plant subgroup||Uncharacterised protein family UPF0497, trans-membrane plant
OS02G0179600	24.0286	3.08844	2.9598	6.8194e-05	0.0016695	P0544B02.26	von Willebrand factor, type A||Uncharacterised conserved protein UCP015417, vWA||Domain of unknown function DUF2828
OS02G0181200	191.833	75.3874	1.3475	2.9224e-06	0.0001106
OS02G0181300	367.204	163.048	1.1713	1.7684e-05	0.00052233
OS02G0185200	339.74	123.85	1.4558	4.5861e-08	2.7597e-06	OJ1115_B01.11	Cytochrome P450||Cytochrome P450, E-class, group I||Cytochrome P450, conserved site
OS02G0186900	98.6701	45.7196	1.1098	0.00065917	0.010889	OJ1115_B01.31	Cytochrome P450||Cytochrome P450, E-class, group I||Cytochrome P450, conserved site
OS02G0188000	3055.13	5468.23	-0.83984	0.00016248	0.0034257	OJ1145_F01.11	UDP-glucuronosyl/UDP-glucosyltransferase
OS02G0190600	888.897	1574	-0.82435	0.00054122	0.0092523	OSJNBB0031B09.22	Lycopene cyclase-type, FAD-binding||Lycopene cyclase, beta/epsilon
OS02G0193100	46.3534	13.5095	1.7787	9.0224e-05	0.0021034	P0437H03.116	Protein of unknown function DUF4228, plant
OS02G0193300	42.7698	18.5645	1.204	0.0035858	0.041402	P0437H03.120	Protein of unknown function DUF4228, plant
OS02G0194600	11.1723	0.799952	3.8039	0.00052084	0.0089489		Protein kinase domain||Leucine-rich repeat||Protein kinase-like domain||Concanavalin A-like lectin/glucanase, subgroup||Protein kinase, ATP binding site
OS02G0194700	28186.4	315.35	6.4819	3.6292e-45	7.6824e-42	OJ1225_F07.1	Lipoxygenase||PLAT/LH2 domain||Lipoxygenase, plant||Lipase/lipooxygenase, PLAT/LH2||Lipoxygenase, C-terminal||Lipoxygenase, iron binding site||Lipoxygenase, conserved site||Lipoxygenase, domain 3||Lipoxygenase||Lipoxygenase, plant||Lipoxygenase, C-terminal||Lipoxygenase, iron binding site||Lipoxygenase, conserved site||Lipoxygenase, domain 3
OS02G0194900	164.888	24.8543	2.7299	3.548e-08	2.2352e-06		Basic-leucine zipper domain||Transcription factor TGA like domain
OS02G0196600	369.27	216.916	0.76754	0.0024421	0.030907	OJ1524_D08.15	Cation-transporting P-type ATPase||Heavy metal-associated domain, HMA||Heavy metal-associated domain, copper ion-binding||P-type ATPase, A domain||Heavy-metal-associated, conserved site||P-type ATPase, phosphorylation site||HAD-like domain||P-type ATPase, cytoplasmic domain N||Cation-transporting P-type ATPase, subfamily IB
OS02G0196800	1862.23	425.379	2.1302	0.0020424	0.026797	OJ1524_D08.17	Fumarylacetoacetase, C-terminal||Fumarylacetoacetase||Fumarylacetoacetase, C-terminal-related||Fumarylacetoacetase, N-terminal||Fumarylacetoacetase, C-terminal||Fumarylacetoacetase||Fumarylacetoacetase, C-terminal-related
OS02G0197600	54407.3	32489.5	0.74383	0.00069976	0.011441	P0026H03.3-2	Chlorophyll A-B binding protein, plant||Chlorophyll A-B binding protein||Chlorophyll a/b binding protein domain||Chlorophyll A-B binding protein, plant||Chlorophyll A-B binding protein||Chlorophyll a/b binding protein domain||Chlorophyll A-B binding protein, plant||Chlorophyll A-B binding protein||Chlorophyll a/b binding protein domain
OS02G0197700	113.794	58.6164	0.95705	0.0019205	0.025505	P0026H03.4	Decaprenyl diphosphate synthase-like
OS02G0198300	35.5344	76.7413	-1.1108	0.0025662	0.032004	P0026H03.16-1	C2 domain||Arf GTPase activating protein||C2 domain||Arf GTPase activating protein
OS02G0198500	101.969	24.4892	2.0579	2.0872e-08	1.4071e-06	P0026H03.18-1
OS02G0199800	26.0846	4.47324	2.5438	4.394e-05	0.0011455	P0419A09.5	C2 domain||GRAM domain
OS02G0201300	145.175	24.1936	2.5851	3.384e-14	6.7155e-12
OS02G0203000	889.168	1922.6	-1.1125	0.0014865	0.020838		Basic-leucine zipper domain
OS02G0205500	5.68788	20.8252	-1.8724	0.0020603	0.026977	P0544H11.40	Very-long-chain 3-ketoacyl-CoA synthase||FAE1/Type III polyketide synthase-like protein||3-Oxoacyl-[acyl-carrier-protein (ACP)] synthase III C-terminal||Thiolase-like, subgroup||Thiolase-like
OS02G0206400	23.717	60.8815	-1.3601	0.0024625	0.031052		UDP-glucuronosyl/UDP-glucosyltransferase
OS02G0208400	42.9252	16.7495	1.3577	0.0045244	0.049436
OS02G0208500	12.4691	38.3422	-1.6206	0.0039089	0.044265		Cysteine-rich transmembrane CYSTM domain
OS02G0208900	725.131	420.336	0.7867	0.0010356	0.015719	OJ1006_A02.21-2	Arf GTPase activating protein
OS02G0209400	55.7293	25.1715	1.1466	0.0039658	0.044796	OJ1006_A02.27
OS02G0212500	27.5689	3.20138	3.1063	3.5703e-06	0.00013061	OJ1267_F10.20
OS02G0213100	23.9003	1.48696	4.0066	4.8377e-07	2.2961e-05	OJ1267_F10.32
OS02G0216300	3217.92	15206.8	-2.2405	5.0177e-21	2.0691e-18	B1307A11.18-2
OS02G0219800	717.458	207.461	1.7901	5.6945e-12	7.5026e-10	P0027A02.29	Tetraspanin/Peripherin
OS02G0219900	671.603	1121.15	-0.7393	0.0013949	0.019852		Uncharacterised protein family UPF0497, trans-membrane plant subgroup||Uncharacterised protein family UPF0497, trans-membrane plant||Uncharacterised protein family UPF0497, trans-membrane plant subgroup||Uncharacterised protein family UPF0497, trans-membrane plant
OS02G0221900	4.61925	25.5197	-2.4659	3.0821e-05	0.00084292	P0758B01.6-2	Cytochrome P450||Cytochrome P450, E-class, group I||Cytochrome P450, conserved site||Cytochrome P450||Cytochrome P450, E-class, group I||Cytochrome P450, conserved site||Cytochrome P450||Cytochrome P450, E-class, group I||Cytochrome P450, conserved site
OS02G0222500	37.7352	77.5228	-1.0387	0.0029059	0.035244
OS02G0224100	261.869	144.109	0.86168	0.0017644	0.024003	P0470A03.13-2	Protein phosphatase 2C (PP2C)-like domain||Protein phosphatase 2C||Protein phosphatase 2C (PP2C)-like domain||Protein phosphatase 2C
OS02G0225000	817.137	1328.8	-0.70148	0.002794	0.034148	OS09G0508900	Mitochondrial substrate/solute carrier||Mitochondrial carrier domain
OS02G0229800	63.6228	5.50527	3.5307	0.0016562	0.022766	OSJNBB0035N08.21	Protein of unknown function DUF761, plant
OS02G0229900	75.8659	3.66092	4.3732	9.3269e-18	3.0531e-15	OSJNBB0035N08.24	Protein of unknown function DUF1677, plant
OS02G0232000	40.2833	5.2732	2.9334	6.4765e-08	3.7594e-06	HSFC2A	Heat shock factor (HSF)-type, DNA-binding||Winged helix-turn-helix DNA-binding domain||Heat shock transcription factor, plant||Heat shock transcription factor family
OS02G0241100	206.19	110.313	0.90237	0.0011754	0.017375	OSJNBA0082C09.23	Protein kinase domain||Serine-threonine/tyrosine-protein kinase catalytic domain||Protein kinase-like domain||Concanavalin A-like lectin/glucanase, subgroup
OS02G0244100	166.249	85.9185	0.95231	0.0010844	0.016273	P0503B05.32	Zinc finger, RING-type||Zinc finger, RING/FYVE/PHD-type
OS02G0244600	271.987	110.974	1.2933	2.4403e-06	9.5191e-05	P0503B05.42	RNA recognition motif domain||Ataxin-2, C-terminal||Nucleotide-binding, alpha-beta plait
OS02G0245200	978.608	1637.97	-0.7431	0.0016153	0.022339
OS02G0247800	688.662	297.777	1.2096	7.3932e-07	3.2878e-05
OS02G0249300	284.209	103.98	1.4506	0.0014055	0.019941	OSJNBA0011N12.26	Zinc finger, RING-type||Zinc finger, RING/FYVE/PHD-type
OS02G0249700	31.3641	7.35119	2.0931	9.2799e-05	0.0021523	OSJNBA0011N12.31	F-box domain
OS02G0252400	5.96237	0	Inf	0.0044556	0.048851	OSJNBA0009N02.17	Zinc finger, Dof-type
OS02G0253150	8.0526	0.459541	4.1312	0.0026241	0.032526		Glycosyl transferase, family 20
OS02G0255700	968.213	1567.05	-0.69465	0.0038001	0.04331	OSJNBA0052K15.22-1	Clustered mitochondria protein, N-terminal||
OS02G0256200	25.3593	1.36783	4.2126	0.00026048	0.005037	OSJNBA0052K15.29
OS02G0258800	14330.7	2114.2	2.7609	1.6033e-30	1.3054e-27	B1178F07.4
OS02G0259850	484.389	89.5017	2.4362	8.1718e-20	3.2844e-17
OS02G0259900	1115.3	184.695	2.5942	9.2981e-25	5.0902e-22	B1178F07.20
OS02G0261400	55.636	21.4022	1.3783	0.00071299	0.011592
OS02G0262800	431.015	256.934	0.74634	0.0039437	0.04461	OSJNBA0011J03.3	NB-ARC||P-loop containing nucleoside triphosphate hydrolase
OS02G0264800	8.05405	0	Inf	0.00049359	0.0085315	P0006C08.11	Arabinogalactan peptide, AGP
OS02G0267000	193.252	323.896	-0.74505	0.0035149	0.040836	P0693E08.3	Peptidase S26A, signal peptidase I||Peptidase S24/S26A/S26B/S26C||Peptidase S26||Peptidase S26A, signal peptidase I, serine active site||Peptidase S26A, signal peptidase I, conserved site||Peptidase S24/S26, beta-ribbon domain
OS02G0273700	713.797	1177.23	-0.72182	0.002274	0.029233	P0413A11.12	VHS||GAT||ENTH/VHS||VHS subgroup
OS02G0275200	81.6582	352.815	-2.1112	1.6544e-14	3.4559e-12	P0413A11.42	Xyloglucan fucosyltransferase
OS02G0276900	41.5521	81.3802	-0.96976	0.003951	0.044676	P0017G06.33	Myc-type, basic helix-loop-helix (bHLH) domain
OS02G0282000	54.8929	221.209	-2.0107	0.00011343	0.0025365	OSJNBA0063E14.20	NB-ARC||P-loop containing nucleoside triphosphate hydrolase
OS02G0282100	231.428	134.677	0.78106	0.0037057	0.042462	OSJNBA0063E14.21
OS02G0285800	2401.85	6926.53	-1.528	5.6715e-08	3.3225e-06	OJ1115_D03.25	Translation elongation factor EFG, V domain||Elongation factor, GTP-binding domain||Translation elongation factor EFTu/EF1A, domain 2||Small GTP-binding protein domain||GTP-binding protein TypA||Translation protein, beta-barrel domain||Elongation factor G, III-V domain||P-loop containing nucleoside triphosphate hydrolase||Translation elongation factor EFG, V domain||Translation elongation factor …
OS02G0287900	88.8364	190.803	-1.1029	0.00041285	0.007352	OJ1756_H07.25	F-box domain
OS02G0290500	156.877	85.6939	0.87237	0.0016163	0.022342	OJ1086_G08.5	Phosphatidylinositol 3-/4-kinase, catalytic domain||Ubiquitin domain||Protein kinase-like domain||Ubiquitin-related domain||Phosphatidylinositol 3-/4-kinase, catalytic domain||Protein kinase-like domain
OS02G0293350	314.308	29.2795	3.4242	9.7277e-29	7.3541e-26
OS02G0293400	110.261	46.7191	1.2388	9.5259e-05	0.0021966	OJ1057_D08.24	Zinc finger, RING-type||E3 ubiquitin-protein ligase SINA like||TRAF-like||Zinc finger, SIAH-type||Zinc finger, RING/FYVE/PHD-type||SIAH-type domain||Seven-in-absentia protein, TRAF-like domain
OS02G0297200	235.247	15.5318	3.9209	4.941e-10	4.8342e-08	OJ1654_A02.12	Protein of unknown function DUF594||Domain of unknown function DUF4220
OS02G0301100	1118.06	286.588	1.9639	1.9348e-15	4.6541e-13	SWEET4
OS02G0318450	155.172	16.8856	3.2	3.9357e-10	3.9421e-08		ABC transporter-like||AAA+ ATPase domain||ABC-2 type transporter||P-loop containing nucleoside triphosphate hydrolase
OS02G0318500	106.493	12.2004	3.1258	0.00014738	0.0031575	PDR4	ABC transporter-like||ABC-2 type transporter||P-loop containing nucleoside triphosphate hydrolase
OS02G0318600	39.3131	2.75725	3.8337	1.6685e-08	1.1443e-06
OS02G0322500	144.618	295.403	-1.0304	7.6178e-05	0.0018389	-//-
OS02G0323000	38.9109	89.109	-1.1954	0.00045049	0.0079027	P0688H12.10	ABC transporter, transmembrane domain||ABC transporter-like||ABC transporter type 1, transmembrane domain||P-loop containing nucleoside triphosphate hydrolase
OS02G0326000	192.287	340.129	-0.82282	0.0036213	0.041752	P0476C12.24	Protein of unknown function DUF2232, membrane
OS02G0326200	348.734	563.264	-0.69168	0.0041242	0.046208
OS02G0327500	42.1689	16.7788	1.3295	0.0013746	0.019634	OSJNBB0042G06.17	Glycosyl transferase, family 14
OS02G0332700	97.7215	24.4334	1.9998	4.3876e-07	2.1044e-05
OS02G0332800	511.682	64.1478	2.9958	2.4561e-07	1.2438e-05
OS02G0461100	539.989	1092.87	-1.0171	0.00029401	0.0055581
OS02G0462300	42.7402	104.482	-1.2896	6.0957e-05	0.001518	OSJNBA0035A24.5	Endonuclease I
OS02G0463401	213.744	25.7193	3.055	5.8263e-12	7.6444e-10	OSJNBA0035A24.17
OS02G0474000	1552.72	813.095	0.93331	0.00019507	0.0040065		F-box domain||F-box associated interaction domain
OS02G0477100	494.149	979.941	-0.98775	3.1568e-05	0.00085963
OS02G0484200	578.202	82.007	2.8178	1.9369e-05	0.00056631	P0036H07.4	Transferase||Chloramphenicol acetyltransferase-like domain
OS02G0484975	141.972	35.4286	2.0026	3.628e-07	1.7695e-05
OS02G0498300	460.276	848.075	-0.88169	0.00022779	0.0045403	OJ1288_D09.29	Magnesium transporter NIPA
OS02G0503100	1515.49	2561.3	-0.7571	0.00098446	0.015079		Cytochrome P450||Cytochrome P450, E-class, group I||Cytochrome P450, conserved site
OS02G0504000	1786.73	6745.95	-1.9167	0.0013096	0.018884		Cytochrome P450
OS02G0506100	10.0839	0.340411	4.8886	0.00040817	0.007281	P0047E05.7
OS02G0507600	11.0133	30.6938	-1.4787	0.0033316	0.039078	OSJNBA0052M16.7
OS02G0513100	77.2858	0.799952	6.5941	8.8311e-08	4.9629e-06	SWEET15	SWEET sugar transporter, plants
OS02G0518000	570.628	1007.89	-0.82072	0.0008057	0.012804	P0461D06.4	C2 domain
OS02G0518600	142.728	78.4218	0.86394	0.0043293	0.047881	HAK19	K+ potassium transporter
OS02G0525100	608.918	72.9862	3.0606	1.1357e-09	1.0129e-07	P0415B12.29
OS02G0527200	4789.72	447.244	3.4208	6.7869e-42	1.3469e-38	P0475F05.1
OS02G0527900	82.4876	174.345	-1.0797	0.0001457	0.0031291	P0475F05.10	S-locus glycoprotein||Bulb-type lectin domain||PAN-1 domain||Apple-like
OS02G0528000	360.852	119.648	1.5926	0.00045122	0.0079087		Zinc finger, RING-type||Zinc finger, RING/FYVE/PHD-type
OS02G0529400	200.436	347.853	-0.79534	0.0015411	0.02149	P0475F05.37-1	Six-hairpin glycosidase-like||Glycosyl hydrolase family 100||Six-hairpin glycosidase-like||Glycosyl hydrolase family 100
OS02G0529900	77.3668	189.163	-1.2898	8.8974e-06	0.00028769	P0476H10.28	Pentatricopeptide repeat||Tetratricopeptide-like helical
OS02G0530100	50.0466	94.4255	-0.9159	0.0042283	0.047075	P0476H10.30-1	Heavy metal-associated domain, HMA
OS02G0532500	194.498	54.4618	1.8364	5.1188e-10	4.9704e-08		Germin||Cupin 1||RmlC-like cupin domain||RmlC-like jelly roll fold
OS02G0533000	1403.77	2585.93	-0.88138	0.00015493	0.0032994	P0605D08.33
OS02G0533200	599.362	998.885	-0.73689	0.0018392	0.02472	B1136H02.1	SOUL haem-binding protein||Regulatory factor, effector binding domain
OS02G0534400	21.2516	76.2154	-1.8425	2.6378e-05	0.000736	CIN1	Glycoside hydrolase, family 32||Concanavalin A-like lectin/glucanases superfamily||Glycosyl hydrolase family 32, N-terminal||Glycosyl hydrolase family 32, C-terminal||Glycoside hydrolase, family 32, active site||Glycosyl hydrolase, five-bladed beta-propellor domain
OS02G0536500	121.61	551.415	-2.1809	7.2333e-05	0.0017599	OJ1112_G07.32
OS02G0539600	337.734	554.106	-0.71427	0.0029123	0.035291	OSJNBA0014M17.29	SANT/Myb domain||Homeodomain-like||Myb-like domain||C2H2- zinc finger protein family
OS02G0551100	626.532	306.082	1.0335	2.3507e-05	0.00066762	RK1	Protein kinase domain||Serine/threonine- / dual specificity protein kinase, catalytic domain||Serine/threonine-protein kinase, active site||Protein kinase-like domain||Protein kinase, ATP binding site
OS02G0553200	3721.52	2220.23	0.74518	0.00091701	0.014245	APX8	Haem peroxidase, plant/fungal/bacterial||Plant ascorbate peroxidase||Haem peroxidase||Peroxidases heam-ligand binding site||
OS02G0554100	558.255	69.2663	3.0107	5.1474e-28	3.632e-25	P0470G10.15	Regulator of chromosome condensation, RCC1||Regulator of chromosome condensation 1/beta-lactamase-inhibitor protein II
OS02G0554800	269.069	698.603	-1.3765	0.001992	0.026289	P0470G10.24
OS02G0555300	32.4613	1.14036	4.8312	0.004166	0.046577	P0470G10.30	NAC domain
OS02G0555600	36.965	79.0098	-1.0959	0.0011594	0.017181	OJ1008_F08.3	ACT domain
OS02G0556800	9072.17	15913.4	-0.81072	0.0033205	0.038991	OJ1008_F08.20
OS02G0557800	560.097	1702.55	-1.6039	4.093e-05	0.0010757	OSJNBB0038F20.11	Signal transduction response regulator, receiver domain||CheY-like superfamily||Signal transduction response regulator, receiver domain||CheY-like superfamily
OS02G0561500	76.2362	227.361	-1.5764	1.1386e-08	8.198e-07	P0435E12.21	Monooxygenase, FAD-binding||Aromatic-ring hydroxylase-like
OS02G0561900	26.7861	154.832	-2.5311	1.4294e-08	9.9967e-07		Zinc finger, RING-type||Zinc finger, RING/FYVE/PHD-type
OS02G0565500	87.3671	41.5883	1.0709	0.0016178	0.022354	P0020C11.30	Protein kinase domain||Serine-threonine/tyrosine-protein kinase catalytic domain||Tyrosine-protein kinase, active site||Protein kinase-like domain||Protein kinase, ATP binding site
OS02G0567800	100.586	38.4767	1.3864	3.2255e-05	0.0008761	P0020D05.26	Lipase, GDXG, active site||Alpha/beta hydrolase fold-3||Alpha/Beta hydrolase fold
OS02G0568600	49.0976	199.32	-2.0214	1.4382e-11	1.8121e-09	P0025F02.10
OS02G0571800	24.0624	3.1116	2.9511	5.0117e-05	0.0012782	KSL6	Terpene synthase, N-terminal domain||Terpene synthase, metal-binding domain||Terpenoid cyclases/protein prenyltransferase alpha-alpha toroid||Terpenoid synthase
OS02G0574500	2000.85	820.867	1.2854	0.00020234	0.0041183	P0703B01.6	General substrate transporter
OS02G0574800	20.1971	1.36783	3.8842	5.4404e-06	0.00018838	P0703B01.12	Ethylene insensitive 3-like protein, DNA-binding domain
OS02G0575700	727.788	1487.38	-1.0312	0.0034868	0.04054	B1342F01.2
OS02G0579000	70.8815	294.579	-2.0552	0.0018134	0.024492		NAC domain
OS02G0579300	0.839347	9.26059	-3.4638	0.004121	0.046202		SANT/Myb domain||Homeodomain-like||Myb domain
OS02G0579600	117.379	61.0982	0.94197	0.0022613	0.029105	MADS27	Transcription factor, MADS-box||Transcription factor, K-box
OS02G0580500	338.831	100.922	1.7473	4.4573e-11	5.2224e-09	B1267B06.32	Prohibitin||Band 7 protein
OS02G0581100	2370.84	865.222	1.4543	2.5577e-09	2.1094e-07	OJ1115_A05.15
OS02G0582200	474.484	237.403	0.99903	0.00011181	0.0025044	OSJNBA0016D04.11
OS02G0583000	108.385	10.4396	3.376	3.6637e-17	1.1079e-14	OSJNBA0016D04.21
OS02G0584900	27.9371	10.192	1.4547	0.0037032	0.042449
OS02G0592000	11.8685	1.5999	2.8911	0.0019034	0.02533		Oxoglutarate/iron-dependent dioxygenase||Non-haem dioxygenase N-terminal domain||Isopenicillin N synthase-like
OS02G0592400	255.167	438.861	-0.78232	0.002065	0.027016	OSJNBA0016G10.13	Hypoxia induced protein, domain
OS02G0592833	106.296	1.48077	6.1656	8.7718e-10	8.0731e-08	OSJNBA0016G10.17	Protein of unknown function DUF581
OS02G0593500	1061.45	1892.06	-0.83392	0.00039593	0.0070866	OJ1067_B01.4-1	Phosphate transporter
OS02G0596000	351.974	94.7516	1.8932	3.6064e-13	5.964e-11	OJ1126_D09.34	Rhodanese-like domain
OS02G0599400	46.9171	133.47	-1.5083	2.0297e-06	8.1013e-05	OJ1791_B03.1
OS02G0608000	12.84	101.557	-2.9836	7.0296e-15	1.55e-12		Protein of unknown function DUF1218
OS02G0608200	1398.9	2476.06	-0.82376	0.00024363	0.0047723
OS02G0610500	1626.18	728.629	1.1582	0.00016549	0.0034754	OJ1476_F05.18	Zinc finger, B-box||CCT domain
OS02G0614500	305.505	595.043	-0.9618	0.00015516	0.003302	OJ2055_H10.27-1	Triose-phosphate transporter domain||
OS02G0618100	74.5805	251.143	-1.7516	2.8794e-10	2.9878e-08	GRXC4	Glutaredoxin||Glutaredoxin active site||Glutaredoxin, eukaryotic/virial||Thioredoxin-like fold||Glutaredoxin subgroup
OS02G0618200	147.937	455.091	-1.6212	1.7911e-10	1.9278e-08	PRR1	Signal transduction response regulator, receiver domain||CCT domain||CheY-like superfamily
OS02G0620200	274.209	471.108	-0.78078	0.0017326	0.023652	OJ1372_D06.22
OS02G0625000	1456.95	758.452	0.94182	0.0022949	0.029478	OSCRY2	Cryptochrome/DNA photolyase, class 1||DNA photolyase, FAD-binding/Cryptochrome, C-terminal||DNA photolyase, N-terminal||Cryptochrome, plant||Rossmann-like alpha/beta/alpha sandwich fold||Cryptochrome/DNA photolyase, class 1 conserved site, C-terminal||Cryptochrome C-terminal||DNA photolyase, FAD-binding/Cryptochrome, C-terminal||DNA photolyase, N-terminal||Rossmann-like alpha/beta/alpha sandwich …
OS02G0625300	944.596	248.223	1.9281	1.4018e-06	5.8336e-05	OSPPCK2L	Protein kinase domain||Serine/threonine- / dual specificity protein kinase, catalytic domain||Serine/threonine-protein kinase, active site||Protein kinase-like domain||Protein kinase, ATP binding site
OS02G0625500	215.384	463.617	-1.106	0.0044065	0.048531	B1215B07.34	Adenosine kinase||Carbohydrate/puine kinase, PfkB, conserved site||Carbohydrate kinase PfkB||Ribokinase-like||Adenosine kinase||Carbohydrate/puine kinase, PfkB, conserved site||Carbohydrate kinase PfkB||Ribokinase-like
OS02G0628600	51.2764	120.256	-1.2297	0.00013122	0.0028715	ARF8	AUX/IAA protein||B3 DNA binding domain||Auxin response factor||Aux/IAA-ARF-dimerisation||DNA-binding pseudobarrel domain
OS02G0628900	58.3759	11.1158	2.3928	0.00038764	0.0069618
OS02G0629000	191.346	8.40178	4.5093	0.0036472	0.041959	B1469H02.18	Senescence regulator S40
OS02G0630300	55.8455	4.94054	3.4987	1.5697e-11	1.9545e-09		Oxoglutarate/iron-dependent dioxygenase||Non-haem dioxygenase N-terminal domain||Isopenicillin N synthase-like||Oxoglutarate/iron-dependent dioxygenase||Isopenicillin N synthase-like
OS02G0633300	748.927	465.717	0.68537	0.004435	0.04871		Oligopeptide transporter, OPT superfamily
OS02G0634500	9052.72	14182.7	-0.64771	0.0033065	0.038885	OJ1643_A10.30	ClpP||ClpP, active site||Clp protease proteolytic subunit /Translocation-enhancing protein TepA||ClpP/crotonase-like domain
OS02G0636600	1.38903	54.7573	-5.3009	9.7222e-18	3.15e-15	OSJNBA0014E22.5	GRAM domain
OS02G0637200	4.56381	19.9556	-2.1285	0.00079744	0.012705	OSJNBA0014E22.16
OS02G0641300	15.2889	46.7981	-1.614	0.0010621	0.016036		SANT/Myb domain||Homeodomain-like||Myb-like domain
OS02G0642600	55.7218	19.3799	1.5237	0.00021263	0.004303
OS02G0643800	357.192	110.615	1.6912	2.2056e-10	2.3344e-08	OJ1282_H11.12	Auxin-induced protein, ARG7
OS02G0644700	789.337	1589.5	-1.0099	1.4271e-05	0.00043319	P0030D07.9-1	Acyl-ACP thioesterase||Acyl-ACP-thioesterase, N-terminal||HotDog domain
OS02G0649300	4721.91	120.493	5.2924	4.1932e-17	1.2443e-14	HOX24	Helix-turn-helix motif||Homeobox domain||Leucine zipper, homeobox-associated||Homeodomain-like||Homeobox, conserved site
OS02G0649900	97.2417	25.5149	1.9302	0.00015573	0.0033119	YSL2	Oligopeptide transporter, OPT superfamily
OS02G0651900	1448.37	231.466	2.6456	0.00019985	0.0040861	OSJNBB0012J10.30
OS02G0653400	36.7132	14.6916	1.3213	0.0039291	0.044477	P0491E01.32	Transferase||Chloramphenicol acetyltransferase-like domain
OS02G0654600	23.5777	3.69184	2.675	0.0020073	0.026425	OJ1003_B06.8	Domain of unknown function DUF632||Domain of unknown function DUF630
OS02G0655200	118.178	7.54931	3.9685	2.3282e-21	9.9899e-19
OS02G0657700	685.09	1300.22	-0.9244	7.2548e-05	0.0017638	OJ1112_F09.8	Uncharacterised conserved protein UCP012943
OS02G0658200	158.622	80.6868	0.97519	0.00035975	0.006563	OJ1112_F09.20	Zinc finger, PHD-type||Zinc finger, FYVE/PHD-type
OS02G0666200	20938.9	9180.66	1.1895	6.4519e-06	0.00021934	PIP1-1	Major intrinsic protein||Major intrinsic protein, conserved site||Aquaporin-like||Major intrinsic protein||Major intrinsic protein, conserved site||Aquaporin-like
OS02G0667500	98.9491	23.0981	2.0989	5.5525e-08	3.2709e-06	OJ1725_H08.7-1	Major facilitator superfamily||Major facilitator superfamily domain, general substrate transporter
OS02G0668000	114.565	56.4159	1.022	0.0027739	0.033954	OJ1725_H08.12-1	Mechanosensitive ion channel MscS||Like-Sm (LSM) domain||Mechanosensitive ion channel MscS-like, plants/fungi||
OS02G0668500	603.838	115.008	2.3924	0.0027318	0.033545	P0684A08.3-1	CRAL-TRIO domain
OS02G0669100	10866	1774.97	2.6139	8.887e-09	6.5471e-07	P0684A08.9-1	Dehydrin
OS02G0670500	98.9149	255.572	-1.3695	5.3535e-07	2.4924e-05	P0684A08.29	Rapid ALkalinization Factor
OS02G0673500	160.709	1387.66	-3.1101	1.1696e-16	3.2577e-14	P0657H12.6	Myc-type, basic helix-loop-helix (bHLH) domain||Transcription factor MYC/MYB N-terminal
OS02G0675800	571.918	1306.86	-1.1922	0.0006595	0.010889	P0135D07.16	F-box domain||Phloem protein 2-like
OS02G0678200	1280.32	3995.47	-1.6419	1.4112e-12	2.0648e-10		SPX, N-terminal||Major facilitator superfamily||Major facilitator superfamily domain, general substrate transporter
OS02G0678400	270.848	585.522	-1.1122	8.4748e-06	0.00027628	P0663F07.5	dTDP-4-dehydrorhamnose reductase||NAD(P)-binding domain
OS02G0680700	1281.1	2145.94	-0.74422	0.0013576	0.019418		SANT/Myb domain||Myb domain, plants||Homeodomain-like||Myb domain
OS02G0681900	507.882	1074.65	-1.0813	3.4299e-06	0.00012693	OJ1123_G04.1	Transcription factor GRAS
OS02G0682300	62.2878	3.20599	4.2801	2.0855e-13	3.6186e-11	OJ1123_G04.7	Zinc finger, RING-type||Zinc finger, RING/FYVE/PHD-type
OS02G0682700	47.7124	12.6771	1.9121	0.00033127	0.0061332
OS02G0687900	8.7556	38.0481	-2.1195	1.8308e-05	0.00053924	OJ1743_B12.5	Peptidase S10, serine carboxypeptidase||Alpha/Beta hydrolase fold
OS02G0689900	540.004	927.462	-0.78032	0.0015685	0.021812	OJ1743_B12.30	Proton-dependent oligopeptide transporter family||Major facilitator superfamily domain, general substrate transporter
OS02G0692700	1909.67	1107.6	0.78589	0.0010736	0.016173	P0017H11.7	Protein of unknown function DUF597
OS02G0693500	733.334	1234.98	-0.75195	0.0014124	0.020017	P0017H11.16	SNARE associated Golgi protein
OS02G0696650	1252.89	555.279	1.174	6.1076e-07	2.7943e-05
OS02G0696700	87.9453	255.535	-1.5388	3.3437e-08	2.1277e-06	P0666E12.1	JmjC domain||Zinc finger, C5HC2-type
OS02G0697400	69.3934	291.705	-2.0716	1.1907e-07	6.4963e-06		AMP-dependent synthetase/ligase||AMP-binding, conserved site||AMP-binding enzyme C-terminal domain
OS02G0699400	1610.2	3372.25	-1.0665	3.956e-05	0.001045	P0459B01.26	RelA/SpoT||Beta-grasp domain
OS02G0703300	150.018	368.305	-1.2958	1.3661e-05	0.00041911	P0724B10.12	Protein of unknown function DUF1218
OS02G0704000	2229.51	1333.71	0.74128	0.0025474	0.031858	P0724B10.24	Carotenoid oxygenase
OS02G0704300	1910.29	6338.22	-1.7303	1.0749e-13	1.9728e-11		P-loop containing nucleoside triphosphate hydrolase
OS02G0704500	483.19	839.658	-0.79721	0.00077076	0.01236	P0724B10.35	Phosphatidic acid phosphatase type 2/haloperoxidase
OS02G0705100	6375.06	14683.2	-1.2037	0.00025092	0.0048878	P0724B10.43	Alpha/beta hydrolase fold-1||Alpha/Beta hydrolase fold
OS02G0705400	538.153	237.747	1.1786	4.1619e-06	0.00014882	P0680A05.8-1	UspA||Rossmann-like alpha/beta/alpha sandwich fold||UspA||Rossmann-like alpha/beta/alpha sandwich fold
OS02G0706400	377.844	779.586	-1.0449	1.9154e-05	0.00056105	49D11.24	SANT/Myb domain||Homeodomain-like||SANT domain
OS02G0709000	0.279782	8.27028	-4.8856	0.00098927	0.015131	49D11.6	Exonuclease||Zinc finger, C2H2||Ribonuclease H-like domain||Exonuclease, RNase T/DNA polymerase III||Zinc finger, C2H2-like
OS02G0709600	179.122	59.4796	1.5905	3.7305e-08	2.3317e-06	OJ1311_H06.6-2	Protein of unknown function DUF617, plant
OS02G0711400	877.121	350.631	1.3228	3.9106e-05	0.0010347	OJ1038_A06.25
OS02G0711900	556.46	146.98	1.9207	2.1319e-08	1.4342e-06	OJ1038_A06.27
OS02G0714100	111.771	45.3389	1.3017	3.7747e-05	0.001008	OJ1479_B12.21	Phospholipid/glycerol acyltransferase||Diacylglycerol acyltransferase
OS02G0714200	69.971	19.7094	1.8279	1.111e-06	4.7289e-05	OJ1479_B12.23	Phosphofructokinase domain||Pyrophosphate-dependent phosphofructokinase PfpB||Pyrophosphate-dependent phosphofructokinase, alpha-helical
OS02G0720450	78.5861	29.2347	1.4266	9.6732e-05	0.0022208
OS02G0720900	623.808	175.656	1.8284	1.1854e-12	1.7588e-10	P0654B04.7-1	Aspartic peptidase||Aspartic peptidase, active site||Aspartic peptidase domain||||Aspartic peptidase||Aspartic peptidase, active site||Aspartic peptidase domain
OS02G0725000	138.322	76.7646	0.84951	0.0044029	0.048508	P0685G12.39	Protein kinase domain||Serine/threonine- / dual specificity protein kinase, catalytic domain||Serine/threonine-protein kinase, active site||Protein kinase-like domain
OS02G0725200	1175.97	2273.55	-0.95109	5.8391e-05	0.0014633	P0685G12.43	SET domain||Rubisco methyltransferase||Rubisco LS methyltransferase, substrate-binding domain||SET domain||Rubisco LS methyltransferase, substrate-binding domain
OS02G0728100	626.259	1676.95	-1.421	2.2224e-06	8.7661e-05	B1121A12.37	Peptidase S49||ClpP/crotonase-like domain||Peptidase S49||Peptidase S49, protease IV||Peptidase S49, SppA||ClpP/crotonase-like domain
OS02G0730300	454.347	163.104	1.478	1.5922e-07	8.4119e-06	HAK25	K+ potassium transporter
OS02G0731200	243.737	496.189	-1.0256	2.7306e-05	0.00075723	MADS57	Transcription factor, MADS-box||Transcription factor, K-box
OS02G0731900	862.172	501.766	0.78096	0.0014557	0.020485	P0643A10.10	Very-long-chain 3-ketoacyl-CoA synthase||FAE1/Type III polyketide synthase-like protein||3-Oxoacyl-[acyl-carrier-protein (ACP)] synthase III C-terminal||Thiolase-like, subgroup||Thiolase-like
OS02G0734600	933.543	1724.04	-0.885	0.00014575	0.0031291	P0643A10.53	EF-hand domain||Caleosin||EF-hand domain pair||EF-hand domain||Caleosin||EF-hand domain pair
OS02G0734900	808.494	488.345	0.72734	0.0020961	0.027322	P0487D09.5	B-cell receptor-associated 31-like
OS02G0735200	5651.2	11185.6	-0.98501	4.8996e-05	0.0012556	GLN1-1	Glutamine synthetase, catalytic domain||Glutamine synthetase, beta-Grasp||Glutamine synthetase/guanido kinase, catalytic domain||Glutamine synthetase, N-terminal conserved site||Glutamine synthetase, glycine-rich site||Glutamine synthetase, catalytic domain||Glutamine synthetase, beta-Grasp||Glutamine synthetase/guanido kinase, catalytic domain||Glutamine synthetase, N-terminal conserved site||Gl…
OS02G0740600	62.9962	28.1237	1.1635	0.0020017	0.026383	P0516G10.15
OS02G0743200	91.1716	31.2911	1.5428	7.9348e-05	0.0018976	OJ1734_E02.9
OS02G0749800	301.738	692.267	-1.198	1.4714e-06	6.0914e-05	P0431B06.9	Mitochodrial transcription termination factor-related
OS02G0753300	110.977	16.3053	2.7669	1.6454e-14	3.4559e-12	OJ1288_G09.19	PLAT/LH2 domain||Lipase/lipooxygenase, PLAT/LH2
OS02G0753800	1113.93	165.756	2.7485	2.3257e-08	1.5514e-06	P0627E03.4	Annexin||Annexin, plant||Annexin repeat, conserved site||Annexin repeat
OS02G0758000	5077.25	1647.35	1.6239	1.7462e-05	0.00051722	HSP24.1	Alpha crystallin/Hsp20 domain||HSP20-like chaperone
OS02G0759400	1543.65	368.196	2.0678	5.8037e-07	2.6785e-05	P0471A11.47	Zinc finger, RING-type||Zinc finger, RING/FYVE/PHD-type
OS02G0759900	4731.51	8621.65	-0.86566	0.00019953	0.0040821	OJ1175_B01.12	Cyanobacterial aminoacyl-tRNA synthetase, CAAD domain
OS02G0762600	12.4182	1.37401	3.176	0.0013517	0.019377	P0486G03.21
OS02G0764700	21.946	1.3802	3.991	1.5264e-06	6.2839e-05	P0539D10.19	AP2/ERF domain||DNA-binding domain
OS02G0766000	752.355	1650.24	-1.1332	1.1482e-06	4.8741e-05	OJ1004_A11.16-1	Copper amine oxidase, N2/N3-terminal||Protein of unknown function DUF3223||
OS02G0766700	3865.1	644.203	2.5849	9.1216e-18	3.017e-15	OJ1004_A11.20	Basic-leucine zipper domain
OS02G0769100	506.302	820.57	-0.69663	0.0031056	0.037127	OJ1767_D02.23	Auxin-induced protein, ARG7
OS02G0771100	1235.05	2539.32	-1.0399	8.004e-06	0.00026363	OJ1353_F08.9-1	WD40 repeat||Zinc finger, RING-type||Zinc finger, RING/FYVE/PHD-type||WD40/YVTN repeat-like-containing domain||Zinc finger, RING-type, conserved site||WD40-repeat-containing domain||WD40 repeat, conserved site||WD40 repeat||WD40/YVTN repeat-like-containing domain||WD40-repeat-containing domain||WD40 repeat, conserved site||G-protein beta WD-40 repeat||WD40 repeat||Zinc finger, RING-type||Zinc fin…
OS02G0771600	1171.58	575.301	1.0261	0.00037587	0.0067964	OJ1611_C08.2-1	Oxoglutarate/iron-dependent dioxygenase||Non-haem dioxygenase N-terminal domain||Isopenicillin N synthase-like||Oxoglutarate/iron-dependent dioxygenase||Non-haem dioxygenase N-terminal domain||Isopenicillin N synthase-like
OS02G0773200	147.15	10.0621	3.8703	1.1536e-23	6.0048e-21	OJ1611_C08.25	Universal stress protein A||UspA||Rossmann-like alpha/beta/alpha sandwich fold
OS02G0773500	41.5433	102.775	-1.3068	6.372e-05	0.0015777	OJ1448_G06.1	Protein of unknown function DUF3464
OS02G0775300	58.311	124.523	-1.0946	0.0006655	0.010971	OSJNBB0013K01.2
OS02G0779300	108.35	55.2557	0.97151	0.0021641	0.028093	OJ1293_A01.14
OS02G0783625	301.075	34.1334	3.1409	0.0011554	0.017134	OJ1311_D08.27	Saccharopine dehydrogenase / Homospermidine synthase||NAD(P)-binding domain
OS02G0790500	3553.68	939.488	1.9194	3.9314e-05	0.0010394	OJ1046_F07.17-1	||Glycosyl transferase, family 20||Trehalose-phosphatase||HAD-like domain||Trehalose-phosphatase||HAD-like domain
OS02G0793900	461.984	777.014	-0.7501	0.0013188	0.01899	P0700F06.24
OS02G0794400	1059.52	1772.85	-0.74267	0.0014024	0.019923	P0700F06.32	Translation initiation factor 3||Translation initiation factor 3, N-terminal||Translation initiation factor 3, C-terminal
OS02G0799000	283.081	460.597	-0.70229	0.0044691	0.048966		Protein phosphatase 2C, manganese/magnesium aspartate binding site||Protein phosphatase 2C (PP2C)-like domain||Protein phosphatase 2C
OS02G0799300	238.427	122.951	0.95546	0.00083646	0.013187	OJ1695_D07.22
OS02G0799600	455.67	230.687	0.98205	0.00012127	0.0026853	OJ1695_D07.24
OS02G0799700	423.047	81.0863	2.3833	2.2058e-08	1.4776e-06	OSJNBA0032L17.1
OS02G0806700	1263.31	2135.27	-0.75721	0.0013007	0.018788	OJ1111_C07.20	Zinc finger, RING-type||von Willebrand factor, type A||Zinc finger, RING/FYVE/PHD-type
OS02G0807000	563.101	166.808	1.7552	1.9698e-12	2.7922e-10	OJ1111_C07.26	Protein kinase domain||Serine/threonine- / dual specificity protein kinase, catalytic domain||Serine/threonine-protein kinase, active site||Protein kinase-like domain||Protein kinase, ATP binding site
OS02G0807800	15.8428	55.2602	-1.8024	0.0032043	0.038035	OJ1520_C09.11	EGF-type aspartate/asparagine hydroxylation site||Protein kinase domain||Epidermal growth factor-like domain||EGF-like calcium-binding domain||Serine/threonine-protein kinase, active site||Protein kinase-like domain||Concanavalin A-like lectin/glucanase, subgroup||Protein kinase, ATP binding site||EGF-like calcium-binding, conserved site||Wall-associated receptor kinase galacturonan-binding domain
OS02G0810900	122.867	18.9358	2.6979	0.00059785	0.01006	P0016F11.3	NAC domain
OS02G0811600	2.22838	16.9971	-2.9312	0.00018456	0.0038052		NAD(P)-binding domain
OS02G0813166	25.6861	2.74802	3.2245	4.4771e-05	0.0011624		F-box domain||Phloem protein 2-like
OS02G0813600	42.5763	0.346595	6.9407	7.5193e-08	4.3019e-06	OSJNBA0053L11.28	Very-long-chain 3-ketoacyl-CoA synthase||FAE1/Type III polyketide synthase-like protein||3-Oxoacyl-[acyl-carrier-protein (ACP)] synthase III C-terminal||Thiolase-like, subgroup||Thiolase-like
OS02G0815400	1721.52	991.778	0.7956	0.00028056	0.0053504	P0643F09.3
OS02G0815600	281.885	166.09	0.76314	0.003493	0.040597	P0643F09.5	Diphthamide synthesis, DPH1/DPH2||Diphthamide synthesis, eukaryotic DPH1/archaeal DPH2
OS02G0816600	3158.96	6750.51	-1.0955	1.9551e-06	7.8582e-05	P0643F09.20
OS02G0817700	5728.08	2743.11	1.0622	0.0041838	0.046696	OJ1136_C12.17	Thiolase||Thiolase-like, subgroup||Thiolase-like||Thiolase, active site||Thiolase, conserved site||Thiolase, acyl-enzyme intermediate active site||Thiolase, N-terminal||Thiolase, C-terminal
OS02G0817900	1024.09	2632.12	-1.3619	1.2782e-08	9.0796e-07		Cytochrome P450||Cytochrome P450, E-class, group I||Cytochrome P450, conserved site
OS02G0818000	36.3504	9.2869	1.9687	0.00016271	0.0034282	OJ1202_E07.3-1	CBS domain||Aldolase-type TIM barrel
OS02G0819500	1569.78	2449.98	-0.64221	0.0042855	0.047511	P0474F11.2-1	Ovarian tumour, otubain
OS02G0824500	549.962	4.68834	6.8741	1.0131e-25	6.4337e-23	OJ1063_D06.13	Remorin, C-terminal
OS02G0824600	54.6504	18.6079	1.5543	0.00020195	0.004113
OS02G0827400	32.5033	103.348	-1.6688	4.6346e-06	0.00016351	P0452F04.28	Protein of unknown function DUF789
OS02G0832100	7.75835	33.1276	-2.0942	0.00028143	0.0053638	OJ1149_C12.19	General substrate transporter||Sugar transporter, conserved site||Major facilitator superfamily domain, general substrate transporter||Major facilitator superfamily domain
OS02G0834700	548.754	1260.28	-1.1995	8.2469e-07	3.6319e-05	P0264G11.15-1	NAD-dependent epimerase/dehydratase||Sugar nucleotide epimerase YfcH,-like putative||Domain of unknown function DUF1731, C-terminal||NAD(P)-binding domain||Sugar nucleotide epimerase YfcH,-like putative
OS03G0100020	27.9099	4.46863	2.6429	3.0891e-05	0.00084411		Tetraspanin||Tetraspanin/Peripherin
OS03G0100030	6437.04	3829.82	0.74912	0.00060213	0.010105		CAAX amino terminal protease
OS03G0102100	336.131	655.01	-0.96249	7.6814e-05	0.001849	OS03G0102100	Formyl transferase, N-terminal||Formyltetrahydrofolate deformylase||Formyl transferase, N-terminal||Formyltetrahydrofolate deformylase
OS03G0103400	256.835	76.1998	1.753	0.0017973	0.024326	OS03G0103400	Transcription factor GRAS
OS03G0104100	78.5183	196.995	-1.3271	0.00016732	0.0034985	OS03G0104100	Protein phosphatase 2C (PP2C)-like domain||Protein phosphatase 2C
OS03G0107700	117.245	36.9556	1.6657	0.0033056	0.038885	EL2
OS03G0108500	69.3772	24.5911	1.4963	4.2145e-05	0.0011019	OS03G0108500	Fatty acid hydroxylase
OS03G0109800	261.384	565.796	-1.1141	0.0042017	0.046828	OS03G0109800
OS03G0109900	2412.27	3927.06	-0.70306	0.001574	0.021862	OSJNBB0043C10.7	Trypsin-like cysteine/serine peptidase domain
OS03G0110900	1243.42	2212.45	-0.83133	0.00033078	0.0061313		Dimeric alpha-beta barrel||Stress responsive alpha-beta barrel
OS03G0111100	174.064	404.122	-1.2152	6.1161e-06	0.00020972	OS03G0111100	Folylpolyglutamate synthetase||Mur ligase, C-terminal||Mur ligase, central||Folylpolyglutamate synthetase, conserved site||Folylpolyglutamate synthase, eukaryota
OS03G0111300	8.05754	0	Inf	0.00057156	0.0096739	LTP-2	Bifunctional inhibitor/plant lipid transfer protein/seed storage helical domain
OS03G0115500	248.908	571.674	-1.1996	1.7362e-06	7.0587e-05		Pyridoxamine 5'-phosphate oxidase||FMN-binding split barrel||Pyridoxamine 5'-phosphate oxidase, probable FMN-dependent, Alr4036 family||Pyridoxamine 5'-phosphate oxidase, Alr4036 family, FMN-binding domain||FMN-binding split barrel||Pyridoxamine 5'-phosphate oxidase, Alr4036 family, FMN-binding domain
OS03G0115700	10.8098	30.1398	-1.4793	0.0031337	0.037392	OSJNBA0090O10.25	Short-chain dehydrogenase/reductase SDR||Glucose/ribitol dehydrogenase||NAD(P)-binding domain
OS03G0115800	966.243	2.53911	8.5719	9.596e-34	1.0156e-30	OS03G0115800
OS03G0116300	88.6148	371.027	-2.0659	2.5288e-12	3.5529e-10	OS03G0116200	Alpha/Beta hydrolase fold
OS03G0121700	228.072	447.076	-0.97103	0.00010835	0.0024458	OJ1705B08.10	Nascent polypeptide-associated complex NAC domain||Nascent polypeptide-associated complex subunit alpha
OS03G0122200	344.489	599.832	-0.8001	0.0012545	0.018264	OS03G0122200	Ribosomal protein L11||Ribosomal protein L11, bacterial-type||Ribosomal protein L11, C-terminal||Ribosomal protein L11, N-terminal||Ribosomal protein L11, conserved site
OS03G0124500	354.375	155.363	1.1896	1.4064e-05	0.00042773	OS03G0124500
OS03G0125100	568.815	148.979	1.9329	5.2436e-14	1.0081e-11		Fatty acid hydroxylase
OS03G0125400	342.048	193.34	0.82306	0.0016966	0.023261	OS03G0125400	Diacylglycerol kinase, catalytic domain||Diacylglycerol/lipid kinase||ATP-NAD kinase-like domain
OS03G0126000	372.291	215.583	0.78818	0.0016546	0.022753	OS03G0126000	Glycosyl transferase, family 3||Anthranilate phosphoribosyl transferase||Glycosyl transferase family 3, N-terminal domain
OS03G0126300	212.412	531.693	-1.3237	1.7967e-07	9.414e-06		S-adenosyl-L-methionine-dependent methyltransferase-like
OS03G0126700	88.2831	179.012	-1.0198	0.00048292	0.0083836	OJ1015F07.7	Heavy metal-associated domain, HMA
OS03G0126825	257.289	133.257	0.94918	0.00043428	0.0076697
OS03G0127900	415.273	955.205	-1.2018	4.6196e-07	2.2057e-05	OS03G0127900	Cation/H+ exchanger
OS03G0127950	181.416	322.709	-0.83093	0.0014526	0.020463
OS03G0128400	189.036	347.687	-0.87913	0.00037097	0.0067343	OS03G0128400
OS03G0128700	843.624	343.863	1.2948	0.00029266	0.0055378	OS03G0128700	Protein kinase domain||EF-hand domain||Serine/threonine- / dual specificity protein kinase, catalytic domain||Serine/threonine-protein kinase, active site||Protein kinase-like domain||EF-hand domain pair||Protein kinase, ATP binding site||EF-Hand 1, calcium-binding site
OS03G0128800	1439.1	2384.86	-0.72873	0.0014909	0.02089	OS03G0128800
OS03G0129400	768.578	313.076	1.2957	1.3561e-06	5.6508e-05	OS03G0129400
OS03G0130300	47.31	4.46549	3.4053	9.731e-11	1.0918e-08	OS03G0130300	Knottin, scorpion toxin-like||Gamma thionin||Gamma Purothionin
OS03G0131200	51799.9	89085.1	-0.78224	0.00081227	0.012896	OS03G0131200	Catalase haem-binding site||Catalase immune-responsive domain||Catalase core domain||Catalase, mono-functional, haem-containing||Catalase-like domain||Catalase active site||Catalase, mono-functional, haem-containing, clades 1 and 3||Catalase haem-binding site||Catalase immune-responsive domain||Catalase core domain||Catalase, mono-functional, haem-containing||Catalase-like domain||Catalase active…
OS03G0133300	86.9496	33.8008	1.3631	8.8018e-05	0.0020656	OS03G0133300
OS03G0137600	317.398	1721.01	-2.4389	1.4301e-10	1.5712e-08	OS03G0137600	Protein of unknown function DUF4079
OS03G0138000	160.041	291.234	-0.86374	0.0017058	0.023356
OS03G0139200	319.087	188.518	0.75925	0.0019346	0.025649	OS03G0139200	Protein of unknown function DUF3527
OS03G0140200	83.8531	15.8397	2.4043	3.1312e-09	2.5043e-07	OS03G0140200	Cytochrome P450||Cytochrome P450, B-class||Cytochrome P450, conserved site
OS03G0140650	59.909	18.8539	1.6679	5.5094e-05	0.0013895
OS03G0140700	388.423	1621.06	-2.0612	1.8385e-13	3.2432e-11	OS03G0140700	Tetratricopeptide-like helical||Tetratricopeptide repeat-containing domain
OS03G0143600	309.564	513.826	-0.73104	0.0025852	0.032191	OS03G0143600	Zinc finger, PHD-type||Zinc finger, FYVE/PHD-type||Zinc finger, RING/FYVE/PHD-type||Zinc finger, PHD-type, conserved site||Zinc finger, PHD-finger||Inhibitor of growth protein, N-terminal||ING family
OS03G0146000	830.836	454.323	0.87084	0.00238	0.030261	OS03G0146000	Small GTPase superfamily||Small GTPase superfamily, Rab type||Small GTP-binding protein domain||P-loop containing nucleoside triphosphate hydrolase
OS03G0146100	1436.25	833.14	0.78567	0.00093944	0.014501	AQP	Major intrinsic protein||Major intrinsic protein, conserved site||Aquaporin-like||Major intrinsic protein||Major intrinsic protein, conserved site||Aquaporin-like||Major intrinsic protein||Aquaporin-like
OS03G0149300	22.9698	118.497	-2.367	3.4741e-06	0.00012812	OS03G0149300	Drug/metabolite transporter
OS03G0154000	118.672	45.1378	1.3946	9.0913e-06	0.00029366	OS03G0154000	Monooxygenase, FAD-binding||Aromatic-ring hydroxylase-like
OS03G0154100	139.932	40.1231	1.8022	2.8115e-08	1.8212e-06	OS03G0154100	Monooxygenase, FAD-binding||Aromatic-ring hydroxylase-like
OS03G0158600	255.16	84.6918	1.5911	0.0021512	0.027948	OJ1134F05.9	Ribonuclease H-like domain
OS03G0159400	98.6291	13.9814	2.8185	6.1738e-13	9.8016e-11	OS03G0159400	Ovate protein family, C-terminal
OS03G0159600	62.3845	1.9465	5.0022	2.5154e-13	4.2258e-11	OJ1134F05.19	Seed maturation protein
OS03G0161400	38.6133	2.74184	3.8159	1.4607e-09	1.2672e-07	OJ1607A12.17	IQ motif, EF-hand binding site||Domain of unknown function DUF4005
OS03G0161500	1141.72	177.108	2.6885	6.0559e-09	4.6112e-07	OS03G0161500	Epidermal growth factor-like domain
OS03G0167500	391.203	209.505	0.90093	0.00056576	0.0095961	OS03G0167500	Zinc finger, RING-type||Protease-associated domain, PA||Zinc finger, RING/FYVE/PHD-type||Zinc finger, RING-type||Zinc finger, RING/FYVE/PHD-type
OS03G0168100	463.994	0.346595	10.387	3.0284e-17	9.3357e-15	OSJNBA0091P11.33	Late embryogenesis abundant protein, LEA-3
OS03G0170900	3277.73	1069.58	1.6157	6.4544e-05	0.0015911	SUT1	Sucrose/H+ symporter, plant||Major facilitator superfamily domain, general substrate transporter
OS03G0174800	445.836	241.582	0.884	0.00051092	0.0088023
OS03G0176700	581.817	1289.31	-1.148	1.4959e-06	6.1837e-05	OS03G0176600
OS03G0178200	303.224	496.894	-0.71256	0.0037408	0.042782	OS03G0178200	Uncharacterised protein family Ycf19
OS03G0180900	30.7761	6.21859	2.3072	0.00092205	0.014295	OSJNBA0050H14.23	Tify||CO/COL/TOC1, conserved site
OS03G0183300	3342.56	1783.83	0.90598	8.5994e-05	0.0020301	OS03G0183300	AP2/ERF domain||DNA-binding domain||
OS03G0184000	1501.7	2813.17	-0.9056	0.00014631	0.0031389	PDS	Amine oxidase||Phytoene desaturase
OS03G0188500	63.5812	21.1282	1.5894	0.00017303	0.0036024	OS03G0188500
OS03G0188900	209.326	33.8921	2.6267	8.7818e-17	2.4896e-14	HOX13	Helix-turn-helix motif||Homeobox domain||Leucine zipper, homeobox-associated||Homeodomain-like||Homeobox, conserved site||Helix-turn-helix motif||Homeobox domain||Leucine zipper, homeobox-associated||Homeodomain-like||Homeobox, conserved site
OS03G0191100	682.145	1092.3	-0.67922	0.0044142	0.048583	OS03G0191100	Mitochondrial carrier protein||Mitochondrial substrate/solute carrier||Mitochondrial carrier domain||Mitochondrial carrier protein||Mitochondrial substrate/solute carrier||Mitochondrial carrier domain||Mitochondrial carrier protein||Mitochondrial substrate/solute carrier||Mitochondrial carrier domain
OS03G0192500	3281.07	7917.79	-1.2709	3.6368e-08	2.2821e-06	BIPP2C1	Protein phosphatase 2C (PP2C)-like domain
OS03G0192550	2.71622	18.1731	-2.7421	0.00094152	0.014519
OS03G0194900	1042.77	201.972	2.3682	1.0607e-11	1.3635e-09	OSJNBA0064E16.10	Cytochrome b561, eukaryote||DOMON domain||Cytochrome b561/ferric reductase transmembrane||Uncharacterised conserved protein UCP037471||DOMON domain||Uncharacterised conserved protein UCP037471||Cytochrome b561, eukaryote||DOMON domain||Cytochrome b561/ferric reductase transmembrane||Uncharacterised conserved protein UCP037471
OS03G0196400	74.9566	338.15	-2.1735	7.3811e-06	0.00024644		Uncharacterised protein family UPF0497, trans-membrane plant subgroup||Uncharacterised protein family UPF0497, trans-membrane plant
OS03G0197200	5.69282	25.6481	-2.1716	0.00022976	0.0045653	OS03G0197200	Sugar/inositol transporter||General substrate transporter||Major facilitator superfamily domain, general substrate transporter||Major facilitator superfamily domain
OS03G0197300	15.8713	74.1233	-2.2235	1.438e-08	1.0013e-06	OS03G0197300	Cupin 1||RmlC-like cupin domain||RmlC-like jelly roll fold
OS03G0197800	152.68	76.6253	0.99462	0.00048765	0.0084473		Zinc finger, C2H2||Zinc finger C2H2-type/integrase DNA-binding domain||Zinc finger, C2H2-like
OS03G0198600	37.3345	0	Inf	2.9901e-06	0.00011262	HOX12	Helix-turn-helix motif||Homeobox domain||Homeodomain-like||Homeobox, conserved site
OS03G0200200	174.841	36.9544	2.2422	8.538e-07	3.7393e-05	OS03G0200200	Protein of unknown function DUF4228, plant
OS03G0203200	7456.07	1991.34	1.9047	9.8054e-08	5.4621e-06	D14	Alpha/Beta hydrolase fold
OS03G0206700	48.652	107.409	-1.1425	0.00024127	0.0047435	OSJNBA0014O06.3	BTB/POZ-like||BTB/POZ fold||BTB/POZ||NPH3 domain
OS03G0210700	1539.77	2956.37	-0.94111	0.00033105	0.0061328
OS03G0212400	58.9292	126.523	-1.1023	0.00026817	0.0051574	OS03G0212400	Target SNARE coiled-coil domain
OS03G0215000	381.624	222.366	0.77922	0.0030751	0.036822	OS03G0215000	UAA transporter||GDP-mannose transporter GONST3, plant||UAA transporter||GDP-mannose transporter GONST3, plant||UAA transporter||GDP-mannose transporter GONST3, plant
OS03G0218400	1443.91	3701.89	-1.3583	1.0663e-08	7.7476e-07	OS03G0218400	Sugar/inositol transporter||General substrate transporter||Sugar transporter, conserved site||Major facilitator superfamily domain, general substrate transporter||Major facilitator superfamily domain
OS03G0218500	906.913	131.146	2.7898	8.9525e-28	6.1796e-25	OS03G0218500	Heat shock protein 70 family||Heat shock protein 70, conserved site||Heat shock protein 70kD, peptide-binding domain
OS03G0219300	1007.11	609.575	0.72434	0.0018764	0.025107	TUBA	Tubulin||Alpha tubulin||Tubulin/FtsZ, GTPase domain||Tubulin/FtsZ, C-terminal||Beta tubulin, autoregulation binding site||Tubulin, conserved site||Tubulin/FtsZ, 2-layer sandwich domain||Tubulin, C-terminal
OS03G0223100	589.666	1312	-1.1538	9.1354e-07	3.9681e-05	OS03G0223100	Cytochrome P450||Cytochrome P450, E-class, group I||Cytochrome P450, conserved site
OS03G0227300	217.968	380.355	-0.80323	0.0019941	0.026294	OS03G0227300	5'-3' exonuclease, N-terminal||Helix-hairpin-helix motif, class 2||5'-3' exonuclease, C-terminal domain||5'-3' exonuclease, alpha-helical arch, N-terminal||PIN domain-like
OS03G0227400	485.312	260.269	0.89891	0.00014979	0.0032007	OJ1626B05.8	Glycoside hydrolase, family 17||Glycoside hydrolase, catalytic domain||Glycoside hydrolase, superfamily
OS03G0229500	156.924	584.002	-1.8959	1.4492e-07	7.7205e-06	OJ1203D03.1	Multi antimicrobial extrusion protein
OS03G0230300	875.111	222.07	1.9785	1.8531e-06	7.4763e-05	OS03G0230300	Poly(ADP-ribose) polymerase, catalytic domain||RST domain of plant C-terminal
OS03G0230500	1080.89	2240.51	-1.0516	7.3371e-06	0.00024523	OS03G0230500	Inositol-tetrakisphosphate 1-kinase||Inositol-tetrakisphosphate 1-kinase, plant
OS03G0231000	203.581	26.6166	2.9352	0.00011175	0.0025044
OS03G0231150	533.777	88.3804	2.5944	2.1196e-09	1.7664e-07	HOX19	Leucine zipper, homeobox-associated
OS03G0231700	55.0934	107.123	-0.95931	0.0026889	0.033117	OS03G0231700	Aromatic-ring hydroxylase-like||FAD dependent oxidoreductase||Squalene epoxidase||Aromatic-ring hydroxylase-like||FAD dependent oxidoreductase||Squalene epoxidase
OS03G0232500	255.153	442.448	-0.79414	0.002318	0.029699	OS03G0232500	GTP binding domain||GTP-binding protein, ribosome biogenesis, YsxC||P-loop containing nucleoside triphosphate hydrolase
OS03G0232600	393.697	667.505	-0.76169	0.0027862	0.034078	OS03G0232600	U box domain||Armadillo-like helical||Zinc finger, RING/FYVE/PHD-type||Armadillo-type fold
OS03G0238600	2452.14	1010.69	1.2787	7.8789e-08	4.4753e-06	OS03G0238600	Phosphoesterase domain||Acid phosphatase, type 5||Metallo-dependent phosphatase-like
OS03G0241900	813.358	357.388	1.1864	3.5681e-07	1.743e-05	OS03G0241900	Senescence/spartin-associated
OS03G0242300	60.0946	245.127	-2.0282	2.5172e-12	3.5522e-10	OS03G0242300
OS03G0244000	415.957	684.249	-0.71809	0.0024782	0.031176	OS03G0244000	Heat shock protein DnaJ, cysteine-rich domain
OS03G0245100	188.379	348.196	-0.88626	0.00061683	0.010297	DAPB2	Dihydrodipicolinate reductase, N-terminal||Dihydrodipicolinate reductase, bacterial/plant||Dihydrodipicolinate reductase, plant||NAD(P)-binding domain||Dihydrodipicolinate reductase, C-terminal||Dihydrodipicolinate reductase, N-terminal||Dihydrodipicolinate reductase, bacterial/plant||NAD(P)-binding domain||Dihydrodipicolinate reductase, C-terminal||Dihydrodipicolinate reductase, N-terminal||Dihy…
OS03G0245700	364.573	209.716	0.79777	0.0020615	0.026981	OS03G0245700	Very-long-chain 3-ketoacyl-CoA synthase||FAE1/Type III polyketide synthase-like protein||3-Oxoacyl-[acyl-carrier-protein (ACP)] synthase III C-terminal||Thiolase-like, subgroup||Thiolase-like||FAE1/Type III polyketide synthase-like protein||Thiolase-like, subgroup||Thiolase-like
OS03G0245800	97.6213	2.75725	5.1459	7.6607e-05	0.0018455	HSP26.7	Alpha crystallin/Hsp20 domain||HSP20-like chaperone
OS03G0247900	349.491	128.616	1.4422	1.8791e-07	9.7689e-06	OSACR9	ACT domain
OS03G0250000	2462.64	1168.86	1.0751	0.0018725	0.025065
OS03G0251350	705.188	197.098	1.8391	6.8268e-07	3.0703e-05	OSHAP5C	Transcription factor CBF/NF-Y/archaeal histone||Histone-fold||Transcriptional activator NFYC/HAP5 subunit
OS03G0251500	877.897	1414.2	-0.68786	0.0041048	0.046055	OS03G0251500	V-type ATPase, V0 complex, subunit 116kDa||ATPase, V0 complex, subunit 116kDa, eukaryotic
OS03G0254200	946.95	2242.66	-1.2439	1.2279e-07	6.6647e-06	OS03G0254200	Tryptophan/tyrosine permease
OS03G0254900	1048.09	1858.99	-0.82676	0.00052468	0.0090052	OS03G0254900	Zinc finger, RING-type||Zinc finger, RING/FYVE/PHD-type||Zinc finger, RING-type||Zinc finger, RING/FYVE/PHD-type
OS03G0255500	4550.55	1047.01	2.1198	9.0567e-05	0.0021083	OS03G0255500	Phosphoenolpyruvate carboxykinase, ATP-utilising||Phosphoenolpyruvate carboxykinase, N-terminal||Phosphoenolpyruvate carboxykinase, C-terminal||Phosphoenolpyruvate carboxykinase (ATP), conserved site||Phosphoenolpyruvate carboxykinase, ATP-utilising||Phosphoenolpyruvate carboxykinase, C-terminal
OS03G0258200	396.528	35.02	3.5012	8.8198e-06	0.00028576	OS03G0258200	Lipase, GDXG, active site||Alpha/beta hydrolase fold-3||Alpha/Beta hydrolase fold
OS03G0265800	233.511	494.313	-1.0819	0.00036932	0.0067163	OS03G0265800	Protein of unknown function DUF962
OS03G0265900	57.5048	136.291	-1.2449	3.6187e-05	0.00096963	OS03G0265900
OS03G0266300	5689.67	697.141	3.0288	5.6418e-08	3.3112e-06	HSP17.9A	Alpha crystallin/Hsp20 domain||HSP20-like chaperone||Alpha crystallin/Hsp20 domain||HSP20-like chaperone
OS03G0266900	1323.37	259.113	2.3526	2.2584e-16	6.1817e-14	HSP17.4	Alpha crystallin/Hsp20 domain||HSP20-like chaperone
OS03G0267000	821.998	42.0741	4.2881	1.2939e-32	1.2084e-29	HSP18.1	Alpha crystallin/Hsp20 domain||HSP20-like chaperone
OS03G0268600	117.09	15.5334	2.9142	8.6008e-13	1.313e-10		Protein phosphatase 2C, manganese/magnesium aspartate binding site||Protein phosphatase 2C (PP2C)-like domain||Protein phosphatase 2C
OS03G0269900	643.821	284.76	1.1769	8.5776e-07	3.7515e-05	OS03G0269900	Protein of unknown function DUF604
OS03G0270000	189.731	39.662	2.2581	3.4392e-11	4.1208e-09	OJ1261C08.1	Domain of unknown function DUF296||Predicted AT-hook DNA-binding
OS03G0271400	601.247	361.113	0.73551	0.0035786	0.041349	OS03G0271400	Armadillo-like helical||Armadillo-type fold
OS03G0272900	712.41	334.796	1.0894	2.1753e-05	0.00062405	OS03G0272900	DVL
OS03G0277300	1132.59	91.815	3.6248	3.5959e-10	3.6247e-08	OS03G0277300	Heat shock protein 70 family||Heat shock protein 70, conserved site||Heat shock protein 70kD, peptide-binding domain||Heat shock protein 70kD, C-terminal domain
OS03G0279200	291.621	612.031	-1.0695	0.00022759	0.0045403		Histone H2A||Histone core||Histone-fold
OS03G0279801	21.3371	2.63969	3.0149	3.2775e-05	0.00088719	-//-
OS03G0280400	234.087	17.0682	3.7777	1.5041e-08	1.0382e-06	OS03G0280400	Conserved hypothetical protein CHP01589, plant
OS03G0280700	103.371	50.722	1.0271	0.0013791	0.019681	OS03G0280700	Protein of unknown function DUF3741||Domain of unknown function DUF4378
OS03G0280750	17.6794	4.68677	1.9154	0.0040635	0.045672	OS03G0280750	Plant disease resistance response protein
OS03G0281900	17.8564	0	Inf	3.8747e-05	0.001027	OS03G0281900	ABC transporter-like||AAA+ ATPase domain||ABC-2 type transporter||ABC transporter, conserved site||P-loop containing nucleoside triphosphate hydrolase
OS03G0283000	44.3958	487.291	-3.4563	1.1504e-06	4.8769e-05	OS03G0283000	Glutathione S-transferase, N-terminal||Glutathione S-transferase, C-terminal-like||Thioredoxin-like fold
OS03G0283100	3047.72	5564.74	-0.86858	0.0023401	0.029913	GSTZ5	Glutathione S-transferase, N-terminal||Glutathione S-transferase, C-terminal-like||Thioredoxin-like fold||Glutathione S-transferase, N-terminal||Glutathione S-transferase, C-terminal-like||Thioredoxin-like fold
OS03G0284500	158.712	374.508	-1.2386	2.6394e-06	0.00010134	OSJNBA0013D02.19	HAD-superfamily hydrolase, subfamily IIA, CECR5||HAD-superfamily hydrolase, subfamily IIA||HAD-like domain||HAD-superfamily hydrolase, subfamily IIA, CECR5||HAD-superfamily hydrolase, subfamily IIA||HAD-like domain
OS03G0284600	1820.88	2941.92	-0.69212	0.002769	0.033907	OS03G0284600	Thioredoxin-like fold
OS03G0286900	2091.37	404.722	2.3694	4.2071e-05	0.0011013	OSJNBA0013D02.1	Proteolipid membrane potential modulator
OS03G0289100	35.3379	81.0369	-1.1974	0.00033875	0.0062462	OSK35	Protein kinase domain||Serine/threonine-protein kinase, active site||Protein kinase-like domain||Protein kinase, ATP binding site||Protein kinase domain||Kinase associated domain 1 (KA1)||Serine/threonine- / dual specificity protein kinase, catalytic domain||Serine/threonine-protein kinase, active site||Protein kinase-like domain||Ubiquitin-associated/translation elongation factor EF1B, N-termina…
OS03G0289133	0.879971	8.71284	-3.3076	0.0037262	0.042651	-//-
OS03G0290300	1037.71	2853.18	-1.4592	6.2026e-10	5.9143e-08	OS03G0290300	Fatty acid desaturase, type 1
OS03G0292900	80.3813	38.6964	1.0547	0.0024148	0.03067		Importin-beta, N-terminal domain||Armadillo-like helical||Armadillo-type fold
OS03G0293000	1452.67	820.619	0.82392	0.00055327	0.0094145	OS03G0293000	Thioredoxin-like fold
OS03G0296200	27.7205	0.680822	5.3475	0.00022437	0.0044892
OS03G0297600	112.307	584.507	-2.3798	0.00027703	0.005299	OS03G0297600	Polyketide cyclase/dehydrase||START-like domain
OS03G0298300	640.268	203.563	1.6532	1.0424e-09	9.4563e-08		Uncharacterised protein family UPF0497, trans-membrane plant
OS03G0299600	1716.29	866.507	0.98601	5.8613e-05	0.0014677	OS03G0299600	Wound-induced protein, Wun1
OS03G0299700	240.08	0	Inf	2.7114e-56	1.0762e-52
OS03G0301400	226.026	385.762	-0.77122	0.002422	0.030712	OS03G0301400	Exonuclease||Ribonuclease H-like domain||Exonuclease, RNase T/DNA polymerase III
OS03G0304500	57.6119	17.4087	1.7266	2.9124e-05	0.00080064	OS03G0304500	DnaJ domain||Tetratricopeptide-like helical
OS03G0305000	264.357	622.981	-1.2367	0.0030225	0.036353	OS03G0305000	AMP-dependent synthetase/ligase||AMP-binding, conserved site||AMP-binding enzyme C-terminal domain
OS03G0305100	123.891	44.1831	1.4875	0.0018004	0.024353	OS03G0305100	AMP-dependent synthetase/ligase||AMP-binding, conserved site||AMP-binding enzyme C-terminal domain
OS03G0305400	29.5942	8.51629	1.797	0.0013859	0.019759	OS03G0305400	Universal stress protein A||UspA||Rossmann-like alpha/beta/alpha sandwich fold
OS03G0305500	417.232	227.386	0.87571	0.00045133	0.0079087	OS03G0305500	Fumarate lyase family||L-Aspartase-like||Argininosuccinate lyase||Fumarate lyase, conserved site||Fumarate lyase, N-terminal||Fumarase/histidase, N-terminal||Argininosuccinate lyase, C-terminal||Fumarate lyase family||L-Aspartase-like||Argininosuccinate lyase||Fumarate lyase, conserved site||Fumarate lyase, N-terminal||Argininosuccinate lyase, C-terminal
OS03G0305600	559.562	15.0707	5.2145	1.0328e-11	1.333e-09	OS03G0305600	Mitochondrial inner membrane translocase subunit Tim17/Tim22/Tim23/peroxisomal protein PMP24
OS03G0306900	519.722	313.54	0.72909	0.0022238	0.028691	OS03G0306900	Thiaminase-2/PQQC||Haem oxygenase-like, multi-helical||PET18/seed maturation protein PM36||Thiaminase-2/PQQC||Haem oxygenase-like, multi-helical
OS03G0307400	49.0218	205.951	-2.0708	1.2552e-06	5.2677e-05	OS03G0307400	Six-bladed beta-propeller, TolB-like
OS03G0307500	56.3758	171.065	-1.6014	1.881e-05	0.00055147
OS03G0308800	4342.86	8197.49	-0.91654	7.1696e-05	0.0017471	OS03G0308800	RNA-processing protein, HAT helix||Tetratricopeptide-like helical||Tetratricopeptide repeat-containing domain||Tetratricopeptide TPR2||Tetratricopeptide repeat||RNA-processing protein, HAT helix||Tetratricopeptide-like helical||Tetratricopeptide repeat-containing domain||Tetratricopeptide TPR2||Tetratricopeptide repeat||RNA-processing protein, HAT helix||Tetratricopeptide-like helical||Tetratrico…
OS03G0310800	4073.37	7656.11	-0.91039	0.0017803	0.024168	OS03G0310800	EF-hand domain||EF-hand domain pair||EF-Hand 1, calcium-binding site
OS03G0315400	54.5666	10.4442	2.3853	7.8272e-08	4.4619e-06	OS03G0315400	SANT/Myb domain||Homeodomain-like||Myb domain
OS03G0316200	3908.02	297.144	3.7172	2.0079e-41	3.7502e-38	OS03G0316200	Glycosyl transferase, family 8||Nucleotide-diphospho-sugar transferases
OS03G0319400	796.995	7179.78	-3.1713	2.7015e-14	5.429e-12	CIPK3	Protein kinase domain||Serine/threonine- / dual specificity protein kinase, catalytic domain||NAF domain||Serine/threonine-protein kinase, active site||Protein kinase-like domain||Protein kinase, ATP binding site||NAF/FISL domain||KA1 domain/Ssp2 C-terminal domain||Protein kinase domain||Protein kinase-like domain||Protein kinase, ATP binding site||Protein kinase domain||NAF domain||Serine/threon…
OS03G0320900	112.261	231.112	-1.0417	0.00011398	0.0025468	MGMK	Guanylate kinase-like||Guanylate kinase/L-type calcium channel beta subunit||Guanylate kinase||Guanylate kinase, conserved site||P-loop containing nucleoside triphosphate hydrolase
OS03G0322700	23.0458	62.6487	-1.4428	0.00012079	0.0026783		Basic-leucine zipper domain
OS03G0322900	98.0751	2.29309	5.4185	2.1802e-06	8.6238e-05	LEA1	Late embryogenesis abundant protein, LEA-3
OS03G0323100	125.068	68.7881	0.86248	0.0024609	0.031052
OS03G0323600	1156.89	424.057	1.4479	0.00094532	0.014571
OS03G0328000	154.301	294.806	-0.93402	0.00043686	0.0077098	OS03G0328000	Dedicator of cytokinesis C-terminal||Dedicator of cytokinesis||DHR-2 domain
OS03G0332100	11.3902	68.635	-2.5911	5.636e-10	5.4065e-08	CYP714B2	Cytochrome P450||Cytochrome P450, E-class, group I||Cytochrome P450, conserved site
OS03G0335200	1.14987	10.8094	-3.2327	0.0019324	0.02563	OS03G0335200	DNA-binding WRKY
OS03G0336000	147.324	313.684	-1.0903	2.405e-05	0.0006812	OS03G0336000	Pentatricopeptide repeat||Tetratricopeptide-like helical
OS03G0336500	46.3488	120.312	-1.3762	2.2195e-05	0.00063432	OS03G0336500	Macro domain
OS03G0339900	207.748	645.016	-1.6345	3.089e-09	2.4831e-07	CIPK10	Protein kinase domain||Serine/threonine- / dual specificity protein kinase, catalytic domain||NAF domain||Serine/threonine-protein kinase, active site||Protein kinase-like domain||Protein kinase, ATP binding site||NAF/FISL domain||Calcium/calmodulin-dependent/calcium-dependent protein kinase||KA1 domain/Ssp2 C-terminal domain
OS03G0340500	73.6969	32.1097	1.1986	0.0014273	0.020179	SUS4	Sucrose synthase||Glycosyl transferase, family 1||Sucrose synthase, plant/cyanobacteria||Glycosyl transferase, family 1||Sucrose synthase, plant/cyanobacteria
OS03G0340900	2381.06	3781.16	-0.66722	0.0036987	0.042412	OS-RELA1	HD/PDEase domain||TGS||RelA/SpoT||Beta-grasp domain||TGS-like
OS03G0341300	237.186	67.1901	1.8197	2.4846e-10	2.6037e-08	SWEET16
OS03G0342900	13301.7	4342.42	1.615	8.9733e-12	1.1629e-09	OS03G0342900	Dormancyauxin associated
OS03G0343900	1596.84	726.27	1.1366	5.2013e-07	2.4287e-05	OS03G0343900	Photosystem II PsbX
OS03G0345100	114.254	56.0742	1.0268	0.0012396	0.018089	OS03G0345100	Rad9/Ddc1||Rad9
OS03G0351300	2942.74	778.128	1.9191	9.8778e-05	0.0022596	OS03G0351300	Glycoside hydrolase, family 14||Glycoside hydrolase, catalytic domain||Glycoside hydrolase, superfamily
OS03G0351500	2069.3	3278.65	-0.66396	0.0028237	0.034431	SODCC1	Superoxide dismutase, copper/zinc binding domain||Superoxide dismutase, copper/zinc, binding site
OS03G0356498	42.4646	9.62112	2.142	1.1396e-05	0.00035756
OS03G0360600	2365.89	1505.66	0.65199	0.0040062	0.045172	OS03G0360600	Mitochodrial transcription termination factor-related
OS03G0364400	1386.49	2718.58	-0.97141	0.0027964	0.034164	OS03G0364400	Protein kinase domain||Serine-threonine/tyrosine-protein kinase catalytic domain||Serine/threonine-protein kinase, active site||Protein kinase-like domain||Protein kinase, ATP binding site||Protein kinase domain||Serine-threonine/tyrosine-protein kinase catalytic domain||Serine/threonine-protein kinase, active site||Protein kinase-like domain||Protein kinase, ATP binding site
OS03G0371000	9.3258	0.799952	3.5432	0.0024938	0.031335		Cytochrome P450||Cytochrome P450, E-class, group II
OS03G0371300	92.8936	170.424	-0.87548	0.0023807	0.030261	OSJNBA0013M12.27	Cytochrome P450
OS03G0371350	93.9128	186.976	-0.99346	0.00049658	0.0085786		Cytochrome P450||Cytochrome P450, E-class, group I
OS03G0374600	61.6888	15.6865	1.9755	0.00019521	0.0040068	OSJNBA0090L05.11	Glycoside hydrolase, family 17||X8||Glycoside hydrolase, catalytic domain||Glycoside hydrolase, superfamily||Glycoside hydrolase, family 17||X8||Glycoside hydrolase, catalytic domain||Glycoside hydrolase, superfamily
OS03G0375200	534.161	1419.24	-1.4098	1.0336e-08	7.5445e-07	OSJNBA0090L05.5
OS03G0376100	691.87	1346.55	-0.9607	5.0064e-05	0.0012778	OS03G0376100	Cys/Met metabolism, pyridoxal phosphate-dependent enzyme||Pyridoxal phosphate-dependent transferase, major region, subdomain 1||Pyridoxal phosphate-dependent transferase, major region, subdomain 2||Pyridoxal phosphate-dependent transferase||Cys/Met metabolism, pyridoxal phosphate-dependent enzyme||Pyridoxal phosphate-dependent transferase, major region, subdomain 1||Pyridoxal phosphate-dependent …
OS03G0381500	133.906	24.4257	2.4547	3.3773e-10	3.4151e-08	OSJNBA0011H24.15
OS03G0385400	1125.28	458.414	1.2956	4.174e-08	2.5635e-06	LTPL1	Bifunctional inhibitor/plant lipid transfer protein/seed storage helical domain
OS03G0386000	3289.11	848.1	1.9554	9.6603e-07	4.1676e-05
OS03G0386500	48.7948	21.2413	1.1999	0.0024816	0.031206	TPP9	Trehalose-phosphatase||HAD-superfamily hydrolase, subfamily IIB||HAD-like domain
OS03G0388100	259.411	480.677	-0.88983	0.00031012	0.0057991	OSJNBB0058G04.4	Heavy metal-associated domain, HMA||Heavy-metal-associated, conserved site||Heavy metal-associated domain, HMA||Heavy-metal-associated, conserved site
OS03G0388500	260.154	579.303	-1.155	4.8977e-06	0.00017183	OS03G0388500	IQ motif, EF-hand binding site||P-loop containing nucleoside triphosphate hydrolase
OS03G0389900	1453.08	625.549	1.2159	1.3114e-07	7.0339e-06	OSJNBA0017N12.11	F-box domain||Aminoglycoside phosphotransferase||JmjC domain||Protein kinase-like domain||Aminoglycoside phosphotransferase||Protein kinase-like domain
OS03G0391100	8.72451	0.687006	3.6667	0.0041319	0.04627		Zinc finger, RING-type||Zinc finger, RING/FYVE/PHD-type
OS03G0392600	0	5.0473	#NAME?	0.0042773	0.047437	OSJNBA0065F09.14	Peptidase S10, serine carboxypeptidase||Peptidase S10, serine carboxypeptidase, active site||Alpha/Beta hydrolase fold
OS03G0397600	21.2505	0.346595	5.9381	3.6308e-05	0.00097204	OS03G0397600	Glycoside hydrolase, family 17||X8||Glycoside hydrolase, catalytic domain||Glycoside hydrolase, superfamily
OS03G0397700	84.625	19.1741	2.1419	0.00096418	0.01482	OS03G0397700	Protein kinase domain||Serine-threonine/tyrosine-protein kinase catalytic domain||Leucine-rich repeat||Protein kinase-like domain||Leucine-rich repeat-containing N-terminal, type 2||Protein kinase, ATP binding site||Protein kinase domain||Protein kinase-like domain||Protein kinase, ATP binding site
OS03G0399800	297.13	847.447	-1.512	0.0034294	0.040018	OS03G0399800	Mannose-binding lectin
OS03G0401100	10135.7	5264.87	0.94497	3.7876e-05	0.0010106	OS03G28300	Phox/Bem1p||Protein kinase domain||Protein kinase-like domain||Protein kinase, ATP binding site
OS03G0405400	11.8894	35.1376	-1.5633	0.0010701	0.016141	-//-
OS03G0405500	155.431	338.843	-1.1243	0.0017098	0.0234		C1-like||Thioredoxin-like fold||Thioredoxin, conserved site||C1-like||Thioredoxin-like fold||Thioredoxin, conserved site
OS03G0409100	398.087	79.338	2.327	6.4936e-05	0.0015959	OS03G0409100	Peptidase S16, lon N-terminal||PUA-like domain||Peptidase S16, lon N-terminal||PUA-like domain
OS03G0411500	207.88	435.087	-1.0656	0.00011044	0.0024818	OS03G0411500	ClpP||ClpP, active site||Clp protease proteolytic subunit /Translocation-enhancing protein TepA||ClpP/crotonase-like domain
OS03G0411800	1030.83	538.457	0.9369	7.4316e-05	0.0018013	ZIP2	Zinc/iron permease
OS03G0413100	143.48	503.567	-1.8113	5.174e-06	0.00017994	OS03G0413100	ACT domain||
OS03G0416500	182.96	72.5513	1.3345	3.973e-06	0.00014298		6-phosphogluconolactonase, DevB-type||Glucosamine/galactosamine-6-phosphate isomerase||6-phosphogluconolactonase, DevB-type||Glucosamine/galactosamine-6-phosphate isomerase
OS03G0423300	3654.01	725.915	2.3316	3.5046e-15	8.1822e-13		Fatty acid desaturase, type 2||Ferritin-like superfamily||Ribonucleotide reductase-related
OS03G0429800	6230.26	2982.06	1.063	9.9948e-06	0.00031831	XDH	Aldehyde oxidase/xanthine dehydrogenase, a/b hammerhead||2Fe-2S ferredoxin-type domain||Molybdopterin dehydrogenase, FAD-binding||[2Fe-2S]-binding||CO dehydrogenase flavoprotein, C-terminal||2Fe-2S ferredoxin, iron-sulphur binding site||Aldehyde oxidase/xanthine dehydrogenase, molybdopterin binding||Beta-grasp domain||FAD-binding, type 2||FAD-binding, type 2, subdomain 1||CO dehydrogenase flavopr…
OS03G0431100	136.652	326.595	-1.257	0.00024363	0.0047723
OS03G0435300	35.5043	1.02742	5.1109	0.00069386	0.011374		Armadillo||Armadillo-like helical||Armadillo-type fold
OS03G0439700	3074.28	5852.31	-0.92876	0.00029005	0.0054983	OS03G0439700	Uncharacterised protein family Ycf36
OS03G0454300	663.628	1049.22	-0.66087	0.0044641	0.048928	OS03G0454300
OS03G0557900	273.065	74.4701	1.8745	6.6349e-11	7.6055e-09
OS03G0559700	421.968	190.773	1.1453	5.4536e-06	0.00018863	OSJNBA0023A13.4
OS03G0561283	132.745	34.4213	1.9473	4.4342e-09	3.4764e-07	OS03G0561249
OS03G0569000	103.453	10.7677	3.2642	3.4166e-16	9.0404e-14	OS03G0569000
OS03G0571700	32.5545	134.494	-2.0466	3.2789e-10	3.3369e-08	OS03G0571700	Multi antimicrobial extrusion protein
OS03G0575200	2957.58	816.13	1.8575	0.0018274	0.024607	HAK16	K+ potassium transporter
OS03G0579000	1971.39	3407.49	-0.78949	0.00040676	0.00726	OSJNBB0016P23.2	PDZ domain||Peptidase M50||PDZ domain||Peptidase M50
OS03G0586400	25.4811	106.169	-2.0589	7.7566e-06	0.00025708	OSJNBA0010D22.22
OS03G0586500	2519.7	5978.89	-1.2466	5.9974e-08	3.507e-06	OSJNBA0010D22.23
OS03G0594400	203.282	77.5445	1.3904	0.00022895	0.0045521	OSJNBB0042N11.24	Sugar/inositol transporter||General substrate transporter||Sugar transporter, conserved site||Major facilitator superfamily domain, general substrate transporter||Major facilitator superfamily domain
OS03G0597600	47.7911	145.442	-1.6056	0.00037882	0.0068342	OS03G0597600	Peptidase T2, asparaginase 2||Nucleophile aminohydrolases, N-terminal
OS03G0607200	176.047	41.2202	2.0945	3.0745e-11	3.7119e-09	OS03G41060	Gibberellin regulated protein
OS03G0608700	194.033	322.842	-0.73453	0.0038527	0.043814	OSJNBB0011J16.9	Myb/SANT-like domain||Harbinger transposase-derived nuclease domain
OS03G0611200	363.479	797.033	-1.1328	5.6097e-06	0.00019361	OSJNBB0007E22.16	Aldo/keto reductase||Aldo/keto reductase subgroup||NADP-dependent oxidoreductase domain
OS03G0618300	811.79	1665.7	-1.037	0.0014313	0.020216	OSJNBA0063J18.10	Isopenicillin N synthase||Oxoglutarate/iron-dependent dioxygenase||Non-haem dioxygenase N-terminal domain||Isopenicillin N synthase-like
OS03G0621700	95.7782	395.318	-2.0452	6.057e-11	6.9935e-09
OS03G0623100	27.1821	0	Inf	4.7806e-07	2.2723e-05	OS03G0623100
OS03G0624300	84.0797	2.51899	5.0608	6.2782e-13	9.9178e-11	OSJNBB0079B16.10
OS03G0626500	150.981	66.2988	1.1873	0.0001247	0.0027515		Inositol polyphosphate-related phosphatase||Endonuclease/exonuclease/phosphatase
OS03G0626700	413.238	130.93	1.6582	6.2951e-09	4.7591e-07	OS03G0626700	Multi antimicrobial extrusion protein
OS03G0629800	168.693	0	Inf	1.732e-45	3.9281e-42
OS03G0629900	234.138	554.952	-1.245	8.4231e-07	3.6992e-05	OS03G0629900
OS03G0633400	403.292	662.961	-0.7171	0.002417	0.030686	OSJNBA0010N03.18
OS03G0638200	921.071	166.012	2.472	0.0041837	0.046696	OSJNBA0066H15.6	General substrate transporter||Major facilitator superfamily domain, general substrate transporter||Major facilitator superfamily domain||General substrate transporter||Major facilitator superfamily domain, general substrate transporter||Major facilitator superfamily domain
OS03G0641250	97.5458	208.763	-1.0977	0.0021451	0.027888
OS03G0641300	45.4914	13.2061	1.7844	0.00011938	0.0026563
OS03G0642450	22.5834	69.7306	-1.6265	1.4328e-05	0.00043453
OS03G0643433	67.0383	31.6298	1.0837	0.0021321	0.027745		Reverse transcriptase||Reverse transcriptase zinc-binding domain
OS03G0644600	19.4047	48.9968	-1.3363	0.0012087	0.017763	OSJNBA0038E17.27	Protein of unknown function DUF761, plant
OS03G0645900	201.02	38.5739	2.3816	1.1084e-08	8.0172e-07	NCED3	Carotenoid oxygenase
OS03G0648400	1615.92	880.955	0.87521	0.00024687	0.0048296	OS03G0648400	Heat shock protein DnaJ, cysteine-rich domain||DnaJ domain||HSP40/DnaJ peptide-binding||DnaJ domain, conserved site||Heat shock protein DnaJ, cysteine-rich domain||DnaJ domain||Chaperone DnaJ, C-terminal||HSP40/DnaJ peptide-binding||Chaperone DnaJ||DnaJ domain, conserved site||Heat shock protein DnaJ, cysteine-rich domain||DnaJ domain||Chaperone DnaJ, C-terminal||HSP40/DnaJ peptide-binding||Chape…
OS03G0655400	12278	4073.04	1.5919	5.4364e-08	3.2205e-06	OSJNBB0023J24.5
OS03G0656900	690.742	1205.72	-0.80368	0.00064967	0.010761	OSJNBA0075A22.21	NusB/RsmB/TIM44||NusB antitermination factor
OS03G0660000	129.416	63.6697	1.0233	0.00048993	0.0084776	OS03G0660000
OS03G0660050	106.682	52.3636	1.0267	0.0010561	0.01596	-//-
OS03G0660500	0	7.69779	#NAME?	0.00031234	0.0058304	OSJNBB0065L20.12	Auxin-induced protein, ARG7
OS03G0661500	116.301	51.0964	1.1866	0.00010853	0.0024476	OSJNBB0065L20.5
OS03G0665200	44.8304	11.9034	1.9131	4.6712e-05	0.0012059	OSJNBB0031A14.9	Protein of unknown function DUF581
OS03G0665700	127.065	7.91131	4.0055	1.1718e-05	0.00036584	OSJNBA0056E06.20	Protein of unknown function DUF1677, plant
OS03G0666800	28.786	8.38176	1.78	0.0017968	0.024326
OS03G0669300	91.7176	32.156	1.5121	1.1902e-05	0.00037014	OSJNBA0039O18.8	Glycoside hydrolase, family 17||X8||Glycoside hydrolase, catalytic domain||Glycoside hydrolase, superfamily||Glycoside hydrolase, family 17||X8||Glycoside hydrolase, catalytic domain||Glycoside hydrolase, superfamily||Glycoside hydrolase, family 17||X8||Glycoside hydrolase, catalytic domain||Glycoside hydrolase, superfamily
OS03G0676100	39.9215	13.9737	1.5145	0.00084079	0.013236	OS03G0676100	EVE domain||PUA-like domain
OS03G0676300	405.605	125.638	1.6908	2.417e-10	2.5412e-08	OS03G47270
OS03G0678100	96.4406	47.2902	1.0281	0.0017719	0.024083	-//-
OS03G0678400	406.996	230.727	0.81883	0.0011113	0.016582	OSJNBA0092M19.20	Zinc finger, RING-type||Zinc finger, RING/FYVE/PHD-type||Zinc finger, RING-type, conserved site
OS03G0679700	114.487	601.621	-2.3937	2.1575e-11	2.6348e-09	OS03G0679700	Thiamine biosynthesis protein ThiC||ThiC-associated domain||Thiamine biosynthesis protein ThiC||ThiC-associated domain||Thiamine biosynthesis protein ThiC||ThiC-associated domain||Thiamine biosynthesis protein ThiC
OS03G0682100	215.112	876.182	-2.0261	8.8193e-11	9.9655e-09	OSJNBB0070O09.5	Nodulin-like||Major facilitator superfamily domain, general substrate transporter
OS03G0685000	509.525	832.926	-0.70904	0.0038673	0.04395	OSJNBB0072E24.16	2Fe-2S ferredoxin-type domain||Ferredoxin [2Fe-2S], plant||Beta-grasp domain
OS03G0687000	53.1833	13.9876	1.9268	1.128e-05	0.00035568	OSJNBB0024N19.9	Proton-dependent oligopeptide transporter family||Major facilitator superfamily domain, general substrate transporter||Proton-dependent oligopeptide transporter family||Major facilitator superfamily domain, general substrate transporter
OS03G0689900	561.661	259.352	1.1148	2.4764e-05	0.00069656	OSJNBA0022C08.8	Tetratricopeptide-like helical||Tetratricopeptide repeat-containing domain
OS03G0690500	530.653	263.242	1.0114	7.8913e-05	0.0018896	OSJNBA0022C08.3	Oxoglutarate/iron-dependent dioxygenase||Non-haem dioxygenase N-terminal domain||Isopenicillin N synthase-like
OS03G0692700	2322.2	1028.54	1.1749	5.5643e-07	2.5868e-05	OSJNBB0021O11.26	Protein of unknown function DUF538
OS03G0694000	106.104	3.79242	4.8062	0.0028326	0.034505		Germin||Cupin 1||RmlC-like cupin domain||RmlC-like jelly roll fold||Germin, manganese binding site
OS03G0696300	2971.53	1732.58	0.77828	0.0010022	0.015291	OSHAP2D	CCAAT-binding transcription factor, subunit B||CCAAT-binding factor, conserved site||CCAAT-binding transcription factor, subunit B
OS03G0701100	1978.18	605.758	1.7074	3.2339e-08	2.0661e-06		Prp18||Pre-mRNA processing factor 4 (PRP4)-like||Prp18||Pre-mRNA processing factor 4 (PRP4)-like
OS03G0701200	1091.43	272.173	2.0036	0.00061136	0.010233	OS03G0701200	HAD hydrolase, subfamily IA||Pyrimidine 5-nucleotidase||HAD-like domain
OS03G0703300	3122.64	5517.57	-0.82127	0.00028673	0.0054434	OSJNBA0004L11.13	Calponin homology domain
OS03G0708400	923.906	1817.45	-0.9761	2.8423e-05	0.00078342	OS03G0708400	3-oxo-5-alpha-steroid 4-dehydrogenase, C-terminal||Protein of unknown function DUF1295
OS03G0712600	157.715	81.7051	0.94882	0.00097642	0.01497
OS03G0718800	47.3955	12.5159	1.921	0.0028884	0.035085	B1377B10.1	Bifunctional inhibitor/plant lipid transfer protein/seed storage helical domain||Hydrophobic seed protein
OS03G0719000	40.6852	143.461	-1.8181	1.4348e-08	1.0012e-06	OS03G0719000	Microtubule-associated protein, MAP65/Ase1/PRC1
OS03G0719400	289.628	51.723	2.4853	4.9936e-18	1.7049e-15	B1377B10.6	Putative lysophospholipase||Alpha/Beta hydrolase fold
OS03G0720300	1050.92	524.182	1.0035	1.6407e-05	0.00049053	B1377B10.13	Pyridoxal phosphate-dependent decarboxylase||Glutamate decarboxylase||Pyridoxal phosphate-dependent transferase, major region, subdomain 1||Pyridoxal phosphate-dependent transferase
OS03G0720800	107.363	23.8609	2.1698	1.5482e-09	1.3358e-07	OSJNBA0031O09.05	SANT/Myb domain||Homeodomain-like||Myb domain
OS03G0722500	21.0254	1.70205	3.6268	7.9967e-06	0.00026363	OS03G0722500	Glycoside hydrolase, family 17||Glycoside hydrolase, catalytic domain||Glycoside hydrolase, superfamily||Glycoside hydrolase, family 17||Glycoside hydrolase, catalytic domain||Glycoside hydrolase, superfamily
OS03G0723400	651.146	98.218	2.7289	8.1075e-25	4.5163e-22	OJ1499_D04.17
OS03G0723600	479.525	230.633	1.056	0.00017313	0.0036024	OJ1499_D04.14
OS03G0724300	99.1332	222.61	-1.1671	1.5951e-05	0.00047826	OJ1499_D04.8	Protein kinase domain||Serine-threonine/tyrosine-protein kinase catalytic domain||Leucine-rich repeat||Protein kinase-like domain||Concanavalin A-like lectin/glucanase, subgroup
OS03G0724500	148.165	81.5194	0.86199	0.0024422	0.030907	OJ1499_D04.6
OS03G0724700	293.772	148.606	0.98321	0.00025596	0.0049737	OS03G0724700	Maf-like protein||Inosine triphosphate pyrophosphatase-like||Maf-like protein||Inosine triphosphate pyrophosphatase-like||Maf-like protein||Inosine triphosphate pyrophosphatase-like
OS03G0725800	167.218	69.0097	1.2769	9.0816e-05	0.0021113	OSJNBA0013A09.16	Myc-type, basic helix-loop-helix (bHLH) domain
OS03G0726200	225.228	436.133	-0.95338	0.00013563	0.0029395	OSJNBA0013A09.13	Inositol-tetrakisphosphate 1-kinase||Inositol-tetrakisphosphate 1-kinase, plant||
OS03G0726400	727.376	363.027	1.0026	0.0038773	0.044042	OSJNBA0013A09.10
OS03G0727800	215.671	10.0837	4.4187	7.1284e-06	0.00023876	OS03G0727800	F-box domain
OS03G0729000	11585.1	631.682	4.1969	5.3225e-46	1.3e-42	OSJNBB0011H13.3
OS03G0729200	1508.73	2476.95	-0.71523	0.0019907	0.026283	OSJNBB0011H13.6	Thioredoxin-like fold||
OS03G0729300	1341.04	2159.24	-0.68717	0.0020388	0.026762	OSJNBB0011H13.7	Thioredoxin-like fold
OS03G0731100	247.361	429.482	-0.79598	0.0017304	0.023632	OS03G0731100	Photosystem I PsaN, reaction centre subunit N
OS03G0734100	14.89	1.26568	3.5564	0.00031839	0.0059294	OSJNBA0027J18.17
OS03G0734300	24.9022	4.25196	2.5501	0.00068483	0.011255	OSJNBA0027J18.15	Proteinase inhibitor I20, Pin2
OS03G0737000	2671.96	968.103	1.4647	9.0649e-08	5.074e-06	OSJNBB0016H12.19	CBS domain||||CBS domain
OS03G0743200	248.132	141.163	0.81374	0.002145	0.027888	OSJNBB0036F07.1	Pentatricopeptide repeat
OS03G0744700	4502.92	9470.98	-1.0727	3.2908e-06	0.00012207	OSJNBB0036F07.14
OS03G0745000	143.984	65.6135	1.1338	0.0004769	0.0082974		Heat shock factor (HSF)-type, DNA-binding||Winged helix-turn-helix DNA-binding domain||Heat shock transcription factor, plant||Heat shock transcription factor family||Heat shock factor (HSF)-type, DNA-binding||Winged helix-turn-helix DNA-binding domain||Heat shock transcription factor, plant||Heat shock transcription factor family
OS03G0745600	301.63	167.435	0.84918	0.00097786	0.014985	OS03G0745600	Bax inhibitor 1-related
OS03G0747700	131.415	339.458	-1.3691	1.3865e-07	7.4113e-06	OS03G0747700	Photosystem II Pbs27
OS03G0750100	1839.55	946.235	0.95908	3.1947e-05	0.00086848		Tetratricopeptide-like helical
OS03G0751600	197.641	105.552	0.90492	0.00070785	0.01155	OSJNBA0032E21.09	Heavy metal-associated domain, HMA
OS03G0756500	30.4374	4.34174	2.8095	4.3343e-06	0.00015394		Leo1-like protein
OS03G0757100	33.0833	152.995	-2.2093	1.2496e-08	8.8962e-07	OSJNBA0040E01.21	UDP-glucuronosyl/UDP-glucosyltransferase
OS03G0758000	103.885	261.181	-1.3301	0.00011803	0.0026282	OSJNBA0040E01.4	DNA-binding WRKY
OS03G0758050	34.909	72.6393	-1.0572	0.0036752	0.042227
OS03G0758250	36.0388	14.5647	1.3071	0.0043834	0.04831
OS03G0758300	531.589	323.227	0.71777	0.0044851	0.049074	OS03G0758300	Cyclic nucleotide-binding domain||Ion transport domain||RmlC-like jelly roll fold||Cyclic nucleotide-binding-like||Cyclic nucleotide-binding domain||RmlC-like jelly roll fold||Cyclic nucleotide-binding-like
OS03G0760200	1651.78	815.032	1.0191	0.0034026	0.03975	OS03G0760200	Cytochrome P450||Cytochrome P450, E-class, group I||Cytochrome P450, conserved site
OS03G0760300	332.88	155.943	1.094	1.6968e-05	0.00050463	OS03G0760300	Cytochrome P450||Cytochrome P450, E-class, group I
OS03G0760500	109.541	28.7133	1.9317	2.4894e-08	1.6399e-06	OSJNBB0048A17.4	Cytochrome P450||Cytochrome P450, E-class, group I||Cytochrome P450, conserved site
OS03G0761100	1745.62	780.206	1.1618	7.3131e-07	3.2613e-05	BIPP2C2	Protein phosphatase 2C, manganese/magnesium aspartate binding site||Protein phosphatase 2C (PP2C)-like domain||Protein phosphatase 2C||Protein phosphatase 2C, manganese/magnesium aspartate binding site||Protein phosphatase 2C (PP2C)-like domain||Protein phosphatase 2C||Protein phosphatase 2C, manganese/magnesium aspartate binding site||Protein phosphatase 2C (PP2C)-like domain||Protein phosphatas…
OS03G0764600	1969.25	440.877	2.1592	0.00078989	0.01261	OSJNBA0079B15.28	SANT/Myb domain||Myb domain, plants||Homeodomain-like||Myb domain
OS03G0765200	1264.4	2306.4	-0.86719	0.00021928	0.0044124	OSJNBA0079B15.23	Peptidase S26A, signal peptidase I||Peptidase S24/S26A/S26B/S26C||Peptidase S26A, signal peptidase I, serine active site||Peptidase S24/S26, beta-ribbon domain||Peptidase S26A, signal peptidase I||Peptidase S24/S26A/S26B/S26C||Peptidase S26||Peptidase S26A, signal peptidase I, serine active site||Peptidase S26A, signal peptidase I, lysine active site||Peptidase S26A, signal peptidase I, conserved…
OS03G0767800	2850.24	1069.5	1.4142	3.1201e-09	2.5018e-07	OSJNBA0079B15.2	Cold acclimation WCOR413
OS03G0767900	580.601	296.502	0.96951	0.00012301	0.0027199		Uncharacterised protein family UPF0497, trans-membrane plant
OS03G0769800	398.027	110.131	1.8536	0.00254	0.031802	OSJNBA0072F13.15	Homeobox domain||Homeodomain-like
OS03G0770900	8.21161	0.346595	4.5663	0.0031037	0.037119	OSJNBA0072F13.7
OS03G0771100	48.5785	13.5281	1.8444	4.9254e-05	0.0012592	OSJNBA0072F13.5	SANT/Myb domain||Homeodomain-like||Myb domain
OS03G0773300	86.431	41.828	1.0471	0.0013853	0.019759	OSJNBB0094O03.13	Protein kinase domain||Leucine-rich repeat||Protein kinase-like domain||Leucine rich repeat 4||Protein kinase domain||Protein kinase-like domain
OS03G0773600	466.288	66.9206	2.8007	1.7331e-05	0.00051381	OS03G0773600	Kinesin, motor domain||Kinesin, motor region, conserved site||P-loop containing nucleoside triphosphate hydrolase||Kinesin-like protein||
OS03G0775000	319.407	794.275	-1.3142	7.1108e-08	4.0902e-06	OSJNBA0070N04.13	Leucine carboxyl methyltransferase||S-adenosyl-L-methionine-dependent methyltransferase, putative||S-adenosyl-L-methionine-dependent methyltransferase-like
OS03G0775600	145.783	77.4996	0.91156	0.0022961	0.029481	OS03G0775600
OS03G0776150	457.483	770.363	-0.75182	0.0019239	0.025539
OS03G0777100	44.7594	14.4471	1.6314	0.00030369	0.0057025	OSJNBA0010I09.8
OS03G0780200	122.82	29.3895	2.0632	2.0513e-09	1.7185e-07	OSJNBA0010I09.5
OS03G0781000	88.0895	167.619	-0.92814	0.0019598	0.025928		GTP binding domain||P-loop containing nucleoside triphosphate hydrolase
OS03G0781400	136.77	246.019	-0.84702	0.0012337	0.018027	OS03G0781400	Ribose 5-phosphate isomerase, type A
OS03G0782400	12.8051	2.04247	2.6483	0.0041363	0.046294	OS03G0782400
OS03G0782500	2876.96	1317.56	1.1267	8.1623e-06	0.00026746	OS03G0782500	Myc-type, basic helix-loop-helix (bHLH) domain
OS03G0784100	8.63338	31.4102	-1.8632	0.00021958	0.0044155	OS03G0784100	Acyl transferase/acyl hydrolase/lysophospholipase
OS03G0784900	214.953	119.47	0.84737	0.0012977	0.018755	OS03G0784900	Glycolipid transfer protein domain
OS03G0785200	1231.09	567.453	1.1174	1.2258e-06	5.1619e-05	OS03G0785200	Mitochodrial transcription termination factor-related
OS03G0788200	291.401	163.791	0.83115	0.00095346	0.014689	OSJNBB0024J04.17	MD-2-related lipid-recognition domain||Immunoglobulin E-set
OS03G0790700	136.968	319.907	-1.2238	3.8771e-06	0.00014004	OS03G0790700	Aldehyde oxidase/xanthine dehydrogenase, a/b hammerhead||2Fe-2S ferredoxin-type domain||Molybdopterin dehydrogenase, FAD-binding||[2Fe-2S]-binding||CO dehydrogenase flavoprotein, C-terminal||2Fe-2S ferredoxin, iron-sulphur binding site||Aldehyde oxidase/xanthine dehydrogenase, molybdopterin binding||Beta-grasp domain||FAD-binding, type 2||CO dehydrogenase flavoprotein-like, FAD-binding, subdomain…
OS03G0791700	43.888	119.193	-1.4414	0.0018778	0.025115	OSJNBB0060J21.29	Protein kinase domain||Serine-threonine/tyrosine-protein kinase catalytic domain||Protein kinase-like domain||Concanavalin A-like lectin/glucanase, subgroup||Protein kinase domain||Serine-threonine/tyrosine-protein kinase catalytic domain||Protein kinase-like domain
OS03G0792800	81.6703	18.3478	2.1542	2.2475e-06	8.8539e-05	OSJNBB0060J21.19	Glycoside hydrolase, family 17||X8||Glycoside hydrolase, catalytic domain||Glycoside hydrolase, superfamily
OS03G0793000	69.0632	32.741	1.0768	0.0043726	0.048241	SAP7	Zinc finger, AN1-type||Zinc finger, A20-type
OS03G0793800	16.3617	0.687006	4.5739	9.3533e-06	0.00030002	OSJNBB0060J21.9	Bifunctional inhibitor/plant lipid transfer protein/seed storage helical domain
OS03G0795100	508.339	1076.99	-1.0831	4.1555e-06	0.00014876	OSJNBB0021G19.16
OS03G0796000	642.967	305.836	1.072	1.1017e-05	0.00034843	OSJNBB0021G19.8	||Domain of unknown function DUF3700||Nucleophile aminohydrolases, N-terminal
OS03G0799900	239.108	505.035	-1.0787	2.0113e-05	0.00058483	OSJNBA0052F07.14	WD40 repeat||WD40/YVTN repeat-like-containing domain||WD40-repeat-containing domain||WD40 repeat, conserved site
OS03G0800000	1779.41	3690.06	-1.0522	3.4536e-06	0.00012766	OS03G0800000	Nodulin-like||Major facilitator superfamily domain, general substrate transporter||Nodulin-like||Major facilitator superfamily domain, general substrate transporter
OS03G0800200	98.089	8.61226	3.5096	7.9364e-05	0.0018976	MEL1	Argonaute/Dicer protein, PAZ domain||Stem cell self-renewal protein Piwi||Ribonuclease H-like domain||Domain of unknown function DUF1785
OS03G0800400	495.902	886.763	-0.83849	0.0032092	0.038065	OS03G0800400	Domain of unknown function DUF1618
OS03G0802200	221.307	49.1484	2.1708	6.5114e-08	3.7659e-06	-//-
OS03G0804200	718.541	403.431	0.83275	0.0009135	0.014204	OSJNBB0015I02.3	Plant lipid transfer protein/Par allergen||Bifunctional inhibitor/plant lipid transfer protein/seed storage helical domain
OS03G0805100	439.189	79.6162	2.4637	3.8459e-18	1.3419e-15	OS03G0805100	Squalene/phytoene synthase||Farnesyl-diphosphate farnesyltransferase||Terpenoid synthase||Squalene/phytoene synthase, conserved site
OS03G0806600	538.217	875.374	-0.70171	0.0023482	0.03	OS03G0806600
OS03G0808100	43.2125	10.3498	2.0618	5.0013e-05	0.0012776	CESA2	Zinc finger, RING-type||Cellulose synthase||Zinc finger, RING/FYVE/PHD-type||Cellulose synthase, RING-type zinc finger||Nucleotide-diphospho-sugar transferases||Cellulose synthase
OS03G0808300	159.954	42.6702	1.9064	1.1981e-07	6.5254e-06	OSJNBA0059E14.3	Remorin, C-terminal
OS03G0809400	286.919	139.998	1.0352	8.7829e-05	0.0020627
OS03G0810300	60.1292	115.422	-0.94079	0.0025635	0.031997	OSJNBA0028F23.8
OS03G0810900	314.651	164.085	0.93931	0.0014224	0.020118	OSJNBB0033J23.4	Patatin/Phospholipase A2-related||Acyl transferase/acyl hydrolase/lysophospholipase||Triacylglycerol lipase
OS03G0815400	497.149	811.306	-0.70657	0.0039547	0.044703	OSJNBB0042K11.2	Ribosomal protein L17
OS03G0815800	2095.28	1066.86	0.97377	0.00025184	0.0049028	OSJNBA0094J08.32	AP2/ERF domain||DNA-binding domain||
OS03G0815900	1689.85	1022.54	0.72474	0.001815	0.024502	OSJNBA0094J08.31	Zinc finger, TFIIS-type||Transcription elongation factor S-II, central domain||Transcription elongation factor, TFIIS||Transcription elongation factor, TFIIS-related||Transcription factor IIS, N-terminal
OS03G0817200	280.848	8.17127	5.1031	0.00013107	0.0028702	OSJNBA0094J08.18	Amino acid transporter, transmembrane
OS03G0818100	527.85	198.433	1.4115	0.0007672	0.012309	OSJNBA0094J08.7	Histidine phosphatase superfamily, clade-2||Histidine phosphatase superfamily||Histidine phosphatase superfamily, clade-2||Histidine phosphatase superfamily
OS03G0820300	733.74	39.6448	4.2101	8.3691e-09	6.1799e-07	OJ1754_E06.19	Zinc finger, C2H2||Zinc finger, C2H2-like
OS03G0820400	60.7365	1.26568	5.5846	1.2559e-06	5.2677e-05	OJ1754_E06.20	Zinc finger, C2H2||Zinc finger, C2H2-like
OS03G0820500	4647.77	146.091	4.9916	1.087e-14	2.332e-12	ADF3	Actin-binding, cofilin/tropomyosin type||ADF/Cofilin/Destrin||ADF-H/Gelsolin-like domain
OS03G0820600	1689.11	1059.61	0.67273	0.0033134	0.038923	ADF4	Actin-binding, cofilin/tropomyosin type||ADF/Cofilin/Destrin||ADF-H/Gelsolin-like domain||Actin-binding, cofilin/tropomyosin type||ADF/Cofilin/Destrin||ADF-H/Gelsolin-like domain
OS03G0821300	32.4468	81.4654	-1.3281	0.00011547	0.0025765	XB15	Protein phosphatase 2C (PP2C)-like domain||Protein phosphatase 2C||Protein phosphatase 2C (PP2C)-like domain||Protein phosphatase 2C
OS03G0822400	8.68388	0	Inf	0.00027677	0.0052971	OS03G0822400
OS03G0823000	172.033	69.9177	1.299	0.00016168	0.0034168	OSJNBB0081B07.16	Protein kinase domain||Legume lectin domain||Serine/threonine-protein kinase, active site||Concanavalin A-like lectin/glucanases superfamily||Protein kinase-like domain||Concanavalin A-like lectin/glucanase, subgroup||Protein kinase, ATP binding site
OS03G0823400	379.594	11.272	5.0736	8.9966e-05	0.0021004	OSJNBB0081B07.13	Proteinase inhibitor I12, Bowman-Birk
OS03G0825600	224.293	78.8535	1.5081	7.7704e-08	4.4375e-06	OJ1111_B11.17	Domain of unknown function DUF641, plant||
OS03G0826200	1540.04	3695.49	-1.2628	3.943e-08	2.4501e-06
OS03G0826800	628.881	14.1314	5.4758	0.0023491	0.03	OJ1111_B11.6
OS03G0826900	1217.3	1.25949	9.9166	2.0019e-06	8.0157e-05
OS03G0827500	546.846	277.912	0.97651	8.4561e-05	0.0020005	SPX4	SPX, N-terminal
OS03G0827700	4307.15	8921.66	-1.0506	5.7824e-06	0.00019892		Helicase, C-terminal||Zinc finger, CCHC-type||DNA/RNA helicase, DEAD/DEAH box type, N-terminal||GUCT||Helicase, superfamily 1/2, ATP-binding domain||RNA helicase, DEAD-box type, Q motif||P-loop containing nucleoside triphosphate hydrolase||Helicase, C-terminal||Zinc finger, CCHC-type||GUCT||P-loop containing nucleoside triphosphate hydrolase
OS03G0827900	387.093	205.41	0.91417	0.00043993	0.0077475	OSJNBA0010E04.22
OS03G0828800	117.301	233.157	-0.99108	0.00028889	0.0054796	OSJNBA0010E04.17	Protein kinase domain||Bulb-type lectin domain||Serine/threonine-protein kinase, active site||Protein kinase-like domain||Concanavalin A-like lectin/glucanase, subgroup||Protein kinase, ATP binding site||S-receptor-like serine/threonine-protein kinase
OS03G0830900	179.075	87.3388	1.0359	0.00031056	0.005804	OSJNBB0027B08.13	Lipase, class 3||Alpha/Beta hydrolase fold
OS03G0832600	1020.83	499.131	1.0323	0.0024892	0.03129	OSJNBA0078D06.32	Galactokinase||GHMP kinase, ATP-binding, conserved site||GHMP kinase N-terminal domain||Mevalonate/galactokinase||GHMP kinase, C-terminal domain||Ribosomal protein S5 domain 2-type fold, subgroup||Galactokinase galactose-binding domain||Galactokinase, conserved site||Ribosomal protein S5 domain 2-type fold
OS03G0833800	282.355	165.861	0.76754	0.0029541	0.035665	OSJNBA0096I06.27	Glycoside hydrolase, family 28||Parallel beta-helix repeat||Pectin lyase fold/virulence factor||Pectin lyase fold
OS03G0835400	162.598	71.001	1.1954	0.0026429	0.032691	ETFA	Electron transfer flavoprotein, alpha subunit||Rossmann-like alpha/beta/alpha sandwich fold||Electron transfer flavoprotein, alpha/beta-subunit, N-terminal||Electron transfer flavoprotein, alpha subunit, C-terminal||Electron transfer flavoprotein, alpha subunit, C-terminal, conserved site||DHS-like NAD/FAD-binding domain
OS03G0838900	1130.34	2741.42	-1.2782	4.2846e-08	2.6213e-06	OSJNBA0042I09.11	Mitochodrial transcription termination factor-related
OS03G0841600	3.1896	15.3662	-2.2683	0.0023017	0.029529	OS03G0841600	UDP-glucuronosyl/UDP-glucosyltransferase
OS03G0841900	2135.19	4153.74	-0.96005	3.851e-05	0.0010224
OS03G0843200	419.002	1190.68	-1.5068	6.7319e-10	6.3616e-08	OS03G0843200	Protein of unknown function DUF901
OS03G0843300	852.608	521.428	0.70941	0.0018284	0.02461	OSJNBA0032G11.5	Late embryogenesis abundant protein, LEA-14||Immunoglobulin-like fold||Water stress and hypersensitive response domain||Late embryogenesis abundant protein, LEA-14||Immunoglobulin-like fold||Water stress and hypersensitive response domain
OS03G0845000	646.864	2055.72	-1.6681	2.8501e-12	3.9691e-10	OSJNBA0032G11.22	Pirin, N-terminal domain||Pirin, C-terminal domain||RmlC-like cupin domain||Pirin||RmlC-like jelly roll fold
OS03G0846900	33.1308	72.3286	-1.1264	0.0014292	0.020196
OS03G0847600	619.294	299.038	1.0503	0.00024937	0.0048637	CDKF-3	Protein kinase domain||Serine/threonine- / dual specificity protein kinase, catalytic domain||Serine/threonine-protein kinase, active site||Protein kinase-like domain||Protein kinase domain||Serine/threonine- / dual specificity protein kinase, catalytic domain||Serine/threonine-protein kinase, active site||Protein kinase-like domain
OS03G0847900	60.7222	6.0917	3.3173	6.2949e-12	8.2254e-10	OSJNBB0096M04.140	CRIB domain||||CRIB domain
OS03G0848400	30.631	11.4593	1.4185	0.0042981	0.047622	OSJNBB0096M04.115	B-cell receptor-associated 31-like
OS03G0849800	400.8	235.157	0.76926	0.0023299	0.029806	OS03G0849800	Nucleotide-diphospho-sugar transferase||
OS03G0854000	362.103	703.193	-0.95752	0.00011058	0.002483	OS03G0854000	AIG2-like||Butirosin biosynthesis, BtrG-like
OS03G0854600	312.457	25.6837	3.6047	4.1588e-07	2.0039e-05	OS03G0854600	Glycoside hydrolase, family 16||Concanavalin A-like lectin/glucanases superfamily||Xyloglucan endo-transglycosylase, C-terminal||Concanavalin A-like lectin/glucanase, subgroup||Glycoside hydrolase, family 16||Concanavalin A-like lectin/glucanases superfamily||Xyloglucan endo-transglycosylase, C-terminal||Concanavalin A-like lectin/glucanase, subgroup
OS03G0855500	114.675	61.0505	0.90948	0.004184	0.046696	OS03G0855500	F-box domain||Protein of unknown function DUF295
OS03G0856100	197.458	516.567	-1.3874	0.00013257	0.0028951	OS03G0856100	Smr protein/MutS2 C-terminal||Pentatricopeptide repeat||Tetratricopeptide-like helical
OS03G0856500	7161.54	452.567	3.9841	1.5677e-12	2.273e-10	OSJNBA0059G06.24	Ribosomal protein S30Ae/sigma 54 modulation protein
OS03G0858200	67.8822	29.6416	1.1954	0.00087979	0.013748	OSJNBA0059G06.9
OS03G0858800	187.69	104.826	0.84035	0.0029903	0.036061	OSJNBA0059G06.4	Multi antimicrobial extrusion protein
OS03G0861700	398.919	908.682	-1.1877	1.2385e-06	5.2084e-05	OS03G0861700	Rhodanese-like domain
OS04G0101800	102.795	53.1621	0.95129	0.0028491	0.034661		Zinc finger, RING-type||von Willebrand factor, type A||Zinc finger, RING/FYVE/PHD-type
OS04G0106000	174.799	62.562	1.4823	5.9299e-07	2.7288e-05	OSJNBB0085F13.4	Pectinesterase inhibitor domain
OS04G0106300	1124.5	420.312	1.4198	8.4615e-05	0.0020005	OSJNBB0085F13.5	Ureohydrolase||Ureohydrolase, manganese-binding site||Ureohydrolase domain
OS04G0107700	39.0595	0.340411	6.8423	3.6402e-14	7.1347e-12	OSJNBB0085F13.15	Peptidase C1A, papain C-terminal||Peptidase C1A, papain||Proteinase inhibitor I29, cathepsin propeptide||Cysteine peptidase, histidine active site
OS04G0107900	517.589	4.13283	6.9685	6.22e-15	1.4007e-12		Heat shock protein Hsp90 family||Histidine kinase-like ATPase, ATP-binding domain||Heat shock protein Hsp90, conserved site||Heat shock protein Hsp90, N-terminal||Heat shock protein Hsp90 family||Histidine kinase-like ATPase, ATP-binding domain||Heat shock protein Hsp90, conserved site||Heat shock protein Hsp90 family
OS04G0108101	172.256	0	Inf	5.0357e-46	1.3e-42
OS04G0108300	1257.01	683.314	0.87938	0.00025761	0.0049967		Protein of unknown function DUF177
OS04G0109500	13.034	0.346595	5.2329	0.00037719	0.0068126	OSJNBA0027H06.11	Legume lectin domain||Concanavalin A-like lectin/glucanases superfamily||Concanavalin A-like lectin/glucanase, subgroup
OS04G0111200	670.071	1614.23	-1.2685	0.0010752	0.016188		Rossmann-like alpha/beta/alpha sandwich fold||Sulphate adenylyltransferase catalytic domain
OS04G0119400	1089.35	153.772	2.8246	0.0017623	0.023985		Dehydrogenase, E1 component||Pyruvate dehydrogenase (acetyl-transferring) E1 component, alpha subunit, subgroup y||Thiamin diphosphate-binding fold
OS04G0151700	21.8628	52.7707	-1.2713	0.0018361	0.024693
OS04G0163800	90.465	220.693	-1.2866	0.0013702	0.01958	OSJNBB0050N09.9	Protein of unknown function DUF594||Domain of unknown function DUF4220
OS04G0167875	122.276	34.2495	1.836	3.8339e-08	2.3869e-06		Protein phosphatase 2C (PP2C)-like domain||Protein phosphatase 2C
OS04G0167900	156.089	33.4881	2.2206	3.487e-12	4.7519e-10		Protein phosphatase 2C (PP2C)-like domain||Protein phosphatase 2C
OS04G0168300	5.66318	41.9905	-2.8904	1.5516e-06	6.3571e-05
OS04G0169100	230.331	107.995	1.0927	9.8236e-05	0.0022505	OSJNBB0089K06.20	GAF domain||Signal transduction histidine kinase EnvZ-like, dimerisation/phosphoacceptor domain||GAF domain-like||Signal transduction response regulator, receiver domain||GAF domain||Histidine kinase-like ATPase, ATP-binding domain||Signal transduction histidine kinase EnvZ-like, dimerisation/phosphoacceptor domain||Signal transduction histidine kinase, core||CheY-like superfamily||Signal transdu…
OS04G0175600	586.514	150.131	1.9659	0.00013288	0.0028959	OSJNBA0039G19.10	O-methyltransferase, family 2||Winged helix-turn-helix DNA-binding domain||Plant methyltransferase dimerisation||Caffeate O-methyltransferase (COMT) family||S-adenosyl-L-methionine-dependent methyltransferase-like
OS04G0185100	13.5791	43.6972	-1.6862	0.0012332	0.018027	OSJNBA0001M07.6	CDT1 Geminin-binding domain-like
OS04G0185600	100.254	18.8539	2.4107	1.6939e-10	1.8419e-08	PHT1-5	Phosphate permease||General substrate transporter||Major facilitator superfamily domain, general substrate transporter||Major facilitator superfamily domain
OS04G0186400	50.6614	97.1721	-0.93966	0.0035584	0.041218	PHT1-4	Phosphate permease||General substrate transporter||Major facilitator superfamily domain, general substrate transporter||Major facilitator superfamily domain||Phosphate permease||General substrate transporter||Major facilitator superfamily domain, general substrate transporter||Major facilitator superfamily domain
OS04G0190000	49.2233	0.346595	7.1499	5.457e-16	1.4087e-13
OS04G0201500	169.999	63.9205	1.4112	6.4795e-05	0.0015948
OS04G0201800	877.831	265.549	1.725	7.4886e-13	1.1713e-10		Amino acid transporter, transmembrane
OS04G0201900	441.66	156.298	1.4986	1.3556e-08	9.5437e-07	OSJNBB0005B05.5	Protein kinase domain||Bulb-type lectin domain||Serine/threonine-protein kinase, active site||Protein kinase-like domain||Concanavalin A-like lectin/glucanase, subgroup||Protein kinase, ATP binding site
OS04G0209200	171.08	64.4075	1.4094	2.4768e-05	0.00069656	MRP9	ABC transporter, transmembrane domain||ABC transporter-like||AAA+ ATPase domain||ABC transporter type 1, transmembrane domain||ABC transporter, conserved site||P-loop containing nucleoside triphosphate hydrolase
OS04G0223300	60.3984	1.15273	5.7114	2.6829e-08	1.7564e-06	APX3	Haem peroxidase, plant/fungal/bacterial||Plant ascorbate peroxidase||Haem peroxidase||Peroxidases heam-ligand binding site||Peroxidase, active site
OS04G0223500	7.72231	0.459541	4.0708	0.0034251	0.039984	OSJNBB0072N21.3	Dimethylaniline monooxygenase, N-oxide-forming||Flavin monooxygenase-like
OS04G0233400	115.001	18.8787	2.6068	6.2321e-10	5.9246e-08	PIP2-6	Major intrinsic protein||Major intrinsic protein, conserved site||Aquaporin-like||Major intrinsic protein||Major intrinsic protein, conserved site||Aquaporin-like
OS04G0244800	3415.3	1493.64	1.1932	3.9561e-07	1.9178e-05	OSJNBA0091C12.3	Heavy metal-associated domain, HMA
OS04G0249700	554.446	928.858	-0.74441	0.0018872	0.025174		4Fe-4S ferredoxin-type, iron-sulpur binding domain
OS04G0249900	0.279782	13.2836	-5.5692	3.5942e-06	0.00013126
OS04G0251825	25.1889	0	Inf	0.00098668	0.015098
OS04G0266900	234.514	54.556	2.1039	2.3628e-13	4.0119e-11	OSJNBA0072D08.7	Transketolase, N-terminal||Transketolase-like, pyrimidine-binding domain||Transketolase, C-terminal||Transketolase, bacterial-like||Transketolase, C-terminal/Pyruvate-ferredoxin oxidoreductase, domain II||Thiamin diphosphate-binding fold
OS04G0269100	25.407	57.6943	-1.1832	0.0018191	0.024537	OSJNBB0115I09.20	Short-chain dehydrogenase/reductase SDR||Glucose/ribitol dehydrogenase||NAD(P)-binding domain
OS04G0269800	443.943	743.7	-0.74435	0.0026572	0.032793
OS04G0271450	36.1352	71.2022	-0.97852	0.0045749	0.049832	-//-
OS04G0272700	825.967	230.019	1.8443	3.2493e-08	2.0717e-06	OSJNBB0056F09.17	||UDP-glucuronosyl/UDP-glucosyltransferase||||UDP-glucuronosyl/UDP-glucosyltransferase
OS04G0275950	92.5032	21.2584	2.1215	3.3588e-05	0.00090764
OS04G0281900	1772.59	827.978	1.0982	2.5008e-06	9.7071e-05		Uncharacterised protein family UPF0497, trans-membrane plant subgroup||Uncharacterised protein family UPF0497, trans-membrane plant||
OS04G0290800	5254.75	102.396	5.6814	2.7625e-19	1.0829e-16	OSJNBB0096E05.17	Vitamin B6 photo-protection and homoeostasis
OS04G0298200	487.767	869.501	-0.834	0.00047112	0.0082012		Cation efflux protein||Cation efflux protein transmembrane domain
OS04G0301700	396.088	731.273	-0.88459	0.00024042	0.0047327	OSJNBB0018A10.9	Glycosyl transferase, family 14
OS04G0302300	17.3332	65.3701	-1.9151	0.00048446	0.0084057
OS04G0302900	10.7198	39.6511	-1.8871	7.6866e-05	0.001849
OS04G0303100	41.0322	215.103	-2.3902	2.8397e-15	6.7289e-13		Protein kinase domain||Bulb-type lectin domain||Apple-like||Serine/threonine-protein kinase, active site||Protein kinase-like domain||PAN-2 domain||Concanavalin A-like lectin/glucanase, subgroup||Protein kinase, ATP binding site
OS04G0308000	275.081	472.127	-0.77932	0.0023398	0.029913
OS04G0310400	128.172	37.2464	1.7829	0.00010161	0.0023095		Epidermal growth factor-like domain||Wall-associated receptor kinase galacturonan-binding domain
OS04G0311400	678.209	288.561	1.2329	0.0010394	0.015761		Cysteine peptidase, cysteine active site||Peptidase C1A, papain C-terminal||Peptidase C1A, papain||Cysteine peptidase, histidine active site||Cysteine peptidase, asparagine active site||Peptidase C1A, papain C-terminal||Peptidase C1A, papain
OS04G0312500	21.3943	5.26701	2.0222	0.0012478	0.018174		Aspartic peptidase||Aspartic peptidase domain
OS04G0320700	7437.2	2847.73	1.3849	3.7933e-09	2.9962e-07	OSJNBB0026L04.11	UDP-glucuronosyl/UDP-glucosyltransferase
OS04G0321100	30.3318	9.76185	1.6356	0.00076258	0.012241		UDP-glucuronosyl/UDP-glucosyltransferase
OS04G0321800	987.975	1844.78	-0.9009	0.00011661	0.0026		Protein phosphatase 2C (PP2C)-like domain||Protein phosphatase 2C||Protein phosphatase 2C (PP2C)-like domain||Protein phosphatase 2C
OS04G0324100	0	5.94165	#NAME?	0.0017683	0.024046	OSJNBA0054D14.2	UDP-glucuronosyl/UDP-glucosyltransferase
OS04G0330900	518.635	962.18	-0.89159	0.00020411	0.0041475	OSJNBA0063G07.11	||Aspartic peptidase domain
OS04G0338000	1146.98	636.062	0.8506	0.00032987	0.0061181		Aldo/keto reductase||NADP-dependent oxidoreductase domain
OS04G0338100	1622.11	3372.41	-1.0559	0.0017359	0.023677		Aldo/keto reductase||NADP-dependent oxidoreductase domain
OS04G0344100	138.506	0.346595	8.6425	0.0012057	0.01774		Terpene synthase, N-terminal domain||Terpene synthase, metal-binding domain||Terpenoid cyclases/protein prenyltransferase alpha-alpha toroid||Terpenoid synthase
OS04G0347800	45.6348	19.2515	1.2452	0.0024218	0.030712	OSJNBA0020I02.9
OS04G0349700	889.015	2607.42	-1.5523	2.6633e-09	2.1795e-07	OSJNBA0038P21.7	Leucine-rich repeat
OS04G0352400	6458.87	2252.66	1.5197	7.0714e-11	8.0766e-09	OSJNBA0091C07.4	Peptidyl-prolyl cis-trans isomerase, FKBP-type, domain||Tetratricopeptide-like helical||Tetratricopeptide repeat-containing domain||Tetratricopeptide TPR2||Tetratricopeptide repeat||Peptidyl-prolyl cis-trans isomerase, FKBP-type
OS04G0369000	4.68568	76.5947	-4.0309	7.1471e-07	3.1918e-05		MSP domain||PapD-like
OS04G0369100	13.3897	253.164	-4.2409	2.9683e-10	3.0501e-08	OSJNBA0016N04.16	Mannose-binding lectin
OS04G0382300	459.833	77.8384	2.5626	0.0005543	0.009422	OSJNBA0072D21.10	CBS domain||Aldolase-type TIM barrel||CBS domain||Aldolase-type TIM barrel||CBS domain||Aldolase-type TIM barrel
OS04G0385600	54.649	12.9462	2.0777	1.4504e-06	6.0122e-05	OSJNBA0084N21.16	F-box domain||Zinc finger, MYND-type||Tetratricopeptide-like helical
OS04G0385900	306.396	492.927	-0.68598	0.0035213	0.040895	OSJNBA0044M19.3
OS04G0386700	76.9755	0	Inf	1.1233e-11	1.4267e-09	OSJNBA0044M19.10
OS04G0391500	216.631	116.193	0.89872	0.0011601	0.017181	OSJNBA0055C08.5	ACT domain
OS04G0391900	361.689	737.162	-1.0272	1.6005e-05	0.00047942		Amidohydrolase 2
OS04G0394100	168.239	10.6192	3.9858	2.4975e-06	9.7063e-05		PLC-like phosphodiesterase, TIM beta/alpha-barrel domain
OS04G0395600	443.661	254.215	0.80341	0.0017725	0.024083		F-box domain||
OS04G0397800	61.613	0.346595	7.4738	4.8043e-10	4.7228e-08
OS04G0398000	213.617	61.064	1.8066	0.0042271	0.047075	OSJNBA0039C07.10	AP2/ERF domain||DNA-binding domain||AP2/ERF domain||DNA-binding domain
OS04G0401700	107.892	631.951	-2.5502	5.0395e-22	2.319e-19	HAK1	K+ potassium transporter
OS04G0403900	2610.59	4610.04	-0.8204	0.00035136	0.0064265	OSJNBB0118P14.9
OS04G0404800	2316.67	4067.79	-0.81219	0.00037382	0.0067672	OSJNBB0118P14.12	AMP-dependent synthetase/ligase||Acetate-CoA ligase||AMP-binding, conserved site||AMP-binding enzyme C-terminal domain
OS04G0405300	132.47	31.1564	2.0881	1.6682e-08	1.1443e-06	OJ000315_02.17	Short-chain dehydrogenase/reductase SDR||Glucose/ribitol dehydrogenase||NAD(P)-binding domain||Short-chain dehydrogenase/reductase, conserved site
OS04G0405500	79.7335	186.188	-1.2235	1.1325e-05	0.00035639	OJ000315_02.19
OS04G0412100	1337.43	2980.32	-1.156	3.835e-06	0.00013885	OSJNBA0073L04.6
OS04G0414700	10176.9	3362.06	1.5979	9.6702e-13	1.4483e-10	OJ991214_12.3	Photosystem I PsaO
OS04G0416000	1744.33	3760.93	-1.1084	0.00083759	0.013192	OJ991214_12.13	Domain of unknown function DUF1279
OS04G0417800	244.545	487.795	-0.99618	8.9737e-05	0.0020972	OSJNBA0033G16.13	WD40 repeat||WD40/YVTN repeat-like-containing domain||WD40-repeat-containing domain||WD40 repeat, conserved site||G-protein beta WD-40 repeat
OS04G0418500	94.8795	270.725	-1.5127	4.5779e-08	2.7597e-06	OSJNBB0108J11.6	U box domain||Zinc finger, RING/FYVE/PHD-type||Armadillo-type fold
OS04G0419550	10.8727	71.2777	-2.7127	4.385e-08	2.6673e-06	OSJNBB0108J11.16	Zinc finger, RING-type||Zinc finger, RING/FYVE/PHD-type
OS04G0422000	647.936	1030.92	-0.67001	0.0042985	0.047622	OSJNBA0028I23.21	Plastid lipid-associated protein/fibrillin conserved domain
OS04G0423200	19.983	2.62114	2.9305	7.2939e-05	0.001772	OSJNBB0088C09.9
OS04G0423400	5675.48	2021.89	1.489	9.088e-11	1.0233e-08	OSJNBB0088C09.10	ABA/WDS induced protein||
OS04G0423600	18278.5	5966.97	1.6151	9.0419e-13	1.3737e-10		SET domain||
OS04G0423700	340.955	198.564	0.77998	0.0025902	0.032215	OSJNBA0035I04.2	Sphingomyelin synthase-like domain
OS04G0429600	250.77	99.8582	1.3284	8.8425e-06	0.0002862	CSLH3	Cellulose synthase
OS04G0430200	1390.23	202.959	2.7761	3.9224e-28	2.8305e-25	OSJNBA0042L16.20	Phospholipase C, phosphatidylinositol-specific , X domain||PLC-like phosphodiesterase, TIM beta/alpha-barrel domain||
OS04G0431700	12.5415	36.001	-1.5213	0.0011996	0.017667	OSJNBA0084A10.9	Leucine-rich repeat
OS04G0432300	20.7676	3.68566	2.4943	0.00032219	0.0059896	OSJNBA0084A10.15	Glycosyl transferase, family 10||Alpha-(1, 3)-fucosyltransferase/alpha-(1, 4)-fucosyltransferase, plant
OS04G0432400	3204.1	1100.48	1.5418	4.2424e-06	0.00015118	OSJNBA0084A10.16	Six-hairpin glycosidase-like||Glycosyl hydrolase family 100||Six-hairpin glycosidase-like||Glycosyl hydrolase family 100
OS04G0434800	142.363	504.547	-1.8254	9.5589e-10	8.7217e-08	APX7	Haem peroxidase, plant/fungal/bacterial||Plant ascorbate peroxidase||Haem peroxidase||Peroxidases heam-ligand binding site||Haem peroxidase, plant/fungal/bacterial||Plant ascorbate peroxidase||Haem peroxidase||Peroxidases heam-ligand binding site
OS04G0435500	279.959	151.75	0.88352	0.00056563	0.0095961	OSJNBB0086G13.14	Glutathione S-transferase, N-terminal||Glutathione S-transferase, C-terminal||Glutathione S-transferase, C-terminal-like||Thioredoxin-like fold||Glutathione S-transferase, N-terminal||Glutathione S-transferase, C-terminal||Glutathione S-transferase, C-terminal-like||Thioredoxin-like fold
OS04G0439400	346.186	177.169	0.96643	0.00010503	0.0023787		WSTF/Acf1/Cbp146
OS04G0442700	112.694	21.3141	2.4025	2.9382e-06	0.00011106
OS04G0445100	10.5152	0	Inf	5.0984e-05	0.0012946	HSP23.2	Alpha crystallin/Hsp20 domain||HSP20-like chaperone
OS04G0447800	52.3612	2.63969	4.3101	0.00024479	0.0047921	OSJNBA0064H22.6	Pyridoxal phosphate-dependent decarboxylase||Glutamate decarboxylase||Pyridoxal phosphate-dependent transferase, major region, subdomain 1||Pyridoxal phosphate-dependent transferase
OS04G0448300	90.1329	311.84	-1.7907	5.4487e-08	3.2218e-06	OSJNBA0064H22.10	Aspartic peptidase||Aspartic peptidase, active site||Aspartic peptidase domain||Aspartic peptidase||Aspartic peptidase, active site||Aspartic peptidase domain
OS04G0450400	62.2686	133.807	-1.1036	0.00033158	0.0061355	OSJNBA0086B14.5	Zinc finger, RING-type||Zinc finger, RING/FYVE/PHD-type
OS04G0450701	17.9725	0.799952	4.4897	2.6616e-06	0.00010203	OSJNBA0086B14.8
OS04G0453200	68.6008	158.632	-1.2094	2.7047e-05	0.000752	OSJNBA0027G07.5	Sugar/inositol transporter||General substrate transporter||Sugar transporter, conserved site||Major facilitator superfamily domain, general substrate transporter||Major facilitator superfamily domain||
OS04G0457800	547.157	1151.03	-1.0729	7.098e-06	0.00023799	OSJNBA0036B21.13	Protein kinase domain||Serine/threonine-protein kinase, active site||Protein kinase-like domain||Leucine-rich repeat-containing N-terminal, type 2||Concanavalin A-like lectin/glucanase, subgroup||Protein kinase, ATP binding site||Leucine rich repeat 4||Protein kinase domain||Serine/threonine-protein kinase, active site||Protein kinase-like domain
OS04G0458300	7.79403	34.3453	-2.1397	7.0806e-05	0.0017281	OSJNBA0036B21.18	Aldose 1-/Glucose-6-phosphate 1-epimerase||Galactose mutarotase-like domain||Glycoside hydrolase-type carbohydrate-binding, subgroup||Aldose 1-epimerase||Aldose 1-/Glucose-6-phosphate 1-epimerase||Galactose mutarotase-like domain||Glycoside hydrolase-type carbohydrate-binding, subgroup||Aldose 1-epimerase
OS04G0460300	538.538	64.5146	3.0614	0.0018413	0.02472	OSJNBA0072F16.7	Amino acid transporter, transmembrane
OS04G0460600	197.212	55.4674	1.83	1.6038e-10	1.7499e-08	OSJNBA0072F16.10	NAC domain
OS04G0462200	30.8925	107.671	-1.8013	6.5006e-08	3.7659e-06	OSJNBA0072F16.17	Bifunctional inhibitor/plant lipid transfer protein/seed storage helical domain
OS04G0462300	158.102	566.585	-1.8414	9.6159e-13	1.447e-10	OSJNBA0072F16.18
OS04G0464800	248.934	436.424	-0.80997	0.00092522	0.014338		RNA-binding, CRM domain
OS04G0465432	41.9177	163.765	-1.966	8.595e-11	9.7467e-09	OSJNBB0048E02.10	PMR5 N-terminal domain||PC-Esterase
OS04G0465500	364.356	737.459	-1.0172	2.0396e-05	0.0005909	OSJNBB0048E02.11	GNAT domain||Acyl-CoA N-acyltransferase
OS04G0468000	5.10361	20.7555	-2.0239	0.001081	0.016245
OS04G0470700	191.408	42.642	2.1663	9.5458e-13	1.4433e-10	OSJNBA0089K21.6	Amino acid transporter, transmembrane
OS04G0474900	158.069	78.6134	1.0077	0.00072279	0.011719	BGLU13	Glycoside hydrolase, family 1||Glycoside hydrolase, catalytic domain||Glycoside hydrolase, superfamily||Glycoside hydrolase, family 1, active site
OS04G0475000	27.7607	7.55392	1.8777	0.00072196	0.011719
OS04G0475200	98.0667	33.2128	1.562	1.446e-05	0.00043769	OSJNBA0022H21.7	Protein kinase domain||Bulb-type lectin domain||Serine/threonine-protein kinase, active site||Protein kinase-like domain||Concanavalin A-like lectin/glucanase, subgroup||Protein kinase, ATP binding site
OS04G0476600	26.3254	2.40604	3.4517	0.0011424	0.016965	OSJNBA0022H21.21	C2 domain||GRAM domain
OS04G0477000	65.2787	162.714	-1.3177	6.8475e-06	0.0002313	OSJNBA0044K18.3	BTB/POZ fold||NPH3 domain
OS04G0478600	93.9752	166.739	-0.82724	0.0032956	0.038829
OS04G0479700	104.535	215.432	-1.0433	0.00020082	0.0040928	OS03G0591700
OS04G0480200	17.0499	75.4199	-2.1452	5.6373e-08	3.3112e-06	OSJNBA0044K18.32	Transporter, high affinity nitrate, Nar2
OS04G0481300	225.658	538.966	-1.2561	0.00021881	0.0044055	OSJNBB0011N17.9	Methyltransferase type 11||S-adenosyl-L-methionine-dependent methyltransferase-like
OS04G0482000	1494.24	2888.21	-0.95076	3.2732e-05	0.00088679	MSRA2-1	Peptide methionine sulphoxide reductase MsrA||Peptide methionine sulfoxide reductase
OS04G0488600	290.531	516.476	-0.83001	0.00079581	0.01269	OJ991113_30.19	Uncharacterised protein family Ycf20
OS04G0489600	702.071	184.678	1.9266	0.0011262	0.016772	OSJNBA0084K20.3	||Myc-type, basic helix-loop-helix (bHLH) domain
OS04G0495400	43.7504	6.31141	2.7933	3.5827e-08	2.2526e-06	OSJNBB0091E11.23	Cytochrome b561, eukaryote||DOMON domain||Cytochrome b561/ferric reductase transmembrane
OS04G0498400	133.596	288.198	-1.1092	2.4514e-05	0.00069249
OS04G0498900	0.320406	10.9997	-5.1014	5.4365e-05	0.0013733		N-acetyltransferase ESCO, zinc-finger||N-acetyltransferase ESCO, acetyl-transferase domain
OS04G0499200	26.7649	59.6112	-1.1552	0.0022827	0.029332		Enhancer of rudimentary
OS04G0500700	779.368	1596.85	-1.0349	0.0013779	0.019673	OSJNBA0029H02.19	Transferase||Chloramphenicol acetyltransferase-like domain||Transferase||Chloramphenicol acetyltransferase-like domain
OS04G0502800	707.734	1599.21	-1.1761	5.1047e-07	2.3936e-05		Nodulin-like||Major facilitator superfamily||Major facilitator superfamily domain, general substrate transporter
OS04G0505200	29.5691	2.29771	3.6858	1.4811e-08	1.0246e-06	OSJNBB0116K07.13	||Leucine-rich repeat||
OS04G0506000	178.871	369.409	-1.0463	0.00073611	0.011889	OSJNBB0116K07.18	UDP-glucuronosyl/UDP-glucosyltransferase
OS04G0506900	165.854	89.1739	0.89522	0.0014419	0.020339	OSJNBA0043L24.3	Protein of unknown function DUF3741||Domain of unknown function DUF4378||Protein of unknown function DUF3741||Domain of unknown function DUF4378
OS04G0507800	102.445	52.7056	0.95882	0.0024511	0.030957	OSJNBA0043L24.12	UbiE/COQ5 methyltransferase||S-adenosyl-L-methionine-dependent methyltransferase-like
OS04G0509400	166.207	353.236	-1.0876	0.0010101	0.015398	OSJNBB0065L13.6	Domain of unknown function DUF861, cupin-3||RmlC-like cupin domain||RmlC-like jelly roll fold
OS04G0510600	176.567	97.8125	0.85212	0.0033079	0.038886	OSJNBB0065L13.14	Tetratricopeptide-like helical||Tetratricopeptide repeat-containing domain||Tetratricopeptide-like helical||Tetratricopeptide repeat-containing domain
OS04G0511200	547.334	7.11754	6.2649	0.00082949	0.013117	PXG	Caleosin
OS04G0513400	630.915	212.413	1.5706	7.8572e-06	0.00025961		Glycoside hydrolase, family 1||Glycoside hydrolase, catalytic domain||Glycoside hydrolase, superfamily||Glycoside hydrolase, family 1, active site||Glycoside hydrolase, family 1||Glycoside hydrolase, catalytic domain||Glycoside hydrolase, superfamily||Glycoside hydrolase, family 1, active site
OS04G0514400	37.2706	74.3046	-0.99541	0.0034483	0.040209	OSJNBB0070J16.4	Heat shock protein DnaJ, cysteine-rich domain||Peptidoglycan binding-like
OS04G0517500	62.0377	12.527	2.3081	3.4719e-05	0.00093422	OSJNBA0073E02.9	Protein kinase domain||Serine/threonine-protein kinase, active site||Protein kinase-like domain||Protein kinase, ATP binding site
OS04G0520700	669.432	198.677	1.7525	2.1104e-05	0.00060806	OSJNBA0019D11.12	Senescence regulator S40
OS04G0523812	23.4549	59.8309	-1.351	0.0013392	0.019224
OS04G0524500	588.751	1230.25	-1.0632	9.5545e-06	0.00030613	YSL13	Oligopeptide transporter, OPT superfamily
OS04G0526800	683.871	156.586	2.1268	3.0712e-17	9.3765e-15	OSJNBA0038O10.17	GRAM domain
OS04G0527000	235.726	53.5953	2.1369	5.6107e-13	8.9523e-11	OSJNBA0038O10.18	GRAM domain
OS04G0527400	2887.23	915.055	1.6578	1.0562e-09	9.5218e-08	OSJNBA0038O10.19	BRO1 domain
OS04G0528300	558.293	291.986	0.93512	0.00023288	0.0046129	OSJNBA0074L08.3	ABC transporter-like||AAA+ ATPase domain||ABC-2 type transporter||ABC transporter, conserved site||P-loop containing nucleoside triphosphate hydrolase||ABC transporter-like||ABC-2 type transporter||P-loop containing nucleoside triphosphate hydrolase||ABC-2 type transporter
OS04G0530200	276.001	570.064	-1.0465	2.2724e-05	0.00064771	OSJNBA0074L08.18
OS04G0530400	332.14	193.34	0.78065	0.0026574	0.032793	OSJNBA0074L08.20	t-SNARE||SNARE-complex protein Syntaxin-18 N-terminal
OS04G0531400	365.277	204.302	0.83829	0.0005759	0.0097317		Protein kinase domain||Legume lectin domain||Serine/threonine-protein kinase, active site||Concanavalin A-like lectin/glucanases superfamily||Protein kinase-like domain||Concanavalin A-like lectin/glucanase, subgroup||Protein kinase, ATP binding site
OS04G0531750	1058.42	4375.95	-2.0477	0.0036665	0.042165	OSJNBA0081C01.19	Short-chain dehydrogenase/reductase SDR||Glucose/ribitol dehydrogenase||NAD(P)-binding domain
OS04G0531800	74.2105	138.165	-0.89669	0.0019939	0.026294
OS04G0532400	784.955	2004.22	-1.3524	3.9761e-06	0.00014298	OSJNBA0081C01.25	Short-chain dehydrogenase/reductase SDR||Glucose/ribitol dehydrogenase||NAD(P)-binding domain
OS04G0533500	509.303	1350.15	-1.4065	6.0951e-09	4.6189e-07		Cytochrome b561, eukaryote||Cytochrome b561/ferric reductase transmembrane
OS04G0538100	299.239	820.151	-1.4546	1.9747e-06	7.9267e-05	OSJNBA0091D06.15	Translation elongation factor EFG, V domain||Translation elongation factor EFTu/EF1A, domain 2||Translation elongation factor EFG/EF2, domain IV||Translation protein, beta-barrel domain||Elongation factor G, III-V domain||Ribosomal protein S5 domain 2-type fold, subgroup||Ribosomal protein S5 domain 2-type fold
OS04G0540900	63.2432	24.1766	1.3873	0.0018789	0.02512	OSJNBA0011L07.13	Protein kinase domain||Serine/threonine-protein kinase, active site||Protein kinase-like domain
OS04G0541700	5763.48	1485.99	1.9555	6.6395e-17	1.9165e-14	HOX22	Helix-turn-helix motif||Homeobox domain||Leucine zipper, homeobox-associated||Homeodomain-like||Homeobox, conserved site
OS04G0544400	178.504	509.495	-1.5131	0.00021824	0.004397	OSJNBB0038F03.9	Pentatricopeptide repeat||Tetratricopeptide-like helical||Tetratricopeptide TPR2||Tetratricopeptide repeat
OS04G0546100	63.0319	30.9939	1.0241	0.004597	0.049987	OSJNBA0079A21.11	Plant organelle RNA recognition domain
OS04G0546800	759.695	397.137	0.93578	0.00026143	0.0050492	OSJNBA0079A21.16	AP2/ERF domain||DNA-binding domain
OS04G0548700	251.74	61.799	2.0263	4.4294e-05	0.0011528	HOX17	Helix-turn-helix motif||Homeobox domain||Leucine zipper, homeobox-associated||Homeodomain-like||Homeobox, conserved site
OS04G0551700	623.042	1510.42	-1.2775	6.0486e-08	3.5305e-06	OSJNBA0010H02.5	Plastid lipid-associated protein/fibrillin conserved domain
OS04G0555300	3057.38	1919.58	0.67151	0.0032459	0.038371	OSJNBB0012E24.2	Sugar phosphate transporter||Major facilitator superfamily||Major facilitator superfamily domain, general substrate transporter||Major facilitator superfamily domain||Major facilitator superfamily||Major facilitator superfamily domain, general substrate transporter||Major facilitator superfamily domain
OS04G0556400	38.3106	299.986	-2.9691	1.3964e-18	5.0385e-16	OSJNBB0012E24.10	UDP-glucuronosyl/UDP-glucosyltransferase
OS04G0557000	312.934	563.077	-0.84747	0.0023684	0.030166	OSJNBB0012E24.15	HAD hydrolase, subfamily IA||HAD-like domain
OS04G0557800	64.0577	16.324	1.9724	0.00013686	0.0029622	OSJNBA0065O17.8	Myc-type, basic helix-loop-helix (bHLH) domain||Transcription factor MYC/MYB N-terminal
OS04G0559200	200.791	111.514	0.84847	0.0012794	0.018558	OSJNBA0065O17.15	Protein of unknown function DUF3741||Domain of unknown function DUF4378||Protein of unknown function DUF3741||Domain of unknown function DUF4378
OS04G0559550	77.154	37.7077	1.0329	0.0028319	0.034505
OS04G0559700	726.131	396.076	0.87445	0.0004154	0.0073893	PIP1-2	Major intrinsic protein||Major intrinsic protein, conserved site||Aquaporin-like
OS04G0560600	77.8717	229.172	-1.5573	2.8574e-08	1.8385e-06	OSJNBA0084K11.9	Protein kinase domain||EF-hand domain||Serine/threonine- / dual specificity protein kinase, catalytic domain||Serine/threonine-protein kinase, active site||Protein kinase-like domain||EF-hand domain pair||Protein kinase, ATP binding site||EF-Hand 1, calcium-binding site
OS04G0560700	121.081	234.818	-0.95557	0.00047747	0.0083026	OSJNBA0084K11.10
OS04G0562100	34.5794	207.587	-2.5857	8.2285e-17	2.3538e-14	OSJNBA0084K11.20	Amino acid transporter, transmembrane
OS04G0563801	641.94	1219.9	-0.92625	0.00013577	0.0029406	OSJNBB0078D11.11	Sterol-sensing domain||Patched
OS04G0565400	524.302	1053.83	-1.0072	2.4656e-05	0.00069526	OSJNBA0017B10.13	UDP-glucuronosyl/UDP-glucosyltransferase
OS04G0569100	267.475	81.4763	1.715	4.9991e-06	0.00017482	ROC4	Helix-turn-helix motif||Homeobox domain||START domain||Homeodomain-like||Homeobox, conserved site
OS04G0572700	53.4698	119.908	-1.1651	0.00017954	0.0037162		Zinc finger, CCCH-type
OS04G0574100	43.2425	81.5134	-0.91459	0.0042544	0.047282	OSJNBA0019K04.15	Exostosin-like
OS04G0578200	1467.63	2532.38	-0.78701	0.0005431	0.0092762		Protein of unknown function DUF2358
OS04G0578400	1609.4	3338.74	-1.0528	0.0010234	0.015563	OSJNBA0011J08.7	Fatty acid hydroxylase
OS04G0578550	668.455	310.081	1.1082	7.8375e-06	0.00025944
OS04G0581000	9.53567	87.5646	-3.1989	2.8349e-05	0.00078205	OSJNBA0064M23.14	Oxoglutarate/iron-dependent dioxygenase||Non-haem dioxygenase N-terminal domain||Isopenicillin N synthase-like
OS04G0581100	34.4993	9.29927	1.8914	0.0017438	0.023774	OSJNBA0064M23.15	Oxoglutarate/iron-dependent dioxygenase||Non-haem dioxygenase N-terminal domain||Isopenicillin N synthase-like
OS04G0583700	73.0374	167.528	-1.1977	4.2644e-05	0.0011135	OSJNBA0088A01.18	FYVE zinc finger||Regulator of chromosome condensation, RCC1||Regulator of chromosome condensation 1/beta-lactamase-inhibitor protein II||Zinc finger, FYVE/PHD-type||Pleckstrin homology-like domain||Zinc finger, RING/FYVE/PHD-type||Brevis radix (BRX) domain||Zinc finger, FYVE-related||Transcription factor BREVIS RADIX, N-terminal domain
OS04G0585200	1104.87	3021.78	-1.4515	5.4577e-10	5.2833e-08	GLR3.1	Extracellular ligand-binding receptor||Periplasmic binding protein-like I||Extracellular ligand-binding receptor||Periplasmic binding protein-like I
OS04G0586000	125.658	284.238	-1.1776	0.00079597	0.01269	OSJNBA0013K16.15	Protein of unknown function DUF581
OS04G0589400	58.3745	306.982	-2.3947	6.4264e-17	1.872e-14
OS04G0589800	140.623	2.53293	5.7949	0.0015887	0.022047	OSJNBA0086O06.12	Late embryogenesis abundant protein, LEA-25/LEA-D113
OS04G0591100	1016.04	556.222	0.86922	0.00016858	0.0035215	OSJNBA0086O06.23	Protein of unknown function DUF597
OS04G0592400	45.8613	99.5269	-1.1178	0.00084588	0.013303		WEB family||
OS04G0598000	1898.47	594.287	1.6756	2.6608e-12	3.7218e-10	OSJNBA0093F12.14
OS04G0600300	273.332	77.3585	1.821	0.00090109	0.014029	AOX1B	Alternative oxidase
OS04G0605500	2918.13	986.973	1.564	5.8359e-07	2.6894e-05	OSJNBA0035M09.2	Cation-transporting P-type ATPase||Cation-transporting P-type ATPase, N-terminal||Cation-transporting P-type ATPase, C-terminal||Calcium-transporting P-type ATPase, subfamily IIB||P-type ATPase, A domain||P-type ATPase, phosphorylation site||HAD-like domain||P-type ATPase, transmembrane domain||P-type ATPase, cytoplasmic domain N||Calcium-transporting P-type ATPase, N-terminal autoinhibitory doma…
OS04G0606000	84.2855	22.7731	1.888	1.1381e-05	0.00035743	OSJNBA0035M09.5	Transferase||Chloramphenicol acetyltransferase-like domain
OS04G0607500	685.234	264.284	1.3745	0.0016406	0.02259	HKT4	Cation transporter
OS04G0608100	282.182	67.6248	2.061	0.0018325	0.024655		Galactokinase||Mevalonate/galactokinase||GHMP kinase, C-terminal domain||Ribosomal protein S5 domain 2-type fold, subgroup||Ribosomal protein S5 domain 2-type fold||Ribosomal protein S5 domain 2-type fold, subgroup
OS04G0610500	452.644	915.942	-1.0169	0.0012329	0.018027	OSJNBA0085I10.11	Peptidase M24, structural domain||Peptidase M24, methionine aminopeptidase||Peptidase M24A, methionine aminopeptidase, subfamily 1
OS04G0610600	21.1162	3.30196	2.677	0.0010819	0.01625	OSJNBA0085I10.12
OS04G0611200	252.928	107.964	1.2282	6.1657e-06	0.00021051	OSJNBA0085I10.16	Transferase||Chloramphenicol acetyltransferase-like domain
OS04G0615000	430.177	829.8	-0.94783	0.00033347	0.0061631
OS04G0615800	33.4786	4.01831	3.0586	8.0492e-06	0.00026485	AGO3	Stem cell self-renewal protein Piwi||Ribonuclease H-like domain
OS04G0617050	138.643	44.8378	1.6286	3.8299e-05	0.0010202	OSJNBA0093O08.8	Auxin-induced protein, ARG7
OS04G0617700	211.555	116.589	0.8596	0.0022132	0.028574	OSJNBA0093O08.10
OS04G0620000	419.822	897.421	-1.096	1.8614e-05	0.00054726		P-loop containing nucleoside triphosphate hydrolase
OS04G0620066	625.844	1237.03	-0.983	0.00023421	0.0046295		ABC transporter, transmembrane domain||ABC transporter-like||ABC transporter type 1, transmembrane domain||P-loop containing nucleoside triphosphate hydrolase
OS04G0621100	27.6354	79.7306	-1.5286	0.00242	0.030711
OS04G0623500	99.5289	23.9924	2.0525	0.00069506	0.011388	GLO3	FMN-dependent dehydrogenase||FMN-dependent alpha-hydroxy acid dehydrogenase, active site||Alpha-hydroxy acid dehydrogenase, FMN-dependent||Aldolase-type TIM barrel||FMN-dependent dehydrogenase||FMN-dependent alpha-hydroxy acid dehydrogenase, active site||Alpha-hydroxy acid dehydrogenase, FMN-dependent||Aldolase-type TIM barrel
OS04G0625200	217.14	61.1276	1.8287	1.0425e-05	0.0003307	OSJNBA0053K19.24	Phospholipid/glycerol acyltransferase
OS04G0627000	2424.88	1378.03	0.81531	0.0019027	0.02533	ROC2	||START domain||START-like domain
OS04G0628100	3222.4	2097.1	0.61974	0.0043466	0.048005	UBQ3	Ubiquitin domain||Ubiquitin conserved site||Ubiquitin||Ubiquitin-related domain||Ubiquitin domain||Ubiquitin conserved site||Ubiquitin||Ubiquitin-related domain
OS04G0628900	377.336	627.081	-0.7328	0.0023507	0.03	CYCP1-1	Cyclin P/U||Cyclin-like||Cyclin PHO80-like
OS04G0629000	1475.68	888.072	0.73263	0.0020729	0.027075
OS04G0629500	888.176	384.386	1.2083	0.0004143	0.0073739		Thioredoxin||Thioredoxin-like fold||Thioredoxin domain||Thioredoxin||Thioredoxin-like fold||Thioredoxin domain
OS04G0630100	78.268	8.049	3.2815	3.6634e-11	4.3403e-09		NAD-dependent epimerase/dehydratase||NAD(P)-binding domain
OS04G0630300	48.6248	2.28691	4.4102	2.5122e-13	4.2258e-11		NAD-dependent epimerase/dehydratase||NAD(P)-binding domain
OS04G0630400	243.96	133.27	0.87229	0.0008329	0.013145	OSJNBA0089N06.22	NAD-dependent epimerase/dehydratase||NAD(P)-binding domain
OS04G0630900	48.3882	114.607	-1.244	0.0035301	0.040952		3-beta hydroxysteroid dehydrogenase/isomerase||NAD(P)-binding domain
OS04G0632100	139.283	254.192	-0.8679	0.0013922	0.01984		Protein kinase domain||S-locus glycoprotein||Bulb-type lectin domain||Apple-like||Serine/threonine-protein kinase, active site||Protein kinase-like domain||PAN-2 domain||Concanavalin A-like lectin/glucanase, subgroup||Protein kinase, ATP binding site||S-receptor-like serine/threonine-protein kinase
OS04G0632600	224.102	891.75	-1.9925	2.0562e-11	2.5306e-09		Bulb-type lectin domain
OS04G0634800	946.924	161.943	2.5478	3.5292e-05	0.00094804	OSJNBA0043L09.16	Protein of unknown function wound-induced
OS04G0635400	8.87364	0.340411	4.7042	0.0011383	0.016936
OS04G0635500	345.705	38.5063	3.1664	6.9206e-26	4.4845e-23	OSJNBA0043L09.24	Protein of unknown function wound-induced
OS04G0635650	59.0432	9.05168	2.7055	1.6236e-09	1.3896e-07	-//-
OS04G0640500	4686.54	8260.76	-0.81775	0.00035093	0.0064223	OSJNBB0079B02.1	Protein kinase domain||UbiB domain||Protein kinase-like domain
OS04G0640900	143.543	37.6457	1.9309	1.0783e-09	9.6716e-08	OSJNBB0079B02.5
OS04G0645100	7406.73	13162.8	-0.82956	0.00041146	0.0073315	OSJNBA0070O11.2	Tetratricopeptide-like helical||Tetratricopeptide repeat-containing domain||Tetratricopeptide repeat||GSKIP domain||Clustered mitochondria protein, N-terminal||Tetratricopeptide-like helical||Tetratricopeptide repeat-containing domain||Tetratricopeptide repeat
OS04G0645700	98.8284	29.049	1.7664	2.7403e-06	0.00010471		Transposase-associated domain
OS04G0648900	1072.65	364.75	1.5562	3.7265e-06	0.00013538	OSJNBA0010D21.10	AP2/ERF domain||DNA-binding domain||AP2/ERF domain||DNA-binding domain
OS04G0649500	23.521	2.06102	3.5125	7.1631e-05	0.0017469	OSJNBB0059K02.3
OS04G0649600	12.4232	38.3406	-1.6258	0.0003577	0.0065349	OSJNBB0059K02.4
OS04G0650000	5987.81	13599.8	-1.1835	1.2036e-07	6.544e-06		Peptidase C1A, papain||Proteinase inhibitor I29, cathepsin propeptide||Peptidase C1A, papain||Proteinase inhibitor I29, cathepsin propeptide||Granulin||Peptidase C1A, papain C-terminal||Peptidase C1A, papain||Cysteine peptidase, histidine active site||Cysteine peptidase, asparagine active site
OS04G0650300	7.6771	28.2785	-1.8811	0.00043431	0.0076697
OS04G0650500	157.608	288.378	-0.87162	0.00101	0.015398	OSJNBB0059K02.12	Protein of unknown function DUF2930
OS04G0650700	3373.98	11600	-1.7816	0.00019644	0.0040268	OSJNBB0059K02.14	Peptidase T2, asparaginase 2||Nucleophile aminohydrolases, N-terminal||Peptidase T2, asparaginase 2||Nucleophile aminohydrolases, N-terminal||Peptidase T2, asparaginase 2||Nucleophile aminohydrolases, N-terminal||Peptidase T2, asparaginase 2||Nucleophile aminohydrolases, N-terminal
OS04G0652400	205.671	677.859	-1.7206	9.6486e-05	0.0022168	OSJNBA0060D06.5	Sulphate anion transporter||STAS domain||Sulphate transporter
OS04G0652600	9.54409	0.806136	3.5655	0.0020208	0.02658	OSJNBA0060D06.9	Peptidase C65, otubain
OS04G0652700	642.88	105.975	2.6008	1.3902e-07	7.4187e-06	OSJNBA0060D06.10	S1/P1 nuclease||Phospholipase C/P1 nuclease domain||S1/P1 nuclease||Phospholipase C/P1 nuclease domain
OS04G0656500	43.3986	5.84726	2.8918	1.1866e-07	6.4847e-06	SPL8	Transcription factor, SBP-box
OS04G0659500	744.166	456.294	0.70566	0.0040014	0.045134	24K23.16	Protein phosphatase 2C (PP2C)-like domain||Protein phosphatase 2C||Protein phosphatase 2C, manganese/magnesium aspartate binding site||Protein phosphatase 2C (PP2C)-like domain||Protein phosphatase 2C
OS04G0662700	516.79	1131.49	-1.1306	2.7605e-06	0.00010535	OSJNBA0084K01.11	||GTP cyclohydrolase I||GTP cyclohydrolase I domain
OS04G0668700	5821.29	3145.6	0.888	0.0001623	0.0034241	OSJNBA0043A12.14	Phosphatidylinositol 3-/4-kinase, catalytic domain||Ubiquitin-related domain||Phosphatidylinositol 3-/4-kinase, catalytic domain
OS04G0668800	839.996	1926.07	-1.1972	3.4676e-07	1.6991e-05	OSJNBA0043A12.15	Putative thiol-disulphide oxidoreductase DCC
OS04G0671100	326.045	531.142	-0.70403	0.0025822	0.032178		Adenylate kinase||P-loop containing nucleoside triphosphate hydrolase
OS04G0673700	219.104	36.2455	2.5957	4.0113e-17	1.2016e-14	OSJNBA0018M05.4
OS04G0674000	867.118	184.146	2.2354	4.1915e-05	0.0010981	OSJNBA0018M05.6
OS04G0676700	1381.07	816.958	0.75745	0.00092083	0.014283	OSJNBA0064G10.8	SANT/Myb domain||Myb domain, plants||Homeodomain-like||SANT domain||Myb domain||SANT/Myb domain||Myb domain, plants||Homeodomain-like||SANT domain||Myb domain
OS04G0678700	266.017	24.2833	3.4535	3.1295e-05	0.00085441	PORA	Short-chain dehydrogenase/reductase SDR||Glucose/ribitol dehydrogenase||Light-dependent protochlorophyllide reductase||NAD(P)-binding domain
OS04G0679900	309.416	678.819	-1.1335	2.6039e-06	0.00010046	OSJNBB0017I01.13	Tetraspanin/Peripherin
OS04G0680400	1217.41	1995.04	-0.71261	0.001471	0.020649		Metal-dependent hydrolase, composite domain
OS04G0683600	21.3693	54.3536	-1.3468	0.0013414	0.019246	OSJNBA0088H09.1	Leucine-rich repeat||Leucine-rich repeat-containing N-terminal, type 2||Protein kinase-like domain
OS04G0683700	8174.54	17273.3	-1.0793	3.6766e-06	0.00013372	OSJNBA0088H09.2	AMP-dependent synthetase/ligase||AMP-binding, conserved site||AMP-binding enzyme C-terminal domain
OS04G0683900	374.73	807.163	-1.107	4.2538e-06	0.00015142	OSJNBA0088H09.5	Domain of unknown function DUF296||AT hook, DNA-binding motif||Domain of unknown function DUF296||AT hook, DNA-binding motif||Domain of unknown function DUF296||AT hook, DNA-binding motif
OS04G0684500	2833.12	1634.06	0.79394	0.00055386	0.0094195		RNA recognition motif domain||Pentatricopeptide repeat||Tetratricopeptide-like helical||Nucleotide-binding, alpha-beta plait||RNA recognition motif domain||Pentatricopeptide repeat||Tetratricopeptide-like helical||Nucleotide-binding, alpha-beta plait
OS04G0684800	725.715	1703.56	-1.2311	2.9118e-07	1.4446e-05		Ubiquitin-conjugating enzyme, E2||Ubiquitin-conjugating enzyme/RWD-like
OS04G0686650	600.275	322.677	0.89553	0.0002833	0.0053929		Protein kinase domain||Serine-threonine/tyrosine-protein kinase catalytic domain||ACT domain||Serine/threonine-protein kinase, active site||Protein kinase-like domain
OS04G0688500	1.96946	47.5795	-4.5945	0.00072486	0.011743	OSJNBA0039K24.9	Plant peroxidase||Haem peroxidase, plant/fungal/bacterial||Haem peroxidase||Peroxidases heam-ligand binding site||Peroxidase, active site
OS04G0688600	27.6294	75.9014	-1.4579	0.00075588	0.012165	OSJNBA0039K24.10	Plant peroxidase||Haem peroxidase, plant/fungal/bacterial||Haem peroxidase||Peroxidases heam-ligand binding site||Peroxidase, active site
OS04G0691800	159.677	26.6817	2.5812	6.7297e-15	1.4943e-12	OSJNBB0020J19.7	C2 domain||Phosphoribosyltransferase C-terminal
OS04G0691900	1540.25	45.2815	5.0881	7.6253e-70	1.2106e-65	OSJNBB0020J19.9	Chaperonin Cpn60/TCP-1||Phosphatidylinositol-4-phosphate 5-kinase, core||GroEL-like apical domain||Phosphatidylinositol-4-phosphate 5-kinase, C-terminal||Phosphatidylinositol-4-phosphate 5-kinase, N-terminal domain
OS05G0104000	59.449	26.9245	1.1427	0.0021793	0.028244	FH14	Formin, FH2 domain
OS05G0105000	1881.33	5030.24	-1.4189	1.3397e-09	1.1726e-07	P0668H12.19	Aminotransferase, class I/classII||Pyridoxal phosphate-dependent transferase, major region, subdomain 1||Pyridoxal phosphate-dependent transferase, major region, subdomain 2||Pyridoxal phosphate-dependent transferase||Methionine S-methyltransferase||S-adenosyl-L-methionine-dependent methyltransferase-like
OS05G0105800	638.324	377.64	0.75728	0.0018877	0.025174
OS05G0106100	563.518	312.443	0.85087	0.00053968	0.0092378	OSJNBB0035J08.12	V-ATPase proteolipid subunit||V-ATPase proteolipid subunit C-like domain||V-ATPase proteolipid subunit C, eukaryotic
OS05G0106700	84.4079	42.4686	0.99098	0.001819	0.024537	OSJNBB0035J08.16	FYVE zinc finger||Regulator of chromosome condensation, RCC1||Regulator of chromosome condensation 1/beta-lactamase-inhibitor protein II||Zinc finger, FYVE/PHD-type||Zinc finger, RING/FYVE/PHD-type||Brevis radix (BRX) domain||Zinc finger, FYVE-related||Transcription factor BREVIS RADIX, N-terminal domain
OS05G0110100	1750.24	1006.57	0.79811	0.00078893	0.012601	P0016H04.3	Heat shock protein DnaJ, cysteine-rich domain
OS05G0112000	501.481	199.558	1.3294	2.1871e-07	1.1219e-05	XB3	Zinc finger, RING-type||Ankyrin repeat||Zinc finger, RING/FYVE/PHD-type||Ankyrin repeat-containing domain||Zinc finger, RING-type||Ankyrin repeat||Zinc finger, RING/FYVE/PHD-type||Ankyrin repeat-containing domain||Zinc finger, RING-type||Ankyrin repeat||Zinc finger, RING/FYVE/PHD-type||Ankyrin repeat-containing domain
OS05G0113400	824.048	2245.76	-1.4464	2.4707e-05	0.00069609	ADF7	Actin-binding, cofilin/tropomyosin type||ADF/Cofilin/Destrin||ADF-H/Gelsolin-like domain
OS05G0114400	6.01781	0	Inf	0.0041197	0.046202	OSJNBB0041A22.16	Zinc finger, C2H2||Zinc finger, C2H2-like
OS05G0114700	1348.38	2925.77	-1.1176	9.5743e-07	4.1361e-05		Homeodomain-like||Myb domain
OS05G0115900	151.493	71.6739	1.0797	0.00020365	0.0041425	OJ1654_B10.16	Glycoside hydrolase, catalytic domain||Glycoside hydrolase family 20, catalytic core||Glycoside hydrolase, superfamily||Beta-hexosaminidase subunit alpha/beta||Chitobiase/beta-hexosaminidase domain 2-like||Beta-hexosaminidase, eukaryotic type, N-terminal||Glycoside hydrolase, catalytic domain||Glycoside hydrolase family 20, catalytic core||Glycoside hydrolase, superfamily||Beta-hexosaminidase sub…
OS05G0116000	1556.19	835.353	0.89756	8.6158e-05	0.0020319	OJ1654_B10.17	11-S seed storage protein, plant||Cupin 1||RmlC-like cupin domain||RmlC-like jelly roll fold||11-S seed storage protein, plant||Cupin 1||RmlC-like cupin domain||RmlC-like jelly roll fold
OS05G0119200	700.161	295.079	1.2466	0.00018174	0.0037562
OS05G0121200	547.237	887.79	-0.69805	0.0035498	0.041136	OJ1001_G01.5	Integral membrane protein TerC||Integral membrane protein TerC, riboswitch-linked
OS05G0122700	73.2522	1.71442	5.4171	0.0033044	0.038885	OJ1729_E02.6	Proteolipid membrane potential modulator
OS05G0122800	1224.59	577.123	1.0853	3.7461e-06	0.00013594	OJ1729_E02.7	Tetraspanin||Tetraspanin/Peripherin||Tetraspanin||Tetraspanin/Peripherin
OS05G0123100	46.1965	124.435	-1.4295	7.6503e-06	0.00025409		Glycosyl transferase, family 43||Nucleotide-diphospho-sugar transferases
OS05G0125500	419.494	120.983	1.7938	0.0001616	0.0034168	P0683F12.2	Acyl-CoA dehydrogenase, conserved site||Acyl-CoA oxidase/dehydrogenase, central domain||Acyl-CoA dehydrogenase/oxidase C-terminal||Acyl-CoA dehydrogenase/oxidase, N-terminal and middle domain||Acyl-CoA dehydrogenase/oxidase, N-terminal
OS05G0126800	538.721	223.378	1.2701	4.159e-07	2.0039e-05
OS05G0128100	527.945	301.429	0.80857	0.0011064	0.01654	OSJNBA0056I11.6
OS05G0129900	476.662	278.566	0.77495	0.0017925	0.024292		Tetratricopeptide TPR1||Tetratricopeptide-like helical||Tetratricopeptide repeat-containing domain||Tetratricopeptide repeat||RNA-polymerase II-associated protein 3-like, C-terminal domain||Tetratricopeptide TPR1||Tetratricopeptide-like helical||Tetratricopeptide repeat-containing domain||Tetratricopeptide repeat||RNA-polymerase II-associated protein 3-like, C-terminal domain
OS05G0130100	937.299	71.2795	3.717	1.2606e-09	1.1087e-07	P0033D06.1	Protein kinase domain||Gnk2-homologous domain||Serine/threonine-protein kinase, active site||Protein kinase-like domain||Concanavalin A-like lectin/glucanase, subgroup||Protein kinase, ATP binding site
OS05G0130600	148.458	273.803	-0.88308	0.00123	0.018023	P0033D06.6
OS05G0131100	382.607	629.063	-0.71734	0.0030024	0.036165	P0033D06.11	Domain of unknown function DUF4033
OS05G0131500	149.449	75.1123	0.99253	0.00093628	0.01446		Ferroporti-1
OS05G0131900	333.718	159.722	1.0631	4.0994e-05	0.0010757	P0033D06.14
OS05G0136200	707.175	425.069	0.73437	0.0025705	0.032045	CIPK17	Protein kinase domain||Serine/threonine- / dual specificity protein kinase, catalytic domain||NAF domain||Serine/threonine-protein kinase, active site||Protein kinase-like domain||Protein kinase, ATP binding site||NAF/FISL domain||Protein kinase domain||Serine/threonine- / dual specificity protein kinase, catalytic domain||NAF domain||Serine/threonine-protein kinase, active site||Protein kinase-l…
OS05G0138300	1752.92	475.519	1.8822	4.0011e-13	6.5151e-11	OSJNBA0069I13.5
OS05G0142400	55.524	9.15697	2.6002	0.00097089	0.014907	OJ1264_A04.11
OS05G0149300	53.7086	21.1826	1.3423	0.00095841	0.014744		Oxoglutarate/iron-dependent dioxygenase||Isopenicillin N synthase-like
OS05G0151200	112.159	0	Inf	2.1723e-23	1.0948e-20		TspO/MBR-related protein
OS05G0156401	217.355	96.0424	1.1783	2.7701e-05	0.00076683
OS05G0157600	71.5918	151.642	-1.0828	0.00030369	0.0057025	P0676G05.15	Trypsin-like cysteine/serine peptidase domain
OS05G0162500	17.6161	1.61227	3.4497	0.00052698	0.0090339
OS05G0170200	114.671	24.3978	2.2327	0.0018271	0.024607	P0685E10.5	UspA||Rossmann-like alpha/beta/alpha sandwich fold||Universal stress protein A||UspA||Rossmann-like alpha/beta/alpha sandwich fold
OS05G0171200	146.535	13.5854	3.4311	2.3046e-20	9.3816e-18	P0685E10.11	Lipase/lipooxygenase, PLAT/LH2||Embryo-specific 3
OS05G0171900	242.823	15.1357	4.0039	0.0021929	0.028386	P0685E10.15	Glyoxalase-like domain||Glyoxalase/Bleomycin resistance protein/Dihydroxybiphenyl dioxygenase||Glyoxalase/fosfomycin resistance/dioxygenase domain||Glyoxalase/Bleomycin resistance protein/Dihydroxybiphenyl dioxygenase
OS05G0172800	58.1339	12.2484	2.2468	2.8159e-07	1.4014e-05
OS05G0176700	751.804	217.386	1.7901	8.8782e-08	4.9806e-06	OSJNBA0029B02.7
OS05G0178600	799.562	379.359	1.0756	0.00037823	0.0068275	IAA15	AUX/IAA protein||Aux/IAA-ARF-dimerisation
OS05G0179950	194.926	56.1747	1.7949	0.0032534	0.038405	P0453H11.2	UDP-glucuronosyl/UDP-glucosyltransferase
OS05G0180300	48.8392	18.2133	1.4231	0.00062479	0.010397	P0453H11.3	Leucine-rich repeat
OS05G0185800	2228.04	1285.69	0.79324	0.0005875	0.0099014	OJ1111_A10.14
OS05G0188100	825.358	252.026	1.7114	0.00027645	0.0052971
OS05G0191500	11.8265	0.346595	5.0926	0.0039926	0.045051	B1140B01.11	Acid phosphatase (Class B)
OS05G0193600	24.2666	5.48829	2.1445	0.00055317	0.0094145
OS05G0194900	62.9339	21.6451	1.5398	0.001552	0.021614		Phosphofructokinase domain||Phosphofructokinase
OS05G0195101	580.827	48.0082	3.5968	1.6259e-35	1.9857e-32	-//-
OS05G0195200	2036.05	120.171	4.0826	9.5172e-53	3.3577e-49		Zinc finger, CCCH-type
OS05G0195700	818.882	451.681	0.85835	0.00024723	0.0048318	P0473H02.9	SANT/Myb domain||Zinc finger, CCHC-type||Myb domain, plants||Homeodomain-like||Myb domain||SANT/Myb domain||Zinc finger, CCHC-type||Myb domain, plants||Homeodomain-like||Myb domain
OS05G0197300	12.862	53.08	-2.0451	3.6202e-06	0.00013197	P0636E04.6	IQ motif, EF-hand binding site
OS05G0199700	141.087	401.898	-1.5102	1.808e-05	0.00053303	-//-
OS05G0200100	560.66	900.856	-0.68417	0.0028331	0.034505		Thioredoxin||Thioredoxin-like fold||Thioredoxin domain||Thioredoxin, conserved site||Thioredoxin||Thioredoxin-like fold||Thioredoxin domain||Thioredoxin, conserved site
OS05G0200280	981.005	549.339	0.83657	0.00047858	0.0083174	P0708D12.1	Prenylated rab acceptor PRA1
OS05G0202300	12.0374	56	-2.2179	2.0251e-07	1.0455e-05	P0708D12.12	Polyketide cyclase/dehydrase||START-like domain
OS05G0202500	3084.08	4906.97	-0.66999	0.0041823	0.046696
OS05G0205000	34.9052	12.7343	1.4547	0.0032309	0.038264		Major intrinsic protein||Aquaporin-like
OS05G0205050	93.8675	35.0602	1.4208	0.0040489	0.045541	NIP1-3	Major intrinsic protein||Major intrinsic protein, conserved site||Aquaporin-like
OS05G0215000	123.703	12.0922	3.3547	2.994e-06	0.00011264	BURP1	BURP domain
OS05G0215700	160.022	33.4	2.2604	0.00016197	0.0034195
OS05G0217700	33.8757	0	Inf	3.9993e-05	0.0010556	BURP7	BURP domain
OS05G0219900	10.5721	1.14036	3.2127	0.0021457	0.027888	B1003C08.2	Voltage-dependent anion channel
OS05G0222200	2134.48	840.04	1.3454	2.0364e-05	0.0005905	OSJNBB0043H23.11	ABC transporter-like||AAA+ ATPase domain||ABC-2 type transporter||ABC transporter, conserved site||P-loop containing nucleoside triphosphate hydrolase||ABC transporter-like||AAA+ ATPase domain||ABC-2 type transporter||ABC transporter, conserved site||P-loop containing nucleoside triphosphate hydrolase
OS05G0226300	194.161	531.438	-1.4526	1.8761e-08	1.2756e-06
OS05G0229000	323.738	560.794	-0.79265	0.0008697	0.013623	-//-
OS05G0232200	396.456	843.999	-1.0901	5.075e-06	0.00017689	OSJNBA0060G17.1
OS05G0243200	591.43	1070.37	-0.85583	0.00022068	0.0044348	OSJNBA0004B23.10	Ribosomal protein L13||Ribosomal protein L13 domain||Ribosomal protein L13||Ribosomal protein L13 domain
OS05G0244500	160.504	65.3516	1.2963	8.7709e-06	0.00028447	OSJNBA0037H06.1	Glycoside hydrolase, family 5||Actin cross-linking||FRG1-like||Fascin||Glycoside hydrolase, catalytic domain||Glycoside hydrolase, superfamily||Glycoside hydrolase, family 5, conserved site||Fascin||Glycoside hydrolase, catalytic domain||Glycoside hydrolase, superfamily
OS05G0244600	146.163	72.6782	1.008	0.00061605	0.01029	OSJNBA0037H06.2	Nucleic acid-binding, OB-fold
OS05G0245300	8.55177	0	Inf	0.00034024	0.0062674	BLE3	Uncharacterised protein family UPF0497, trans-membrane plant subgroup||Uncharacterised protein family UPF0497, trans-membrane plant
OS05G0247100	884.389	15.3183	5.8514	0.0032386	0.038313	OJ1037_G10.2	Glycoside hydrolase, catalytic domain||Glycoside hydrolase, superfamily||Glycoside hydrolase, family 18, catalytic domain||Glycoside hydrolase, catalytic domain||Glycoside hydrolase, superfamily
OS05G0253200	1101.69	208.189	2.4038	0.002208	0.028523
OS05G0256100	474.249	1437.31	-1.5997	3.5982e-11	4.279e-09	P0537C11.11	Leucine-rich repeat
OS05G0261001	0.87009	19.7668	-4.5058	0.001811	0.02447	-//-
OS05G0261700	10.6286	99.6318	-3.2287	1.2318e-05	0.00038157	OSJNBA0002L02.16	||Leucine-rich repeat||Malectin
OS05G0267800	487.879	174.766	1.4811	7.7204e-09	5.7275e-07	OSJNBA0034K10.5	CRAL-TRIO domain||CRAL/TRIO, N-terminal domain
OS05G0269100	387.752	232.285	0.73924	0.003238	0.038313	OSJNBA0037H03.7	F-box domain||Domain of unknown function DUF1618
OS05G0274950	9.7278	35.9624	-1.8863	0.00012509	0.0027581
OS05G0275000	515.702	1216.95	-1.2387	1e-06	4.2736e-05	OSJNBA0018H09.7	Pentatricopeptide repeat||Tetratricopeptide-like helical
OS05G0278500	14.0034	326.963	-4.5453	0.0030604	0.036725		Transferase||Chloramphenicol acetyltransferase-like domain
OS05G0290300	39.0111	16.3967	1.2505	0.0034592	0.040278		N-acetylglucosaminyl transferase component
OS05G0292800	663.82	1099.57	-0.72808	0.0025863	0.032191		Chlorophyll a/b binding protein domain
OS05G0295200	310.534	579.423	-0.89987	0.0002354	0.0046482
OS05G0296200	34.9507	0	Inf	4.4159e-14	8.5497e-12
OS05G0296800	179.669	26.287	2.7729	2.5836e-14	5.2926e-12
OS05G0298900	113.812	56.1594	1.0191	0.0014987	0.020992
OS05G0299000	13.283	0.346595	5.2602	2.9616e-05	0.00081276
OS05G0312201	4.09537	16.31	-1.9937	0.0045872	0.049947
OS05G0314700	18.1608	3.55259	2.3539	0.0020672	0.027022	OJ1308_D01.10	Fanconi anemia group I protein
OS05G0316200	601.995	359.819	0.74248	0.0019677	0.026011	OSJNBA0065C11.2
OS05G0316800	720.28	380.112	0.92213	0.00026413	0.0050921	OSJNBA0065C11.6	AP2/ERF domain||DNA-binding domain
OS05G0317700	181.861	336.188	-0.88643	0.00063545	0.010564	OSJNBB0059K16.1	Protein kinase domain||Serine-threonine/tyrosine-protein kinase catalytic domain||Serine/threonine-protein kinase, active site||Protein kinase-like domain||Concanavalin A-like lectin/glucanase, subgroup||Protein kinase, ATP binding site||Malectin-like carbohydrate-binding domain
OS05G0318300	398.311	679.611	-0.77081	0.0020055	0.026423	OSJNBB0059K16.5	Ribonuclease III domain||Mini-ribonuclease 3 family
OS05G0318600	93.1426	283.405	-1.6054	5.1498e-09	3.9688e-07	OSJNBB0059K16.6	Protein kinase domain||Serine-threonine/tyrosine-protein kinase catalytic domain||Protein kinase-like domain||Concanavalin A-like lectin/glucanase, subgroup||Protein kinase, ATP binding site||Malectin-like carbohydrate-binding domain
OS05G0320300	511.696	1117.23	-1.1266	1.4422e-06	5.986e-05
OS05G0323400	16.4062	3.33288	2.2994	0.0023521	0.030006	OSJNBB0109A13.11
OS05G0342000	18.1171	47.5253	-1.3913	0.0016605	0.022814		Wound-induced protein, Wun1
OS05G0344200	3850.61	142.672	4.7543	3.3337e-10	3.3818e-08	P0015F11.13
OS05G0349000	136.77	239.585	-0.80878	0.0027169	0.03341	OSJNBB0052F16.14	Protein of unknown function DUF3355||
OS05G0349700	621.522	1148.35	-0.88568	0.00020066	0.0040922	CHLG	UbiA prenyltransferase family||Bacteriochlorophyll/chlorophyll synthetase||Chlorophyll synthase, ChlG||UbiA prenyltransferase family||Bacteriochlorophyll/chlorophyll synthetase||Chlorophyll synthase, ChlG||UbiA prenyltransferase family||Bacteriochlorophyll/chlorophyll synthetase
OS05G0355400	2842.68	12.8782	7.7862	2.1129e-13	3.6462e-11	OSJNBA0036C12.9	UspA||Rossmann-like alpha/beta/alpha sandwich fold
OS05G0362100	23.091	4.13126	2.4827	7.6217e-05	0.0018389	P0692D12.11	Crotonase superfamily||3-hydroxyacyl-CoA dehydrogenase, NAD binding||NAD(P)-binding domain||Enoyl-CoA hydratase/isomerase, conserved site||ClpP/crotonase-like domain
OS05G0368100	6.45056	0	Inf	0.0024976	0.031371
OS05G0369500	10.9783	0.919082	3.5783	0.0007025	0.01148	OJ1393_A07.17	Exocyst complex protein Exo70||Cullin repeat-like-containing domain
OS05G0370200	32.7372	80.9765	-1.3066	0.00011536	0.0025759	OJ1118_F06.4
OS05G0373900	845.281	41.5836	4.3453	5.1972e-51	1.6502e-47	OJ1005_E12.2	Peptide chain release factor eRF1/aRF1||eRF1 domain 1/Pelota-like||eRF1 domain 2||eRF1 domain 3||Peptide Chain Release Factor eRF1/aRF1, N-terminal||50S ribosomal protein L30e-like
OS05G0376000	1.48016	10.5588	-2.8346	0.0032155	0.038125		RNA recognition motif domain||Nucleotide-binding, alpha-beta plait
OS05G0380900	301.886	32.1049	3.2331	0.0013937	0.019844	CML15	EF-hand domain||EF-hand domain pair||EF-Hand 1, calcium-binding site
OS05G0381400	19.1221	0	Inf	9.9797e-06	0.00031815	OSJNBA0088M05.8	AWPM-19-like
OS05G0384800	639.364	1176.69	-0.88002	0.00025718	0.0049915	OJ1354_D07.10	FYVE zinc finger||Regulator of chromosome condensation, RCC1||Pleckstrin homology domain||Regulator of chromosome condensation 1/beta-lactamase-inhibitor protein II||Zinc finger, FYVE/PHD-type||Pleckstrin homology-like domain||Zinc finger, RING/FYVE/PHD-type||Brevis radix (BRX) domain||Zinc finger, FYVE-related||Pleckstrin homology domain, Mcp5-type||Transcription factor BREVIS RADIX, N-terminal …
OS05G0388600	586.654	1583.03	-1.4321	3.4317e-08	2.1749e-06	OSJNBA0073E05.18	Protein of unknown function DUF3411, plant
OS05G0390932	105.265	22.3353	2.2366	2.8207e-06	0.00010714
OS05G0395000	680.05	1180.99	-0.79629	0.003033	0.036465	OSJNBB0092G21.1	Peptide-N4-(N-acetyl-beta-glucosaminyl)asparagine amidase A
OS05G0396900	25.295	5.16486	2.2921	0.00010134	0.0023049	OSJNBB0092G21.7
OS05G0397800	368.67	681.076	-0.88549	0.00025457	0.0049528		DnaJ domain
OS05G0401200	1481.44	2703.43	-0.86779	0.00022146	0.0044449		Protein of unknown function DUF3119
OS05G0404400	1198.09	2201	-0.87743	0.00016423	0.0034556	OSJNBB0006J12.20
OS05G0405000	6146.53	12259	-0.99599	2.2187e-05	0.00063432	PPDK1	PEP-utilising enzyme, C-terminal||Pyruvate phosphate dikinase, PEP/pyruvate-binding||PEP-utilising enzyme, mobile domain||Pyruvate, phosphate dikinase||ATP-grasp fold, subdomain 1||ATP-grasp fold, subdomain 2||Pyruvate/Phosphoenolpyruvate kinase-like domain||PEP-utilising enzyme, active site||PEP-utilising enzyme, conserved site||PEP-utilising enzyme, C-terminal||Pyruvate phosphate dikinase, PEP/…
OS05G0408900	828.996	355.777	1.2204	3.8036e-07	1.8495e-05	CLA1	Transketolase, N-terminal||Deoxyxylulose-5-phosphate synthase||Thiamin diphosphate-binding fold||Transketolase, N-terminal||Deoxyxylulose-5-phosphate synthase||Thiamin diphosphate-binding fold||Transketolase, N-terminal||Transketolase-like, pyrimidine-binding domain||Transketolase, C-terminal||Deoxyxylulose-5-phosphate synthase||Transketolase, C-terminal/Pyruvate-ferredoxin oxidoreductase, domain…
OS05G0412800	6.31881	22.2378	-1.8153	0.0029446	0.035604	P0017D10.7	Glutathione S-transferase, N-terminal||Glutathione S-transferase, C-terminal-like||Thioredoxin-like fold
OS05G0413400	70.0692	27.1194	1.3695	0.00016593	0.0034777	P0017D10.11	NUDIX hydrolase domain||Isopentenyl-diphosphate delta-isomerase, type 1||NUDIX hydrolase domain-like||NUDIX hydrolase domain||Isopentenyl-diphosphate delta-isomerase, type 1||NUDIX hydrolase domain-like
OS05G0417000	123.735	30.1569	2.0367	3.2449e-09	2.5887e-07	OSJNBA0084P24.15	Lateral organ boundaries, LOB
OS05G0417600	77.0582	138.816	-0.84916	0.0029217	0.035381	P0579A05.6
OS05G0419500	331.247	699.484	-1.0784	6.9768e-06	0.00023467	P0426G01.11	K Homology domain||K Homology domain, type 1
OS05G0421450	805.613	487.853	0.72364	0.0026795	0.03304
OS05G0423500	138.108	233.949	-0.7604	0.0041679	0.046582	OJ1212_B02.6	Protein kinase domain||Serine-threonine/tyrosine-protein kinase catalytic domain||Serine/threonine-protein kinase, active site||Protein kinase-like domain||Concanavalin A-like lectin/glucanase, subgroup||Protein kinase, ATP binding site
OS05G0425700	2385.55	1105.97	1.109	2.3771e-06	9.3181e-05	OSJNBA0044P19.3	F-box domain||Leucine-rich repeat, cysteine-containing subtype||F-box domain||Leucine-rich repeat, cysteine-containing subtype
OS05G0426000	2600.59	1082.47	1.2645	4.4711e-08	2.7144e-06	SWEET1B
OS05G0426200	1508.95	2424.13	-0.68392	0.0042709	0.047402	OSJNBA0044P19.7	NAC domain
OS05G0426300	451.838	219.636	1.0407	0.0006241	0.010391	P0636F09.2	PMR5 N-terminal domain||PC-Esterase
OS05G0432600	51.3781	102.533	-0.99686	0.0033704	0.039449	OJ1378_A04.11	Alpha/Beta hydrolase fold
OS05G0435400	193.338	98.2678	0.97634	0.00091599	0.014236	OSJNBB0088F07.7
OS05G0435800	3.90707	33.2344	-3.0885	9.6096e-05	0.0022126	OSJNBB0088F07.10	Peptidase S8/S53 domain||Proteinase inhibitor I9||Peptidase S8, subtilisin-related||Peptidase S8, subtilisin, Ser-active site
OS05G0439000	8.52743	72.1986	-3.0818	6.3894e-13	1.0043e-10	OSJNBB0042J17.13	Zinc finger, RING-type||Zinc finger, RING/FYVE/PHD-type
OS05G0439100	30.3986	82.3288	-1.4374	3.7721e-05	0.001008
OS05G0440300	231.906	84.8029	1.4514	2.9297e-07	1.4512e-05	B1110B01.3	Histone deacetylase superfamily||Histone deacetylase domain
OS05G0442550	2282.75	5015.84	-1.1357	0.0037525	0.04286	P0015C02.4
OS05G0446900	253.505	111.489	1.1851	6.9384e-06	0.00023362	OSJNBB0012G21.3	Carbohydrate binding module family 20||Immunoglobulin-like fold||Carbohydrate-binding-like fold||Glycoside hydrolase, family 13
OS05G0449600	134.486	72.6906	0.88762	0.0023749	0.030224	B1122D01.6	Glycoside hydrolase, family 3, N-terminal||Glycoside hydrolase, superfamily||Glycoside hydrolase, family 3, active site||Glycoside hydrolase family 3||
OS05G0452500	291.306	632.755	-1.1191	6.3748e-05	0.0015777
OS05G0453300	379.273	877.071	-1.2095	0.00252	0.031601
OS05G0453700	16.7619	1.25949	3.7343	0.0018847	0.025174	OJ1126_D01.10	UspA||Rossmann-like alpha/beta/alpha sandwich fold||Universal stress protein A||UspA||Rossmann-like alpha/beta/alpha sandwich fold
OS05G0455400	569.262	2382.16	-2.0651	1.1728e-13	2.128e-11	OJ1651_D06.8
OS05G0455500	1891.45	570.796	1.7284	3.9457e-11	4.6401e-09	P5CS	Aspartate/glutamate/uridylate kinase||Glutamate/acetylglutamate kinase||Glutamate 5-kinase/delta-1-pyrroline-5-carboxylate synthase||Delta l-pyrroline-5-carboxylate synthetase||Aldehyde dehydrogenase domain||Aldehyde/histidinol dehydrogenase||Aldehyde dehydrogenase, N-terminal||Aldehyde dehydrogenase, C-terminal||Glutamate 5-kinase, conserved site||Gamma-glutamyl phosphate reductase GPR||Aspartat…
OS05G0457000	42.0877	2.28691	4.2019	1.6644e-11	2.0563e-09		Cytochrome c oxidase, subunit VIIa
OS05G0457200	34.9478	1.38638	4.6558	9.0767e-08	5.074e-06		Protein phosphatase 2C, manganese/magnesium aspartate binding site||Protein phosphatase 2C (PP2C)-like domain||Protein phosphatase 2C
OS05G0457800	563.507	226.122	1.3173	1.8798e-07	9.7689e-06	OJ1362_D02.4	Phospholipid/glycerol acyltransferase
OS05G0460000	15682.8	8152.24	0.94391	3.5187e-05	0.00094603	OJ1281_H05.5	Heat shock protein 70 family||Heat shock protein 70, conserved site||Heat shock protein 70kD, peptide-binding domain||Heat shock protein 70kD, C-terminal domain
OS05G0461600	296.238	121.59	1.2847	1.1798e-06	4.9881e-05	OJ1281_H05.15
OS05G0462000	338.372	189.116	0.83934	0.001705	0.023356	OJ1281_H05.17	Conserved hypothetical protein CHP01589, plant
OS05G0468800	721.38	43.6909	4.0454	6.9932e-10	6.589e-08	OJ1058_C01.10	YbhB/YbcL||Phosphatidylethanolamine-binding protein PEBP
OS05G0468900	23.8805	131.89	-2.4654	3.7665e-13	6.1647e-11	OJ1058_C01.11	Zinc finger, RING-type||Zinc finger, RING/FYVE/PHD-type
OS05G0475700	466.173	781.208	-0.74484	0.0012181	0.017882		Nodulin-like||Major facilitator superfamily domain, general substrate transporter||Nodulin-like||Major facilitator superfamily domain, general substrate transporter
OS05G0477900	261.628	35.7984	2.8696	3.5089e-13	5.8332e-11	OSJNBA0018K15.7	Plant lipid transfer protein/Par allergen||Bifunctional inhibitor/plant lipid transfer protein/seed storage helical domain
OS05G0481000	483.672	842.354	-0.8004	0.0010631	0.016044	NSI	GNAT domain||Acyl-CoA N-acyltransferase||
OS05G0482400	254.574	56.1903	2.1797	1.5935e-13	2.8586e-11	CYP714D1	Cytochrome P450||Cytochrome P450, E-class, group I||Cytochrome P450, conserved site
OS05G0485300	181.287	319.301	-0.81664	0.0016297	0.022469	OSJNBB0099O15.12	TRAM/LAG1/CLN8 homology domain
OS05G0487300	87.5007	28.0479	1.6414	3.2672e-06	0.00012162	OJ1004_E02.13
OS05G0488600	17.258	59.6128	-1.7884	0.00069114	0.011335		SANT/Myb domain||Myb domain, plants||Homeodomain-like||Myb domain||MYB-CC type transcription factor, LHEQLE-containing domain
OS05G0490300	482.476	995.608	-1.0451	1.1409e-05	0.00035761	OSJNBA0088I06.3	F-box domain
OS05G0490400	59.3107	112.314	-0.92117	0.0041658	0.046577	OSJNBA0088I06.4
OS05G0491000	32.1776	7.11293	2.1775	6.3902e-05	0.0015802	CML9	EF-hand domain||EF-hand domain pair||EF-Hand 1, calcium-binding site
OS05G0491200	284.796	43.6463	2.706	9.9172e-05	0.0022632	OSJNBA0088I06.10	5-AMP-activated protein kinase, beta subunit, interaction domain||Immunoglobulin E-set||5-AMP-activated protein kinase, beta subunit, interaction domain||Immunoglobulin E-set
OS05G0494600	584.238	14.9702	5.2864	1.9284e-35	2.2678e-32	OJ1579_G03.5	F-box domain
OS05G0496000	119.388	53.1637	1.1671	0.00023969	0.0047259	OJ1579_G03.15
OS05G0497200	58.1581	14.769	1.9774	2.8209e-06	0.00010714	OJ1118_C04.8	AP2/ERF domain||DNA-binding domain
OS05G0498900	130.644	267.268	-1.0326	0.00013479	0.0029254	P0010D04.15	Protein kinase domain||Serine/threonine-protein kinase, active site||Protein kinase-like domain||Concanavalin A-like lectin/glucanase, subgroup||Protein kinase, ATP binding site
OS05G0501300	10.1553	1.0336	3.2965	0.0032509	0.038401	OSJNBA0017K09.5	NADPH-dependent FMN reductase-like||Flavodoxin/nitric oxide synthase||Flavoprotein WrbA||Flavoprotein-like
OS05G0502000	451.358	901.994	-0.99885	0.00046939	0.0081756	OSJNBA0017K09.10	Cyclic nucleotide-binding domain||Ion transport domain||RmlC-like jelly roll fold||Cyclic nucleotide-binding-like
OS05G0511700	195.397	456.902	-1.2255	1.4976e-06	6.1837e-05	OJ1005_B11.12	Putative rRNA methylase||S-adenosyl-L-methionine-dependent methyltransferase-like
OS05G0516600	2574.72	1233.37	1.0618	0.00039392	0.0070626	B1130G10.11	Small GTPase superfamily||Small GTPase superfamily, Rab type||Small GTP-binding protein domain||P-loop containing nucleoside triphosphate hydrolase
OS05G0516700	8.15012	0.459541	4.1486	0.0021893	0.028362	B1130G10.12
OS05G0519300	420.889	151.976	1.4696	9.0082e-09	6.5905e-07	P0599F04.9	Protein of unknown function DUF506, plant
OS05G0519700	1578.35	124.445	3.6648	1.9967e-23	1.0226e-20	CLPB1	ClpA/B family||AAA+ ATPase domain||ATPase, AAA-type, core||Clp, N-terminal||ClpA/B, conserved site 1||Clp ATPase, C-terminal||Double Clp-N motif||P-loop containing nucleoside triphosphate hydrolase||ClpA/B, conserved site 2||ClpA/B family||AAA+ ATPase domain||ATPase, AAA-type, core||Clp, N-terminal||ClpA/B, conserved site 1||Clp ATPase, C-terminal||Double Clp-N motif||P-loop containing nucleoside…
OS05G0520600	503.97	216.207	1.2209	1.0441e-06	4.4559e-05	P0483D07.9	Protein of unknown function DUF761, plant
OS05G0523200	68.0002	32.2845	1.0747	0.0033266	0.039035	OSJNBA0075A10.10
OS05G0524100	309.035	22.3477	3.7896	5.2355e-32	4.7496e-29
OS05G0526900	134.101	65.5777	1.032	0.00088514	0.013797	OJ1593_C11.17	UDP-glucuronosyl/UDP-glucosyltransferase
OS05G0527100	14.9928	0.680822	4.4608	2.5619e-05	0.00071733	OJ1593_C11.19	UDP-glucuronosyl/UDP-glucosyltransferase
OS05G0529400	95.1376	45.0094	1.0798	0.0011129	0.016598	OJ1131_E09.2
OS05G0534400	166.474	399.425	-1.2626	9.0364e-07	3.9348e-05	CBL4	EF-hand domain||EF-hand domain pair||Calcineurin B protein||EF-Hand 1, calcium-binding site
OS05G0537400	1560.32	559.225	1.4803	4.2921e-10	4.2722e-08		Protein phosphatase 2C, manganese/magnesium aspartate binding site||Protein phosphatase 2C (PP2C)-like domain||Protein phosphatase 2C
OS05G0539600	300.407	122.277	1.2968	0.0027156	0.033408		Mitochondrial carrier protein||Adenine nucleotide translocator 1||Mitochondrial substrate/solute carrier||Mitochondrial carrier domain
OS05G0539800	135.375	64.1588	1.0772	0.00034985	0.0064062	OSJNBA0052K01.19	Protein of unknown function DUF778
OS05G0541700	723.827	391.439	0.88685	0.0035918	0.041441	OJ1362_G11.13	Protein of unknown function DUF1639
OS05G0542500	4289.6	25.4314	7.3981	4.727e-08	2.8319e-06	LEA3	Late embryogenesis abundant protein, LEA-3
OS05G0542800	26.6716	1.5999	4.0592	0.001615	0.022339	OJ1288_A07.4	Glycoside hydrolase, family 28||Parallel beta-helix repeat||Pectin lyase fold/virulence factor||Pectin lyase fold||Glycoside hydrolase, family 28||Parallel beta-helix repeat||Pectin lyase fold/virulence factor||Pectin lyase fold||Glycoside hydrolase, family 28||Parallel beta-helix repeat||Pectin lyase fold/virulence factor||Pectin lyase fold
OS05G0546800	1187.84	710.339	0.74176	0.0018849	0.025174	OJ1345_B12.12	Protein of unknown function DUF3615
OS05G0549100	687.476	411.57	0.74017	0.0016044	0.022226		Protein kinase-like domain||Protein kinase, ATP binding site||Protein kinase domain||Serine/threonine-protein kinase, active site||Protein kinase-like domain||Protein kinase, ATP binding site
OS05G0550000	636.924	374.238	0.76716	0.0026022	0.032339	P0560C03.4	Zinc finger, RING-type||Zinc finger, RING/FYVE/PHD-type
OS05G0551000	558.144	322.406	0.79176	0.001152	0.017092	OSJNBA0079H23.4	Zinc finger, RING-type||Rubredoxin-type fold||Zinc finger, CHY-type||Haemerythrin/HHE cation-binding motif||Zinc finger, RING/FYVE/PHD-type||Zinc finger, CTCHY-type
OS05G0555300	1210.93	2341.62	-0.9514	4.8067e-05	0.0012368	OJ1263_E10.16	2Fe-2S ferredoxin-type domain||Beta-grasp domain||2Fe-2S ferredoxin-type domain||Beta-grasp domain
OS05G0555450	28.4151	3.99515	2.8303	6.5606e-06	0.00022232
OS05G0555600	657.095	75.4834	3.1219	8.8107e-05	0.0020662		Pyridine nucleotide-disulphide oxidoreductase, NAD-binding domain||Glutamate synthase, alpha subunit, C-terminal||Glutamate synthase, NADH/NADPH, small subunit 1||Alpha-helical ferredoxin||NAD(P)-binding domain||Pyridine nucleotide-disulphide oxidoreductase, FAD/NAD(P)-binding domain||Dihydroprymidine dehydrogenase domain II||Pyridine nucleotide-disulphide oxidoreductase, NAD-binding domain||Glut…
OS05G0556600	112.8	55.6595	1.0191	0.0013076	0.018864		Protein of unknown function DUF1639
OS05G0557100	200.549	2.765	6.1805	1.6916e-06	6.8861e-05		Aspartic peptidase||Aspartic peptidase, active site||Aspartic peptidase domain
OS05G0557200	624.394	99.4493	2.6504	5.0625e-05	0.0012899	OJ1214_E03.14	Armadillo-like helical||Armadillo-type fold||26S proteasome non-ATPase regulatory subunit 5||Armadillo-like helical||Armadillo-type fold||26S proteasome non-ATPase regulatory subunit 5
OS05G0559350	14.6071	1.25949	3.5358	9.7033e-05	0.0022261	OSJNBA0001A14.13
OS05G0560000	13494.8	4944.85	1.4484	4.9516e-11	5.7591e-09	PSAH	Photosystem I PsaH, reaction centre subunit VI||Single alpha-helix domain
OS05G0560200	52.6036	14.0557	1.904	8.2878e-06	0.00027129		Transcription factor TGA like domain
OS05G0560300	801.124	367.841	1.1229	6.1418e-06	0.00021037	OJ1115_B06.5	Protein kinase domain||Serine-threonine/tyrosine-protein kinase catalytic domain||Protein kinase-like domain
OS05G0560400	281.213	141.318	0.99272	0.00015718	0.003336	TULP10	Tubby, C-terminal||F-box domain||Tubby, C-terminal, conserved site||Tubby C-terminal-like domain
OS05G0561500	319.736	186.043	0.78124	0.0025657	0.032004	OJ1115_B06.12	Acylneuraminate cytidylyltransferase||3-deoxy-D-manno-octulosonate cytidylyltransferase||Nucleotide-diphospho-sugar transferases
OS05G0562000	575.161	996.837	-0.79339	0.0013353	0.019185
OS05G0566400	984.592	529.062	0.89609	0.00014776	0.0031636	MPK7	Protein kinase domain||Serine/threonine- / dual specificity protein kinase, catalytic domain||Mitogen-activated protein (MAP) kinase, conserved site||Protein kinase-like domain||Protein kinase, ATP binding site
OS05G0566800	190.247	70.962	1.4228	7.0746e-06	0.00023746	OJ1781_H11.9	Cold acclimation WCOR413
OS05G0567600	0	37.632	#NAME?	2.9424e-10	3.0392e-08		SANT/Myb domain||Homeodomain-like||Myb-like domain
OS05G0568800	162.237	37.6983	2.1055	0.00063588	0.010565	OSJNBA0040E06.4	Protein of unknown function DUF1645, plant
OS05G0569300	1423.07	577.97	1.2999	0.00033385	0.0061662	OSJNBA0040E06.7	Basic-leucine zipper domain||G-box binding, MFMR
OS05G0572000	731.366	225.239	1.6991	1.9854e-06	7.9595e-05	OJ1735_C10.9	AP2/ERF domain||DNA-binding domain
OS05G0572700	89.6601	9.98931	3.166	1.6004e-09	1.3734e-07		Protein phosphatase 2C, manganese/magnesium aspartate binding site||Protein phosphatase 2C (PP2C)-like domain||Protein phosphatase 2C||Protein phosphatase 2C, manganese/magnesium aspartate binding site||Protein phosphatase 2C (PP2C)-like domain||Protein phosphatase 2C
OS05G0573300	289.253	149.044	0.95659	0.00038066	0.0068636	OJ1735_C10.16	CTP synthase||CTP synthase, N-terminal||Glutamine amidotransferase||P-loop containing nucleoside triphosphate hydrolase||Class I glutamine amidotransferase-like
OS05G0574600	58.0018	205.124	-1.8223	1.9851e-07	1.0282e-05	OJ1268_B08.9	Very-long-chain 3-ketoacyl-CoA synthase||FAE1/Type III polyketide synthase-like protein||3-Oxoacyl-[acyl-carrier-protein (ACP)] synthase III C-terminal||Thiolase-like, subgroup||Thiolase-like
OS05G0574800	194.345	452.818	-1.2203	2.6378e-06	0.00010134	OJ1268_B08.11	Pentatricopeptide repeat||Tetratricopeptide-like helical
OS05G0575101	13.6603	1.48696	3.1996	0.00055985	0.0095112
OS05G0575300	4006.34	7198.04	-0.84532	0.00032661	0.0060682	OJ1268_B08.15	Elongation factor, GTP-binding domain||Small GTP-binding protein domain||Translation initiation factor IF-2, N-terminal||P-loop containing nucleoside triphosphate hydrolase||Translation initiation factor aIF-2, bacterial-like||Elongation factor, GTP-binding domain||Translation elongation factor EFTu/EF1A, domain 2||Small GTP-binding protein domain||Translation protein, beta-barrel domain||Transla…
OS05G0577700	374.064	159.989	1.2253	0.00054141	0.0092523	OJ1126_B10.9	Protein kinase domain||Serine-threonine/tyrosine-protein kinase catalytic domain||Serine/threonine-protein kinase, active site||Protein kinase-like domain
OS05G0579600	312.179	1952.97	-2.6452	8.0089e-27	5.4106e-24	10A19I.8	SANT/Myb domain||Homeodomain-like
OS05G0579700	0.274842	25.9668	-6.5619	6.4767e-05	0.0015948	10A19I.9	SANT/Myb domain||Homeodomain-like
OS05G0580000	99.3973	608.361	-2.6136	0.00015202	0.0032417	OSJNBA0017N18.13	Nucleotidyl transferase||ADP-glucose pyrophosphorylase, conserved site||Trimeric LpxA-like||Glucose-1-phosphate adenylyltransferase||Nucleotide-diphospho-sugar transferases
OS05G0581900	150.527	41.8034	1.8483	4.871e-09	3.7908e-07	OJ1651_G11.6	X8
OS05G0582000	1082.34	510.395	1.0845	3.6397e-06	0.00013253	OJ1651_G11.7	Uncharacterised protein family, basic secretory protein
OS05G0582300	1959.32	5012.19	-1.3551	0.0023116	0.029643		Polyprenyl synthetase||Terpenoid synthase||Solanesyl diphosphate synthase||Polyprenyl synthetase-related
OS05G0582350	709.306	2535.98	-1.8381	2.027e-06	8.1013e-05
OS05G0586050	226.099	50.2006	2.1712	6.3613e-10	6.0294e-08		Protein of unknown function DUF247, plant
OS05G0586600	7421.9	12981	-0.80654	0.0019143	0.025443		RNA polymerase sigma-70||RNA polymerase sigma-70 region 3||RNA polymerase sigma-70 region 4||Winged helix-turn-helix DNA-binding domain||RNA polymerase sigma factor, region 3/4||RNA polymerase sigma factor, region 2
OS05G0588100	61.077	146.875	-1.2659	0.0030403	0.036525		Phospholipase/carboxylesterase/thioesterase||Alpha/Beta hydrolase fold
OS05G0589200	114.628	309.085	-1.431	5.6281e-07	2.6088e-05	OSJNBA0022J22.1	RNA polymerase sigma-70 region 3||RNA polymerase sigma-70 region 2||Winged helix-turn-helix DNA-binding domain||RNA polymerase sigma factor, region 3/4||RNA polymerase sigma factor, region 2
OS05G0589700	311.112	63.7673	2.2865	3.8242e-16	1.0035e-13	OJ1115_D04.11	Protein kinase domain||Serine-threonine/tyrosine-protein kinase catalytic domain||Protein kinase-like domain||Concanavalin A-like lectin/glucanase, subgroup
OS05G0594200	44.2893	8.14035	2.4438	6.8007e-07	3.0673e-05	CAX1B	Calcium/proton exchanger||Calcium/proton exchanger CAX||Sodium/calcium exchanger membrane region
OS05G0594500	384.748	686.049	-0.8344	0.00063521	0.010564	OSJNBA0030I14.4
OS05G0595100	2176.13	418.005	2.3802	9.743e-07	4.1862e-05		NAD-dependent epimerase/dehydratase||NAD(P)-binding domain
OS06G0103300	1606.95	827.641	0.95725	0.00030538	0.0057239	HGO	Homogentisate 1,2-dioxygenase||RmlC-like cupin domain||RmlC-like jelly roll fold||Homogentisate 1,2-dioxygenase||RmlC-like cupin domain||RmlC-like jelly roll fold
OS06G0103800	852.291	1375.66	-0.6907	0.0030023	0.036165	OSJNBA0075G19.35	Domain of unknown function DUF125, transmembrane
OS06G0105700	25.7525	2.99247	3.1053	0.0012895	0.018672	P0644B06.28	Drug/metabolite transporter
OS06G0109300	3.1896	95.3647	-4.902	0.0023241	0.029744	OSJNBA0004I20.7	Drug/metabolite transporter
OS06G0109600	55.3032	110.375	-0.99698	0.0014443	0.020364	OSJNBA0004I20.14	Adenylate kinase||UMP-CMP kinase||P-loop containing nucleoside triphosphate hydrolase
OS06G0109801	5.53491	47.7495	-3.1089	3.4483e-09	2.7373e-07
OS06G0110200	116.464	24.0774	2.2741	0.00038699	0.006954	OSJNBA0004I20.22	Late embryogenesis abundant protein, LEA-25/LEA-D113
OS06G0112700	10.9392	0.459541	4.5732	0.00018449	0.0038052		SANT/Myb domain||Homeodomain-like||Myb domain
OS06G0113900	694.147	379.929	0.86951	0.00044965	0.0078923	P0541H01.18-1	Major facilitator superfamily domain, general substrate transporter
OS06G0115400	762.018	1203.77	-0.65967	0.0043265	0.047866	OSJNBA0019F11.15-2	Manganese/iron superoxide dismutase||Manganese/iron superoxide dismutase, N-terminal||Manganese/iron superoxide dismutase, C-terminal||Manganese/iron superoxide dismutase, binding site||Manganese/iron superoxide dismutase||Manganese/iron superoxide dismutase, N-terminal
OS06G0120200	55.5399	237.344	-2.0954	1.9467e-06	7.8342e-05	P0660D08.21	Protein of unknown function DUF594||Domain of unknown function DUF4220
OS06G0125200	96.5212	42.3961	1.1869	0.0031229	0.037305	P0425F02.24	Protein of unknown function DUF581
OS06G0125500	877.681	2047.27	-1.2219	2.7094e-07	1.3527e-05	P0425F02.29-1	Oligopeptide transporter, OPT superfamily
OS06G0125600	152.298	323.724	-1.0879	2.814e-05	0.00077764	P0425F02.30	Pentatricopeptide repeat||Tetratricopeptide-like helical
OS06G0127100	29.5313	0.680822	5.4388	3.7239e-10	3.7418e-08	DREB1C	AP2/ERF domain||DNA-binding domain
OS06G0129100	45.3371	12.8796	1.8156	2.1476e-05	0.00061824	P0538C01.13	Short-chain dehydrogenase/reductase SDR||Glucose/ribitol dehydrogenase||NAD(P)-binding domain
OS06G0129900	1894.02	458.353	2.0469	1.8103e-06	7.3222e-05	P0538C01.25	Cytochrome P450||Cytochrome P450, E-class, group I||Cytochrome P450, conserved site||Cytochrome P450||Cytochrome P450, E-class, group I||Cytochrome P450, conserved site
OS06G0130400	1315.85	2205.73	-0.74526	0.0013012	0.018788	P0493C11.5	Aminotransferases, class-I, pyridoxal-phosphate-binding site||Aminotransferase, class I/classII||Pyridoxal phosphate-dependent transferase, major region, subdomain 1||Pyridoxal phosphate-dependent transferase, major region, subdomain 2||Pyridoxal phosphate-dependent transferase
OS06G0133000	44.6136	176.584	-1.9848	6.4971e-11	7.4745e-09	WX	Glycosyl transferase, family 1||Glycogen/starch synthase, ADP-glucose type||Starch synthase, catalytic domain
OS06G0134800	394.749	236.161	0.74116	0.0025636	0.031997	P0001H02.16	Glycine cleavage T-protein, N-terminal||Glycine cleavage T-protein, C-terminal barrel||YgfZ/GcvT conserved site
OS06G0136500	65.0774	135.957	-1.0629	0.0012351	0.018038		Cornichon
OS06G0136600	741.683	1334	-0.84688	0.00044494	0.007827	P0001H02.35	Enolase||Enolase, conserved site||Enolase, C-terminal||Enolase, N-terminal||Enolase N-terminal domain-like||Enolase C-terminal domain-like||Enolase||Enolase, conserved site||Enolase, C-terminal||Enolase, N-terminal||Enolase N-terminal domain-like||Enolase C-terminal domain-like
OS06G0138600	114.93	227.354	-0.98419	0.00025888	0.0050122	OSJNBA0041F13.15	Putative S-adenosyl-L-methionine-dependent methyltransferase||S-adenosyl-L-methionine-dependent methyltransferase-like||Putative S-adenosyl-L-methionine-dependent methyltransferase||S-adenosyl-L-methionine-dependent methyltransferase-like
OS06G0140800	1079.98	630.949	0.7754	0.0014738	0.020679		Protein kinase domain||U box domain||UspA||Serine/threonine-protein kinase, active site||Protein kinase-like domain||Zinc finger, RING/FYVE/PHD-type||Rossmann-like alpha/beta/alpha sandwich fold||Protein kinase, ATP binding site||Protein kinase domain||U box domain||Serine/threonine-protein kinase, active site||Protein kinase-like domain||Zinc finger, RING/FYVE/PHD-type||Protein kinase, ATP bindi…
OS06G0140900	322.8	58.0469	2.4754	9.0277e-07	3.9348e-05	P0535G04.1
OS06G0143600	50.6656	109.394	-1.1105	0.0038472	0.043768
OS06G0145600	50.6483	5.27477	3.2633	0.001294	0.018727	P0036F10.9	Transferase||Chloramphenicol acetyltransferase-like domain
OS06G0146250	89.6409	258.019	-1.5252	2.8252e-08	1.8233e-06		DNA-binding WRKY
OS06G0147100	2248.33	516.201	2.1228	0.00059906	0.01007	P0036F10.27
OS06G0150400	274.884	158.391	0.79533	0.0038926	0.044174	P0529C07.1
OS06G0151900	456.536	850.124	-0.89695	0.00017673	0.0036677		Phosphofructokinase domain
OS06G0152700	370.543	83.4676	2.1504	6.6873e-15	1.4943e-12	P0529C07.38	Lipopolysaccharide-modifying protein
OS06G0154200	682.629	276.213	1.3053	0.0010946	0.016394	D3	F-box domain||
OS06G0155400	115.743	225.878	-0.96462	0.00030948	0.0057906
OS06G0155500	163.628	291.793	-0.83453	0.0020768	0.027115	P0046E09.5	Transferase||Chloramphenicol acetyltransferase-like domain
OS06G0157000	586.198	272.11	1.1072	9.3544e-06	0.00030002	P0046E09.19	Lipase, GDSL||SGNH hydrolase-type esterase domain
OS06G0157500	5.40315	64.671	-3.5812	6.5223e-05	0.0016017	HD3B	Phosphatidylethanolamine-binding, conserved site||Phosphatidylethanolamine-binding protein PEBP
OS06G0157700	35.9317	365.619	-3.347	0.00028637	0.0054433	HD3A	Phosphatidylethanolamine-binding, conserved site||Phosphatidylethanolamine-binding protein PEBP
OS06G0158000	41.3371	15.5117	1.4141	0.0018545	0.024866	P0046E09.33	AMP-dependent synthetase/ligase
OS06G0166400	2396.21	372.216	2.6865	7.9122e-18	2.6445e-15	OSJNBA0015I14.36	AP2/ERF domain||DNA-binding domain
OS06G0171800	326.413	181.187	0.84922	0.001504	0.021056		Zinc finger, Rad18-type putative||VRR-NUC domain||HIP116, Rad5p N-terminal
OS06G0171900	2918.24	1143.54	1.3516	6.4167e-05	0.0015843	OSJNBA0014B15.5	WD40 repeat||WD40/YVTN repeat-like-containing domain||WD40-repeat-containing domain||WD40 repeat||WD40/YVTN repeat-like-containing domain||WD40-repeat-containing domain
OS06G0175400	397.033	168.286	1.2383	2.2999e-05	0.00065496		BSD
OS06G0179100	6.08459	23.1399	-1.9271	0.0012553	0.018266		Sterile alpha motif/pointed domain
OS06G0179200	163.391	80.5151	1.021	0.0002981	0.0056241	OSJNBA0035I03.15	Nodulin-like||Major facilitator superfamily||Major facilitator superfamily domain, general substrate transporter
OS06G0179700	206.508	396.404	-0.94078	0.00016395	0.003452		Protein phosphatase 2C, manganese/magnesium aspartate binding site||Protein phosphatase 2C (PP2C)-like domain||Protein phosphatase 2C
OS06G0180666	352.881	154.891	1.1879	3.7637e-06	0.00013642
OS06G0184400	80.5297	160.718	-0.99694	0.00069954	0.011441	P0554A06.15	C2 domain||Tensin phosphatase, C2 domain||Protein-tyrosine phosphatase-like
OS06G0187700	46.3907	14.9594	1.6328	0.0045493	0.049656
OS06G0196300	3187.66	5165.88	-0.69652	0.0034554	0.040263		Alkyl hydroperoxide reductase subunit C/ Thiol specific antioxidant||Thioredoxin-like fold||Alkyl hydroperoxide reductase subunit C/ Thiol specific antioxidant||Thioredoxin-like fold
OS06G0200250	1.41977	28.0679	-4.3052	0.00072228	0.011719
OS06G0200350	6.35943	22.4405	-1.8191	0.0024647	0.031063
OS06G0203200	16.9425	1.48696	3.5102	4.8013e-05	0.0012364	OSJNBA0016O19.28-2	Dimethylaniline monooxygenase, N-oxide-forming||Flavin monooxygenase-like
OS06G0207700	67.6471	181.637	-1.425	0.0032037	0.038035	P0664C05.6	Cyclic nucleotide-binding domain||RmlC-like jelly roll fold||Cyclic nucleotide-binding-like
OS06G0210000	163.083	70.52	1.2095	0.00028191	0.0053697	P0021C04.4	Drug/metabolite transporter
OS06G0211200	257.252	89.1169	1.5294	2.7337e-06	0.00010458	P0021C04.25	Basic-leucine zipper domain
OS06G0217600	482.843	845.401	-0.80808	0.00065858	0.010886	OSJNBB0024N18.29
OS06G0219500	348.445	196.712	0.82485	0.0012327	0.018027		Alpha crystallin/Hsp20 domain||HSP20-like chaperone
OS06G0223700	1429.99	366.795	1.963	4.763e-15	1.0936e-12	P0638H11.19	Protein of unknown function DUF581
OS06G0224200	264.325	76.0621	1.7971	0.00061453	0.01027	P0638H11.29	DEP domain||Glutaredoxin||Domain of unknown function DUF547||Winged helix-turn-helix DNA-binding domain||Thioredoxin-like fold
OS06G0225300	334.293	754.582	-1.1746	2.0901e-06	8.327e-05	P0690H04.4	Protein kinase domain||Leucine-rich repeat||Serine/threonine-protein kinase, active site||Protein kinase-like domain||Leucine-rich repeat-containing N-terminal, type 2||Concanavalin A-like lectin/glucanase, subgroup||Protein kinase, ATP binding site||Protein kinase domain||Leucine-rich repeat||Serine/threonine-protein kinase, active site||Protein kinase-like domain||Leucine-rich repeat-containing…
OS06G0226500	7.76329	0	Inf	0.00065263	0.010804		Myc-type, basic helix-loop-helix (bHLH) domain
OS06G0226700	36.3603	10.6563	1.7707	0.00064687	0.010725	P0425F05.5	Transcription factor, TCP||Transcription factor TCP subgroup
OS06G0228500	30.0228	119.017	-1.987	0.001094	0.016392	P0425F05.33	Amino acid transporter, transmembrane
OS06G0229000	1319.53	54.3904	4.6005	5.7066e-61	3.6239e-57		Peptidase M41
OS06G0229066	2194.27	87.0191	4.6563	8.8537e-64	9.3707e-60	FTSH6	Peptidase M41||AAA+ ATPase domain||ATPase, AAA-type, core||ATPase, AAA-type, conserved site||Peptidase, FtsH||Twin-arginine translocation pathway, signal sequence||P-loop containing nucleoside triphosphate hydrolase
OS06G0236300	113.615	31.7212	1.8406	4.5686e-08	2.7597e-06	OSJNBA0080E19.35	Protein of unknown function DUF4228, plant
OS06G0245800	3449.96	6132.76	-0.82996	0.00041591	0.0073941		Alanyl-tRNA synthetase, class IIc, N-terminal||Alanyl-tRNA synthetase, class IIc, core domain
OS06G0246200	488.923	133.029	1.8779	4.9597e-09	3.8504e-07
OS06G0246500	195.767	16.6319	3.5571	3.978e-07	1.9254e-05		Dehydrogenase, E1 component||Pyruvate dehydrogenase (acetyl-transferring) E1 component, alpha subunit, subgroup y||Thiamin diphosphate-binding fold
OS06G0251100	329.743	625.977	-0.92477	0.00017906	0.0037112	P0431E05.15	Membrane attack complex component/perforin (MACPF) domain
OS06G0253100	589.857	245.262	1.266	5.6483e-07	2.6144e-05	HSP16.0	Alpha crystallin/Hsp20 domain||HSP20-like chaperone
OS06G0254200	3.03663	24.2771	-2.9991	0.00048872	0.0084611		Cyclic nucleotide-binding domain||Potassium channel, voltage-dependent, EAG/ELK/ERG||Ion transport domain||RmlC-like jelly roll fold||Cyclic nucleotide-binding-like||Potassium channel, plant-type
OS06G0254300	1830.8	3131.23	-0.77426	0.00061786	0.010309	P0046H10.37-1	EF-hand domain||Caleosin||EF-hand domain||Caleosin
OS06G0254600	21.8161	100.067	-2.1975	0.002243	0.028916	P0046H10.40	EF-hand domain||Caleosin
OS06G0254901	1.79069	15.4189	-3.1061	0.0026083	0.032401	-//-
OS06G0258000	159.265	10.7537	3.8885	3.6769e-25	2.0848e-22	P0624H09.43	SANT/Myb domain||Homeodomain-like||Myb domain
OS06G0262800	197.889	44.3069	2.1591	1.7173e-10	1.861e-08	OSJNBA0037N01.9	Very-long-chain 3-ketoacyl-CoA synthase||FAE1/Type III polyketide synthase-like protein||3-Oxoacyl-[acyl-carrier-protein (ACP)] synthase III C-terminal||Thiolase-like, subgroup||Thiolase-like
OS06G0264500	508.081	100.766	2.334	0.0026248	0.032526	OJ1001_B06.7	Proton-dependent oligopeptide transporter family||Major facilitator superfamily domain, general substrate transporter||PTR2 family proton/oligopeptide symporter, conserved site
OS06G0267900	710.414	1330.58	-0.90532	6.7457e-05	0.0016534		NB-ARC||P-loop containing nucleoside triphosphate hydrolase
OS06G0268600	65.6357	119.846	-0.86863	0.0025873	0.032191	-//-
OS06G0270200	58.112	19.4991	1.5754	9.642e-05	0.0022168	HAK24	K+ potassium transporter
OS06G0273500	17.2618	83.3777	-2.2721	2.9305e-09	2.3676e-07	P0676F10.7	PMR5 N-terminal domain||PC-Esterase
OS06G0275700	247.951	119.038	1.0586	0.0026252	0.032526	P0038C05.32	Armadillo||U box domain||Armadillo-like helical||Zinc finger, RING/FYVE/PHD-type||Armadillo-type fold
OS06G0280900	482.65	232.318	1.0549	3.4494e-05	0.00092897
OS06G0281400	414.189	796.169	-0.94278	0.0038264	0.043563	P0456E06.44	DNA topoisomerase, type IA||DNA topoisomerase, type IA, domain 2||DNA topoisomerase, type IA, DNA-binding||DNA topoisomerase I, bacterial-type||Toprim domain||DNA topoisomerase, type IA, central||DNA topoisomerase, type IA, central region, subdomain 1||DNA topoisomerase, type IA, central region, subdomain 2||DNA topoisomerase, type IA, core domain||DNA topoisomerase, type IA, active site||DNA top…
OS06G0286400	45.6648	110.73	-1.2779	0.0043453	0.048005	-//-
OS06G0287700	1524.02	2788.24	-0.87147	0.00022807	0.0045403		NB-ARC||P-loop containing nucleoside triphosphate hydrolase||
OS06G0291500	17.9934	52.6485	-1.5489	8.7227e-05	0.0020501
OS06G0294000	424.404	234.518	0.85574	0.0023989	0.03048	P0036B02.1	PGG domain||Caskin/Ankyrin repeat-containing protein
OS06G0295900	87.1661	7.11293	3.6153	5.4724e-05	0.0013812
OS06G0297700	115.044	52.2181	1.1396	0.00012335	0.0027255	OSJNBA0055N24.35	Uncharacterised protein family UPF0118
OS06G0300500	21.6674	1.83355	3.5628	5.0539e-06	0.00017634	P0501G08.34
OS06G0303600	57.0268	175.037	-1.6179	5.0928e-08	3.0396e-06
OS06G0307900	44.6365	19.7543	1.1761	0.0040123	0.045225	P0417E03.24-1	Domain of unknown function DUF1618
OS06G0316000	36.1681	114.904	-1.6676	1.4032e-05	0.0004273	B1156C07.27
OS06G0316300	9561.47	3126.41	1.6127	1.1429e-12	1.7038e-10	B1156C07.30	Glycine rich protein
OS06G0316800	587.574	224.344	1.3891	2.6258e-07	1.3189e-05	B1156C07.39
OS06G0317100	145.514	41.6301	1.8055	7.6732e-09	5.7059e-07		Glycine rich protein
OS06G0317200	123.851	8.60765	3.8468	0.00030602	0.0057326	B1156C07.45-1	Glycine rich protein||
OS06G0318533	107.612	0.680822	7.3043	4.4207e-31	3.7937e-28
OS06G0320200	0.279782	32.4964	-6.8598	1.9838e-13	3.4801e-11	BGLU24	Glycoside hydrolase, family 1||Glycoside hydrolase, catalytic domain||Glycoside hydrolase, superfamily||Glycoside hydrolase, family 1, active site
OS06G0320500	38078.2	16461.6	1.2099	3.3634e-08	2.1359e-06	P0578B12.4	Chlorophyll A-B binding protein, plant||Chlorophyll A-B binding protein||Chlorophyll a/b binding protein domain
OS06G0324400	28.3227	0	Inf	0.0019519	0.025856	P0421H01.27	Late embryogenesis abundant protein, LEA-25/LEA-D113
OS06G0326400	2096.25	652.2	1.6844	3.8803e-12	5.2429e-10	P0652D10.35	Phosphofructokinase domain||Pyrophosphate-dependent phosphofructokinase PfpB||Pyrophosphate-dependent phosphofructokinase, alpha-helical||Phosphofructokinase
OS06G0332800	596.651	1102.25	-0.88549	0.00019549	0.0040099	P0531C01.26	Heat shock protein DnaJ, cysteine-rich domain
OS06G0334400	387.485	223.187	0.79589	0.0019069	0.025366	CDKF-1	Protein kinase domain||Serine/threonine- / dual specificity protein kinase, catalytic domain||Serine/threonine-protein kinase, active site||Protein kinase-like domain||Protein kinase domain||Serine/threonine-protein kinase, active site||Protein kinase-like domain
OS06G0336200	6823.75	2467.71	1.4674	5.0657e-05	0.0012899	TIP2-2	Major intrinsic protein||Major intrinsic protein, conserved site||Aquaporin-like||Major intrinsic protein||Aquaporin-like
OS06G0336500	17.922	2.07957	3.1074	0.0001577	0.0033449	CSLD5	Cellulose synthase
OS06G0338200	14.8102	1.26568	3.5486	9.0898e-05	0.0021113	P0427E01.36	Copper amine oxidase||Copper amine oxidase, C-terminal||Copper amine oxidase, N2-terminal||Copper amine oxidase, N2/N3-terminal||Copper amine oxidase, N3-terminal||Copper amine oxidase, N-terminal
OS06G0348800	3306.95	1231.99	1.4245	4.948e-10	4.8342e-08	GLK1	SANT/Myb domain||Myb domain, plants||Homeodomain-like||Myb domain||SANT/Myb domain||Myb domain, plants||Homeodomain-like||Myb domain||SANT/Myb domain||Myb domain, plants||Homeodomain-like||Myb domain
OS06G0356800	482.957	13.0777	5.2067	0.0035721	0.041319		Glycoside hydrolase, family 18, catalytic domain||Glycoside hydrolase, catalytic domain||Glycoside hydrolase, superfamily
OS06G0367100	147.81	361.177	-1.289	6.9835e-07	3.1319e-05	OSJNBA0015G09.14	Glycoside hydrolase, family 13, N-terminal||Glycosyl hydrolase, family 13, catalytic domain||Alpha-amylase, C-terminal all beta||Glycosyl hydrolase, family 13, all-beta||Glycoside hydrolase, catalytic domain||Immunoglobulin-like fold||Immunoglobulin E-set||Glycoside hydrolase, family 13||Glycoside hydrolase, superfamily||Alpha-amylase, C-terminal all beta||Glycosyl hydrolase, family 13, all-beta|…
OS06G0472000	1394.18	2447.59	-0.81195	0.00050546	0.0087177	MSRB1	Peptide methionine sulphoxide reductase MrsB||Mss4-like||Peptide methionine sulfoxide reductase||
OS06G0476200	1173.45	2005.64	-0.77331	0.0010521	0.015908	OSJNBA0026P23.2-1	Alpha-D-phosphohexomutase superfamily||Alpha-D-phosphohexomutase, alpha/beta/alpha domain I||Alpha-D-phosphohexomutase, alpha/beta/alpha domain II||Alpha-D-phosphohexomutase, alpha/beta/alpha domain III||Alpha-D-phosphohexomutase, alpha/beta/alpha I/II/III||Alpha-D-phosphohexomutase superfamily||Alpha-D-phosphohexomutase, alpha/beta/alpha domain I||Alpha-D-phosphohexomutase, alpha/beta/alpha doma…
OS06G0476900	44.3942	109.603	-1.3038	6.2077e-05	0.0015423
OS06G0480500	29.4434	89.2808	-1.6004	0.00025503	0.0049589	-//-
OS06G0483500	455.626	875.991	-0.94307	9.0091e-05	0.0021018
OS06G0486800	808.365	272.866	1.5668	0.00090133	0.014029		D-isomer specific 2-hydroxyacid dehydrogenase, catalytic domain||D-isomer specific 2-hydroxyacid dehydrogenase, NAD-binding||NAD(P)-binding domain||D-isomer specific 2-hydroxyacid dehydrogenase, NAD-binding domain conserved site 1||D-isomer specific 2-hydroxyacid dehydrogenase, NAD-binding domain conserved site
OS06G0494400	743.205	1742.13	-1.229	1.5887e-07	8.4076e-06	B1423D04.35	Multi antimicrobial extrusion protein
OS06G0496800	364.635	84.1501	2.1154	9.3706e-07	4.0536e-05	P0036C11.2	Protein kinase domain||Serine/threonine-protein kinase, active site||Protein kinase-like domain||Concanavalin A-like lectin/glucanase, subgroup||Protein kinase domain||Serine/threonine-protein kinase, active site||Protein kinase-like domain||Concanavalin A-like lectin/glucanase, subgroup
OS06G0498800	274.25	32.3416	3.084	7.7975e-24	4.1964e-21	P0596H06.13	Phosphatidylethanolamine-binding, conserved site||Phosphatidylethanolamine-binding protein PEBP
OS06G0500300	57.514	122.447	-1.0902	0.00020717	0.0042006	P0012H03.8
OS06G0501900	72.1796	12.1541	2.5702	1.1908e-09	1.0566e-07	OSJNBA0075M17.9	Cytochrome P450||Cytochrome P450, E-class, group I||Cytochrome P450, conserved site
OS06G0503400	4831.03	3054.91	0.6612	0.0043525	0.048053	P0564B04.17	Reticulon
OS06G0505700	28.1911	1.48696	4.2448	1.3751e-08	9.66e-07		Arabinogalactan peptide, AGP
OS06G0523100	1305.08	2764.37	-1.0828	2.9023e-06	0.00010997	OSJNBA0009J19.22
OS06G0523300	2132.64	739.809	1.5274	1.2204e-10	1.3549e-08	OSJNBA0009J19.26
OS06G0528700	59.8062	17.992	1.7329	1.6124e-05	0.00048252	P0001B01.30	Flavin monooxygenase FMO||Flavin monooxygenase-like
OS06G0539400	83.1866	161.158	-0.95405	0.00070722	0.011545	P0551A03.56	Amino acid/polyamine transporter I||Cationic amino acid transporter, C-terminal
OS06G0551800	59.294	129.404	-1.1259	0.00023327	0.0046177		Bulb-type lectin domain
OS06G0553001	104.79	0	Inf	1.4433e-12	2.1022e-10
OS06G0553100	203.982	1.36783	7.2204	3.5739e-19	1.3839e-16		Heat shock factor (HSF)-type, DNA-binding||Winged helix-turn-helix DNA-binding domain||Heat shock transcription factor, plant||Heat shock transcription factor family
OS06G0553800	11.0129	0	Inf	6.2798e-05	0.0015578	P0427B07.38-1	Plastocyanin-like||Cupredoxin
OS06G0554800	1196.67	3004.83	-1.3283	3.4607e-06	0.00012777	PDR12	ABC transporter-like||AAA+ ATPase domain||ABC-2 type transporter||Plant PDR ABC transporter associated||P-loop containing nucleoside triphosphate hydrolase||ABC-2 type transporter
OS06G0557100	190.791	446.276	-1.2259	0.0037262	0.042651	OSJNBA0090E14.8	Protein kinase domain||Leucine-rich repeat||Serine/threonine-protein kinase, active site||Protein kinase-like domain||Leucine-rich repeat-containing N-terminal, type 2||Protein kinase, ATP binding site||Protein kinase domain||Leucine-rich repeat||Serine/threonine-protein kinase, active site||Protein kinase-like domain||Leucine-rich repeat-containing N-terminal, type 2||Protein kinase, ATP binding…
OS06G0558300	47.022	16.2528	1.5326	0.00030325	0.0057009	OSJNBA0090E14.22	Multi antimicrobial extrusion protein
OS06G0559400	96.9959	6.19846	3.9679	0.0027056	0.033298	OSJNBA0090E14.34
OS06G0562700	598.42	288.066	1.0548	1.0336e-05	0.00032819	P0656E03.14	DBC1/CARP1
OS06G0565300	30.6943	4.22261	2.8618	3.0731e-06	0.00011534	P0513E02.14
OS06G0570100	33.2268	80.7489	-1.2811	0.00024287	0.0047631	OSJNBA0062E01.38	Cytochrome P450||Cytochrome P450, E-class, group I||Cytochrome P450, conserved site
OS06G0579100	250.639	1280.43	-2.353	2.6295e-06	0.0001012
OS06G0582400	252.137	110.02	1.1964	0.00011101	0.0024909
OS06G0590301	836.163	1655.13	-0.98509	3.0386e-05	0.00083246	P0633E08.23	Short-chain dehydrogenase/reductase SDR||Glucose/ribitol dehydrogenase||NAD(P)-binding domain
OS06G0590800	0.879971	15.4684	-4.1357	8.4492e-06	0.00027572	P0633E08.29	UDP-glucuronosyl/UDP-glucosyltransferase
OS06G0591200	8.83156	42.9329	-2.2813	4.8711e-05	0.0012514	P0633E08.36
OS06G0591400	12.9478	65.0808	-2.3295	5.2967e-08	3.1436e-06	P0502H06.8
OS06G0592500	2136.46	575.17	1.8932	3.3646e-12	4.6049e-10	P0502H06.26	Cro/C1-type helix-turn-helix domain||Lambda repressor-like, DNA-binding domain||Multiprotein bridging factor 1, N-terminal
OS06G0593100	294.498	159.835	0.88167	0.0011885	0.01752	P0502H06.31	UAA transporter
OS06G0593200	289.356	596.926	-1.0447	1.5519e-05	0.00046663	P0502H06.32	UDP-glucuronosyl/UDP-glucosyltransferase
OS06G0593800	759.094	1703.96	-1.1665	3.5542e-06	0.00013032	P0652A05.5	UDP-glucuronosyl/UDP-glucosyltransferase
OS06G0599200	42.7568	11.1205	1.9429	0.00072572	0.011751	CYP76M7	Cytochrome P450||Cytochrome P450, E-class, group I||Cytochrome P450, conserved site
OS06G0600400	10.9688	121.498	-3.4695	6.0305e-05	0.001505	CYP734A4	Cytochrome P450||Cytochrome P450, E-class, group I||Cytochrome P450, conserved site
OS06G0601500	341.812	775.337	-1.1816	1.2887e-06	5.3842e-05		Basic-leucine zipper domain
OS06G0602400	97.6373	16.8857	2.5316	4.5945e-09	3.5844e-07		RNA helicase, ATP-dependent, DEAD-box, conserved site||Helicase, C-terminal||DNA/RNA helicase, DEAD/DEAH box type, N-terminal||Helicase, superfamily 1/2, ATP-binding domain||P-loop containing nucleoside triphosphate hydrolase
OS06G0602800	690.741	296.224	1.2215	2.3572e-06	9.2602e-05	P0486H12.28	Glycosyl transferase, family 14
OS06G0603300	10.1587	0.69319	3.8733	0.0016256	0.022431	P0486H12.34	VQ
OS06G0607200	383.229	933.897	-1.2851	1.3032e-07	7.0133e-06		CRAL-TRIO domain||CRAL/TRIO, N-terminal domain
OS06G0611900	21643.2	45787.5	-1.081	3.3564e-06	0.00012436	B1142C05.6-1	Pyridoxal phosphate-dependent transferase, major region, subdomain 1||Pyridoxal phosphate-dependent transferase||Glycine cleavage system P-protein, N-terminal||Glycine cleavage system P protein||Pyridoxal phosphate-dependent transferase||Glycine cleavage system P protein
OS06G0614100	154.309	362.66	-1.2328	1.6522e-05	0.00049306	P0691E09.5	Basic-leucine zipper domain||Transcription factor TGA like domain
OS06G0618700	91.8343	33.6429	1.4487	8.0619e-05	0.0019261	P0012B02.16	VQ
OS06G0625400	4872.49	8479.57	-0.79933	0.00071069	0.011566	OSJNBA0029G06.38-1	Peptidase M16, C-terminal domain||Peptidase M16 domain||Metalloenzyme, LuxS/M16 peptidase-like||Peptidase M16, C-terminal domain||Peptidase M16 domain||Metalloenzyme, LuxS/M16 peptidase-like
OS06G0625900	139.768	47.2624	1.5643	7.9362e-07	3.5047e-05	HAK10	K+ potassium transporter
OS06G0626050	47.2241	12.1958	1.9531	7.7131e-05	0.0018525		K+ potassium transporter
OS06G0632200	154.937	75.3458	1.0401	0.0004229	0.0075059	P0505A04.10-2	Tryptophan synthase beta subunit-like PLP-dependent enzymes superfamily||Tryptophan synthase, beta chain-like||Tryptophan synthase beta chain/beta chain-like||Tryptophan synthase beta subunit-like PLP-dependent enzymes superfamily||Tryptophan synthase, beta chain-like||Tryptophan synthase beta chain/beta chain-like
OS06G0633800	14766.1	8288.05	0.83318	0.00010786	0.0024376	P0505A04.37	Amino acid transporter, transmembrane
OS06G0634300	2318.01	3946.82	-0.76781	0.00092873	0.014371	OSJNBA0019I19.6	NUDIX hydrolase domain||Nudix hydrolase 6-like||NUDIX hydrolase domain-like||NUDIX hydrolase, conserved site||NUDIX hydrolase||NUDIX hydrolase domain||Nudix hydrolase 6-like||NUDIX hydrolase domain-like||NUDIX hydrolase, conserved site||NUDIX hydrolase
OS06G0636600	221.526	77.7533	1.5105	8.5963e-08	4.8396e-06	OSJNBA0019I19.51	Protein kinase domain||Serine-threonine/tyrosine-protein kinase catalytic domain||Serine/threonine-protein kinase, active site||Protein kinase-like domain||Serine/threonine-protein kinase HT1, plant
OS06G0637500	147.267	45.2662	1.7019	4.0135e-05	0.0010584	P0523F01.10	SANT/Myb domain||Homeodomain-like||Myb domain
OS06G0638200	1584.86	2495.11	-0.65475	0.0044098	0.048551	P0523F01.20	Uncharacterised protein family UPF0047
OS06G0646000	2699.37	6223.06	-1.205	2.6872e-07	1.3437e-05	OJ1226_A12.7	Methyltransferase type 11||S-adenosyl-L-methionine-dependent methyltransferase-like||Methyltransferase type 11||S-adenosyl-L-methionine-dependent methyltransferase-like
OS06G0647100	511.236	950.942	-0.89537	0.00021665	0.0043761	OJ1226_A12.25	Ribosomal protein L35, non-mitochondrial||Ribosomal protein L35, conserved site||Ribosomal protein L35
OS06G0647400	767.266	199.489	1.9434	3.1834e-05	0.00086614	OSJNBA0062J02.12	Peptidase S28||Alpha/Beta hydrolase fold
OS06G0648500	142.529	72.0128	0.98493	0.00068019	0.011195	OSJNBA0062J02.24
OS06G0650900	621.373	271.348	1.1953	0.0020256	0.026612	P0453H04.34-1	||DnaJ domain
OS06G0651200	652.558	133.295	2.2915	3.6382e-09	2.8808e-07	P0453H04.37
OS06G0652000	1165.02	1917.27	-0.71869	0.0028411	0.03459	P0453H04.42	DNA-directed RNA polymerase, phage-type||DNA-directed RNA polymerase, helix hairpin domain||DNA-directed RNA polymerase N-terminal domain||DNA-directed RNA polymerase, phage-type
OS06G0652300	215.409	74.185	1.5379	2.391e-06	9.361e-05		NAD-dependent epimerase/dehydratase||NAD(P)-binding domain||GDP-L-fucose synthase
OS06G0654400	672.628	333.301	1.013	0.0026776	0.03303	P0709F06.15
OS06G0654900	8746.11	5175.53	0.75694	0.0012775	0.018538		CCT domain
OS06G0656300	325.471	83.918	1.9555	3.2975e-12	4.5523e-10		Uncharacterised protein family UPF0497, trans-membrane plant subgroup||Uncharacterised protein family UPF0497, trans-membrane plant
OS06G0661800	773.19	1324.48	-0.77653	0.00070904	0.011563	CRYD	Cryptochrome/DNA photolyase, class 1||DNA photolyase, FAD-binding/Cryptochrome, C-terminal||DNA photolyase, N-terminal||Cryptochrome, DASH||Rossmann-like alpha/beta/alpha sandwich fold||Cryptochrome/DNA photolyase, class 1||DNA photolyase, FAD-binding/Cryptochrome, C-terminal||DNA photolyase, N-terminal||Cryptochrome, DASH||Rossmann-like alpha/beta/alpha sandwich fold
OS06G0664200	142.892	337.376	-1.2394	3.4992e-06	0.00012889	P0473H04.3-1	Fructose-1,6-bisphosphatase class 1/Sedoheputulose-1,7-bisphosphatase||Fructose-1,6-bisphosphatase||
OS06G0668200	138.669	34.2682	2.0167	1.5204e-09	1.3154e-07	P0686E06.13	Phosphoglycerate kinase||Phosphoglycerate kinase, N-terminal||Phosphoglycerate kinase, C-terminal||Phosphoglycerate kinase, conserved site
OS06G0669400	23241.7	36952.7	-0.66896	0.0034242	0.039984	FTSH2	Peptidase M41||AAA+ ATPase domain||ATPase, AAA-type, core||ATPase, AAA-type, conserved site||Peptidase, FtsH||P-loop containing nucleoside triphosphate hydrolase||Peptidase M41||AAA+ ATPase domain||ATPase, AAA-type, core||ATPase, AAA-type, conserved site||Peptidase, FtsH||P-loop containing nucleoside triphosphate hydrolase||
OS06G0670000	586.352	1025.81	-0.80693	0.0005138	0.0088423	MCSU3	Aminotransferase, class V/Cysteine desulfurase||Molybdenum cofactor sulfurase, C-terminal||MOSC, N-terminal beta barrel||Pyruvate kinase-like, insert domain||Pyridoxal phosphate-dependent transferase, major region, subdomain 1||Pyridoxal phosphate-dependent transferase, major region, subdomain 2||Pyridoxal phosphate-dependent transferase||Molybdenum cofactor sulfurase
OS06G0670300	95.9504	14.0216	2.7746	4.545e-13	7.3255e-11	P0485A07.2	SANT/Myb domain||Myb domain, plants||Homeodomain-like||Myb domain
OS06G0671000	2.03972	21.6884	-3.4105	4.0694e-06	0.000146	HAK13	K+ potassium transporter
OS06G0671600	4.42072	60.1264	-3.7656	3.8867e-05	0.0010293	OSJNBA0032M14.11
OS06G0672801	182.71	103.105	0.82545	0.0038993	0.044208
OS06G0674100	15.9798	44.344	-1.4725	0.00081415	0.012919	B1472F02.11
OS06G0675700	98.5525	35.611	1.4686	0.00014534	0.0031245		Glycoside hydrolase, family 31||Galactose mutarotase-like domain||Aldolase-type TIM barrel||Glycoside hydrolase, superfamily||Glycoside hydrolase family 31, N-terminal domain
OS06G0678500	638.419	174.653	1.87	1.6738e-13	2.9858e-11	B1153E06.42
OS06G0681200	824.193	3.33131	7.9508	7.0271e-16	1.785e-13	P0547F09.13	Plastocyanin-like||Cupredoxin
OS06G0682900	1587.19	424.006	1.9043	3.1473e-15	7.4025e-13	P0547F09.36	(2R)-phospho-3-sulpholactate synthase, ComA||Aldolase-type TIM barrel||Peptidase S8, subtilisin-related
OS06G0683100	147.338	10.7352	3.7787	1.2806e-06	5.3573e-05	P0547F09.38	NAD-dependent epimerase/dehydratase||NAD(P)-binding domain
OS06G0683800	32.5359	84.4888	-1.3767	8.104e-05	0.0019333	P0009H10.13
OS06G0683950	52.2733	13.3022	1.9744	5.0725e-05	0.0012906	P0009H10.16	Armadillo||Armadillo-like helical||Armadillo-type fold
OS06G0686400	316.998	66.0434	2.263	6.1562e-06	0.00021041	P0623A10.9-1	Bifunctional inhibitor/plant lipid transfer protein/seed storage helical domain
OS06G0687600	63.8791	154.917	-1.2781	1.6636e-05	0.000496	P0623A10.29	Xylan biosynthesis protein IRX15/IRX15L||Putative polysaccharide biosynthesis protein
OS06G0689600	56.9182	134.963	-1.2456	8.2515e-05	0.0019611		Protein kinase domain||Serine/threonine-protein kinase, active site||Protein kinase-like domain||Concanavalin A-like lectin/glucanase, subgroup||Protein kinase, ATP binding site
OS06G0693100	16.7281	62.1347	-1.8931	0.00087524	0.013697	P0532H03.41	NB-ARC||P-loop containing nucleoside triphosphate hydrolase
OS06G0693200	26.897	1.95268	3.7839	1.1372e-07	6.2361e-06	P0532H03.44-2	Protein kinase domain||Serine/threonine-protein kinase, active site||Protein kinase-like domain||Protein kinase, ATP binding site||Protein kinase domain||Serine-threonine/tyrosine-protein kinase catalytic domain||Protein kinase-like domain||Protein kinase, ATP binding site
OS06G0695600	216.992	123.484	0.81332	0.0026451	0.032693	P0622F03.23	Zinc finger, RING-type||Zinc finger, RING/FYVE/PHD-type
OS06G0695700	32.2016	5.04112	2.6753	0.0033612	0.039395	P0622F03.25	Calmodulin-binding domain, plant
OS06G0697000	5.77901	0	Inf	0.004591	0.049956	P0028E05.23	Glycoside hydrolase, family 16||Glycoside hydrolase, family 16, active site||Beta-glucanase||Concanavalin A-like lectin/glucanases superfamily||Concanavalin A-like lectin/glucanase, subgroup||Glycoside hydrolase, family 16||Glycoside hydrolase, family 16, active site||Concanavalin A-like lectin/glucanases superfamily||Xyloglucan endo-transglycosylase, C-terminal||Concanavalin A-like lectin/glucan…
OS06G0697200	492.362	77.9189	2.6597	2.3005e-22	1.1068e-19		Helicase, C-terminal||Zinc finger, CCHC-type||DNA/RNA helicase, DEAD/DEAH box type, N-terminal||Helicase, superfamily 1/2, ATP-binding domain||RNA helicase, DEAD-box type, Q motif||P-loop containing nucleoside triphosphate hydrolase
OS06G0698200	8.93402	0.806136	3.4702	0.0032407	0.038324	HOX18	Homeobox domain||Leucine zipper, homeobox-associated||Homeodomain-like||Homeobox, conserved site
OS06G0698300	526.572	151.247	1.7997	1.2641e-05	0.00039082		Protein phosphatase 2C, manganese/magnesium aspartate binding site||Protein phosphatase 2C (PP2C)-like domain||Protein phosphatase 2C
OS06G0698400	35.6788	10.0761	1.8241	0.00039075	0.0070102		RNA recognition motif domain||Nucleotide-binding, alpha-beta plait
OS06G0699301	23.5513	68.4941	-1.5402	0.0001794	0.0037159
OS06G0699600	1342.41	2448.49	-0.86707	0.00018182	0.0037562	P0468G03.13	CCT domain
OS06G0699700	426.028	948.137	-1.1541	1.2158e-06	5.1269e-05	P0468G03.14	ADC synthase||Para-aminobenzoate synthase, component I||Chorismate binding, C-terminal||Anthranilate synthase component I - like
OS06G0701700	396.784	6.78489	5.8699	7.2764e-08	4.1779e-06	HKT1	Cation transporter
OS06G0702700	1141.48	2391.35	-1.0669	6.62e-06	0.00022409	OJ1215_E11.2	AIG2-like||Butirosin biosynthesis, BtrG-like
OS06G0703800	297.267	159.957	0.89408	0.0007818	0.012506	OJ1215_E11.15	Activator of Hsp90 ATPase, N-terminal
OS06G0704200	99.6797	221.716	-1.1533	0.0024438	0.030915
OS06G0704700	2217.17	4023.73	-0.85981	0.00019502	0.0040065	P0018H04.3	Galactose-binding domain-like||NADH:ubiquinone oxidoreductase intermediate-associated protein 30||NAD(P)-binding domain
OS06G0705000	37.6719	15.1496	1.3142	0.0030577	0.036706	P0018H04.8	Exostosin-like||EXTL2, alpha-1,4-N-acetylhexosaminyltransferase||Nucleotide-diphospho-sugar transferases
OS06G0705400	13.447	0	Inf	6.0278e-05	0.001505	P0018H04.13-1	||Bifunctional inhibitor/plant lipid transfer protein/seed storage helical domain
OS06G0710001	54.2352	16.7387	1.696	5.2102e-05	0.0013203	P0655A07.22
OS06G0710300	1656.64	478.225	1.7925	1.3511e-12	1.986e-10	P0655A07.23	Uncharacterised protein family UPF0114||Uncharacterised protein family UPF0114, plant
OS06G0710700	127.647	0.340411	8.5507	0.00022357	0.0044802	P0655A07.28	Transferase||Chloramphenicol acetyltransferase-like domain
OS06G0710800	63.5382	29.3646	1.1135	0.0027222	0.03345	P0655A07.30	Pentatricopeptide repeat||Tetratricopeptide-like helical
OS06G0711700	428.38	1144.36	-1.4176	3.128e-06	0.00011657	OJ1663_H12.8	Galactose oxidase, beta-propeller
OS06G0712700	265.563	143.306	0.88995	0.0010993	0.016449	MADS16	Transcription factor, MADS-box||Transcription factor, K-box
OS06G0713000	210.03	99.9446	1.0714	0.00010838	0.0024458	OJ1663_H12.37	Zinc finger, B-box
OS06G0713800	66.4468	4.13902	4.0048	1.402e-05	0.0004273	AMY2A	Alpha amylase||Glycosyl hydrolase, family 13, catalytic domain||Glycosyl hydrolase, family 13, subfamily, catalytic domain||Alpha-amylase, C-terminal beta-sheet||Alpha-amylase, plant||Glycosyl hydrolase, family 13, all-beta||Glycoside hydrolase, catalytic domain||Glycoside hydrolase, family 13||Glycoside hydrolase, superfamily
OS06G0716100	2062.06	400.507	2.3642	1.7095e-05	0.00050729		DnaJ domain||DnaJ domain, conserved site
OS06G0716700	3029.05	1473.53	1.0396	3.846e-05	0.0010224	P0481E08.35	Heat shock protein Hsp90 family||Histidine kinase-like ATPase, ATP-binding domain||Heat shock protein Hsp90, conserved site||Ribosomal protein S5 domain 2-type fold||Heat shock protein Hsp90, N-terminal||Heat shock protein Hsp90 family||Histidine kinase-like ATPase, ATP-binding domain||Heat shock protein Hsp90, conserved site||Ribosomal protein S5 domain 2-type fold||Heat shock protein Hsp90, N-t…
OS06G0725300	5.33143	25.2226	-2.2421	8.9724e-05	0.0020972	EXLA4	Expansin/pollen allergen, DPBB domain||Expansin, cellulose-binding-like domain||RlpA-like double-psi beta-barrel domain||Barwin-like endoglucanase
OS06G0725900	18643.6	29642.6	-0.66899	0.0042577	0.047302	FTSH1	Peptidase M41||AAA+ ATPase domain||ATPase, AAA-type, core||ATPase, AAA-type, conserved site||Peptidase, FtsH||P-loop containing nucleoside triphosphate hydrolase||Peptidase M41||ATPase, AAA-type, core||ATPase, AAA-type, conserved site||Peptidase, FtsH||P-loop containing nucleoside triphosphate hydrolase
OS06G0728000	4085.12	9124.96	-1.1594	0.0001235	0.0027269	P0017G10.31	High mobility group box domain
OS06G0731000	45.8548	0	Inf	1.247e-12	1.8417e-10
OS06G0731200	318.719	545.923	-0.77641	0.0022059	0.02851	B1206D04.17	ABC transporter-like||AAA+ ATPase domain||ABC transporter, conserved site||P-loop containing nucleoside triphosphate hydrolase
OS07G0100200	2396.05	5373.16	-1.1651	4.7568e-07	2.2644e-05	PDX11	Vitamin B6 biosynthesis protein||Ribulose-phosphate binding barrel||Aldolase-type TIM barrel
OS07G0102100	336.202	186.087	0.85335	0.0029503	0.035633	HAK22	K+ potassium transporter
OS07G0103500	19.5156	0.459541	5.4083	1.3472e-07	7.2136e-06	P0446F04.116	Oxoglutarate/iron-dependent dioxygenase||Non-haem dioxygenase N-terminal domain||Isopenicillin N synthase-like
OS07G0104500	25.9949	0.799952	5.0222	2.397e-06	9.3731e-05	P0617C02.103	Plant peroxidase||Haem peroxidase, plant/fungal/bacterial||Haem peroxidase||Peroxidases heam-ligand binding site
OS07G0108800	111.905	29.801	1.9088	2.9048e-08	1.8633e-06	TPKB	Two pore domain potassium channel||Two pore domain potassium channel domain||EF-Hand 1, calcium-binding site
OS07G0109700	209.283	89.182	1.2306	1.6974e-05	0.00050463	OJ1567_G09.121
OS07G0110000	145.806	369.225	-1.3405	1.7671e-07	9.2894e-06
OS07G0111400	40.167	88.8552	-1.1454	0.0008847	0.013797	OJ1123_C12.118	DNA-binding WRKY
OS07G0113500	93.8035	176.755	-0.91403	0.00095588	0.014712	OJ1513_F02.122	Pentatricopeptide repeat||Tetratricopeptide-like helical
OS07G0114000	204.893	81.6277	1.3277	2.1005e-06	8.3577e-05		Protein phosphatase 2C, manganese/magnesium aspartate binding site||Protein phosphatase 2C (PP2C)-like domain||Protein phosphatase 2C
OS07G0119100	258.588	148.324	0.8019	0.0030136	0.036287	P0022B05.105
OS07G0119300	1666.35	850.38	0.97051	2.31e-05	0.00065723	P0022B05.109	SANT/Myb domain||Myb domain, plants||Homeodomain-like||Myb domain
OS07G0119800	14.2541	0	Inf	1.8065e-06	7.3165e-05	P0022B05.116	Protein of unknown function DUF538
OS07G0120300	18.0036	4.33556	2.054	0.0036705	0.042196	P0022B05.124	Protein of unknown function DUF538
OS07G0121800	52.4147	172.264	-1.7166	3.3181e-05	0.0008974	P0022B05.143	Protein of unknown function DUF1719, Oryza sativa
OS07G0122000	62.5408	397.003	-2.6663	1.1925e-06	5.035e-05	P0022B05.146	Protein of unknown function DUF1719, Oryza sativa
OS07G0122100	12.8362	53.5969	-2.0619	1.5278e-06	6.2839e-05	P0022B05.147	Protein of unknown function DUF1719, Oryza sativa
OS07G0123900	433.011	158.222	1.4525	1.1779e-08	8.4234e-07	OJ1007_H09.103
OS07G0129300	229.658	100.216	1.1964	1.1749e-05	0.00036611	OSJNBA0088O14.11	Cysteine-rich secretory protein, allergen V5/Tpx-1-related||Ves allergen||CAP domain||Allergen V5/Tpx-1-related, conserved site
OS07G0130100	38.3004	9.7434	1.9749	0.00043122	0.007628	P0483E09.6	Protein kinase domain||Legume lectin domain||Serine/threonine-protein kinase, active site||Concanavalin A-like lectin/glucanases superfamily||Protein kinase-like domain||Concanavalin A-like lectin/glucanase, subgroup||Protein kinase, ATP binding site||Legume lectin, beta chain, Mn/Ca-binding site
OS07G0130800	4.05475	16.0424	-1.9842	0.003879	0.044042	P0483E09.14	Protein kinase domain||Legume lectin domain||Serine/threonine-protein kinase, active site||Concanavalin A-like lectin/glucanases superfamily||Protein kinase-like domain||Concanavalin A-like lectin/glucanase, subgroup||Protein kinase, ATP binding site
OS07G0131001	129.304	303.929	-1.233	6.1771e-06	0.00021067
OS07G0134000	16.8439	45.3172	-1.4278	0.0012317	0.018027	OJ1118_D07.26-2	Amino acid transporter, transmembrane
OS07G0141400	16928.8	9653.93	0.8103	0.0021942	0.028391	OJ1351_C05.112	Photosystem II PsbP, oxygen evolving complex||Twin-arginine translocation pathway, signal sequence||Mog1/PsbP, alpha/beta/alpha sandwich||Photosystem II PsbP, oxygen evolving complex||Twin-arginine translocation pathway, signal sequence||Mog1/PsbP, alpha/beta/alpha sandwich
OS07G0142200	9.17812	0.799952	3.5202	0.0026164	0.032489	OJ1351_C05.121
OS07G0142900	4464.82	761.335	2.552	9.9218e-05	0.0022632	OJ1351_C05.128	Aldo/keto reductase||Aldo/keto reductase, conserved site||NADP-dependent oxidoreductase domain
OS07G0143600	48.5272	93.8871	-0.95213	0.0028617	0.034787	OJ1343_B12.110
OS07G0147500	9293.09	1626.13	2.5147	0.00073336	0.011856	OJ1470_H06.117	Photosystem II PsbR
OS07G0147550	124.796	1.84592	6.0791	5.1219e-07	2.3952e-05	P0022E03.16	Photosystem II PsbR
OS07G0147600	46.7968	2.87952	4.0225	3.9894e-09	3.1432e-07	P0022E03.17	Protein kinase domain||Serine/threonine-protein kinase, active site||Protein kinase-like domain||Concanavalin A-like lectin/glucanase, subgroup||Protein kinase, ATP binding site||Malectin-like carbohydrate-binding domain||Protein kinase domain||Serine/threonine-protein kinase, active site||Protein kinase-like domain||Concanavalin A-like lectin/glucanase, subgroup||Protein kinase, ATP binding site…
OS07G0148200	15.0217	0.799952	4.231	0.0023221	0.02973	P0022E03.24	UDP-glucuronosyl/UDP-glucosyltransferase
OS07G0148900	10387	5705.84	0.86427	0.00010044	0.0022886	P0022E03.39	Photosystem I PsaG/PsaK protein||Photosystem I PsaG/PsaK, plant||Photosystem I PsaK, reaction centre, plant||Photosystem I PsaG/PsaK domain
OS07G0150100	2502.9	899.396	1.4766	9.8112e-10	8.9262e-08	OJ1027_G06.20	Domain of unknown function DUF221||Domain of unknown function DUF4463
OS07G0151200	337.485	173.761	0.95772	0.00092055	0.014283	OJ1048_C10.5	Sugar/inositol transporter||General substrate transporter||Sugar transporter, conserved site||Major facilitator superfamily domain, general substrate transporter||Major facilitator superfamily domain
OS07G0152900	557.272	1158.41	-1.0557	0.0029056	0.035244	GLO5	FMN-dependent dehydrogenase||FMN-dependent alpha-hydroxy acid dehydrogenase, active site||Alpha-hydroxy acid dehydrogenase, FMN-dependent||Aldolase-type TIM barrel||FMN-dependent dehydrogenase||Aldolase-type TIM barrel||FMN-dependent dehydrogenase||FMN-dependent alpha-hydroxy acid dehydrogenase, active site||Alpha-hydroxy acid dehydrogenase, FMN-dependent||Aldolase-type TIM barrel||FMN-dependent …
OS07G0154100	18.146	0.340411	5.7362	2.4333e-05	0.00068801	OSJNBB0050B07.21	Carotenoid oxygenase
OS07G0154900	42.6551	18.0895	1.2376	0.0045953	0.049986
OS07G0155100	555.328	268.358	1.0492	1.5518e-05	0.00046663	OSJNBA0024L18.9	FAD dependent oxidoreductase
OS07G0157700	59.9703	25.6558	1.225	0.0013535	0.019378
OS07G0159600	22.8677	2.17396	3.3949	5.638e-06	0.00019437	OJ1714_H10.111	Zinc finger, RING-type||Zinc finger, RING/FYVE/PHD-type
OS07G0159800	1283.33	810.306	0.66335	0.0040164	0.045255	OJ1714_H10.115	MD-2-related lipid-recognition domain||Immunoglobulin E-set||MD-2-related lipid-recognition domain||Immunoglobulin E-set
OS07G0159900	115.265	55.9505	1.0427	0.0011658	0.017241	OJ1714_H10.116	Glutaredoxin||Thioredoxin-like fold
OS07G0160300	261.186	126.094	1.0506	0.00013061	0.0028621	OJ1714_H10.123	P-loop containing nucleoside triphosphate hydrolase
OS07G0162100	2321.07	3731.95	-0.68514	0.0024404	0.030907	OJ1714_H10.144	3-oxo-5-alpha-steroid 4-dehydrogenase, C-terminal
OS07G0162200	33.2272	86.5036	-1.3804	0.0016754	0.023	OJ1714_H10.145	Zein-binding domain
OS07G0162400	751.746	212.212	1.8247	1.6429e-05	0.00049074	OJ1714_H10.149	Lipase, GDXG, active site||Alpha/beta hydrolase fold-3||Alpha/Beta hydrolase fold
OS07G0162450	208.7	6.30837	5.048	7.6647e-34	8.3921e-31	OJ1714_H10.151	Protein of unknown function DUF3778
OS07G0162600	447.615	99.66	2.1672	0.00086064	0.013502	OJ1714_H10.153	Alpha/beta hydrolase fold-3||Alpha/Beta hydrolase fold
OS07G0164800	576.052	180.586	1.6735	1.4825e-11	1.8533e-09	P0039H02.109
OS07G0168000	646.363	1163.95	-0.84862	0.00046348	0.0080948	PNP1	Exoribonuclease, phosphorolytic domain 1||Ribosomal protein S1, RNA-binding domain||K Homology domain||K Homology domain, type 1||Polyribonucleotide nucleotidyltransferase||Nucleic acid-binding, OB-fold||Exoribonuclease, phosphorolytic domain 2||Polyribonucleotide nucleotidyltransferase, RNA-binding domain||Ribosomal protein S5 domain 2-type fold||RNA-binding domain, S1||PNPase/RNase PH domain
OS07G0170000	7.73364	28.3156	-1.8724	0.00043265	0.007649	OSJNBA0050F10.22	Short-chain dehydrogenase/reductase SDR||Glucose/ribitol dehydrogenase||NAD(P)-binding domain||Short-chain dehydrogenase/reductase, conserved site
OS07G0171100	5127.16	8146.98	-0.66811	0.0042754	0.047432	OSJNBA0050F10.39-1	Tetratricopeptide-like helical||Tetratricopeptide repeat-containing domain||Tetratricopeptide repeat||PDZ domain||Tetratricopeptide-like helical||Tetratricopeptide repeat-containing domain||Tetratricopeptide repeat
OS07G0174400	9.65114	0.459541	4.3924	0.00060983	0.010218	OJ1656_E11.116	Plant lipid transfer protein/Par allergen||Bifunctional inhibitor/plant lipid transfer protein/seed storage helical domain
OS07G0175600	59.9967	10.8884	2.4621	0.00017789	0.0036892	OJ1656_E11.137	Plant lipid transfer protein/Par allergen||Bifunctional inhibitor/plant lipid transfer protein/seed storage helical domain
OS07G0175900	41.4727	17.2044	1.2694	0.0033101	0.038898	P0534H07.8	Inositol polyphosphate-related phosphatase||Endonuclease/exonuclease/phosphatase
OS07G0176900	2341.64	4041.93	-0.78753	0.0010785	0.016222	P0534H07.29-1	Ribose 5-phosphate isomerase, type A||Ribose-5-phosphate isomerase, type A, subgroup||Ribose 5-phosphate isomerase, type A||Ribose-5-phosphate isomerase, type A, subgroup
OS07G0178700	19846.9	41692.5	-1.0709	0.0013187	0.01899	OJ1361_E02.117	Chlorophyll A-B binding protein||Chlorophyll a/b binding protein domain
OS07G0179300	233.996	1057.47	-2.1761	4.6325e-18	1.5988e-15	ARSM2	Methyltransferase type 11||S-adenosyl-L-methionine-dependent methyltransferase-like
OS07G0181500	749.097	107.42	2.8019	4.4329e-22	2.1008e-19	OJ1014_E09.37	Protein of unknown function DUF506, plant
OS07G0185200	826.43	327.682	1.3346	2.6485e-07	1.3264e-05	OJ1046_F10.130-1	START domain||START-like domain||START domain||START-like domain
OS07G0187400	1917.87	3235.33	-0.75441	0.00099952	0.015258	P0506C07.29	AAA+ ATPase domain||ATPase, AAA-type, core||P-loop containing nucleoside triphosphate hydrolase
OS07G0187700	500.301	223.087	1.1652	0.0033262	0.039035	OSJNBB0084L07.11	WD40 repeat||WD40/YVTN repeat-like-containing domain||WD40-repeat-containing domain
OS07G0187900	361.002	63.6094	2.5047	2.1757e-05	0.00062405	OSJNBB0084L07.13	Nodulin-like||Major facilitator superfamily||Major facilitator superfamily domain, general substrate transporter
OS07G0190800	362.717	103.966	1.8027	0.0013353	0.019185		Thioredoxin||Thioredoxin-like fold||Thioredoxin domain||Thioredoxin, conserved site
OS07G0194100	85.8277	28.0433	1.6138	5.8287e-06	0.00020029	OJ1715_A07.1	Protein kinase domain||Kinase associated domain 1 (KA1)||Serine/threonine- / dual specificity protein kinase, catalytic domain||Serine/threonine-protein kinase, active site||Protein kinase-like domain||Ubiquitin-associated/translation elongation factor EF1B, N-terminal, eukaryote||KA1 domain/Ssp2 C-terminal domain
OS07G0194800	221.188	109.344	1.0164	0.00022375	0.0044802	OJ1715_A07.11-1	Galectin, carbohydrate recognition domain||Glycosyl transferase, family 31||Concanavalin A-like lectin/glucanases superfamily||Concanavalin A-like lectin/glucanase, subgroup||Nucleotide-diphospho-sugar transferases||Galectin, carbohydrate recognition domain||Glycosyl transferase, family 31||Concanavalin A-like lectin/glucanases superfamily||Concanavalin A-like lectin/glucanase, subgroup||Nucleoti…
OS07G0204800	381.365	668.008	-0.80869	0.00080317	0.012774
OS07G0204900	2187.08	4436.04	-1.0203	1.2148e-05	0.00037669	P0431A02.33	Amine oxidase||Zeta-carotene desaturase||NAD(P)-binding domain||Amine oxidase||Zeta-carotene desaturase||Amine oxidase
OS07G0209100	884.331	8.25791	6.7427	1.1115e-32	1.0694e-29	OJ1136_A05.22	Glycosyl hydrolases 36||Aldolase-type TIM barrel||Glycoside hydrolase, superfamily
OS07G0221300	19.5171	46.4901	-1.2522	0.002462	0.031052
OS07G0223766	455.168	273.644	0.7341	0.0025212	0.031604
OS07G0226200	85.5781	32.9669	1.3762	0.0025182	0.031592
OS07G0230600	37.2589	4.82602	2.9487	1.8689e-07	9.7442e-06	OSJNBA0016A21.136
[truncated: 922 more rows]
