# Supplementary material for: Transcriptomic analysis of OsRUS1 overexpression rice lines with rapid and dynamic leaf rolling morphology
Source: Sci Rep. 2022 Apr 25;12:6736. doi: 10.1038/s41598-022-10784-x (PMC9038715; doi:10.1038/s41598-022-10784-x)
Supplement: Supplementary file 11 — Supplementary Table S4. [file 41598_2022_10784_MOESM11_ESM.xlsx]

## Sheet: Sheet1
Supplementary Table S4. List of genes that were expressed in WT and OsRUS1-OX
WT	OsRUS1-OX	WT and OsRUS1-OX
EPlOSAG00000000183	EPlOSAG00000000293	EPlOSAG00000000011
EPlOSAG00000000248	EPlOSAG00000000312	EPlOSAG00000000120
EPlOSAG00000000254	EPlOSAG00000000524	EPlOSAG00000000129
EPlOSAG00000000257	EPlOSAG00000000528	EPlOSAG00000000139
EPlOSAG00000000464	EPlOSAG00000000606	EPlOSAG00000000151
EPlOSAG00000000571	EPlOSAG00000000609	EPlOSAG00000000153
EPlOSAG00000001130	EPlOSAG00000000895	EPlOSAG00000000162
EPlOSAG00000001142	EPlOSAG00000000897	EPlOSAG00000000169
EPlOSAG00000001286	EPlOSAG00000000957	EPlOSAG00000000177
EPlOSAG00000002225	EPlOSAG00000000958	EPlOSAG00000000181
EPlOSAG00000002416	EPlOSAG00000001573	EPlOSAG00000000213
EPlOSAG00000002526	EPlOSAG00000001799	EPlOSAG00000000220
EPlOSAG00000002706	EPlOSAG00000002060	EPlOSAG00000000233
EPlOSAG00000002724	EPlOSAG00000002237	EPlOSAG00000000237
EPlOSAG00000002843	EPlOSAG00000002371	EPlOSAG00000000238
EPlOSAG00000002955	EPlOSAG00000002411	EPlOSAG00000000253
EPlOSAG00000003136	EPlOSAG00000002482	EPlOSAG00000000258
EPlOSAG00000003288	EPlOSAG00000002833	EPlOSAG00000000270
EPlOSAG00000003499	EPlOSAG00000003014	EPlOSAG00000000294
EPlOSAG00000003705	EPlOSAG00000003283	EPlOSAG00000000323
EPlOSAG00000003899	EPlOSAG00000003295	EPlOSAG00000000331
EPlOSAG00000003937	EPlOSAG00000003314	EPlOSAG00000000348
EPlOSAG00000003973	EPlOSAG00000003378	EPlOSAG00000000378
EPlOSAG00000004055	EPlOSAG00000003410	EPlOSAG00000000407
EPlOSAG00000004074	EPlOSAG00000003469	EPlOSAG00000000424
EPlOSAG00000004076	EPlOSAG00000003476	EPlOSAG00000000456
EPlOSAG00000004085	EPlOSAG00000003881	EPlOSAG00000000470
EPlOSAG00000004322	EPlOSAG00000003893	EPlOSAG00000000514
EPlOSAG00000004359	EPlOSAG00000003900	EPlOSAG00000000515
EPlOSAG00000004392	EPlOSAG00000003903	EPlOSAG00000000543
EPlOSAG00000004435	EPlOSAG00000003913	EPlOSAG00000000551
EPlOSAG00000004602	EPlOSAG00000003984	EPlOSAG00000000564
EPlOSAG00000004671	EPlOSAG00000004174	EPlOSAG00000000569
EPlOSAG00000004713	EPlOSAG00000004183	EPlOSAG00000000570
EPlOSAG00000004714	EPlOSAG00000004194	EPlOSAG00000000576
EPlOSAG00000004735	EPlOSAG00000004279	EPlOSAG00000000624
EPlOSAG00000004746	EPlOSAG00000004283	EPlOSAG00000000645
EPlOSAG00000004761	EPlOSAG00000004297	EPlOSAG00000001976
EPlOSAG00000004840	EPlOSAG00000004321	EPlOSAG00000002057
EPlOSAG00000005132	EPlOSAG00000004406	EPlOSAG00000002094
EPlOSAG00000005376	EPlOSAG00000004410	EPlOSAG00000002138
EPlOSAG00000006254	EPlOSAG00000004421	EPlOSAG00000002140
EPlOSAG00000006632	EPlOSAG00000004519	EPlOSAG00000002156
EPlOSAG00000006737	EPlOSAG00000004678	EPlOSAG00000002160
EPlOSAG00000006745	EPlOSAG00000004719	EPlOSAG00000002161
EPlOSAG00000006814	EPlOSAG00000004748	EPlOSAG00000002168
EPlOSAG00000006902	EPlOSAG00000004937	EPlOSAG00000002169
EPlOSAG00000007326	EPlOSAG00000004951	EPlOSAG00000002191
EPlOSAG00000007493	EPlOSAG00000005443	EPlOSAG00000002192
EPlOSAG00000008036	EPlOSAG00000005605	EPlOSAG00000002210
EPlOSAG00000008647	EPlOSAG00000005776	EPlOSAG00000002236
EPlOSAG00000008688	EPlOSAG00000005865	EPlOSAG00000002274
EPlOSAG00000008710	EPlOSAG00000006620	EPlOSAG00000002275
EPlOSAG00000008785	EPlOSAG00000006838	EPlOSAG00000002279
EPlOSAG00000008958	EPlOSAG00000007462	EPlOSAG00000002291
EPlOSAG00000009051	EPlOSAG00000007463	EPlOSAG00000002300
EPlOSAG00000009322	EPlOSAG00000007471	EPlOSAG00000002301
EPlOSAG00000009475	EPlOSAG00000007512	EPlOSAG00000002303
EPlOSAG00000009498	EPlOSAG00000007536	EPlOSAG00000002307
EPlOSAG00000009660	EPlOSAG00000007656	EPlOSAG00000002308
EPlOSAG00000009667	EPlOSAG00000007748	EPlOSAG00000002311
EPlOSAG00000009874	EPlOSAG00000007811	EPlOSAG00000002334
EPlOSAG00000009899	EPlOSAG00000007980	EPlOSAG00000002350
EPlOSAG00000009903	EPlOSAG00000008023	EPlOSAG00000002380
EPlOSAG00000009960	EPlOSAG00000008054	EPlOSAG00000002415
EPlOSAG00000010066	EPlOSAG00000008125	EPlOSAG00000002455
EPlOSAG00000010105	EPlOSAG00000008287	EPlOSAG00000002464
EPlOSAG00000010112	EPlOSAG00000008450	EPlOSAG00000002483
EPlOSAG00000010119	EPlOSAG00000008478	EPlOSAG00000002522
EPlOSAG00000010158	EPlOSAG00000008636	EPlOSAG00000002531
EPlOSAG00000010167	EPlOSAG00000008648	EPlOSAG00000002685
EPlOSAG00000010178	EPlOSAG00000008649	EPlOSAG00000002696
EPlOSAG00000010246	EPlOSAG00000008783	EPlOSAG00000002701
EPlOSAG00000010268	EPlOSAG00000008816	EPlOSAG00000002711
EPlOSAG00000010276	EPlOSAG00000008947	EPlOSAG00000002712
EPlOSAG00000010290	EPlOSAG00000008993	EPlOSAG00000002720
EPlOSAG00000010607	EPlOSAG00000009052	EPlOSAG00000002734
EPlOSAG00000010728	EPlOSAG00000009077	EPlOSAG00000002740
EPlOSAG00000010748	EPlOSAG00000009893	EPlOSAG00000002741
EPlOSAG00000011009	EPlOSAG00000009937	EPlOSAG00000002742
EPlOSAG00000011033	EPlOSAG00000009946	EPlOSAG00000002761
EPlOSAG00000011250	EPlOSAG00000009968	EPlOSAG00000002786
EPlOSAG00000011460	EPlOSAG00000009991	EPlOSAG00000002818
EPlOSAG00000011577	EPlOSAG00000010108	EPlOSAG00000002820
EPlOSAG00000011639	EPlOSAG00000010578	EPlOSAG00000002834
EPlOSAG00000011815	EPlOSAG00000010672	EPlOSAG00000002856
EPlOSAG00000011817	EPlOSAG00000010701	EPlOSAG00000002902
EPlOSAG00000011905	EPlOSAG00000010857	EPlOSAG00000002918
EPlOSAG00000011952	EPlOSAG00000010896	EPlOSAG00000002948
EPlOSAG00000012020	EPlOSAG00000010939	EPlOSAG00000002997
EPlOSAG00000012246	EPlOSAG00000011116	EPlOSAG00000003103
EPlOSAG00000012248	EPlOSAG00000011191	EPlOSAG00000003121
EPlOSAG00000012251	EPlOSAG00000011202	EPlOSAG00000003140
EPlOSAG00000012410	EPlOSAG00000011212	EPlOSAG00000003142
EPlOSAG00000012435	EPlOSAG00000011233	EPlOSAG00000003144
EPlOSAG00000012679	EPlOSAG00000011275	EPlOSAG00000003171
EPlOSAG00000012739	EPlOSAG00000011276	EPlOSAG00000003178
EPlOSAG00000012845	EPlOSAG00000011294	EPlOSAG00000003184
EPlOSAG00000013004	EPlOSAG00000011356	EPlOSAG00000003194
EPlOSAG00000013007	EPlOSAG00000011635	EPlOSAG00000003195
EPlOSAG00000013224	EPlOSAG00000012234	EPlOSAG00000003196
EPlOSAG00000013351	EPlOSAG00000012366	EPlOSAG00000003214
EPlOSAG00000013359	EPlOSAG00000012607	EPlOSAG00000003215
EPlOSAG00000013414	EPlOSAG00000012664	EPlOSAG00000003240
EPlOSAG00000013459	EPlOSAG00000012665	EPlOSAG00000003242
EPlOSAG00000013479	EPlOSAG00000012741	EPlOSAG00000003251
EPlOSAG00000013556	EPlOSAG00000012831	EPlOSAG00000003259
EPlOSAG00000013686	EPlOSAG00000012902	EPlOSAG00000003262
EPlOSAG00000013695	EPlOSAG00000012967	EPlOSAG00000003263
EPlOSAG00000013915	EPlOSAG00000013053	EPlOSAG00000003294
EPlOSAG00000013920	EPlOSAG00000013378	EPlOSAG00000003352
EPlOSAG00000013961	EPlOSAG00000013441	EPlOSAG00000003373
EPlOSAG00000013982	EPlOSAG00000013463	EPlOSAG00000003374
EPlOSAG00000014037	EPlOSAG00000013548	EPlOSAG00000003446
EPlOSAG00000014128	EPlOSAG00000013568	EPlOSAG00000003477
EPlOSAG00000014133	EPlOSAG00000013594	EPlOSAG00000003498
EPlOSAG00000014158	EPlOSAG00000013674	EPlOSAG00000003505
EPlOSAG00000014187	EPlOSAG00000013678	EPlOSAG00000003508
EPlOSAG00000014218	EPlOSAG00000013744	EPlOSAG00000003513
EPlOSAG00000014284	EPlOSAG00000013958	EPlOSAG00000003530
EPlOSAG00000014304	EPlOSAG00000013990	EPlOSAG00000003538
EPlOSAG00000014321	EPlOSAG00000014100	EPlOSAG00000003541
EPlOSAG00000014361	EPlOSAG00000014126	EPlOSAG00000003558
EPlOSAG00000014422	EPlOSAG00000014160	EPlOSAG00000003560
EPlOSAG00000014438	EPlOSAG00000014161	EPlOSAG00000003579
EPlOSAG00000014520	EPlOSAG00000014216	EPlOSAG00000003596
EPlOSAG00000014575	EPlOSAG00000014257	EPlOSAG00000003668
EPlOSAG00000014605	EPlOSAG00000014306	EPlOSAG00000003683
EPlOSAG00000014660	EPlOSAG00000014318	EPlOSAG00000003729
EPlOSAG00000014661	EPlOSAG00000014354	EPlOSAG00000003730
EPlOSAG00000014672	EPlOSAG00000014544	EPlOSAG00000003744
EPlOSAG00000014677	EPlOSAG00000014742	EPlOSAG00000003746
EPlOSAG00000014775	EPlOSAG00000014763	EPlOSAG00000003813
EPlOSAG00000014812	EPlOSAG00000014783	EPlOSAG00000003814
EPlOSAG00000014818	EPlOSAG00000014835	EPlOSAG00000003837
EPlOSAG00000014876	EPlOSAG00000014888	EPlOSAG00000003844
EPlOSAG00000014880	EPlOSAG00000014892	EPlOSAG00000003851
EPlOSAG00000014952	EPlOSAG00000014964	EPlOSAG00000003861
EPlOSAG00000014984	EPlOSAG00000014990	EPlOSAG00000003895
EPlOSAG00000015077	EPlOSAG00000015072	EPlOSAG00000003946
EPlOSAG00000015116	EPlOSAG00000015081	EPlOSAG00000003953
EPlOSAG00000015142	EPlOSAG00000015111	EPlOSAG00000003957
EPlOSAG00000015168	EPlOSAG00000015191	EPlOSAG00000003981
EPlOSAG00000015204	EPlOSAG00000015248	EPlOSAG00000004015
EPlOSAG00000015278	EPlOSAG00000015261	EPlOSAG00000004084
EPlOSAG00000015328	EPlOSAG00000015429	EPlOSAG00000004093
EPlOSAG00000015405	EPlOSAG00000015519	EPlOSAG00000004111
EPlOSAG00000015532	EPlOSAG00000015546	EPlOSAG00000004165
EPlOSAG00000015542	EPlOSAG00000015588	EPlOSAG00000004215
EPlOSAG00000015620	EPlOSAG00000015686	EPlOSAG00000004223
EPlOSAG00000015631	EPlOSAG00000015701	EPlOSAG00000004225
EPlOSAG00000015667	EPlOSAG00000015767	EPlOSAG00000004226
EPlOSAG00000015706	EPlOSAG00000015875	EPlOSAG00000004251
EPlOSAG00000015707	EPlOSAG00000016128	EPlOSAG00000004264
EPlOSAG00000015785	EPlOSAG00000016177	EPlOSAG00000004282
EPlOSAG00000015799	EPlOSAG00000016672	EPlOSAG00000004296
EPlOSAG00000015802	EPlOSAG00000016750	EPlOSAG00000004300
EPlOSAG00000015853	EPlOSAG00000016760	EPlOSAG00000004325
EPlOSAG00000015863	EPlOSAG00000017138	EPlOSAG00000004380
EPlOSAG00000016038	EPlOSAG00000017166	EPlOSAG00000004505
EPlOSAG00000016041	EPlOSAG00000017179	EPlOSAG00000004506
EPlOSAG00000016053	EPlOSAG00000017198	EPlOSAG00000004518
EPlOSAG00000016095	EPlOSAG00000017238	EPlOSAG00000004531
EPlOSAG00000016099	EPlOSAG00000017242	EPlOSAG00000004628
EPlOSAG00000016113	EPlOSAG00000017247	EPlOSAG00000004664
EPlOSAG00000016115	EPlOSAG00000017258	EPlOSAG00000004710
EPlOSAG00000016117	EPlOSAG00000017319	EPlOSAG00000004718
EPlOSAG00000016150	EPlOSAG00000017327	EPlOSAG00000004737
EPlOSAG00000016233	EPlOSAG00000017387	EPlOSAG00000004776
EPlOSAG00000016275	EPlOSAG00000017391	EPlOSAG00000004783
EPlOSAG00000016285	EPlOSAG00000017466	EPlOSAG00000004842
EPlOSAG00000016450	EPlOSAG00000017480	EPlOSAG00000004903
EPlOSAG00000016482	EPlOSAG00000017506	EPlOSAG00000004999
EPlOSAG00000016531	EPlOSAG00000017518	EPlOSAG00000005010
EPlOSAG00000016539	EPlOSAG00000017528	EPlOSAG00000005026
EPlOSAG00000016543	EPlOSAG00000017602	EPlOSAG00000005148
EPlOSAG00000016544	EPlOSAG00000017611	EPlOSAG00000005216
EPlOSAG00000016634	EPlOSAG00000017638	EPlOSAG00000005354
EPlOSAG00000016643	EPlOSAG00000017685	EPlOSAG00000005478
EPlOSAG00000016654	EPlOSAG00000018005	EPlOSAG00000005543
EPlOSAG00000016712	EPlOSAG00000018047	EPlOSAG00000005587
EPlOSAG00000016717	EPlOSAG00000018082	EPlOSAG00000005720
EPlOSAG00000016722	EPlOSAG00000018105	EPlOSAG00000005809
EPlOSAG00000016767	EPlOSAG00000018106	EPlOSAG00000005820
EPlOSAG00000016809	EPlOSAG00000018128	EPlOSAG00000005842
EPlOSAG00000017006	EPlOSAG00000018163	EPlOSAG00000005887
EPlOSAG00000017054	EPlOSAG00000018193	EPlOSAG00000005898
EPlOSAG00000017235	EPlOSAG00000018324	EPlOSAG00000005920
EPlOSAG00000017253	EPlOSAG00000018326	EPlOSAG00000006521
EPlOSAG00000017260	EPlOSAG00000018332	EPlOSAG00000006532
EPlOSAG00000017291	EPlOSAG00000018385	EPlOSAG00000006543
EPlOSAG00000017316	EPlOSAG00000018613	EPlOSAG00000006676
EPlOSAG00000017323	EPlOSAG00000018616	EPlOSAG00000006754
EPlOSAG00000017326	EPlOSAG00000018618	EPlOSAG00000006756
EPlOSAG00000017340	EPlOSAG00000018644	EPlOSAG00000006760
EPlOSAG00000017350	EPlOSAG00000018697	EPlOSAG00000006776
EPlOSAG00000017403	EPlOSAG00000018728	EPlOSAG00000006794
EPlOSAG00000017512	EPlOSAG00000018759	EPlOSAG00000006863
EPlOSAG00000017521	EPlOSAG00000018924	EPlOSAG00000006919
EPlOSAG00000017579	EPlOSAG00000018925	EPlOSAG00000007019
EPlOSAG00000017590	EPlOSAG00000019041	EPlOSAG00000007038
EPlOSAG00000017594	EPlOSAG00000019095	EPlOSAG00000007055
EPlOSAG00000017597	EPlOSAG00000019399	EPlOSAG00000007068
EPlOSAG00000017616	EPlOSAG00000019491	EPlOSAG00000007077
EPlOSAG00000017655	EPlOSAG00000019499	EPlOSAG00000007080
EPlOSAG00000017663	EPlOSAG00000019546	EPlOSAG00000007094
EPlOSAG00000017707	EPlOSAG00000019559	EPlOSAG00000007098
EPlOSAG00000017717	EPlOSAG00000019561	EPlOSAG00000007110
EPlOSAG00000017763	EPlOSAG00000019865	EPlOSAG00000007113
EPlOSAG00000017966	EPlOSAG00000019924	EPlOSAG00000007141
EPlOSAG00000018046	EPlOSAG00000019967	EPlOSAG00000007153
EPlOSAG00000018094	EPlOSAG00000020002	EPlOSAG00000007173
EPlOSAG00000018103	EPlOSAG00000020122	EPlOSAG00000007186
EPlOSAG00000018170	EPlOSAG00000020440	EPlOSAG00000007207
EPlOSAG00000018173	EPlOSAG00000020494	EPlOSAG00000007284
EPlOSAG00000018249	EPlOSAG00000020507	EPlOSAG00000007307
EPlOSAG00000018284	EPlOSAG00000020551	EPlOSAG00000007321
EPlOSAG00000018317	EPlOSAG00000020625	EPlOSAG00000007333
EPlOSAG00000018343	EPlOSAG00000020725	EPlOSAG00000007334
EPlOSAG00000018380	EPlOSAG00000020867	EPlOSAG00000007337
EPlOSAG00000018382	EPlOSAG00000020901	EPlOSAG00000007342
EPlOSAG00000018390	EPlOSAG00000021045	EPlOSAG00000007344
EPlOSAG00000018419	EPlOSAG00000021163	EPlOSAG00000007362
EPlOSAG00000018483	EPlOSAG00000021211	EPlOSAG00000007376
EPlOSAG00000018524	EPlOSAG00000021257	EPlOSAG00000007382
EPlOSAG00000018684	EPlOSAG00000021456	EPlOSAG00000007390
EPlOSAG00000018692	EPlOSAG00000021472	EPlOSAG00000007456
EPlOSAG00000018700	EPlOSAG00000021507	EPlOSAG00000007478
EPlOSAG00000018731	EPlOSAG00000021557	EPlOSAG00000007482
EPlOSAG00000018896	EPlOSAG00000021697	EPlOSAG00000007502
EPlOSAG00000018975	EPlOSAG00000021725	EPlOSAG00000007525
EPlOSAG00000018999	EPlOSAG00000021727	EPlOSAG00000007542
EPlOSAG00000019226	EPlOSAG00000021743	EPlOSAG00000007599
EPlOSAG00000019231	EPlOSAG00000021759	EPlOSAG00000007603
EPlOSAG00000019235	EPlOSAG00000021763	EPlOSAG00000007618
EPlOSAG00000019246	EPlOSAG00000021795	EPlOSAG00000007731
EPlOSAG00000019247	EPlOSAG00000021800	EPlOSAG00000007744
EPlOSAG00000019410	EPlOSAG00000021804	EPlOSAG00000007750
EPlOSAG00000019445	EPlOSAG00000021807	EPlOSAG00000007802
EPlOSAG00000019455	EPlOSAG00000021808	EPlOSAG00000007843
EPlOSAG00000019518	EPlOSAG00000021870	EPlOSAG00000007851
EPlOSAG00000019527	EPlOSAG00000021882	EPlOSAG00000007867
EPlOSAG00000019551	EPlOSAG00000021944	EPlOSAG00000007916
EPlOSAG00000019552	EPlOSAG00000021981	EPlOSAG00000007932
EPlOSAG00000019781	EPlOSAG00000022090	EPlOSAG00000008010
EPlOSAG00000019856	EPlOSAG00000022100	EPlOSAG00000008024
EPlOSAG00000019929	EPlOSAG00000022188	EPlOSAG00000008047
EPlOSAG00000020203	EPlOSAG00000022191	EPlOSAG00000008065
EPlOSAG00000020327	EPlOSAG00000022229	EPlOSAG00000008076
EPlOSAG00000020420	EPlOSAG00000022281	EPlOSAG00000008077
EPlOSAG00000020515	EPlOSAG00000022387	EPlOSAG00000008086
EPlOSAG00000020531	EPlOSAG00000022506	EPlOSAG00000008308
EPlOSAG00000020574	EPlOSAG00000022521	EPlOSAG00000008358
EPlOSAG00000020649	EPlOSAG00000022534	EPlOSAG00000008389
EPlOSAG00000020658	EPlOSAG00000022709	EPlOSAG00000008390
EPlOSAG00000020746	EPlOSAG00000022821	EPlOSAG00000008393
EPlOSAG00000020813	EPlOSAG00000022846	EPlOSAG00000008399
EPlOSAG00000020913	EPlOSAG00000023046	EPlOSAG00000008403
EPlOSAG00000020958	EPlOSAG00000023064	EPlOSAG00000008424
EPlOSAG00000020959	EPlOSAG00000023142	EPlOSAG00000008446
EPlOSAG00000021000	EPlOSAG00000023178	EPlOSAG00000008451
EPlOSAG00000021094	EPlOSAG00000023202	EPlOSAG00000008456
EPlOSAG00000021096	EPlOSAG00000023328	EPlOSAG00000008469
EPlOSAG00000021169	EPlOSAG00000023335	EPlOSAG00000008475
EPlOSAG00000021176	EPlOSAG00000023392	EPlOSAG00000008533
EPlOSAG00000021206	EPlOSAG00000023423	EPlOSAG00000008566
EPlOSAG00000021256	EPlOSAG00000023470	EPlOSAG00000008603
EPlOSAG00000021348	EPlOSAG00000023854	EPlOSAG00000008608
EPlOSAG00000021349	EPlOSAG00000023910	EPlOSAG00000008610
EPlOSAG00000021360	EPlOSAG00000023953	EPlOSAG00000008627
EPlOSAG00000021476	EPlOSAG00000023954	EPlOSAG00000008629
EPlOSAG00000021500	EPlOSAG00000024152	EPlOSAG00000008635
EPlOSAG00000021517	EPlOSAG00000024301	EPlOSAG00000008666
EPlOSAG00000021541	EPlOSAG00000024304	EPlOSAG00000008834
EPlOSAG00000021577	EPlOSAG00000024384	EPlOSAG00000008850
EPlOSAG00000021696	EPlOSAG00000024486	EPlOSAG00000008851
EPlOSAG00000021794	EPlOSAG00000024680	EPlOSAG00000008863
EPlOSAG00000021845	EPlOSAG00000024683	EPlOSAG00000008948
EPlOSAG00000021889	EPlOSAG00000025719	EPlOSAG00000009043
EPlOSAG00000022265	EPlOSAG00000026006	EPlOSAG00000009068
EPlOSAG00000022276	EPlOSAG00000026174	EPlOSAG00000009151
EPlOSAG00000022437	EPlOSAG00000026333	EPlOSAG00000009156
EPlOSAG00000022509	EPlOSAG00000026707	EPlOSAG00000009158
EPlOSAG00000022593	EPlOSAG00000027097	EPlOSAG00000009199
EPlOSAG00000022614	EPlOSAG00000027335	EPlOSAG00000009226
EPlOSAG00000022660	EPlOSAG00000027575	EPlOSAG00000009235
EPlOSAG00000022701	EPlOSAG00000027874	EPlOSAG00000009377
EPlOSAG00000022706	EPlOSAG00000027932	EPlOSAG00000009433
EPlOSAG00000022708	EPlOSAG00000027954	EPlOSAG00000009451
EPlOSAG00000022712	EPlOSAG00000029298	EPlOSAG00000009466
EPlOSAG00000022717	EPlOSAG00000030245	EPlOSAG00000009637
EPlOSAG00000022910	EPlOSAG00000033354	EPlOSAG00000009699
EPlOSAG00000022940	EPlOSAG00000033432	EPlOSAG00000009744
EPlOSAG00000022968	EPlOSAG00000033542	EPlOSAG00000009777
EPlOSAG00000023005	EPlOSAG00000033835	EPlOSAG00000009846
EPlOSAG00000023010	EPlOSAG00000033877	EPlOSAG00000009875
EPlOSAG00000023032	EPlOSAG00000036399	EPlOSAG00000009884
EPlOSAG00000023049	EPlOSAG00000037537	EPlOSAG00000009911
EPlOSAG00000023116	EPlOSAG00000038609	EPlOSAG00000009940
EPlOSAG00000023126	EPlOSAG00000040060	EPlOSAG00000009952
EPlOSAG00000023158	EPlOSAG00000042476	EPlOSAG00000010014
EPlOSAG00000023242	EPlOSAG00000042554	EPlOSAG00000010051
EPlOSAG00000023289	EPlOSAG00000042609	EPlOSAG00000010055
EPlOSAG00000023320	EPlOSAG00000042677	EPlOSAG00000010061
EPlOSAG00000023337	EPlOSAG00000043659	EPlOSAG00000010062
EPlOSAG00000023346	EPlOSAG00000043777	EPlOSAG00000010098
EPlOSAG00000023454	EPlOSAG00000044366	EPlOSAG00000010116
EPlOSAG00000023458	EPlOSAG00000044503	EPlOSAG00000010117
EPlOSAG00000023467	EPlOSAG00000044820	EPlOSAG00000010121
EPlOSAG00000023516	EPlOSAG00000045065	EPlOSAG00000010145
EPlOSAG00000023573	EPlOSAG00000045972	EPlOSAG00000010163
EPlOSAG00000023594	EPlOSAG00000045986	EPlOSAG00000010172
EPlOSAG00000023634	EPlOSAG00000046784	EPlOSAG00000010203
EPlOSAG00000023654	EPlOSAG00000046814	EPlOSAG00000010232
EPlOSAG00000023741	EPlOSAG00000047265	EPlOSAG00000010260
EPlOSAG00000023751	EPlOSAG00000047565	EPlOSAG00000010376
EPlOSAG00000023861	EPlOSAG00000048008	EPlOSAG00000010477
EPlOSAG00000023966	EPlOSAG00000048124	EPlOSAG00000010480
EPlOSAG00000023988	EPlOSAG00000048134	EPlOSAG00000010483
EPlOSAG00000023999	EPlOSAG00000048217	EPlOSAG00000010552
EPlOSAG00000024001	EPlOSAG00000048341	EPlOSAG00000010600
EPlOSAG00000024028	EPlOSAG00000048407	EPlOSAG00000010604
EPlOSAG00000024146	EPlOSAG00000049410	EPlOSAG00000010625
EPlOSAG00000024242	EPlOSAG00000049443	EPlOSAG00000010629
EPlOSAG00000024366	EPlOSAG00000049449	EPlOSAG00000010634
EPlOSAG00000024598	EPlOSAG00000049500	EPlOSAG00000010636
EPlOSAG00000024692	EPlOSAG00000049503	EPlOSAG00000010637
EPlOSAG00000024927	EPlOSAG00000049533	EPlOSAG00000010694
EPlOSAG00000024987	EPlOSAG00000049535	EPlOSAG00000010711
EPlOSAG00000025076	EPlOSAG00000049659	EPlOSAG00000011056
EPlOSAG00000025138	EPlOSAG00000050073	EPlOSAG00000011114
EPlOSAG00000025150	EPlOSAG00000050140	EPlOSAG00000011214
EPlOSAG00000025210	EPlOSAG00000050221	EPlOSAG00000011230
EPlOSAG00000025387	EPlOSAG00000050254	EPlOSAG00000011249
EPlOSAG00000025698	EPlOSAG00000050370	EPlOSAG00000011266
EPlOSAG00000025870	EPlOSAG00000050942	EPlOSAG00000011316
EPlOSAG00000025890	EPlOSAG00000051204	EPlOSAG00000011357
EPlOSAG00000025906	EPlOSAG00000051206	EPlOSAG00000011365
EPlOSAG00000026001	EPlOSAG00000051399	EPlOSAG00000011455
EPlOSAG00000026066	EPlOSAG00000051538	EPlOSAG00000011466
EPlOSAG00000027030	EPlOSAG00000051638	EPlOSAG00000011488
EPlOSAG00000027352	EPlOSAG00000051692	EPlOSAG00000011515
EPlOSAG00000027411	EPlOSAG00000051856	EPlOSAG00000011540
EPlOSAG00000027445	EPlOSAG00000052204	EPlOSAG00000011556
EPlOSAG00000027528	EPlOSAG00000052207	EPlOSAG00000011603
EPlOSAG00000027771	EPlOSAG00000052319	EPlOSAG00000011653
EPlOSAG00000027829	EPlOSAG00000052360	EPlOSAG00000011791
EPlOSAG00000028281	EPlOSAG00000052375	EPlOSAG00000011880
EPlOSAG00000028765	EPlOSAG00000052392	EPlOSAG00000011932
EPlOSAG00000028848	EPlOSAG00000052421	EPlOSAG00000012039
EPlOSAG00000028936	EPlOSAG00000052948	EPlOSAG00000012088
EPlOSAG00000029197	EPlOSAG00000052981	EPlOSAG00000012188
EPlOSAG00000029646	EPlOSAG00000052985	EPlOSAG00000012199
EPlOSAG00000030717	EPlOSAG00000053033	EPlOSAG00000012230
EPlOSAG00000030988	EPlOSAG00000053074	EPlOSAG00000012231
EPlOSAG00000031138	EPlOSAG00000053086	EPlOSAG00000012249
EPlOSAG00000031383	EPlOSAG00000053112	EPlOSAG00000012254
EPlOSAG00000032110	EPlOSAG00000053241	EPlOSAG00000012276
EPlOSAG00000033454	OS01G0108400	EPlOSAG00000012278
EPlOSAG00000034121	OS01G0110700	EPlOSAG00000012363
EPlOSAG00000034487	OS01G0118600	EPlOSAG00000012369
EPlOSAG00000034587	OS01G0124000	EPlOSAG00000012389
EPlOSAG00000034676	OS01G0124200	EPlOSAG00000012397
EPlOSAG00000034843	OS01G0127900	EPlOSAG00000012400
EPlOSAG00000034955	OS01G0128250	EPlOSAG00000012416
EPlOSAG00000037387	OS01G0129800	EPlOSAG00000012444
EPlOSAG00000038565	OS01G0132000	EPlOSAG00000012451
EPlOSAG00000043639	OS01G0137200	EPlOSAG00000012461
EPlOSAG00000043654	OS01G0138600	EPlOSAG00000012492
EPlOSAG00000044615	OS01G0144900	EPlOSAG00000012493
EPlOSAG00000044727	OS01G0156300	EPlOSAG00000012502
EPlOSAG00000044758	OS01G0159000	EPlOSAG00000012506
EPlOSAG00000044960	OS01G0159800	EPlOSAG00000012518
EPlOSAG00000044971	OS01G0160800	EPlOSAG00000012536
EPlOSAG00000045687	OS01G0164800	EPlOSAG00000012538
EPlOSAG00000046805	OS01G0165200	EPlOSAG00000012563
EPlOSAG00000046854	OS01G0167700	EPlOSAG00000012573
EPlOSAG00000047091	OS01G0183300	EPlOSAG00000012577
EPlOSAG00000047198	OS01G0183850	EPlOSAG00000012580
EPlOSAG00000047222	OS01G0186900	EPlOSAG00000012602
EPlOSAG00000047311	OS01G0190400	EPlOSAG00000012632
EPlOSAG00000047782	OS01G0192900	EPlOSAG00000012636
EPlOSAG00000047942	OS01G0200350	EPlOSAG00000012651
EPlOSAG00000048329	OS01G0200600	EPlOSAG00000012653
EPlOSAG00000048337	OS01G0212700	EPlOSAG00000012656
EPlOSAG00000048591	OS01G0222500	EPlOSAG00000012667
EPlOSAG00000048619	OS01G0224200	EPlOSAG00000012721
EPlOSAG00000048750	OS01G0225700	EPlOSAG00000012747
EPlOSAG00000048863	OS01G0233500	EPlOSAG00000012754
EPlOSAG00000048917	OS01G0242800	EPlOSAG00000012824
EPlOSAG00000048965	OS01G0249200	EPlOSAG00000012826
EPlOSAG00000049007	OS01G0253800	EPlOSAG00000012829
EPlOSAG00000049209	OS01G0264000	EPlOSAG00000012854
EPlOSAG00000049420	OS01G0274100	EPlOSAG00000012897
EPlOSAG00000049487	OS01G0276300	EPlOSAG00000012933
EPlOSAG00000049735	OS01G0276600	EPlOSAG00000012955
EPlOSAG00000049883	OS01G0279000	EPlOSAG00000012985
EPlOSAG00000049985	OS01G0284500	EPlOSAG00000013035
EPlOSAG00000049991	OS01G0286200	EPlOSAG00000013037
EPlOSAG00000049997	OS01G0294500	EPlOSAG00000013047
EPlOSAG00000050094	OS01G0303600	EPlOSAG00000013063
EPlOSAG00000050129	OS01G0306400	EPlOSAG00000013077
EPlOSAG00000050142	OS01G0307686	EPlOSAG00000013081
EPlOSAG00000050303	OS01G0314000	EPlOSAG00000013231
EPlOSAG00000050364	OS01G0347200	EPlOSAG00000013245
EPlOSAG00000050499	OS01G0348900	EPlOSAG00000013249
EPlOSAG00000050787	OS01G0349000	EPlOSAG00000013387
EPlOSAG00000051267	OS01G0350000	EPlOSAG00000013438
EPlOSAG00000051520	OS01G0368000	EPlOSAG00000013450
EPlOSAG00000051623	OS01G0368700	EPlOSAG00000013457
EPlOSAG00000051662	OS01G0372100	EPlOSAG00000013461
EPlOSAG00000051683	OS01G0385400	EPlOSAG00000013462
EPlOSAG00000051703	OS01G0392600	EPlOSAG00000013464
EPlOSAG00000052043	OS01G0511000	EPlOSAG00000013467
EPlOSAG00000052132	OS01G0523401	EPlOSAG00000013476
EPlOSAG00000052149	OS01G0525800	EPlOSAG00000013478
EPlOSAG00000052331	OS01G0528300	EPlOSAG00000013485
EPlOSAG00000052372	OS01G0529800	EPlOSAG00000013511
EPlOSAG00000052396	OS01G0541800	EPlOSAG00000013519
EPlOSAG00000052497	OS01G0548600	EPlOSAG00000013531
EPlOSAG00000052655	OS01G0548750	EPlOSAG00000013550
EPlOSAG00000052852	OS01G0555600	EPlOSAG00000013560
EPlOSAG00000052939	OS01G0562600	EPlOSAG00000013571
EPlOSAG00000052940	OS01G0566800	EPlOSAG00000013579
EPlOSAG00000052956	OS01G0576050	EPlOSAG00000013590
EPlOSAG00000052986	OS01G0577300	EPlOSAG00000013596
EPlOSAG00000053004	OS01G0579600	EPlOSAG00000013607
EPlOSAG00000053032	OS01G0581400	EPlOSAG00000013608
EPlOSAG00000053047	OS01G0584032	EPlOSAG00000013615
EPlOSAG00000053066	OS01G0585400	EPlOSAG00000013622
EPlOSAG00000053162	OS01G0587300	EPlOSAG00000013634
EPlOSAG00000053238	OS01G0592500	EPlOSAG00000013638
OS01G0102400	OS01G0594300	EPlOSAG00000013641
OS01G0109500	OS01G0594800	EPlOSAG00000013667
OS01G0110050	OS01G0597600	EPlOSAG00000013688
OS01G0114800	OS01G0607100	EPlOSAG00000013700
OS01G0126401	OS01G0609900	EPlOSAG00000013712
OS01G0126600	OS01G0612500	EPlOSAG00000013713
OS01G0133832	OS01G0615050	EPlOSAG00000013725
OS01G0135600	OS01G0615100	EPlOSAG00000013727
OS01G0136300	OS01G0624700	EPlOSAG00000013738
OS01G0137700	OS01G0636400	EPlOSAG00000013767
OS01G0137800	OS01G0644200	EPlOSAG00000013792
OS01G0161300	OS01G0647200	EPlOSAG00000013805
OS01G0170700	OS01G0649900	EPlOSAG00000013806
OS01G0172600	OS01G0652375	EPlOSAG00000013807
OS01G0172900	OS01G0656200	EPlOSAG00000013812
OS01G0175400	OS01G0659800	EPlOSAG00000013836
OS01G0180400	OS01G0660300	EPlOSAG00000013873
OS01G0182300	OS01G0672100	EPlOSAG00000013901
OS01G0186000	OS01G0672600	EPlOSAG00000013909
OS01G0186600	OS01G0680900	EPlOSAG00000013933
OS01G0193600	OS01G0692000	EPlOSAG00000013941
OS01G0209800	OS01G0692100	EPlOSAG00000013952
OS01G0214600	OS01G0694000	EPlOSAG00000013959
OS01G0232000	OS01G0696800	EPlOSAG00000013981
OS01G0236400	OS01G0699400	EPlOSAG00000014013
OS01G0242300	OS01G0699600	EPlOSAG00000014067
OS01G0243800	OS01G0702500	EPlOSAG00000014097
OS01G0263300	OS01G0705200	EPlOSAG00000014108
OS01G0264400	OS01G0706800	EPlOSAG00000014113
OS01G0297200	OS01G0708500	EPlOSAG00000014124
OS01G0299200	OS01G0716450	EPlOSAG00000014137
OS01G0299300	OS01G0718500	EPlOSAG00000014149
OS01G0318700	OS01G0719000	EPlOSAG00000014152
OS01G0331100	OS01G0719300	EPlOSAG00000014190
OS01G0333001	OS01G0721400	EPlOSAG00000014199
OS01G0343500	OS01G0724450	EPlOSAG00000014203
OS01G0360100	OS01G0727500	EPlOSAG00000014212
OS01G0362800	OS01G0727600	EPlOSAG00000014221
OS01G0382900	OS01G0727840	EPlOSAG00000014225
OS01G0500750	OS01G0728000	EPlOSAG00000014239
OS01G0505700	OS01G0731800	EPlOSAG00000014269
OS01G0509700	OS01G0733200	EPlOSAG00000014285
OS01G0513800	OS01G0734000	EPlOSAG00000014290
OS01G0530450	OS01G0734466	EPlOSAG00000014296
OS01G0575801	OS01G0737500	EPlOSAG00000014319
OS01G0589900	OS01G0738100	EPlOSAG00000014327
OS01G0593600	OS01G0740350	EPlOSAG00000014337
OS01G0601625	OS01G0743500	EPlOSAG00000014339
OS01G0613800	OS01G0743600	EPlOSAG00000014348
OS01G0623200	OS01G0755700	EPlOSAG00000014373
OS01G0638000	OS01G0760400	EPlOSAG00000014408
OS01G0642700	OS01G0775400	EPlOSAG00000014439
OS01G0656900	OS01G0778100	EPlOSAG00000014487
OS01G0661700	OS01G0783400	EPlOSAG00000014498
OS01G0693700	OS01G0783700	EPlOSAG00000014508
OS01G0701700	OS01G0794650	EPlOSAG00000014531
OS01G0724700	OS01G0795000	EPlOSAG00000014540
OS01G0734501	OS01G0802600	EPlOSAG00000014554
OS01G0737000	OS01G0821600	EPlOSAG00000014558
OS01G0742400	OS01G0822501	EPlOSAG00000014574
OS01G0748800	OS01G0830900	EPlOSAG00000014627
OS01G0757051	OS01G0838600	EPlOSAG00000014644
OS01G0757200	OS01G0842801	EPlOSAG00000014650
OS01G0796000	OS01G0848475	EPlOSAG00000014665
OS01G0797700	OS01G0849000	EPlOSAG00000014670
OS01G0798800	OS01G0852900	EPlOSAG00000014683
OS01G0798900	OS01G0863100	EPlOSAG00000014685
OS01G0808900	OS01G0871600	EPlOSAG00000014777
OS01G0813800	OS01G0876300	EPlOSAG00000014793
OS01G0823500	OS01G0889900	EPlOSAG00000014855
OS01G0844300	OS01G0898400	EPlOSAG00000014859
OS01G0850550	OS01G0910800	EPlOSAG00000014870
OS01G0856500	OS01G0915000	EPlOSAG00000014886
OS01G0882100	OS01G0924966	EPlOSAG00000014895
OS01G0884800	OS01G0926600	EPlOSAG00000014917
OS01G0885900	OS01G0927000	EPlOSAG00000014920
OS01G0890600	OS01G0930500	EPlOSAG00000014935
OS01G0896200	OS01G0934350	EPlOSAG00000014961
OS01G0908301	OS01G0939901	EPlOSAG00000014974
OS01G0912850	OS01G0940700	EPlOSAG00000015016
OS01G0916000	OS01G0956075	EPlOSAG00000015020
OS01G0917300	OS01G0962100	EPlOSAG00000015022
OS01G0924200	OS02G0106600	EPlOSAG00000015047
OS01G0924500	OS02G0109400	EPlOSAG00000015055
OS01G0936600	OS02G0109501	EPlOSAG00000015058
OS01G0957200	OS02G0125200	EPlOSAG00000015073
OS01G0960200	OS02G0125566	EPlOSAG00000015083
OS01G0971600	OS02G0128400	EPlOSAG00000015086
OS01G0975000	OS02G0157100	EPlOSAG00000015088
OS01G0976450	OS02G0159400	EPlOSAG00000015089
OS02G0106300	OS02G0160800	EPlOSAG00000015107
OS02G0115600	OS02G0168200	EPlOSAG00000015120
OS02G0123100	OS02G0173000	EPlOSAG00000015141
OS02G0147500	OS02G0178500	EPlOSAG00000015149
OS02G0153100	OS02G0178800	EPlOSAG00000015152
OS02G0153900	OS02G0179450	EPlOSAG00000015155
OS02G0156300	OS02G0190300	EPlOSAG00000015186
OS02G0156600	OS02G0191600	EPlOSAG00000015195
OS02G0190700	OS02G0207100	EPlOSAG00000015212
OS02G0198700	OS02G0208400	EPlOSAG00000015217
OS02G0211800	OS02G0212500	EPlOSAG00000015236
OS02G0221900	OS02G0213100	EPlOSAG00000015245
OS02G0222500	OS02G0218700	EPlOSAG00000015252
OS02G0224800	OS02G0220450	EPlOSAG00000015268
OS02G0227700	OS02G0226801	EPlOSAG00000015273
OS02G0235050	OS02G0229800	EPlOSAG00000015280
OS02G0247000	OS02G0229900	EPlOSAG00000015285
OS02G0275300	OS02G0232000	EPlOSAG00000015295
OS02G0316800	OS02G0242900	EPlOSAG00000015296
OS02G0321000	OS02G0249200	EPlOSAG00000015299
OS02G0323300	OS02G0249700	EPlOSAG00000015357
OS02G0469250	OS02G0256200	EPlOSAG00000015360
OS02G0503700	OS02G0264800	EPlOSAG00000015364
OS02G0507600	OS02G0269200	EPlOSAG00000015430
OS02G0517900	OS02G0273900	EPlOSAG00000015441
OS02G0534400	OS02G0277700	EPlOSAG00000015457
OS02G0538400	OS02G0288400	EPlOSAG00000015471
OS02G0558100	OS02G0289300	EPlOSAG00000015474
OS02G0572200	OS02G0293350	EPlOSAG00000015488
OS02G0574100	OS02G0297200	EPlOSAG00000015495
OS02G0579300	OS02G0318400	EPlOSAG00000015502
OS02G0582800	OS02G0318500	EPlOSAG00000015517
OS02G0590200	OS02G0318600	EPlOSAG00000015534
OS02G0617300	OS02G0323600	EPlOSAG00000015535
OS02G0621400	OS02G0327500	EPlOSAG00000015536
OS02G0624400	OS02G0332450	EPlOSAG00000015548
OS02G0629400	OS02G0506400	EPlOSAG00000015556
OS02G0633600	OS02G0508650	EPlOSAG00000015569
OS02G0634600	OS02G0509600	EPlOSAG00000015576
OS02G0636600	OS02G0513100	EPlOSAG00000015614
OS02G0637200	OS02G0521100	EPlOSAG00000015622
OS02G0641300	OS02G0522100	EPlOSAG00000015635
OS02G0644650	OS02G0524800	EPlOSAG00000015640
OS02G0648900	OS02G0525501	EPlOSAG00000015643
OS02G0653800	OS02G0554900	EPlOSAG00000015655
OS02G0657550	OS02G0555300	EPlOSAG00000015661
OS02G0663300	OS02G0565150	EPlOSAG00000015666
OS02G0673000	OS02G0571100	EPlOSAG00000015692
OS02G0683800	OS02G0574800	EPlOSAG00000015708
OS02G0687900	OS02G0575900	EPlOSAG00000015715
OS02G0702400	OS02G0582600	EPlOSAG00000015726
OS02G0705500	OS02G0583000	EPlOSAG00000015761
OS02G0710500	OS02G0584700	EPlOSAG00000015764
OS02G0716600	OS02G0584900	EPlOSAG00000015778
OS02G0717200	OS02G0585200	EPlOSAG00000015826
OS02G0727966	OS02G0586900	EPlOSAG00000015844
OS02G0728500	OS02G0588500	EPlOSAG00000015855
OS02G0734800	OS02G0590400	EPlOSAG00000015857
OS02G0738100	OS02G0592000	EPlOSAG00000015864
OS02G0738200	OS02G0592833	EPlOSAG00000015890
OS02G0744682	OS02G0606700	EPlOSAG00000015893
OS02G0754600	OS02G0628900	EPlOSAG00000015903
OS02G0758200	OS02G0629000	EPlOSAG00000015948
OS02G0780500	OS02G0630300	EPlOSAG00000015985
OS02G0807800	OS02G0653400	EPlOSAG00000016089
OS02G0811600	OS02G0654600	EPlOSAG00000016109
OS02G0832100	OS02G0655200	EPlOSAG00000016121
OS03G0114100	OS02G0655500	EPlOSAG00000016145
OS03G0115700	OS02G0656600	EPlOSAG00000016148
OS03G0157300	OS02G0664050	EPlOSAG00000016158
OS03G0159150	OS02G0669000	EPlOSAG00000016165
OS03G0161950	OS02G0682300	EPlOSAG00000016166
OS03G0162000	OS02G0690500	EPlOSAG00000016172
OS03G0179100	OS02G0702700	EPlOSAG00000016176
OS03G0183500	OS02G0713250	EPlOSAG00000016180
OS03G0185800	OS02G0714200	EPlOSAG00000016193
OS03G0187500	OS02G0720500	EPlOSAG00000016199
OS03G0189300	OS02G0720600	EPlOSAG00000016200
OS03G0192550	OS02G0722600	EPlOSAG00000016204
OS03G0195450	OS02G0728850	EPlOSAG00000016215
OS03G0197200	OS02G0733900	EPlOSAG00000016226
OS03G0197300	OS02G0736300	EPlOSAG00000016235
OS03G0210000	OS02G0747500	EPlOSAG00000016247
OS03G0210200	OS02G0749250	EPlOSAG00000016274
OS03G0210500	OS02G0751300	EPlOSAG00000016297
OS03G0213100	OS02G0755400	EPlOSAG00000016320
OS03G0225900	OS02G0755900	EPlOSAG00000016328
OS03G0226300	OS02G0759000	EPlOSAG00000016332
OS03G0226400	OS02G0761200	EPlOSAG00000016341
OS03G0237950	OS02G0764700	EPlOSAG00000016344
OS03G0248200	OS02G0773200	EPlOSAG00000016369
OS03G0283200	OS02G0774500	EPlOSAG00000016419
OS03G0285166	OS02G0778500	EPlOSAG00000016426
OS03G0288000	OS02G0781000	EPlOSAG00000016427
OS03G0304800	OS02G0782500	EPlOSAG00000016455
OS03G0305200	OS02G0794500	EPlOSAG00000016457
OS03G0319000	OS02G0805100	EPlOSAG00000016464
OS03G0320600	OS02G0813166	EPlOSAG00000016483
OS03G0332100	OS02G0813600	EPlOSAG00000016496
OS03G0355700	OS02G0814600	EPlOSAG00000016498
OS03G0372950	OS02G0818000	EPlOSAG00000016535
OS03G0377600	OS02G0824500	EPlOSAG00000016563
OS03G0400700	OS03G0100020	EPlOSAG00000016573
OS03G0415750	OS03G0103900	EPlOSAG00000016589
OS03G0418733	OS03G0111300	EPlOSAG00000016605
OS03G0571800	OS03G0115800	EPlOSAG00000016619
OS03G0586400	OS03G0130300	EPlOSAG00000016622
OS03G0618900	OS03G0132200	EPlOSAG00000016631
OS03G0620400	OS03G0133100	EPlOSAG00000016632
OS03G0635800	OS03G0140650	EPlOSAG00000016644
OS03G0660500	OS03G0159600	EPlOSAG00000016655
OS03G0668033	OS03G0161400	EPlOSAG00000016656
OS03G0708700	OS03G0163000	EPlOSAG00000016657
OS03G0733400	OS03G0163400	EPlOSAG00000016689
OS03G0757750	OS03G0164200	EPlOSAG00000016695
OS03G0757900	OS03G0168100	EPlOSAG00000016697
OS03G0767700	OS03G0168300	EPlOSAG00000016700
OS03G0769000	OS03G0180900	EPlOSAG00000016711
OS03G0769400	OS03G0195300	EPlOSAG00000016749
OS03G0783725	OS03G0198600	EPlOSAG00000016807
OS03G0784100	OS03G0199100	EPlOSAG00000016814
OS03G0796502	OS03G0203451	EPlOSAG00000016816
OS03G0802900	OS03G0213600	EPlOSAG00000016819
OS03G0804500	OS03G0215700	EPlOSAG00000016851
OS03G0812400	OS03G0220100	EPlOSAG00000016863
OS03G0839200	OS03G0244200	EPlOSAG00000016868
OS04G0111250	OS03G0245800	EPlOSAG00000016871
OS04G0111301	OS03G0268600	EPlOSAG00000016872
OS04G0112100	OS03G0269500	EPlOSAG00000016887
OS04G0113100	OS03G0275300	EPlOSAG00000016898
OS04G0118800	OS03G0279816	EPlOSAG00000016915
OS04G0162701	OS03G0280750	EPlOSAG00000016924
OS04G0164900	OS03G0291500	EPlOSAG00000016959
OS04G0166500	OS03G0292900	EPlOSAG00000016961
OS04G0168300	OS03G0296200	EPlOSAG00000016969
OS04G0185100	OS03G0299700	EPlOSAG00000016971
OS04G0202500	OS03G0300400	EPlOSAG00000017090
OS04G0204400	OS03G0304500	EPlOSAG00000017109
OS04G0224200	OS03G0305400	EPlOSAG00000017111
OS04G0226340	OS03G0315400	EPlOSAG00000017115
OS04G0249900	OS03G0322900	EPlOSAG00000017154
OS04G0271450	OS03G0328300	EPlOSAG00000017200
OS04G0297933	OS03G0330000	EPlOSAG00000017207
OS04G0302300	OS03G0332900	EPlOSAG00000017214
OS04G0369000	OS03G0348900	EPlOSAG00000017225
OS04G0369100	OS03G0356498	EPlOSAG00000017229
OS04G0378575	OS03G0363100	EPlOSAG00000017232
OS04G0393900	OS03G0372600	EPlOSAG00000017252
OS04G0394766	OS03G0374600	EPlOSAG00000017262
OS04G0404900	OS03G0397600	EPlOSAG00000017282
OS04G0414400	OS03G0397700	EPlOSAG00000017307
OS04G0434700	OS03G0421250	EPlOSAG00000017346
OS04G0436800	OS03G0432100	EPlOSAG00000017349
OS04G0436900	OS03G0435300	EPlOSAG00000017364
OS04G0441800	OS03G0438200	EPlOSAG00000017375
OS04G0448100	OS03G0559900	EPlOSAG00000017377
OS04G0453400	OS03G0561400	EPlOSAG00000017410
OS04G0458300	OS03G0569000	EPlOSAG00000017421
OS04G0462600	OS03G0574600	EPlOSAG00000017450
OS04G0477100	OS03G0577300	EPlOSAG00000017451
OS04G0487400	OS03G0582900	EPlOSAG00000017460
OS04G0488300	OS03G0596400	EPlOSAG00000017468
OS04G0514301	OS03G0598700	EPlOSAG00000017471
OS04G0523100	OS03G0602400	EPlOSAG00000017474
OS04G0529300	OS03G0604600	EPlOSAG00000017475
OS04G0532100	OS03G0613100	EPlOSAG00000017483
OS04G0537450	OS03G0623100	EPlOSAG00000017494
OS04G0541900	OS03G0624300	EPlOSAG00000017503
OS04G0555000	OS03G0629800	EPlOSAG00000017511
OS04G0556350	OS03G0638400	EPlOSAG00000017522
OS04G0565900	OS03G0641300	EPlOSAG00000017538
OS04G0568600	OS03G0643522	EPlOSAG00000017547
OS04G0572800	OS03G0654700	EPlOSAG00000017618
OS04G0581000	OS03G0659350	EPlOSAG00000017634
OS04G0583600	OS03G0661300	EPlOSAG00000017640
OS04G0602500	OS03G0663100	EPlOSAG00000017674
OS04G0608400	OS03G0665200	EPlOSAG00000017679
OS04G0618100	OS03G0666800	EPlOSAG00000017680
OS04G0623066	OS03G0674900	EPlOSAG00000017684
OS04G0668000	OS03G0684800	EPlOSAG00000017686
OS04G0672700	OS03G0687000	EPlOSAG00000017693
OS04G0687800	OS03G0694000	EPlOSAG00000017728
OS04G0688500	OS03G0697833	EPlOSAG00000017738
OS05G0100700	OS03G0702600	EPlOSAG00000017752
OS05G0106900	OS03G0709300	EPlOSAG00000017779
OS05G0123300	OS03G0711150	EPlOSAG00000017842
OS05G0139300	OS03G0713100	EPlOSAG00000017847
OS05G0155000	OS03G0716200	EPlOSAG00000017901
OS05G0155100	OS03G0720400	EPlOSAG00000017906
OS05G0161100	OS03G0722500	EPlOSAG00000018034
OS05G0179000	OS03G0723000	EPlOSAG00000018051
OS05G0181000	OS03G0727800	EPlOSAG00000018126
OS05G0197300	OS03G0728500	EPlOSAG00000018147
OS05G0215500	OS03G0734100	EPlOSAG00000018151
OS05G0255800	OS03G0734200	EPlOSAG00000018190
OS05G0261001	OS03G0734300	EPlOSAG00000018196
OS05G0261700	OS03G0750300	EPlOSAG00000018207
OS05G0278500	OS03G0752000	EPlOSAG00000018220
OS05G0297800	OS03G0756500	EPlOSAG00000018253
OS05G0304501	OS03G0761500	EPlOSAG00000018255
OS05G0312600	OS03G0761900	EPlOSAG00000018271
OS05G0335800	OS03G0762500	EPlOSAG00000018319
OS05G0338900	OS03G0765400	EPlOSAG00000018320
OS05G0338933	OS03G0771100	EPlOSAG00000018322
OS05G0374200	OS03G0777100	EPlOSAG00000018347
OS05G0388151	OS03G0782400	EPlOSAG00000018357
OS05G0412800	OS03G0789000	EPlOSAG00000018389
OS05G0414800	OS03G0792800	EPlOSAG00000018391
OS05G0428000	OS03G0793800	EPlOSAG00000018422
OS05G0430900	OS03G0793900	EPlOSAG00000018437
OS05G0434800	OS03G0800200	EPlOSAG00000018467
OS05G0435800	OS03G0807000	EPlOSAG00000018469
OS05G0439000	OS03G0808100	EPlOSAG00000018470
OS05G0440800	OS03G0808350	EPlOSAG00000018489
OS05G0480300	OS03G0817200	EPlOSAG00000018520
OS05G0496100	OS03G0820400	EPlOSAG00000018571
OS05G0499400	OS03G0822400	EPlOSAG00000018576
OS05G0518000	OS03G0826900	EPlOSAG00000018665
OS05G0528701	OS03G0827600	EPlOSAG00000018666
OS05G0548900	OS03G0828300	EPlOSAG00000018669
OS05G0565000	OS03G0832200	EPlOSAG00000018672
OS05G0567600	OS03G0834466	EPlOSAG00000018699
OS05G0579700	OS03G0847900	EPlOSAG00000018741
OS05G0582400	OS03G0848400	EPlOSAG00000018786
OS06G0109300	OS03G0852800	EPlOSAG00000018795
OS06G0109801	OS03G0853200	EPlOSAG00000018821
OS06G0119100	OS04G0107300	EPlOSAG00000018843
OS06G0130900	OS04G0107700	EPlOSAG00000018889
OS06G0131300	OS04G0107900	EPlOSAG00000018893
OS06G0132200	OS04G0108101	EPlOSAG00000018940
OS06G0144800	OS04G0115500	EPlOSAG00000018941
OS06G0152550	OS04G0154800	EPlOSAG00000018951
OS06G0153000	OS04G0185600	EPlOSAG00000018959
OS06G0157500	OS04G0190000	EPlOSAG00000018965
OS06G0158850	OS04G0220501	EPlOSAG00000018984
OS06G0163701	OS04G0223300	EPlOSAG00000019056
OS06G0179100	OS04G0229100	EPlOSAG00000019059
OS06G0184733	OS04G0251825	EPlOSAG00000019073
OS06G0185300	OS04G0272200	EPlOSAG00000019164
OS06G0200250	OS04G0296301	EPlOSAG00000019199
OS06G0200350	OS04G0301500	EPlOSAG00000019201
OS06G0200600	OS04G0305700	EPlOSAG00000019203
OS06G0205100	OS04G0312500	EPlOSAG00000019214
OS06G0231050	OS04G0321100	EPlOSAG00000019238
OS06G0232600	OS04G0340300	EPlOSAG00000019318
OS06G0254200	OS04G0344100	EPlOSAG00000019339
OS06G0254901	OS04G0385600	EPlOSAG00000019340
OS06G0273500	OS04G0386700	EPlOSAG00000019347
OS06G0287500	OS04G0394100	EPlOSAG00000019358
OS06G0291500	OS04G0397800	EPlOSAG00000019363
OS06G0293100	OS04G0423200	EPlOSAG00000019370
OS06G0295366	OS04G0432300	EPlOSAG00000019405
OS06G0297400	OS04G0445100	EPlOSAG00000019409
OS06G0298200	OS04G0445400	EPlOSAG00000019457
OS06G0314000	OS04G0447800	EPlOSAG00000019461
OS06G0314501	OS04G0450701	EPlOSAG00000019468
OS06G0320200	OS04G0455700	EPlOSAG00000019486
OS06G0332600	OS04G0456200	EPlOSAG00000019492
OS06G0472300	OS04G0458600	EPlOSAG00000019494
OS06G0493100	OS04G0461600	EPlOSAG00000019507
OS06G0523701	OS04G0470901	EPlOSAG00000019513
OS06G0527300	OS04G0476600	EPlOSAG00000019515
OS06G0530600	OS04G0480700	EPlOSAG00000019516
OS06G0556000	OS04G0481900	EPlOSAG00000019517
OS06G0566500	OS04G0495400	EPlOSAG00000019529
OS06G0584400	OS04G0497200	EPlOSAG00000019542
OS06G0585982	OS04G0505200	EPlOSAG00000019594
OS06G0587300	OS04G0507016	EPlOSAG00000019610
OS06G0591200	OS04G0507032	EPlOSAG00000019627
OS06G0600400	OS04G0511200	EPlOSAG00000019637
OS06G0630850	OS04G0515900	EPlOSAG00000019783
OS06G0666500	OS04G0517100	EPlOSAG00000019838
OS06G0671600	OS04G0517500	EPlOSAG00000019844
OS06G0682633	OS04G0542302	EPlOSAG00000019850
OS06G0689700	OS04G0544200	EPlOSAG00000019861
OS06G0693100	OS04G0550600	EPlOSAG00000019864
OS06G0694900	OS04G0556550	EPlOSAG00000019892
OS06G0697600	OS04G0557800	EPlOSAG00000019897
OS06G0707250	OS04G0559750	EPlOSAG00000020011
OS06G0724800	OS04G0580866	EPlOSAG00000020097
OS06G0725300	OS04G0581100	EPlOSAG00000020109
OS07G0114500	OS04G0589800	EPlOSAG00000020234
OS07G0117800	OS04G0594000	EPlOSAG00000020252
OS07G0117900	OS04G0603300	EPlOSAG00000020265
OS07G0121750	OS04G0607250	EPlOSAG00000020279
OS07G0122100	OS04G0608900	EPlOSAG00000020308
OS07G0123601	OS04G0610301	EPlOSAG00000020317
OS07G0124400	OS04G0610600	EPlOSAG00000020330
OS07G0136300	OS04G0614300	EPlOSAG00000020356
OS07G0170000	OS04G0615800	EPlOSAG00000020357
OS07G0173601	OS04G0616100	EPlOSAG00000020369
OS07G0175300	OS04G0617200	EPlOSAG00000020386
OS07G0179000	OS04G0624900	EPlOSAG00000020430
OS07G0196100	OS04G0630100	EPlOSAG00000020438
OS07G0204000	OS04G0630300	EPlOSAG00000020441
OS07G0213800	OS04G0632000	EPlOSAG00000020456
OS07G0221300	OS04G0632400	EPlOSAG00000020467
OS07G0284950	OS04G0633200	EPlOSAG00000020473
OS07G0285800	OS04G0635400	EPlOSAG00000020520
OS07G0406300	OS04G0640300	EPlOSAG00000020593
OS07G0448100	OS04G0640850	EPlOSAG00000020600
OS07G0471900	OS04G0645200	EPlOSAG00000020648
OS07G0493200	OS04G0648200	EPlOSAG00000020654
OS07G0510500	OS04G0649051	EPlOSAG00000020680
OS07G0511100	OS04G0649500	EPlOSAG00000020697
OS07G0524900	OS04G0651350	EPlOSAG00000020700
OS07G0531800	OS04G0656500	EPlOSAG00000020714
OS07G0537900	OS04G0672600	EPlOSAG00000020715
OS07G0539950	OS04G0676800	EPlOSAG00000020716
OS07G0561800	OS04G0680550	EPlOSAG00000020723
OS07G0565300	OS04G0688300	EPlOSAG00000020773
OS07G0575500	OS04G0690600	EPlOSAG00000020782
OS07G0576600	OS04G0691800	EPlOSAG00000020783
OS07G0590700	OS04G0691900	EPlOSAG00000020798
OS07G0600700	OS05G0104000	EPlOSAG00000020803
OS07G0601900	OS05G0112200	EPlOSAG00000020807
OS07G0622200	OS05G0115100	EPlOSAG00000020851
OS07G0637000	OS05G0122700	EPlOSAG00000020875
OS07G0645300	OS05G0125200	EPlOSAG00000020883
OS07G0670000	OS05G0134400	EPlOSAG00000020894
OS07G0677900	OS05G0151200	EPlOSAG00000020900
OS07G0686100	OS05G0155200	EPlOSAG00000020915
OS08G0111300	OS05G0162500	EPlOSAG00000020952
OS08G0113100	OS05G0171900	EPlOSAG00000020968
OS08G0147001	OS05G0172800	EPlOSAG00000020974
OS08G0163600	OS05G0177000	EPlOSAG00000020978
OS08G0167249	OS05G0180300	EPlOSAG00000020984
OS08G0170400	OS05G0180500	EPlOSAG00000020996
OS08G0170700	OS05G0182550	EPlOSAG00000021034
OS08G0174000	OS05G0186900	EPlOSAG00000021095
OS08G0190300	OS05G0193600	EPlOSAG00000021106
OS08G0190700	OS05G0199100	EPlOSAG00000021107
OS08G0202400	OS05G0208550	EPlOSAG00000021116
OS08G0246950	OS05G0214232	EPlOSAG00000021117
OS08G0249200	OS05G0215000	EPlOSAG00000021135
OS08G0261100	OS05G0217700	EPlOSAG00000021160
OS08G0337800	OS05G0231700	EPlOSAG00000021164
OS08G0391700	OS05G0245300	EPlOSAG00000021175
OS08G0391800	OS05G0249500	EPlOSAG00000021201
OS08G0409500	OS05G0269500	EPlOSAG00000021208
OS08G0429200	OS05G0273500	EPlOSAG00000021228
OS08G0431800	OS05G0296200	EPlOSAG00000021238
OS08G0438801	OS05G0299000	EPlOSAG00000021241
OS08G0440850	OS05G0299101	EPlOSAG00000021244
OS08G0446800	OS05G0314700	EPlOSAG00000021305
OS08G0448000	OS05G0323400	EPlOSAG00000021387
OS08G0448100	OS05G0349500	EPlOSAG00000021396
OS08G0453700	OS05G0355400	EPlOSAG00000021425
OS08G0453733	OS05G0365200	EPlOSAG00000021434
OS08G0470700	OS05G0368000	EPlOSAG00000021437
OS08G0479300	OS05G0381400	EPlOSAG00000021479
OS08G0482500	OS05G0389000	EPlOSAG00000021496
OS08G0487700	OS05G0396900	EPlOSAG00000021501
OS08G0507100	OS05G0398000	EPlOSAG00000021506
OS08G0510300	OS05G0399300	EPlOSAG00000021510
OS08G0521200	OS05G0406700	EPlOSAG00000021535
OS08G0553500	OS05G0424700	EPlOSAG00000021576
OS08G0564700	OS05G0425301	EPlOSAG00000021610
OS09G0116900	OS05G0451300	EPlOSAG00000021613
OS09G0130700	OS05G0451900	EPlOSAG00000021645
OS09G0246900	OS05G0452151	EPlOSAG00000021648
OS09G0259200	OS05G0457000	EPlOSAG00000021669
OS09G0296400	OS05G0457200	EPlOSAG00000021672
OS09G0308600	OS05G0459300	EPlOSAG00000021673
OS09G0322400	OS05G0462500	EPlOSAG00000021689
OS09G0356000	OS05G0464300	EPlOSAG00000021693
OS09G0364400	OS05G0466900	EPlOSAG00000021709
OS09G0387000	OS05G0475475	EPlOSAG00000021714
OS09G0394600	OS05G0482501	EPlOSAG00000021753
OS09G0421133	OS05G0491000	EPlOSAG00000021809
OS09G0423200	OS05G0498333	EPlOSAG00000021832
OS09G0424200	OS05G0510800	EPlOSAG00000021843
OS09G0431100	OS05G0511500	EPlOSAG00000021847
OS09G0436900	OS05G0515900	EPlOSAG00000021851
OS09G0438500	OS05G0525900	EPlOSAG00000021869
OS09G0468000	OS05G0527700	EPlOSAG00000021901
OS09G0478000	OS05G0531100	EPlOSAG00000021923
OS09G0479100	OS05G0535566	EPlOSAG00000021932
OS09G0482640	OS05G0541750	EPlOSAG00000021954
OS09G0483400	OS05G0542800	EPlOSAG00000021988
OS09G0485201	OS05G0552000	EPlOSAG00000022032
OS09G0485600	OS05G0555450	EPlOSAG00000022187
OS09G0498400	OS05G0557100	EPlOSAG00000022210
OS09G0506700	OS05G0559350	EPlOSAG00000022250
OS09G0508000	OS05G0562800	EPlOSAG00000022254
OS09G0509100	OS05G0563600	EPlOSAG00000022264
OS09G0513200	OS05G0565900	EPlOSAG00000022279
OS09G0517600	OS05G0569900	EPlOSAG00000022332
OS09G0525500	OS05G0570000	EPlOSAG00000022381
OS09G0529325	OS05G0572700	EPlOSAG00000022432
OS09G0546400	OS05G0573500	EPlOSAG00000022449
OS09G0546900	OS05G0575101	EPlOSAG00000022457
OS09G0548100	OS05G0590000	EPlOSAG00000022469
OS09G0562600	OS05G0594200	EPlOSAG00000022531
OS09G0562750	OS06G0105700	EPlOSAG00000022565
OS09G0570850	OS06G0122500	EPlOSAG00000022567
OS10G0104700	OS06G0127100	EPlOSAG00000022573
OS10G0119100	OS06G0129100	EPlOSAG00000022577
OS10G0125300	OS06G0134500	EPlOSAG00000022578
OS10G0131100	OS06G0145600	EPlOSAG00000022585
OS10G0135700	OS06G0152500	EPlOSAG00000022602
OS10G0150200	OS06G0158000	EPlOSAG00000022630
OS10G0194200	OS06G0158100	EPlOSAG00000022632
OS10G0200000	OS06G0168901	EPlOSAG00000022641
OS10G0206650	OS06G0187700	EPlOSAG00000022656
OS10G0327000	OS06G0192800	EPlOSAG00000022667
OS10G0339532	OS06G0207200	EPlOSAG00000022670
OS10G0395000	OS06G0211500	EPlOSAG00000022672
OS10G0433700	OS06G0226700	EPlOSAG00000022680
OS10G0457980	OS06G0245600	EPlOSAG00000022683
OS10G0473200	OS06G0246500	EPlOSAG00000022713
OS10G0475000	OS06G0258000	EPlOSAG00000022718
OS10G0489000	OS06G0270200	EPlOSAG00000022724
OS10G0491801	OS06G0295900	EPlOSAG00000022747
OS10G0497300	OS06G0297600	EPlOSAG00000022760
OS10G0498500	OS06G0307500	EPlOSAG00000022762
OS10G0512400	OS06G0307900	EPlOSAG00000022767
OS10G0519300	OS06G0318533	EPlOSAG00000022795
OS10G0519700	OS06G0324400	EPlOSAG00000022832
OS10G0529600	OS06G0361750	EPlOSAG00000022837
OS10G0537800	OS06G0474866	EPlOSAG00000022838
OS10G0541700	OS06G0479400	EPlOSAG00000022859
OS10G0543400	OS06G0490200	EPlOSAG00000022866
OS10G0559400	OS06G0501900	EPlOSAG00000022873
OS10G0562200	OS06G0505700	EPlOSAG00000022894
OS10G0566800	OS06G0526400	EPlOSAG00000022897
OS10G0569500	OS06G0528700	EPlOSAG00000022904
OS10G0570200	OS06G0539250	EPlOSAG00000022933
OS10G0577600	OS06G0544100	EPlOSAG00000022937
OS11G0117500	OS06G0553001	EPlOSAG00000022954
OS11G0119900	OS06G0553100	EPlOSAG00000022988
OS11G0127600	OS06G0553800	EPlOSAG00000023008
OS11G0129500	OS06G0558300	EPlOSAG00000023031
OS11G0130400	OS06G0559400	EPlOSAG00000023102
OS11G0151002	OS06G0561000	EPlOSAG00000023109
OS11G0153000	OS06G0565300	EPlOSAG00000023115
OS11G0170000	OS06G0569500	EPlOSAG00000023133
OS11G0171700	OS06G0573600	EPlOSAG00000023145
OS11G0179400	OS06G0599200	EPlOSAG00000023168
OS11G0182100	OS06G0602400	EPlOSAG00000023183
OS11G0185800	OS06G0610800	EPlOSAG00000023185
OS11G0229600	OS06G0611150	EPlOSAG00000023190
OS11G0242500	OS06G0611200	EPlOSAG00000023196
OS11G0242600	OS06G0614050	EPlOSAG00000023198
OS11G0244600	OS06G0622900	EPlOSAG00000023214
OS11G0261600	OS06G0624850	EPlOSAG00000023223
OS11G0294300	OS06G0634700	EPlOSAG00000023268
OS11G0432301	OS06G0640599	EPlOSAG00000023270
OS11G0439600	OS06G0650700	EPlOSAG00000023278
OS11G0447300	OS06G0662550	EPlOSAG00000023286
OS11G0453600	OS06G0667000	EPlOSAG00000023287
OS11G0477400	OS06G0670100	EPlOSAG00000023290
OS11G0480000	OS06G0670300	EPlOSAG00000023349
OS11G0494100	OS06G0678650	EPlOSAG00000023364
OS11G0514400	OS06G0678700	EPlOSAG00000023374
OS11G0514500	OS06G0681100	EPlOSAG00000023394
OS11G0516800	OS06G0681200	EPlOSAG00000023407
OS11G0531800	OS06G0683100	EPlOSAG00000023434
OS11G0541600	OS06G0683950	EPlOSAG00000023439
OS11G0546100	OS06G0692100	EPlOSAG00000023501
OS11G0558100	OS06G0693200	EPlOSAG00000023546
OS11G0569600	OS06G0695700	EPlOSAG00000023627
OS11G0572200	OS06G0698200	EPlOSAG00000023651
OS11G0576400	OS06G0698400	EPlOSAG00000023664
OS11G0590400	OS06G0698674	EPlOSAG00000023672
OS11G0598000	OS06G0700000	EPlOSAG00000023677
OS11G0598200	OS06G0701700	EPlOSAG00000023686
OS11G0609600	OS06G0703200	EPlOSAG00000023709
OS11G0630501	OS06G0704000	EPlOSAG00000023713
OS11G0631825	OS06G0705000	EPlOSAG00000023716
OS11G0638200	OS06G0705400	EPlOSAG00000023727
OS11G0641300	OS06G0710700	EPlOSAG00000023747
OS11G0656100	OS06G0713800	EPlOSAG00000023753
OS11G0664400	OS06G0714800	EPlOSAG00000023765
OS11G0666200	OS06G0717600	EPlOSAG00000023770
OS11G0701600	OS06G0726200	EPlOSAG00000023812
OS12G0104400	OS06G0731000	EPlOSAG00000023814
OS12G0121600	OS07G0103500	EPlOSAG00000023823
OS12G0125800	OS07G0104500	EPlOSAG00000023827
OS12G0127100	OS07G0117350	EPlOSAG00000023846
OS12G0131400	OS07G0119800	EPlOSAG00000023847
OS12G0132800	OS07G0120300	EPlOSAG00000023865
OS12G0138050	OS07G0122300	EPlOSAG00000023868
OS12G0140000	OS07G0129200	EPlOSAG00000023932
OS12G0152900	OS07G0130100	EPlOSAG00000023938
OS12G0153200	OS07G0132300	EPlOSAG00000023960
OS12G0155250	OS07G0136866	EPlOSAG00000023970
OS12G0163600	OS07G0137000	EPlOSAG00000024029
OS12G0173366	OS07G0141450	EPlOSAG00000024200
OS12G0194900	OS07G0147550	EPlOSAG00000024216
OS12G0204600	OS07G0147600	EPlOSAG00000024319
OS12G0234800	OS07G0148800	EPlOSAG00000024349
OS12G0407200	OS07G0153150	EPlOSAG00000024377
OS12G0431100	OS07G0154400	EPlOSAG00000024395
OS12G0508400	OS07G0158500	EPlOSAG00000024516
OS12G0511900	OS07G0159600	EPlOSAG00000024545
OS12G0518000	OS07G0162450	EPlOSAG00000024691
OS12G0528000	OS07G0162900	EPlOSAG00000024709
OS12G0565166	OS07G0170800	EPlOSAG00000024728
OS12G0576100	OS07G0174400	EPlOSAG00000025094
OS12G0581900	OS07G0175500	EPlOSAG00000025115
OS12G0617250	OS07G0175900	EPlOSAG00000025199
OS12G0617400	OS07G0180000	EPlOSAG00000025284
OS12G0620100	OS07G0196300	EPlOSAG00000025293
OS12G0635700	OS07G0209100	EPlOSAG00000025317
OS12G0636100	OS07G0227300	EPlOSAG00000025431
OS12G0639000	OS07G0230600	EPlOSAG00000025434
	OS07G0249200	EPlOSAG00000025494
	OS07G0281500	EPlOSAG00000025532
	OS07G0282300	EPlOSAG00000025540
	OS07G0282401	EPlOSAG00000025624
	OS07G0298700	EPlOSAG00000025846
	OS07G0418600	EPlOSAG00000025857
	OS07G0437000	EPlOSAG00000025864
	OS07G0438700	EPlOSAG00000025882
	OS07G0446900	EPlOSAG00000025884
	OS07G0466500	EPlOSAG00000025933
	OS07G0490700	EPlOSAG00000025983
	OS07G0516400	EPlOSAG00000025985
	OS07G0521800	EPlOSAG00000026081
	OS07G0523100	EPlOSAG00000026091
	OS07G0523500	EPlOSAG00000026110
	OS07G0529000	EPlOSAG00000026138
	OS07G0531200	EPlOSAG00000026373
	OS07G0535700	EPlOSAG00000026381
	OS07G0535800	EPlOSAG00000026406
	OS07G0546400	EPlOSAG00000026658
	OS07G0551400	EPlOSAG00000026666
	OS07G0554500	EPlOSAG00000026669
	OS07G0558100	EPlOSAG00000026690
	OS07G0558900	EPlOSAG00000026779
	OS07G0560100	EPlOSAG00000026939
	OS07G0563400	EPlOSAG00000026945
	OS07G0568700	EPlOSAG00000026983
	OS07G0586600	EPlOSAG00000027127
	OS07G0588600	EPlOSAG00000027141
	OS07G0596000	EPlOSAG00000027172
	OS07G0602600	EPlOSAG00000027240
	OS07G0603600	EPlOSAG00000027332
	OS07G0613600	EPlOSAG00000027518
	OS07G0614300	EPlOSAG00000027559
	OS07G0617100	EPlOSAG00000027562
	OS07G0622700	EPlOSAG00000027644
	OS07G0626700	EPlOSAG00000027674
	OS07G0643700	EPlOSAG00000027754
	OS07G0645500	EPlOSAG00000027857
	OS07G0649400	EPlOSAG00000027962
	OS07G0661201	EPlOSAG00000028018
	OS07G0664600	EPlOSAG00000028181
	OS07G0674100	EPlOSAG00000028194
	OS07G0684100	EPlOSAG00000028210
	OS07G0686300	EPlOSAG00000028215
	OS07G0686600	EPlOSAG00000028455
	OS07G0688200	EPlOSAG00000028601
	OS07G0692200	EPlOSAG00000028660
	OS08G0102700	EPlOSAG00000028665
	OS08G0103500	EPlOSAG00000028787
	OS08G0104400	EPlOSAG00000028990
	OS08G0104800	EPlOSAG00000028999
	OS08G0106100	EPlOSAG00000029076
	OS08G0106501	EPlOSAG00000029209
	OS08G0110600	EPlOSAG00000029220
	OS08G0112300	EPlOSAG00000029601
	OS08G0123833	EPlOSAG00000030855
	OS08G0130400	EPlOSAG00000031124
	OS08G0130900	EPlOSAG00000031268
	OS08G0141400	EPlOSAG00000031385
	OS08G0149000	EPlOSAG00000032030
	OS08G0155550	EPlOSAG00000032998
	OS08G0161900	EPlOSAG00000033065
	OS08G0173600	EPlOSAG00000033121
	OS08G0177600	EPlOSAG00000033232
	OS08G0193600	EPlOSAG00000033343
	OS08G0206400	EPlOSAG00000033376
	OS08G0207800	EPlOSAG00000033643
	OS08G0230200	EPlOSAG00000033799
	OS08G0230800	EPlOSAG00000033810
	OS08G0231400	EPlOSAG00000033954
	OS08G0236400	EPlOSAG00000034066
	OS08G0238600	EPlOSAG00000034295
	OS08G0239000	EPlOSAG00000034332
	OS08G0241300	EPlOSAG00000034343
	OS08G0267000	EPlOSAG00000034423
	OS08G0275200	EPlOSAG00000034476
	OS08G0277200	EPlOSAG00000034687
	OS08G0280200	EPlOSAG00000034747
	OS08G0286500	EPlOSAG00000034803
	OS08G0290700	EPlOSAG00000034809
	OS08G0298700	EPlOSAG00000035066
	OS08G0299400	EPlOSAG00000035177
	OS08G0321000	EPlOSAG00000035543
	OS08G0327100	EPlOSAG00000035995
	OS08G0330900	EPlOSAG00000036747
	OS08G0341700	EPlOSAG00000037299
	OS08G0342300	EPlOSAG00000037392
	OS08G0374600	EPlOSAG00000037532
	OS08G0375400	EPlOSAG00000038380
	OS08G0387200	EPlOSAG00000038665
	OS08G0388900	EPlOSAG00000038687
	OS08G0390200	EPlOSAG00000038876
	OS08G0395500	EPlOSAG00000039042
	OS08G0395700	EPlOSAG00000039398
	OS08G0402500	EPlOSAG00000039506
	OS08G0405700	EPlOSAG00000039626
	OS08G0414900	EPlOSAG00000039765
	OS08G0417000	EPlOSAG00000040799
	OS08G0425500	EPlOSAG00000041289
	OS08G0425700	EPlOSAG00000041666
	OS08G0434100	EPlOSAG00000042121
	OS08G0439900	EPlOSAG00000042521
	OS08G0442900	EPlOSAG00000042532
	OS08G0445700	EPlOSAG00000042565
	OS08G0462300	EPlOSAG00000042576
	OS08G0467300	EPlOSAG00000042688
	OS08G0468400	EPlOSAG00000042699
	OS08G0474500	EPlOSAG00000042710
	OS08G0477500	EPlOSAG00000043498
	OS08G0478000	EPlOSAG00000043509
	OS08G0487100	EPlOSAG00000043521
	OS08G0499300	EPlOSAG00000043554
	OS08G0503300	EPlOSAG00000043582
	OS08G0503700	EPlOSAG00000043590
	OS08G0505900	EPlOSAG00000043601
	OS08G0508000	EPlOSAG00000043603
	OS08G0509600	EPlOSAG00000043615
	OS08G0515700	EPlOSAG00000043620
	OS08G0518800	EPlOSAG00000043641
	OS08G0526633	EPlOSAG00000043643
	OS08G0527700	EPlOSAG00000043932
	OS08G0528100	EPlOSAG00000043989
	OS08G0528800	EPlOSAG00000044118
	OS08G0546300	EPlOSAG00000044158
	OS08G0546400	EPlOSAG00000044188
	OS08G0556400	EPlOSAG00000044335
	OS08G0560000	EPlOSAG00000044376
	OS09G0114700	EPlOSAG00000044586
	OS09G0239450	EPlOSAG00000044589
	OS09G0241200	EPlOSAG00000044709
	OS09G0278000	EPlOSAG00000045043
	OS09G0281750	EPlOSAG00000045077
	OS09G0281800	EPlOSAG00000045099
	OS09G0293400	EPlOSAG00000045110
	OS09G0325800	EPlOSAG00000045132
	OS09G0364800	EPlOSAG00000045154
	OS09G0371200	EPlOSAG00000045221
	OS09G0378700	EPlOSAG00000045276
	OS09G0379900	EPlOSAG00000045287
	OS09G0387800	EPlOSAG00000045354
	OS09G0407300	EPlOSAG00000045387
	OS09G0412400	EPlOSAG00000045532
	OS09G0414300	EPlOSAG00000045543
	OS09G0414701	EPlOSAG00000045565
	OS09G0418375	EPlOSAG00000045632
	OS09G0418500	EPlOSAG00000045643
	OS09G0425300	EPlOSAG00000045665
	OS09G0425500	EPlOSAG00000045676
	OS09G0426100	EPlOSAG00000045765
	OS09G0426500	EPlOSAG00000045787
	OS09G0431750	EPlOSAG00000045820
	OS09G0433000	EPlOSAG00000045898
	OS09G0441000	EPlOSAG00000046013
	OS09G0445600	EPlOSAG00000046044
	OS09G0447300	EPlOSAG00000046387
	OS09G0450300	EPlOSAG00000046791
	OS09G0450600	EPlOSAG00000047030
	OS09G0455300	EPlOSAG00000047169
	OS09G0457900	EPlOSAG00000047202
	OS09G0461700	EPlOSAG00000047210
	OS09G0486375	EPlOSAG00000047244
	OS09G0488700	EPlOSAG00000047260
	OS09G0489800	EPlOSAG00000047274
	OS09G0491772	EPlOSAG00000047361
	OS09G0497100	EPlOSAG00000047365
	OS09G0497700	EPlOSAG00000047376
	OS09G0505000	EPlOSAG00000047412
	OS09G0508500	EPlOSAG00000047460
	OS09G0519100	EPlOSAG00000047519
	OS09G0521800	EPlOSAG00000047686
	OS09G0522000	EPlOSAG00000047688
	OS09G0526000	EPlOSAG00000047690
	OS09G0536200	EPlOSAG00000047708
	OS09G0537700	EPlOSAG00000047748
	OS09G0538400	EPlOSAG00000047753
	OS09G0538800	EPlOSAG00000047755
	OS09G0539000	EPlOSAG00000047758
	OS09G0542900	EPlOSAG00000047819
	OS09G0544000	EPlOSAG00000047842
	OS09G0563700	EPlOSAG00000047885
	OS09G0572800	EPlOSAG00000048094
	OS10G0118200	EPlOSAG00000048197
	OS10G0122000	EPlOSAG00000048308
	OS10G0127900	EPlOSAG00000048315
	OS10G0133000	EPlOSAG00000048323
	OS10G0133100	EPlOSAG00000048342
	OS10G0138300	EPlOSAG00000048556
	OS10G0141600	EPlOSAG00000048672
	OS10G0153900	EPlOSAG00000048678
	OS10G0155400	EPlOSAG00000048720
	OS10G0198100	EPlOSAG00000048797
	OS10G0360600	EPlOSAG00000048806
	OS10G0361876	EPlOSAG00000048872
	OS10G0364900	EPlOSAG00000048897
	OS10G0371000	EPlOSAG00000048988
	OS10G0377000	EPlOSAG00000048995
	OS10G0396100	EPlOSAG00000049003
	OS10G0397400	EPlOSAG00000049008
	OS10G0407200	EPlOSAG00000049038
	OS10G0416000	EPlOSAG00000049062
	OS10G0416800	EPlOSAG00000049092
	OS10G0428500	EPlOSAG00000049115
	OS10G0430750	EPlOSAG00000049117
	OS10G0438300	EPlOSAG00000049152
	OS10G0459300	EPlOSAG00000049241
	OS10G0471100	EPlOSAG00000049264
	OS10G0474800	EPlOSAG00000049325
	OS10G0477600	EPlOSAG00000049360
	OS10G0485600	EPlOSAG00000049434
	OS10G0497466	EPlOSAG00000049450
	OS10G0502300	EPlOSAG00000049467
	OS10G0505900	EPlOSAG00000049473
	OS10G0509800	EPlOSAG00000049482
	OS10G0514901	EPlOSAG00000049498
	OS10G0518000	EPlOSAG00000049505
	OS10G0520900	EPlOSAG00000049521
	OS10G0523900	EPlOSAG00000049527
	OS10G0524600	EPlOSAG00000049544
	OS10G0524700	EPlOSAG00000049608
	OS10G0540000	EPlOSAG00000049620
	OS10G0544600	EPlOSAG00000049632
	OS10G0558700	EPlOSAG00000049654
	OS10G0561600	EPlOSAG00000049908
	OS10G0563550	EPlOSAG00000049946
	OS10G0568000	EPlOSAG00000049957
	OS10G0572900	EPlOSAG00000049961
	OS10G0580550	EPlOSAG00000050016
	OS11G0105350	EPlOSAG00000050024
	OS11G0113700	EPlOSAG00000050057
	OS11G0118300	EPlOSAG00000050084
	OS11G0120300	EPlOSAG00000050096
	OS11G0124500	EPlOSAG00000050099
	OS11G0128700	EPlOSAG00000050227
	OS11G0133800	EPlOSAG00000050265
	OS11G0134700	EPlOSAG00000050281
	OS11G0136300	EPlOSAG00000050304
	OS11G0136400	EPlOSAG00000050368
	OS11G0136450	EPlOSAG00000050446
	OS11G0149200	EPlOSAG00000050533
	OS11G0149300	EPlOSAG00000050709
	OS11G0149400	EPlOSAG00000050745
	OS11G0151800	EPlOSAG00000050784
	OS11G0153100	EPlOSAG00000050831
	OS11G0154900	EPlOSAG00000050998
	OS11G0156300	EPlOSAG00000051112
	OS11G0160550	EPlOSAG00000051145
	OS11G0166100	EPlOSAG00000051189
	OS11G0181200	EPlOSAG00000051199
	OS11G0186800	EPlOSAG00000051282
	OS11G0202500	EPlOSAG00000051389
	OS11G0205300	EPlOSAG00000051443
	OS11G0206600	EPlOSAG00000051452
	OS11G0208000	EPlOSAG00000051457
	OS11G0210500	EPlOSAG00000051466
	OS11G0220400	EPlOSAG00000051469
	OS11G0222900	EPlOSAG00000051472
	OS11G0246250	EPlOSAG00000051488
	OS11G0248200	EPlOSAG00000051512
	OS11G0249800	EPlOSAG00000051517
	OS11G0275200	EPlOSAG00000051519
	OS11G0276100	EPlOSAG00000051531
	OS11G0282700	EPlOSAG00000051549
	OS11G0284032	EPlOSAG00000051551
	OS11G0289700	EPlOSAG00000051565
	OS11G0422000	EPlOSAG00000051573
	OS11G0427800	EPlOSAG00000051615
	OS11G0435301	EPlOSAG00000051632
	OS11G0444800	EPlOSAG00000051674
	OS11G0451700	EPlOSAG00000051688
	OS11G0453900	EPlOSAG00000051946
	OS11G0454000	EPlOSAG00000052160
	OS11G0454200	EPlOSAG00000052268
	OS11G0454300	EPlOSAG00000052296
	OS11G0459600	EPlOSAG00000052297
	OS11G0502700	EPlOSAG00000052301
	OS11G0506800	EPlOSAG00000052334
	OS11G0507200	EPlOSAG00000052337
	OS11G0527250	EPlOSAG00000052374
	OS11G0533400	EPlOSAG00000052397
	OS11G0540800	EPlOSAG00000052419
	OS11G0544100	EPlOSAG00000052452
	OS11G0549300	EPlOSAG00000052479
	OS11G0552600	EPlOSAG00000052485
	OS11G0556132	EPlOSAG00000052499
	OS11G0557400	EPlOSAG00000052604
	OS11G0568300	EPlOSAG00000052623
	OS11G0569800	EPlOSAG00000052630
	OS11G0591300	EPlOSAG00000052640
	OS11G0592000	EPlOSAG00000052662
	OS11G0592100	EPlOSAG00000052671
	OS11G0597500	EPlOSAG00000052685
	OS11G0615700	EPlOSAG00000052693
	OS11G0621200	EPlOSAG00000052697
	OS11G0633800	EPlOSAG00000052714
	OS11G0635000	EPlOSAG00000052716
	OS11G0640800	EPlOSAG00000052741
	OS11G0658900	EPlOSAG00000052754
	OS11G0659200	EPlOSAG00000052772
	OS11G0667000	EPlOSAG00000052793
	OS11G0689800	EPlOSAG00000052839
	OS11G0704800	EPlOSAG00000052906
	OS11G0707100	EPlOSAG00000052925
	OS12G0105975	EPlOSAG00000052941
	OS12G0112000	EPlOSAG00000052950
	OS12G0115950	EPlOSAG00000052951
	OS12G0119350	EPlOSAG00000052971
	OS12G0120100	EPlOSAG00000052990
	OS12G0120400	EPlOSAG00000053031
	OS12G0129350	EPlOSAG00000053034
	OS12G0129650	EPlOSAG00000053054
	OS12G0131300	EPlOSAG00000053134
	OS12G0132900	EPlOSAG00000053140
	OS12G0133300	EPlOSAG00000053142
	OS12G0136600	EPlOSAG00000053145
	OS12G0146625	EPlOSAG00000053156
	OS12G0148700	EPlOSAG00000053192
	OS12G0160500	EPlOSAG00000053216
	OS12G0172400	EPlOSAG00000053232
	OS12G0174200	EPlOSAG00000053236
	OS12G0187800	EPlOSAG00000053297
	OS12G0188566	EPlOSAG00000053298
	OS12G0236400	OS01G0100100
	OS12G0240000	OS01G0100500
	OS12G0255850	OS01G0100600
	OS12G0270900	OS01G0100700
	OS12G0411700	OS01G0100800
	OS12G0428000	OS01G0100900
	OS12G0433066	OS01G0101200
	OS12G0442700	OS01G0101300
	OS12G0454800	OS01G0101600
	OS12G0460400	OS01G0101700
	OS12G0503000	OS01G0102300
	OS12G0527700	OS01G0102500
	OS12G0540000	OS01G0102600
	OS12G0552400	OS01G0102700
	OS12G0552500	OS01G0102800
	OS12G0553050	OS01G0102850
	OS12G0555300	OS01G0102900
	OS12G0556900	OS01G0103000
	OS12G0565300	OS01G0103400
	OS12G0568750	OS01G0103600
	OS12G0572500	OS01G0103700
	OS12G0581300	OS01G0103800
	OS12G0581350	OS01G0104000
	OS12G0583300	OS01G0104100
	OS12G0592500	OS01G0104350
	OS12G0592900	OS01G0104400
	OS12G0596501	OS01G0104600
	OS12G0596600	OS01G0104800
	OS12G0610300	OS01G0104900
	OS12G0615700	OS01G0105400
	OS12G0616400	OS01G0105700
	OS12G0622850	OS01G0105800
	OS12G0630500	OS01G0105900
	OS12G0638200	OS01G0106200
		OS01G0106400
		OS01G0106500
		OS01G0106600
		OS01G0106700
		OS01G0106750
		OS01G0106800
		OS01G0106900
		OS01G0107000
		OS01G0107900
		OS01G0108000
		OS01G0108200
		OS01G0108600
		OS01G0109000
		OS01G0109700
		OS01G0109750
		OS01G0110100
		OS01G0110400
		OS01G0111100
		OS01G0111200
		OS01G0111300
		OS01G0111400
		OS01G0111800
		OS01G0111900
		OS01G0112300
		OS01G0112500
		OS01G0113350
		OS01G0113500
		OS01G0113800
		OS01G0114300
		OS01G0115100
		OS01G0115300
		OS01G0115600
		OS01G0115800
		OS01G0115900
		OS01G0116300
		OS01G0116600
		OS01G0116900
		OS01G0117050
		OS01G0117100
		OS01G0117200
		OS01G0117266
		OS01G0117300
		OS01G0117900
		OS01G0118000
		OS01G0118066
		OS01G0118100
		OS01G0118700
		OS01G0119500
		OS01G0120300
		OS01G0120400
		OS01G0120500
		OS01G0120600
		OS01G0120700
		OS01G0120800
		OS01G0121100
		OS01G0121500
		OS01G0121600
		OS01G0121700
		OS01G0121800
		OS01G0122000
		OS01G0123900
		OS01G0124100
		OS01G0125550
		OS01G0125600
		OS01G0125700
		OS01G0125900
		OS01G0126200
		OS01G0127300
		OS01G0127400
		OS01G0127700
		OS01G0128200
		OS01G0128300
		OS01G0128400
		OS01G0128700
		OS01G0128800
		OS01G0130000
		OS01G0130200
		OS01G0130900
		OS01G0131300
		OS01G0131450
		OS01G0131800
		OS01G0132500
		OS01G0132700
		OS01G0132766
		OS01G0132800
		OS01G0133400
		OS01G0133500
		OS01G0134500
		OS01G0134700
		OS01G0135700
		OS01G0135900
		OS01G0136100
		OS01G0136200
		OS01G0136400
		OS01G0136450
		OS01G0136500
		OS01G0136600
		OS01G0137300
		OS01G0138500
		OS01G0138800
		OS01G0138900
		OS01G0139200
		OS01G0139700
		OS01G0140500
		OS01G0141000
		OS01G0141100
		OS01G0141600
		OS01G0141700
		OS01G0141900
		OS01G0142100
		OS01G0142200
		OS01G0142300
		OS01G0142500
		OS01G0142600
		OS01G0142800
		OS01G0143100
		OS01G0143800
		OS01G0143900
		OS01G0144000
		OS01G0144100
		OS01G0144200
		OS01G0144340
		OS01G0144600
		OS01G0144700
		OS01G0144800
		OS01G0145200
		OS01G0145600
		OS01G0146101
		OS01G0147200
		OS01G0147700
		OS01G0148000
		OS01G0148050
		OS01G0148500
		OS01G0148700
		OS01G0149400
		OS01G0149600
		OS01G0149800
		OS01G0149900
		OS01G0150000
		OS01G0150100
		OS01G0150200
		OS01G0150800
		OS01G0150900
		OS01G0151100
		OS01G0151200
		OS01G0151400
		OS01G0151500
		OS01G0151600
		OS01G0151700
		OS01G0152300
		OS01G0152600
		OS01G0152700
		OS01G0152900
		OS01G0152950
		OS01G0152951
		OS01G0153100
		OS01G0153300
		OS01G0153400
		OS01G0153700
		OS01G0154000
		OS01G0154600
		OS01G0155200
		OS01G0155400
		OS01G0155500
		OS01G0155600
		OS01G0155800
		OS01G0157800
		OS01G0157900
		OS01G0158000
		OS01G0158100
		OS01G0158200
		OS01G0158400
		OS01G0158900
		OS01G0159300
		OS01G0159400
		OS01G0162200
		OS01G0164400
		OS01G0164500
		OS01G0164600
		OS01G0164700
		OS01G0165000
		OS01G0165800
		OS01G0166100
		OS01G0166300
		OS01G0166700
		OS01G0166800
		OS01G0167100
		OS01G0167400
		OS01G0167500
		OS01G0167750
		OS01G0167800
		OS01G0168100
		OS01G0168200
		OS01G0168300
		OS01G0168500
		OS01G0168600
		OS01G0169500
		OS01G0169800
		OS01G0169851
		OS01G0169900
		OS01G0170051
		OS01G0170100
		OS01G0170600
		OS01G0170800
		OS01G0171000
		OS01G0171800
		OS01G0172000
		OS01G0172100
		OS01G0172200
		OS01G0172300
		OS01G0172400
		OS01G0172800
		OS01G0173000
		OS01G0173100
		OS01G0173900
		OS01G0174000
		OS01G0174100
		OS01G0174200
		OS01G0174300
		OS01G0174700
		OS01G0174900
		OS01G0175000
		OS01G0175100
		OS01G0175500
		OS01G0175700
		OS01G0176100
		OS01G0176200
		OS01G0176300
		OS01G0176700
		OS01G0177200
		OS01G0177900
		OS01G0178000
		OS01G0178100
		OS01G0178200
		OS01G0178300
		OS01G0178400
		OS01G0178500
		OS01G0178900
		OS01G0179200
		OS01G0179300
		OS01G0179400
		OS01G0179500
		OS01G0179600
		OS01G0179800
		OS01G0180300
		OS01G0180600
		OS01G0180700
		OS01G0180800
		OS01G0181000
		OS01G0181166
		OS01G0181300
		OS01G0182100
		OS01G0182200
		OS01G0182400
		OS01G0182500
		OS01G0182600
		OS01G0182832
		OS01G0182900
		OS01G0183000
		OS01G0183100
		OS01G0183633
		OS01G0183800
		OS01G0184000
		OS01G0184200
		OS01G0184500
		OS01G0184700
		OS01G0184800
		OS01G0184900
		OS01G0185200
		OS01G0185400
		OS01G0185500
		OS01G0186200
		OS01G0186700
		OS01G0187000
		OS01G0187400
		OS01G0187500
		OS01G0187900
		OS01G0188100
		OS01G0188200
		OS01G0188400
		OS01G0188900
		OS01G0189100
		OS01G0189700
		OS01G0189800
		OS01G0190000
		OS01G0190300
		OS01G0191000
		OS01G0191100
		OS01G0191200
		OS01G0191300
		OS01G0191500
		OS01G0191700
		OS01G0191900
		OS01G0192000
		OS01G0192300
		OS01G0193900
		OS01G0194000
		OS01G0194300
		OS01G0194600
		OS01G0195000
		OS01G0195300
		OS01G0195500
		OS01G0196500
		OS01G0196600
		OS01G0197200
		OS01G0197350
		OS01G0197400
		OS01G0197500
		OS01G0197900
		OS01G0198000
		OS01G0198100
		OS01G0198200
		OS01G0198900
		OS01G0199400
		OS01G0199700
		OS01G0199900
		OS01G0200000
		OS01G0200400
		OS01G0200500
		OS01G0200700
		OS01G0200950
		OS01G0201000
		OS01G0201100
		OS01G0201200
		OS01G0201900
		OS01G0202500
		OS01G0202800
		OS01G0203000
		OS01G0203300
		OS01G0203400
		OS01G0203800
		OS01G0204000
		OS01G0205100
		OS01G0205200
		OS01G0205300
		OS01G0205600
		OS01G0205700
		OS01G0205800
		OS01G0206200
		OS01G0206600
		OS01G0207400
		OS01G0207900
		OS01G0208600
		OS01G0208700
		OS01G0209000
		OS01G0209200
		OS01G0209400
		OS01G0210500
		OS01G0210600
		OS01G0210800
		OS01G0211600
		OS01G0212100
		OS01G0212400
		OS01G0213400
		OS01G0214200
		OS01G0214300
		OS01G0214400
		OS01G0214500
		OS01G0214800
		OS01G0215100
		OS01G0217800
		OS01G0217900
		OS01G0218032
		OS01G0218100
		OS01G0218500
		OS01G0218700
		OS01G0218800
		OS01G0218900
		OS01G0219000
		OS01G0219100
		OS01G0220200
		OS01G0220300
		OS01G0220400
		OS01G0220700
		OS01G0221000
		OS01G0221300
		OS01G0221400
		OS01G0221500
		OS01G0221600
		OS01G0221700
		OS01G0221800
		OS01G0221900
		OS01G0222600
		OS01G0222700
		OS01G0222900
		OS01G0223000
		OS01G0223200
		OS01G0223500
		OS01G0223600
		OS01G0223700
		OS01G0224166
		OS01G0224300
		OS01G0224400
		OS01G0224500
		OS01G0224700
		OS01G0225000
		OS01G0225100
		OS01G0225200
		OS01G0225300
		OS01G0225400
		OS01G0226300
		OS01G0226500
		OS01G0226600
		OS01G0227100
		OS01G0227200
		OS01G0227300
		OS01G0227350
		OS01G0227400
		OS01G0227500
		OS01G0227700
		OS01G0227800
		OS01G0228300
		OS01G0228400
		OS01G0228600
		OS01G0228800
		OS01G0229100
		OS01G0229200
		OS01G0229300
		OS01G0229400
		OS01G0229500
		OS01G0229600
		OS01G0229900
		OS01G0230200
		OS01G0231000
		OS01G0231500
		OS01G0231600
		OS01G0231700
		OS01G0231800
		OS01G0231900
		OS01G0232100
		OS01G0232300
		OS01G0232400
		OS01G0232500
		OS01G0232700
		OS01G0232800
		OS01G0233000
		OS01G0233900
		OS01G0234100
		OS01G0234300
		OS01G0234700
		OS01G0234800
		OS01G0234900
		OS01G0235100
		OS01G0235200
		OS01G0235300
		OS01G0235350
		OS01G0235400
		OS01G0235800
		OS01G0236000
		OS01G0236300
		OS01G0236700
		OS01G0236800
		OS01G0237100
		OS01G0238200
		OS01G0238500
		OS01G0238600
		OS01G0238800
		OS01G0238900
		OS01G0239000
		OS01G0239100
		OS01G0239200
		OS01G0239700
		OS01G0241000
		OS01G0241100
		OS01G0242500
		OS01G0242600
		OS01G0242900
		OS01G0243000
		OS01G0243100
		OS01G0243200
		OS01G0243450
		OS01G0243700
		OS01G0246100
		OS01G0246400
		OS01G0246500
		OS01G0246700
		OS01G0247500
		OS01G0247600
		OS01G0248500
		OS01G0248600
		OS01G0249300
		OS01G0250600
		OS01G0250900
		OS01G0251000
		OS01G0251100
		OS01G0251200
		OS01G0252100
		OS01G0252200
		OS01G0252600
		OS01G0252900
		OS01G0253100
		OS01G0253300
		OS01G0253600
		OS01G0253900
		OS01G0254000
		OS01G0254100
		OS01G0254200
		OS01G0254800
		OS01G0254900
		OS01G0255000
		OS01G0255700
		OS01G0256400
		OS01G0256500
		OS01G0256600
		OS01G0256800
		OS01G0256900
		OS01G0257100
		OS01G0257400
		OS01G0258600
		OS01G0258700
		OS01G0259200
		OS01G0259300
		OS01G0259600
		OS01G0259900
		OS01G0259933
		OS01G0260700
		OS01G0260800
		OS01G0261100
		OS01G0261200
		OS01G0261500
		OS01G0262401
		OS01G0262500
		OS01G0262600
		OS01G0262700
		OS01G0263400
		OS01G0263500
		OS01G0263600
		OS01G0264500
		OS01G0264700
		OS01G0264900
		OS01G0265000
		OS01G0265200
		OS01G0265400
		OS01G0265700
		OS01G0265800
		OS01G0265900
		OS01G0266000
		OS01G0266200
		OS01G0266500
		OS01G0266600
		OS01G0266800
		OS01G0267100
		OS01G0267200
		OS01G0267400
		OS01G0267600
		OS01G0267900
		OS01G0268100
		OS01G0268300
		OS01G0268600
		OS01G0268800
		OS01G0268900
		OS01G0269000
		OS01G0269100
		OS01G0269500
		OS01G0269900
		OS01G0270100
		OS01G0271000
		OS01G0271200
		OS01G0271400
		OS01G0271500
		OS01G0271700
		OS01G0272850
		OS01G0273000
		OS01G0273300
		OS01G0273500
		OS01G0275300
		OS01G0275600
		OS01G0275800
		OS01G0275900
		OS01G0275950
		OS01G0276000
		OS01G0276100
		OS01G0276200
		OS01G0276400
		OS01G0276500
		OS01G0276700
		OS01G0276800
		OS01G0276900
		OS01G0277500
		OS01G0277600
		OS01G0277700
		OS01G0278000
		OS01G0278200
		OS01G0278466
		OS01G0278600
		OS01G0278900
		OS01G0279100
		OS01G0279200
		OS01G0279300
		OS01G0279400
		OS01G0279700
		OS01G0279800
		OS01G0279900
		OS01G0280000
		OS01G0280400
		OS01G0281000
		OS01G0281100
		OS01G0281400
		OS01G0283100
		OS01G0283300
		OS01G0283500
		OS01G0284700
		OS01G0284900
		OS01G0286000
		OS01G0286100
		OS01G0286500
		OS01G0286600
		OS01G0287400
		OS01G0287600
		OS01G0287700
		OS01G0289600
		OS01G0290000
		OS01G0290100
[truncated: 16,553 more rows]
