# Supplementary material for: Transcriptomic analysis of OsRUS1 overexpression rice lines with rapid and dynamic leaf rolling morphology
Source: Sci Rep. 2022 Apr 25;12:6736. doi: 10.1038/s41598-022-10784-x (PMC9038715; doi:10.1038/s41598-022-10784-x)
Supplement: Supplementary file 12 — Supplementary Table S5. [file 41598_2022_10784_MOESM12_ESM.xlsx]

## Sheet: Sheet1
	Supplementary Table S5. List of GO enrichment of all differentially expressed genes between WT and OsRUS1-OX
GO_accession	Description	Term_type	Over_represented_pValue	Corrected_pValue	DEG_item	DEG_list	Bg_item	Bg_list	Up	Up_Gene_names	Down	Down_Gene_names
GO:0008610	lipid biosynthetic process	biological_process	1.5881e-05	0.067414	99	2107	798	27443	59	OS06G0246500,OS07G0661600,OS03G0108500,OS07G0678300,OS07G0437000,OS05G0501300,OS09G0418000,OS02G0625300,OS06G0528700,OS04G0630100,OS02G0807000,OS06G0334400,OS08G0143400,OS01G0274100,OS05G0561500,OS04G0517500,OS01G0283700,OS09G0418500,OS10G0533500,OS08G0277200,OS03G0245700,OS01G0741900,OS07G0581000,OS07G0663800,OS04G0630400,OS03G0125100,OS01G0770100,OS07G0674100,OS12G0113500,OS02G0813600,OS05G0455…	40	OS07G0134000,OS01G0201200,OS02G0811600,OS07G0474600,OS04G0560600,OS08G0434300,OS01G0639200,OS01G0134500,OS04G0578400,OS05G0582300,OS02G0644700,OS11G0707600,OS08G0174300,OS11G0216300,OS07G0509800,OS12G0271700,OS02G0834700,OS03G0231700,OS03G0339900,OS05G0582350,OS06G0704700,OS06G0551800,OS01G0126401,OS08G0187900,OS06G0207700,OS04G0630900,OS02G0137700,OS02G0205500,OS03G0799900,OS02G0793900,OS06G0591…
GO:0009403	toxin biosynthetic process	biological_process	5.5614e-05	0.10106	10	2107	29	27443	6	OS08G0155550,OS11G0671100,OS10G0438300,OS05G0555600,OS02G0513100,OS11G0671000	4	OS01G0588900,OS12G0244100,OS04G0502800,OS09G0484800
GO:0048037	cofactor binding	molecular_function	7.1423e-05	0.10106	96	2107	808	27443	52	OS04G0119400,OS05G0125500,OS03G0820300,OS07G0675000,OS06G0683100,OS01G0368000,OS06G0203200,OS01G0192900,OS09G0548400,OS05G0408900,OS05G0245300,OS04G0405300,OS01G0265000,OS04G0447800,OS05G0555600,OS01G0159400,OS05G0595100,OS04G0223500,OS04G0630300,OS09G0419200,OS06G0652300,OS01G0581300,OS07G0674100,OS06G0129100,OS08G0465800,OS03G0154100,OS07G0663800,OS10G0140200,OS04G0630400,OS03G0168100,OS10G0390…	44	OS09G0570300,OS08G0441500,OS02G0190600,OS12G0263600,OS08G0432500,OS02G0134400,OS10G0483500,OS12G0151500,OS08G0205900,OS06G0130400,OS07G0100200,OS09G0498500,OS04G0532400,OS04G0630900,OS02G0731200,OS07G0122100,OS10G0430200,OS02G0687900,OS10G0100700,OS06G0151900,OS08G0243500,OS06G0551800,OS03G0231700,OS10G0327000,OS03G0115500,OS02G0834700,OS12G0179800,OS09G0400400,OS05G0105000,OS03G0371300,OS08G0553…
GO:0050662	coenzyme binding	molecular_function	0.00012223	0.12972	76	2107	614	27443	43	OS01G0265000,OS04G0405300,OS05G0245300,OS05G0408900,OS09G0548400,OS06G0203200,OS01G0368000,OS03G0820300,OS07G0675000,OS06G0683100,OS04G0119400,OS05G0125500,OS03G0154100,OS07G0674100,OS06G0129100,OS01G0581300,OS06G0652300,OS09G0419200,OS04G0223500,OS04G0630300,OS05G0595100,OS05G0555600,OS01G0159400,OS01G0283700,OS01G0274100,OS06G0113900,OS08G0277200,OS03G0168100,OS04G0630400,OS10G0140200,OS07G0663…	33	OS09G0498500,OS04G0532400,OS07G0100200,OS10G0483500,OS02G0134400,OS12G0263600,OS08G0432500,OS08G0441500,OS02G0190600,OS09G0570300,OS03G0231700,OS10G0327000,OS06G0551800,OS08G0243500,OS06G0151900,OS10G0100700,OS02G0687900,OS07G0122100,OS04G0630900,OS08G0553800,OS03G0371300,OS12G0179800,OS02G0834700,OS03G0115500,OS02G0561500,OS02G0811600,OS02G0794400,OS02G0267000,OS02G0678400,OS07G0170000,OS08G0434…
GO:0003854	3-beta-hydroxy-delta5-steroid dehydrogenase activity	molecular_function	0.00033601	0.19086	20	2107	107	27443	11	OS08G0277200,OS09G0419200,OS01G0283700,OS04G0405300,OS07G0674100,OS04G0630100,OS06G0683100,OS04G0630400,OS07G0663800,OS04G0630300,OS05G0595100	9	OS06G0704700,OS02G0811600,OS01G0639200,OS12G0263600,OS04G0630900,OS02G0834700,OS02G0137700,OS08G0441500,OS08G0434300
GO:0016229	steroid dehydrogenase activity	molecular_function	0.00033601	0.19086	20	2107	107	27443	11	OS07G0663800,OS04G0630100,OS06G0683100,OS04G0630400,OS05G0595100,OS04G0630300,OS09G0419200,OS08G0277200,OS07G0674100,OS01G0283700,OS04G0405300	9	OS02G0834700,OS04G0630900,OS12G0263600,OS02G0137700,OS08G0441500,OS01G0639200,OS08G0434300,OS02G0811600,OS06G0704700
GO:0033764	steroid dehydrogenase activity, acting on the CH-OH group of donors, NAD or NADP as acceptor	molecular_function	0.00033601	0.19086	20	2107	107	27443	11	OS07G0663800,OS06G0683100,OS04G0630100,OS04G0630400,OS05G0595100,OS04G0630300,OS09G0419200,OS08G0277200,OS07G0674100,OS01G0283700,OS04G0405300	9	OS02G0834700,OS04G0630900,OS12G0263600,OS08G0441500,OS02G0137700,OS01G0639200,OS08G0434300,OS02G0811600,OS06G0704700
GO:0016624	oxidoreductase activity, acting on the aldehyde or oxo group of donors, disulfide as acceptor	molecular_function	0.0003597	0.19086	6	2107	13	27443	6	OS04G0119400,OS06G0246500,OS12G0121200,OS07G0695800,OS12G0183100,OS05G0408900	0
GO:0006694	steroid biosynthetic process	biological_process	0.0004512	0.21281	21	2107	117	27443	12	OS04G0405300,OS01G0283700,OS07G0661600,OS07G0674100,OS08G0277200,OS09G0419200,OS04G0630300,OS05G0595100,OS06G0683100,OS04G0630100,OS04G0630400,OS07G0663800	9	OS06G0704700,OS02G0811600,OS08G0434300,OS01G0639200,OS04G0630900,OS02G0834700,OS12G0263600,OS02G0137700,OS08G0441500
GO:0030976	thiamine pyrophosphate binding	molecular_function	0.00071858	0.27231	10	2107	38	27443	7	OS06G0113900,OS06G0246500,OS05G0408900,OS03G0820300,OS04G0119400,OS03G0796000,OS10G0140200	3	OS02G0267000,OS02G0794400,OS08G0432500
GO:0009415	response to water stimulus	biological_process	0.00076978	0.27231	6	2107	16	27443	6	OS11G0451700,OS03G0655400,OS11G0454200,OS11G0454000,OS11G0454300,OS02G0669100	0
GO:1901700	response to oxygen-containing compound	biological_process	0.00076978	0.27231	6	2107	16	27443	6	OS02G0669100,OS11G0454300,OS11G0454000,OS11G0451700,OS11G0454200,OS03G0655400	0
GO:0008202	steroid metabolic process	biological_process	0.0009845	0.29291	21	2107	124	27443	12	OS07G0663800,OS06G0683100,OS04G0630100,OS04G0630400,OS05G0595100,OS04G0630300,OS09G0419200,OS08G0277200,OS07G0661600,OS07G0674100,OS01G0283700,OS04G0405300	9	OS04G0630900,OS12G0263600,OS02G0834700,OS08G0441500,OS02G0137700,OS01G0639200,OS08G0434300,OS06G0704700,OS02G0811600
GO:0071804	cellular potassium ion transport	biological_process	0.001035	0.29291	11	2107	47	27443	7	OS03G0575200,OS06G0270200,OS07G0102100,OS06G0626050,OS02G0730300,OS06G0625900,OS02G0518600	4	OS04G0401700,OS06G0671000,OS09G0448200,OS08G0510300
GO:0071805	potassium ion transmembrane transport	biological_process	0.001035	0.29291	11	2107	47	27443	7	OS06G0626050,OS07G0102100,OS06G0270200,OS03G0575200,OS02G0518600,OS06G0625900,OS02G0730300	4	OS04G0401700,OS09G0448200,OS08G0510300,OS06G0671000
GO:0016709	oxidoreductase activity, acting on paired donors, with incorporation or reduction of molecular oxygen, NAD(P)H as one donor, and incorporation of one atom of oxygen	molecular_function	0.0014616	0.38779	13	2107	65	27443	11	OS03G0154100,OS04G0223500,OS06G0203200,OS01G0368000,OS05G0555600,OS01G0274100,OS09G0548400,OS03G0154000,OS06G0528700,OS08G0540400,OS07G0437000	2	OS03G0231700,OS02G0561500
GO:0005215	transporter activity	molecular_function	0.0017358	0.39615	235	2107	2499	27443	119	OS03G0391100,OS08G0564300,OS03G0146100,OS05G0482400,OS06G0223700,OS10G0173000,OS08G0402500,OS04G0185600,OS01G0686700,OS09G0308900,OS10G0469900,OS07G0581000,OS06G0654400,OS04G0607500,OS01G0550200,OS04G0209200,OS01G0284900,OS09G0426000,OS05G0569300,OS05G0205050,OS02G0574500,OS03G0773300,OS05G0106100,OS12G0261300,OS07G0181500,OS06G0179200,OS06G0316800,OS06G0626050,OS06G0716700,OS01G0111100,OS12G0411…	116	OS10G0344500,OS02G0285800,OS01G0209800,OS03G0121700,OS02G0556800,OS01G0965900,OS04G0401700,OS08G0406400,OS04G0453200,OS01G0116901,OS03G0571700,OS06G0254200,OS10G0437100,OS10G0541800,OS01G0974200,OS02G0728100,OS12G0562100,OS07G0490300,OS11G0227800,OS04G0620066,OS05G0197300,OS07G0553600,OS12G0617800,OS01G0268300,OS11G0157600,OS12G0515400,OS04G0578400,OS07G0561800,OS04G0585200,OS12G0121600,OS12G0514…
GO:0004656	procollagen-proline 4-dioxygenase activity	molecular_function	0.0020505	0.39615	3	2107	4	27443	0		3	OS08G0553750,OS08G0553800,OS12G0512400
GO:0019798	procollagen-proline dioxygenase activity	molecular_function	0.0020505	0.39615	3	2107	4	27443	0		3	OS08G0553750,OS08G0553800,OS12G0512400
GO:0031543	peptidyl-proline dioxygenase activity	molecular_function	0.0020505	0.39615	3	2107	4	27443	0		3	OS12G0512400,OS08G0553800,OS08G0553750
GO:0031545	peptidyl-proline 4-dioxygenase activity	molecular_function	0.0020505	0.39615	3	2107	4	27443	0		3	OS12G0512400,OS08G0553800,OS08G0553750
GO:0006720	isoprenoid metabolic process	biological_process	0.0021506	0.39615	19	2107	113	27443	14	OS06G0262800,OS01G0248701,OS07G0437000,OS05G0408900,OS01G0581300,OS01G0274100,OS06G0246500,OS01G0265000,OS06G0528700,OS04G0119400,OS07G0581000,OS08G0143400,OS02G0731900,OS01G0368000	5	OS05G0582350,OS03G0231700,OS05G0582300,OS02G0190600,OS12G0271700
GO:0008299	isoprenoid biosynthetic process	biological_process	0.0021506	0.39615	19	2107	113	27443	14	OS01G0274100,OS06G0246500,OS01G0265000,OS06G0262800,OS01G0248701,OS07G0437000,OS05G0408900,OS01G0581300,OS01G0368000,OS04G0119400,OS06G0528700,OS07G0581000,OS08G0143400,OS02G0731900	5	OS03G0231700,OS05G0582300,OS05G0582350,OS02G0190600,OS12G0271700
GO:0009654	oxygen evolving complex	cellular_component	0.0022397	0.39615	12	2107	63	27443	8	OS08G0504500,OS07G0147500,OS11G0209900,OS07G0588600,OS02G0592000,OS07G0544800,OS07G0141400,OS01G0501800	4	OS12G0564400,OS01G0938100,OS10G0162300,OS02G0534400
GO:0055085	transmembrane transport	biological_process	0.0030136	0.5117	160	2107	1731	27443	78	OS05G0482400,OS03G0391100,OS08G0564300,OS01G0385400,OS01G0550200,OS04G0607500,OS04G0209200,OS06G0654400,OS09G0554300,OS04G0185600,OS02G0649900,OS07G0581000,OS01G0284900,OS05G0222200,OS01G0226600,OS06G0626050,OS07G0181500,OS05G0106100,OS02G0574500,OS12G0261300,OS06G0179200,OS01G0111100,OS09G0440700,OS01G0273500,OS09G0371000,OS03G0858800,OS04G0555300,OS11G0248466,OS03G0411800,OS06G0625900,OS08G0503…	82	OS02G0556800,OS03G0121700,OS04G0401700,OS01G0116901,OS04G0453200,OS10G0344500,OS01G0209800,OS01G0547600,OS03G0571700,OS10G0437100,OS06G0254200,OS07G0662800,OS04G0620066,OS12G0617800,OS01G0268300,OS02G0728100,OS12G0562100,OS12G0514000,OS02G0689900,OS12G0515400,OS06G0281400,OS07G0561800,OS12G0121600,OS11G0155600,OS09G0240200,OS07G0179300,OS02G0793900,OS06G0228500,OS03G0254200,OS02G0216300,OS01G0886…
GO:0044550	secondary metabolite biosynthetic process	biological_process	0.004048	0.54365	10	2107	47	27443	6	OS11G0671100,OS08G0155550,OS10G0438300,OS02G0513100,OS05G0555600,OS11G0671000	4	OS01G0588900,OS12G0244100,OS04G0502800,OS09G0484800
GO:0043385	mycotoxin metabolic process	biological_process	0.0042181	0.54365	6	2107	20	27443	4	OS05G0555600,OS10G0438300,OS11G0671000,OS11G0671100	2	OS12G0244100,OS09G0484800
GO:0043386	mycotoxin biosynthetic process	biological_process	0.0042181	0.54365	6	2107	20	27443	4	OS11G0671000,OS05G0555600,OS10G0438300,OS11G0671100	2	OS12G0244100,OS09G0484800
GO:0045122	aflatoxin biosynthetic process	biological_process	0.0042181	0.54365	6	2107	20	27443	4	OS05G0555600,OS10G0438300,OS11G0671000,OS11G0671100	2	OS12G0244100,OS09G0484800
GO:0046222	aflatoxin metabolic process	biological_process	0.0042181	0.54365	6	2107	20	27443	4	OS11G0671100,OS11G0671000,OS10G0438300,OS05G0555600	2	OS09G0484800,OS12G0244100
GO:1901376	organic heteropentacyclic compound metabolic process	biological_process	0.0042181	0.54365	6	2107	20	27443	4	OS05G0555600,OS10G0438300,OS11G0671000,OS11G0671100	2	OS12G0244100,OS09G0484800
GO:1901378	organic heteropentacyclic compound biosynthetic process	biological_process	0.0042181	0.54365	6	2107	20	27443	4	OS11G0671100,OS05G0555600,OS10G0438300,OS11G0671000	2	OS09G0484800,OS12G0244100
GO:0004497	monooxygenase activity	molecular_function	0.0043332	0.54365	19	2107	125	27443	14	OS06G0528700,OS10G0362300,OS06G0203200,OS04G0223500,OS04G0623500,OS01G0368000,OS05G0555600,OS09G0548400,OS03G0154000,OS07G0437000,OS08G0540400,OS03G0154100,OS01G0274100,OS08G0485400	5	OS08G0480000,OS10G0100700,OS02G0561500,OS03G0231700,OS07G0100200
GO:0016831	carboxy-lyase activity	molecular_function	0.0044122	0.54365	23	2107	178	27443	15	OS05G0104000,OS01G0770200,OS04G0447800,OS05G0461600,OS03G0255500,OS04G0634800,OS08G0466050,OS08G0140500,OS10G0401000,OS03G0720300,OS07G0160300,OS03G0804200,OS08G0465800,OS01G0720600,OS04G0311400	8	OS02G0575700,OS06G0728000,OS10G0100700,OS11G0216300,OS04G0683600,OS03G0121700,OS07G0437500,OS07G0100200
GO:0019842	vitamin binding	molecular_function	0.0049354	0.54365	13	2107	73	27443	7	OS03G0796000,OS04G0119400,OS10G0140200,OS03G0820300,OS05G0408900,OS06G0113900,OS06G0246500	6	OS11G0444000,OS03G0289133,OS02G0267000,OS08G0432500,OS02G0794400,OS03G0289100
GO:0005975	carbohydrate metabolic process	biological_process	0.0051607	0.54365	176	2107	1805	27443	117	OS07G0194800,OS02G0259900,OS07G0687900,OS05G0244500,OS05G0455500,OS04G0272700,OS07G0674100,OS12G0113500,OS06G0636600,OS11G0703900,OS06G0356800,OS03G0722500,OS06G0668200,OS01G0840100,OS06G0336500,OS04G0678700,OS08G0120600,OS05G0542800,OS12G0255850,OS03G0269900,OS03G0397600,OS04G0432400,OS03G0197800,OS04G0474900,OS06G0683100,OS07G0456700,OS03G0833800,OS01G0191700,OS09G0433000,OS09G0418375,OS01G0920…	59	OS06G0251100,OS03G0138000,OS03G0339900,OS04G0630900,OS03G0411500,OS11G0600900,OS12G0292400,OS04G0330900,OS10G0501500,OS10G0539600,OS03G0137600,OS12G0603700,OS01G0173000,OS12G0151500,OS06G0136600,OS01G0201200,OS06G0593800,OS04G0458300,OS07G0409200,OS09G0511600,OS07G0503900,OS04G0565400,OS09G0549450,OS11G0297800,OS09G0465600,OS11G0599200,OS07G0662900,OS01G0919700,OS06G0551800,OS01G0851700,OS06G0590…
GO:0005581	collagen	cellular_component	0.0052222	0.54365	3	2107	5	27443	1	OS01G0686700	2	OS07G0689400,OS02G0539600
GO:0008093	cytoskeletal adaptor activity	molecular_function	0.0052717	0.54365	3	2107	5	27443	2	OS04G0435500,OS12G0110300	1	OS02G0793900
GO:0017124	SH3 domain binding	molecular_function	0.0052717	0.54365	3	2107	5	27443	2	OS12G0110300,OS04G0435500	1	OS02G0793900
GO:0046847	filopodium assembly	biological_process	0.0052717	0.54365	3	2107	5	27443	2	OS04G0435500,OS12G0110300	1	OS02G0793900
GO:0044255	cellular lipid metabolic process	biological_process	0.0052915	0.54365	104	2107	995	27443	60	OS03G0245700,OS10G0533500,OS11G0117900,OS09G0418500,OS04G0517500,OS05G0561500,OS09G0278300,OS05G0526900,OS01G0274100,OS03G0125100,OS01G0770100,OS04G0691900,OS07G0581000,OS01G0741900,OS07G0658700,OS09G0418000,OS02G0244600,OS07G0437000,OS05G0501300,OS07G0678300,OS03G0108500,OS06G0246500,OS02G0807000,OS05G0362100,OS06G0334400,OS08G0143400,OS06G0528700,OS10G0474100,OS02G0625300,OS05G0408900,OS06G0262…	44	OS07G0510500,OS08G0174300,OS11G0707600,OS02G0644700,OS07G0503900,OS05G0582300,OS04G0565400,OS07G0509800,OS12G0271700,OS11G0599200,OS11G0216300,OS04G0560600,OS01G0362100,OS01G0201200,OS07G0134000,OS06G0593800,OS01G0134500,OS04G0578400,OS02G0793900,OS03G0799900,OS09G0498500,OS05G0114700,OS02G0205500,OS03G0137600,OS10G0539600,OS05G0574600,OS02G0190600,OS10G0419600,OS12G0603700,OS03G0758000,OS06G0591…
GO:0044765	single-organism transport	biological_process	0.0054866	0.54365	285	2107	3207	27443	137	OS12G0237900,OS02G0633300,OS06G0593100,OS03G0626700,OS03G0751600,OS06G0558300,OS05G0461600,OS05G0219900,OS04G0107900,OS07G0160300,OS07G0151200,OS02G0669100,OS03G0848400,OS08G0315200,OS08G0300300,OS04G0557800,OS05G0362100,OS05G0551000,OS09G0467400,OS08G0155550,OS03G0215000,OS11G0707100,OS06G0270200,OS07G0588600,OS07G0102100,OS01G0761100,OS10G0401000,OS05G0595100,OS06G0294000,OS03G0271400,OS04G0605…	148	OS03G0229500,OS03G0611200,OS10G0550900,OS06G0494400,OS07G0437500,OS06G0125500,OS03G0308800,OS01G0919800,OS08G0411200,OS04G0652400,OS11G0197400,OS09G0513200,OS01G0557500,OS02G0593500,OS12G0292900,OS04G0502800,OS01G0362100,OS03G0197200,OS09G0448200,OS10G0479500,OS06G0699600,OS03G0781000,OS11G0129200,OS12G0263600,OS11G0129000,OS03G0800000,OS09G0556400,OS01G0857500,OS08G0510300,OS07G0557100,OS03G0319…
GO:0043565	sequence-specific DNA binding	molecular_function	0.0055069	0.54365	63	2107	592	27443	39	OS11G0582300,OS08G0487100,OS03G0250000,OS01G0159000,OS08G0546800,OS02G0649300,OS02G0194900,OS01G0624700,OS04G0548700,OS06G0553100,OS02G0170500,OS01G0867300,OS09G0528200,OS03G0769800,OS07G0644100,OS11G0152700,OS06G0553001,OS01G0859300,OS01G0200350,OS04G0569100,OS02G0166600,OS03G0251350,OS05G0560200,OS02G0766700,OS01G0734000,OS04G0541700,OS08G0499300,OS08G0231100,OS10G0390500,OS02G0140500,OS03G0745…	24	OS08G0104900,OS01G0823700,OS11G0477400,OS06G0652000,OS02G0561900,OS04G0391900,OS12G0152900,OS03G0322700,OS02G0728100,OS03G0279200,OS03G0335200,OS04G0151700,OS06G0146250,OS09G0130800,OS01G0289600,OS06G0601500,OS01G0808100,OS03G0758000,OS08G0509100,OS06G0614100,OS07G0111400,OS01G0502800,OS02G0122900,OS01G0835900
GO:0015291	secondary active transmembrane transporter activity	molecular_function	0.0059819	0.57711	31	2107	236	27443	10	OS06G0558300,OS03G0626700,OS07G0581000,OS04G0605500,OS09G0557500,OS09G0467400,OS03G0858800,OS04G0107900,OS07G0666900,OS01G0721400	21	OS11G0129000,OS06G0494400,OS02G0593500,OS08G0480000,OS12G0121600,OS09G0513200,OS03G0571700,OS02G0155900,OS11G0129200,OS03G0127900,OS03G0229500,OS08G0411200,OS11G0549900,OS07G0642100,OS10G0344500,OS03G0308800,OS08G0562800,OS05G0197300,OS12G0640550,OS02G0759900,OS12G0617800
GO:0009847	spore germination	biological_process	0.0067095	0.61409	6	2107	22	27443	2	OS11G0454000,OS03G0817200	4	OS10G0437100,OS01G0209800,OS01G0194300,OS06G0539400
GO:0022857	transmembrane transporter activity	molecular_function	0.0068282	0.61409	196	2107	2113	27443	94	OS06G0683950,OS02G0115900,OS06G0562700,OS02G0518600,OS07G0174400,OS04G0555300,OS03G0858800,OS06G0625900,OS01G0221600,OS03G0411800,OS12G0566000,OS11G0248466,OS01G0273500,OS05G0457000,OS02G0160500,OS01G0734000,OS09G0440700,OS12G0411700,OS01G0111100,OS06G0716700,OS06G0626050,OS06G0316800,OS07G0181500,OS05G0106100,OS03G0773300,OS12G0261300,OS02G0574500,OS05G0569300,OS09G0426000,OS01G0284900,OS01G0550…	102	OS10G0561300,OS07G0642100,OS11G0549900,OS10G0430200,OS06G0728000,OS08G0104900,OS03G0251500,OS03G0641250,OS11G0477400,OS01G0168100,OS01G0718700,OS08G0163500,OS02G0832100,OS02G0323000,OS08G0562800,OS04G0478600,OS06G0120200,OS02G0678200,OS03G0127900,OS09G0442400,OS01G0886300,OS08G0310300,OS06G0570100,OS03G0218400,OS07G0179300,OS11G0155600,OS09G0240200,OS02G0198300,OS02G0793900,OS12G0180600,OS12G0514…
GO:0009404	toxin metabolic process	biological_process	0.0069006	0.61409	11	2107	59	27443	7	OS11G0671000,OS05G0555600,OS02G0513100,OS08G0155550,OS11G0671100,OS03G0255500,OS10G0438300	4	OS09G0484800,OS04G0502800,OS12G0244100,OS01G0588900
GO:0008791	arginine N-succinyltransferase activity	molecular_function	0.0069438	0.61409	2	2107	2	27443	1	OS03G0701200	1	OS09G0434500
GO:0016021	integral to membrane	cellular_component	0.0073527	0.63699	327	2107	3637	27443	165	OS05G0122700,OS05G0426000,OS01G0782800,OS01G0310600,OS03G0638200,OS03G0858200,OS05G0138300,OS07G0635900,OS03G0281900,OS09G0557500,OS04G0652600,OS02G0318500,OS02G0582200,OS02G0247800,OS01G0770100,OS11G0620400,OS02G0166600,OS03G0341300,OS08G0497900,OS11G0454000,OS05G0151200,OS01G0738900,OS03G0126000,OS07G0644100,OS03G0594400,OS04G0470700,OS06G0686400,OS12G0638200,OS06G0618700,OS08G0101500,OS06G0496…	162	OS11G0637100,OS02G0129800,OS03G0232500,OS03G0682100,OS02G0561500,OS06G0539400,OS02G0614500,OS08G0553750,OS09G0457100,OS05G0475700,OS07G0582400,OS10G0122600,OS01G0553600,OS04G0412100,OS03G0629900,OS04G0298200,OS12G0179800,OS06G0367100,OS04G0488600,OS12G0565166,OS06G0157700,OS02G0504000,OS12G0640550,OS06G0669400,OS03G0231700,OS04G0186400,OS06G0207700,OS07G0162100,OS06G0554800,OS05G0256100,OS06G0268…
GO:0031224	intrinsic to membrane	cellular_component	0.0083024	0.70487	331	2107	3692	27443	168	OS06G0150400,OS06G0562700,OS07G0544800,OS05G0185800,OS03G0154100,OS04G0495400,OS02G0160500,OS01G0727500,OS10G0362300,OS01G0698000,OS09G0371000,OS04G0423400,OS04G0648900,OS01G0889900,OS09G0440700,OS05G0106100,OS06G0705000,OS06G0179200,OS06G0698200,OS01G0226600,OS05G0222200,OS01G0284900,OS12G0476200,OS04G0686650,OS10G0413101,OS09G0554300,OS04G0185600,OS03G0100020,OS05G0136200,OS02G0642600,OS02G0704…	163	OS03G0641250,OS06G0652000,OS09G0570400,OS03G0336000,OS07G0110000,OS10G0561300,OS01G0928000,OS01G0919700,OS06G0120200,OS07G0693800,OS08G0163500,OS02G0323000,OS06G0476200,OS01G0168100,OS02G0575700,OS05G0121200,OS06G0591200,OS11G0446000,OS02G0678200,OS02G0793900,OS12G0180600,OS09G0344800,OS02G0198300,OS05G0432600,OS06G0281400,OS05G0419500,OS07G0561800,OS04G0578400,OS02G0203000,OS06G0607200,OS12G0514…
GO:0005829	cytosol	cellular_component	0.009028	0.71976	11	2107	64	27443	4	OS06G0326400,OS01G0191700,OS05G0194900,OS02G0252400	7	OS12G0617400,OS11G0477400,OS07G0162200,OS03G0611200,OS06G0136600,OS11G0229600,OS03G0109800
GO:0004402	histone acetyltransferase activity	molecular_function	0.0092541	0.71976	6	2107	24	27443	1	OS01G0191300	5	OS01G0893400,OS03G0799900,OS01G0908200,OS11G0103400,OS12G0577600
GO:0016830	carbon-carbon lyase activity	molecular_function	0.0093209	0.71976	30	2107	256	27443	19	OS03G0255500,OS01G0905800,OS05G0104000,OS05G0461600,OS01G0770200,OS04G0447800,OS02G0625000,OS04G0623500,OS08G0466050,OS08G0120600,OS10G0401000,OS08G0140500,OS04G0634800,OS08G0465800,OS01G0720600,OS04G0311400,OS03G0720300,OS07G0160300,OS03G0804200	11	OS02G0575700,OS10G0167600,OS06G0728000,OS11G0216300,OS10G0100700,OS06G0661800,OS04G0683600,OS07G0100200,OS03G0121700,OS07G0464600,OS07G0437500
GO:0003872	6-phosphofructokinase activity	molecular_function	0.0093973	0.71976	4	2107	11	27443	3	OS06G0326400,OS01G0191700,OS05G0194900	1	OS12G0617400
GO:0005945	6-phosphofructokinase complex	cellular_component	0.0093973	0.71976	4	2107	11	27443	3	OS05G0194900,OS01G0191700,OS06G0326400	1	OS12G0617400
GO:0006527	arginine catabolic process	biological_process	0.0096253	0.71976	3	2107	6	27443	2	OS03G0701200,OS08G0466050	1	OS09G0434500
GO:0009628	response to abiotic stimulus	biological_process	0.0096646	0.71976	8	2107	39	27443	8	OS11G0454300,OS02G0669100,OS02G0668000,OS11G0454000,OS09G0308900,OS11G0451700,OS03G0655400,OS11G0454200	0
GO:0015075	ion transmembrane transporter activity	molecular_function	0.010131	0.74145	149	2107	1592	27443	75	OS08G0101500,OS04G0605500,OS06G0618700,OS03G0271400,OS06G0686400,OS01G0110400,OS04G0470700,OS02G0136150,OS07G0108800,OS01G0678500,OS05G0131500,OS06G0270200,OS11G0707100,OS12G0556900,OS07G0666900,OS01G0721400,OS07G0102100,OS04G0432400,OS04G0678700,OS10G0401000,OS04G0673700,OS08G0300300,OS08G0315200,OS04G0557800,OS03G0167500,OS01G0310600,OS09G0467400,OS01G0738900,OS06G0154200,OS11G0620400,OS02G0582…	74	OS05G0256100,OS02G0155900,OS01G0869200,OS09G0431100,OS08G0510300,OS07G0557100,OS04G0524500,OS09G0423300,OS12G0640550,OS03G0319400,OS06G0671000,OS03G0781000,OS08G0524200,OS07G0298900,OS02G0461100,OS08G0411200,OS04G0652400,OS11G0197400,OS09G0513200,OS06G0539400,OS03G0232500,OS09G0448200,OS02G0498300,OS06G0367100,OS11G0661300,OS09G0428300,OS04G0298200,OS02G0759900,OS03G0629900,OS04G0412100,OS03G0308…
GO:0008173	RNA methyltransferase activity	molecular_function	0.010409	0.74895	16	2107	105	27443	3	OS05G0408900,OS01G0535900,OS10G0118200	13	OS08G0364900,OS05G0105000,OS02G0539600,OS03G0656900,OS12G0179800,OS06G0646000,OS07G0677900,OS01G0362100,OS10G0573100,OS07G0179300,OS07G0474600,OS03G0800400,OS02G0122900
GO:0006913	nucleocytoplasmic transport	biological_process	0.011172	0.77085	13	2107	79	27443	5	OS05G0551000,OS01G0698000,OS09G0364800,OS02G0582200,OS03G0848400	8	OS01G0168100,OS07G0437500,OS04G0151700,OS06G0601500,OS06G0625400,OS11G0477400,OS02G0793900,OS08G0174800
GO:0051169	nuclear transport	biological_process	0.011172	0.77085	13	2107	79	27443	5	OS03G0848400,OS02G0582200,OS05G0551000,OS01G0698000,OS09G0364800	8	OS06G0601500,OS06G0625400,OS02G0793900,OS08G0174800,OS11G0477400,OS01G0168100,OS04G0151700,OS07G0437500
GO:0006629	lipid metabolic process	biological_process	0.011657	0.77085	150	2107	1549	27443	84	OS06G0633800,OS09G0418375,OS07G0680000,OS06G0683100,OS01G0770000,OS01G0265000,OS04G0405300,OS05G0290300,OS05G0595100,OS02G0731900,OS06G0636600,OS04G0470700,OS03G0830900,OS02G0484975,OS05G0455500,OS04G0272700,OS07G0674100,OS12G0113500,OS01G0248701,OS07G0658700,OS01G0649200,OS03G0125100,OS01G0770100,OS04G0517500,OS05G0526900,OS09G0278300,OS01G0274100,OS01G0720600,OS11G0117900,OS10G0533500,OS03G0245…	66	OS09G0338500,OS10G0539600,OS05G0574600,OS03G0137600,OS12G0603700,OS12G0263600,OS02G0190600,OS05G0114700,OS09G0498500,OS02G0205500,OS03G0799900,OS08G0187900,OS02G0155900,OS03G0708400,OS06G0207700,OS07G0162100,OS04G0630900,OS02G0137700,OS03G0231700,OS03G0339900,OS05G0582350,OS06G0704700,OS11G0599200,OS02G0834700,OS04G0565400,OS05G0582300,OS08G0110000,OS11G0707600,OS08G0174300,OS07G0503900,OS02G0644…
GO:0006355	regulation of transcription, DNA-dependent	biological_process	0.011662	0.77085	260	2107	2884	27443	150	OS12G0477400,OS07G0669100,OS12G0556900,OS01G0673300,OS02G0555300,OS11G0249800,OS10G0516500,OS03G0231150,OS04G0223500,OS09G0425200,OS12G0638200,OS01G0624700,OS02G0194900,OS12G0610600,OS07G0644100,OS01G0200600,OS10G0438300,OS03G0341300,OS11G0569800,OS06G0145600,OS02G0252400,OS10G0208500,OS01G0797600,OS11G0671100,OS08G0437300,OS04G0169100,OS02G0232000,OS05G0519700,OS02G0610500,OS10G0523900,OS04G0548…	110	OS02G0167100,OS04G0418500,OS04G0450400,OS08G0509100,OS07G0111400,OS06G0268600,OS03G0206700,OS06G0287700,OS07G0298900,OS11G0103400,OS01G0141000,OS12G0182700,OS09G0130800,OS06G0669400,OS06G0476900,OS06G0614100,OS02G0507600,OS09G0511600,OS02G0628600,OS03G0629900,OS05G0586600,OS02G0129800,OS10G0511600,OS03G0656900,OS07G0583300,OS06G0693100,OS09G0442400,OS02G0579000,OS10G0556200,OS02G0641300,OS12G0620…
GO:0009156	ribonucleoside monophosphate biosynthetic process	biological_process	0.012298	0.77085	8	2107	39	27443	4	OS07G0661000,OS10G0413101,OS01G0720600,OS04G0623500	4	OS03G0143600,OS03G0192550,OS02G0117100,OS07G0524900
GO:0009161	ribonucleoside monophosphate metabolic process	biological_process	0.012298	0.77085	8	2107	39	27443	4	OS10G0413101,OS01G0720600,OS04G0623500,OS07G0661000	4	OS03G0143600,OS03G0192550,OS02G0117100,OS07G0524900
GO:2000112	regulation of cellular macromolecule biosynthetic process	biological_process	0.012436	0.77085	266	2107	2959	27443	154	OS02G0290500,OS06G0625900,OS01G0122000,OS05G0572000,OS02G0668000,OS01G0264000,OS12G0123700,OS03G0188900,OS04G0648900,OS04G0591100,OS01G0231000,OS03G0808100,OS01G0734000,OS01G0191300,OS06G0166400,OS11G0671000,OS10G0362300,OS09G0475800,OS05G0369500,OS09G0528200,OS05G0569300,OS01G0284900,OS03G0183300,OS12G0482500,OS06G0553100,OS12G0555500,OS03G0847600,OS02G0649300,OS08G0408500,OS04G0489600,OS01G0135…	112	OS07G0693800,OS08G0246950,OS03G0340900,OS02G0221900,OS08G0163500,OS09G0563800,OS03G0790700,OS03G0335200,OS02G0255700,OS06G0652000,OS01G0888300,OS12G0152900,OS01G0893400,OS03G0758000,OS12G0244100,OS07G0490300,OS12G0577600,OS02G0326200,OS11G0157600,OS04G0151700,OS02G0561900,OS06G0281400,OS01G0885900,OS08G0553800,OS03G0413100,OS02G0618200,OS03G0121700,OS01G0214200,OS06G0625400,OS06G0601500,OS06G0251…
GO:0001071	nucleic acid binding transcription factor activity	molecular_function	0.012438	0.77085	121	2107	1258	27443	74	OS05G0245300,OS03G0198600,OS05G0497200,OS04G0429600,OS05G0316800,OS09G0517100,OS03G0188900,OS06G0602400,OS04G0648900,OS06G0166400,OS01G0200350,OS04G0119400,OS01G0734000,OS01G0859300,OS03G0769800,OS07G0644100,OS05G0572000,OS06G0625900,OS01G0867300,OS06G0712700,OS10G0492800,OS02G0194900,OS01G0624700,OS11G0208850,OS04G0223500,OS09G0425200,OS02G0764700,OS10G0516500,OS06G0127100,OS02G0232000,OS06G0236…	47	OS02G0641300,OS06G0268600,OS07G0111400,OS04G0418500,OS08G0509100,OS03G0758000,OS02G0120500,OS03G0335200,OS02G0221900,OS09G0563800,OS03G0790700,OS08G0246950,OS03G0322700,OS12G0152900,OS04G0404800,OS01G0141000,OS02G0326000,OS06G0652000,OS06G0728000,OS01G0823700,OS11G0477400,OS02G0731200,OS03G0629900,OS01G0214200,OS09G0434500,OS05G0589200,OS03G0121700,OS12G0634700,OS09G0511600,OS03G0176700,OS04G0369…
GO:0003700	sequence-specific DNA binding transcription factor activity	molecular_function	0.012438	0.77085	121	2107	1258	27443	74	OS03G0198600,OS05G0497200,OS05G0245300,OS06G0602400,OS04G0648900,OS04G0429600,OS05G0316800,OS09G0517100,OS03G0188900,OS06G0166400,OS01G0200350,OS04G0119400,OS01G0734000,OS03G0769800,OS07G0644100,OS05G0572000,OS01G0859300,OS10G0492800,OS06G0625900,OS01G0867300,OS06G0712700,OS04G0223500,OS09G0425200,OS02G0194900,OS01G0624700,OS11G0208850,OS02G0764700,OS10G0516500,OS07G0635700,OS06G0211200,OS06G0127…	47	OS06G0268600,OS07G0111400,OS02G0641300,OS04G0418500,OS08G0509100,OS02G0120500,OS03G0758000,OS03G0335200,OS09G0563800,OS02G0221900,OS03G0790700,OS03G0322700,OS08G0246950,OS01G0141000,OS02G0326000,OS12G0152900,OS04G0404800,OS06G0728000,OS01G0823700,OS11G0477400,OS02G0731200,OS06G0652000,OS01G0214200,OS09G0434500,OS05G0589200,OS03G0121700,OS03G0629900,OS09G0511600,OS03G0176700,OS12G0634700,OS06G0614…
GO:0019904	protein domain specific binding	molecular_function	0.013232	0.77085	3	2107	7	27443	2	OS12G0110300,OS04G0435500	1	OS02G0793900
GO:0022892	substrate-specific transporter activity	molecular_function	0.013392	0.77085	160	2107	1737	27443	79	OS09G0467400,OS05G0551000,OS03G0167500,OS01G0310600,OS08G0315200,OS08G0300300,OS04G0557800,OS09G0557500,OS01G0727700,OS02G0730300,OS03G0848400,OS04G0107900,OS07G0160300,OS03G0575200,OS03G0784900,OS11G0620400,OS05G0461600,OS02G0318500,OS02G0582200,OS06G0701700,OS01G0738900,OS06G0154200,OS07G0108800,OS01G0678500,OS05G0131500,OS06G0686400,OS02G0136150,OS04G0470700,OS01G0110400,OS03G0271400,OS04G0605…	81	OS03G0232500,OS09G0448200,OS09G0513200,OS06G0539400,OS08G0411200,OS04G0652400,OS11G0197400,OS03G0308800,OS02G0759900,OS03G0629900,OS04G0412100,OS02G0137800,OS11G0661300,OS04G0298200,OS09G0428300,OS02G0498300,OS06G0367100,OS03G0319400,OS06G0671000,OS09G0423300,OS12G0640550,OS01G0869200,OS08G0510300,OS07G0557100,OS04G0524500,OS09G0431100,OS05G0256100,OS02G0155900,OS06G0268600,OS02G0461100,OS07G0298…
GO:0000154	rRNA modification	biological_process	0.013541	0.77085	5	2107	18	27443	1	OS01G0548600	4	OS02G0122900,OS07G0179300,OS01G0362100,OS07G0474600
GO:0022890	inorganic cation transmembrane transporter activity	molecular_function	0.01372	0.77085	108	2107	1147	27443	55	OS06G0683950,OS06G0618700,OS04G0605500,OS02G0115900,OS03G0271400,OS06G0686400,OS02G0518600,OS04G0470700,OS07G0174400,OS05G0131500,OS01G0678500,OS06G0625900,OS12G0566000,OS06G0270200,OS12G0556900,OS01G0273500,OS02G0160500,OS01G0734000,OS05G0457000,OS01G0721400,OS07G0666900,OS07G0102100,OS04G0678700,OS10G0401000,OS09G0440700,OS06G0716700,OS04G0673700,OS01G0111100,OS08G0315200,OS06G0626050,OS04G0557…	53	OS07G0642100,OS11G0549900,OS05G0256100,OS03G0251500,OS11G0477400,OS04G0524500,OS07G0557100,OS08G0510300,OS06G0728000,OS01G0168100,OS09G0423300,OS12G0640550,OS08G0163500,OS04G0478600,OS03G0319400,OS06G0671000,OS03G0781000,OS09G0442400,OS03G0127900,OS01G0886300,OS08G0310300,OS06G0570100,OS07G0298900,OS09G0240200,OS02G0461100,OS07G0179300,OS02G0198300,OS02G0793900,OS08G0411200,OS11G0197400,OS12G0121…
GO:0019898	extrinsic to membrane	cellular_component	0.013878	0.77085	15	2107	104	27443	8	OS08G0504500,OS03G0848400,OS11G0209900,OS07G0588600,OS08G0468400,OS01G0501800,OS07G0544800,OS07G0141400	7	OS11G0477400,OS07G0162200,OS12G0564400,OS10G0162300,OS04G0151700,OS02G0534400,OS01G0168100
GO:1901362	organic cyclic compound biosynthetic process	biological_process	0.013891	0.77085	368	2107	4236	27443	205	OS01G0368000,OS11G0671000,OS06G0166400,OS09G0475800,OS01G0273500,OS10G0362300,OS01G0191300,OS06G0275700,OS01G0734000,OS05G0573300,OS03G0808100,OS01G0231000,OS03G0188900,OS04G0591100,OS04G0648900,OS02G0668000,OS04G0623500,OS03G0648400,OS01G0838600,OS12G0123700,OS03G0669300,OS01G0264000,OS06G0150400,OS05G0572000,OS06G0625900,OS02G0290500,OS04G0109500,OS01G0122000,OS03G0745000,OS01G0816100,OS04G0546…	163	OS01G0279400,OS01G0886300,OS01G0808100,OS03G0758000,OS01G0893400,OS05G0349000,OS03G0679700,OS12G0152900,OS06G0652000,OS02G0255700,OS01G0888300,OS03G0335200,OS03G0790700,OS08G0163500,OS02G0221900,OS09G0563800,OS03G0340900,OS08G0246950,OS07G0693800,OS06G0601500,OS06G0625400,OS01G0214200,OS03G0121700,OS02G0556800,OS02G0618200,OS03G0413100,OS08G0553800,OS08G0434300,OS01G0944000,OS05G0349700,OS02G0561…
GO:0051252	regulation of RNA metabolic process	biological_process	0.014205	0.77085	260	2107	2896	27443	150	OS05G0555600,OS11G0208850,OS05G0171200,OS01G0859300,OS01G0867300,OS04G0628100,OS10G0492800,OS01G0200350,OS05G0245300,OS06G0229066,OS05G0497200,OS11G0199200,OS05G0316800,OS05G0119200,OS05G0575101,OS08G0537900,OS01G0869900,OS08G0546800,OS12G0454800,OS02G0655200,OS08G0487100,OS11G0582300,OS08G0193600,OS10G0477600,OS12G0230600,OS05G0178600,OS02G0244600,OS07G0625800,OS04G0691800,OS08G0231100,OS04G0541…	110	OS04G0404800,OS08G0482700,OS04G0391900,OS02G0326000,OS02G0731200,OS01G0823700,OS06G0251100,OS09G0250700,OS03G0322700,OS02G0120500,OS06G0103800,OS02G0122900,OS03G0799900,OS06G0196300,OS06G0179700,OS07G0677900,OS06G0146250,OS02G0557800,OS01G0908200,OS05G0384800,OS02G0773500,OS10G0116400,OS09G0434500,OS07G0503900,OS12G0152900,OS02G0255700,OS06G0652000,OS01G0888300,OS08G0163500,OS09G0563800,OS02G0221…
GO:2001141	regulation of RNA biosynthetic process	biological_process	0.014205	0.77085	260	2107	2896	27443	150	OS01G0279000,OS01G0844500,OS04G0506900,OS03G0569000,OS10G0561800,OS10G0155500,OS07G0661600,OS03G0696300,OS01G0900800,OS05G0205050,OS07G0581000,OS01G0741900,OS08G0499300,OS02G0579600,OS08G0564300,OS03G0391100,OS11G0498600,OS05G0421450,OS06G0127100,OS05G0116000,OS06G0211200,OS02G0518600,OS02G0813166,OS02G0764700,OS02G0810900,OS06G0712700,OS03G0769800,OS11G0126900,OS04G0119400,OS01G0190300,OS02G0140…	110	OS02G0806700,OS09G0313500,OS02G0728100,OS02G0608000,OS03G0571700,OS05G0417600,OS01G0339500,OS03G0126700,OS01G0289600,OS02G0150600,OS03G0351500,OS04G0369100,OS10G0571200,OS05G0426200,OS09G0484800,OS12G0512400,OS12G0634700,OS03G0176700,OS05G0589200,OS11G0477400,OS06G0728000,OS07G0168000,OS06G0551800,OS06G0225300,OS07G0583300,OS03G0656900,OS02G0579000,OS09G0442400,OS06G0693100,OS12G0620100,OS02G0641…
GO:0008176	tRNA (guanine-N7-)-methyltransferase activity	molecular_function	0.01438	0.77085	5	2107	19	27443	2	OS01G0535900,OS05G0408900	3	OS06G0646000,OS07G0474600,OS05G0105000
GO:0010556	regulation of macromolecule biosynthetic process	biological_process	0.015087	0.77085	266	2107	2971	27443	154	OS01G0135700,OS06G0236300,OS04G0489600,OS08G0408500,OS04G0546800,OS03G0745000,OS01G0816100,OS08G0490100,OS03G0847600,OS01G0284900,OS12G0555500,OS12G0482500,OS03G0183300,OS06G0553100,OS09G0528200,OS05G0369500,OS05G0569300,OS02G0649300,OS01G0231000,OS03G0808100,OS04G0648900,OS04G0591100,OS03G0188900,OS10G0362300,OS09G0475800,OS11G0671000,OS06G0166400,OS01G0734000,OS01G0191300,OS05G0572000,OS01G0122…	112	OS03G0121700,OS02G0618200,OS01G0214200,OS03G0413100,OS08G0553800,OS06G0625400,OS06G0601500,OS04G0151700,OS02G0326200,OS11G0157600,OS12G0577600,OS12G0244100,OS07G0490300,OS06G0281400,OS01G0885900,OS02G0561900,OS01G0893400,OS03G0758000,OS03G0790700,OS02G0221900,OS08G0163500,OS09G0563800,OS03G0335200,OS08G0246950,OS07G0693800,OS03G0340900,OS12G0152900,OS01G0888300,OS02G0255700,OS06G0652000,OS09G0434…
GO:0031326	regulation of cellular biosynthetic process	biological_process	0.015087	0.77085	266	2107	2971	27443	154	OS12G0556900,OS12G0477400,OS07G0669100,OS02G0555300,OS01G0673300,OS11G0249800,OS12G0638200,OS09G0425200,OS01G0167400,OS04G0223500,OS12G0610600,OS02G0194900,OS01G0624700,OS10G0516500,OS11G0703900,OS03G0231150,OS07G0644100,OS01G0160800,OS03G0341300,OS11G0569800,OS06G0145600,OS01G0200600,OS10G0438300,OS04G0169100,OS02G0232000,OS11G0671100,OS10G0208500,OS02G0252400,OS01G0797600,OS08G0437300,OS04G0548…	112	OS08G0509100,OS04G0450400,OS04G0418500,OS08G0480000,OS02G0167100,OS07G0298900,OS03G0206700,OS06G0287700,OS07G0111400,OS06G0268600,OS11G0103400,OS01G0141000,OS12G0182700,OS06G0669400,OS09G0130800,OS06G0614100,OS02G0507600,OS06G0476900,OS03G0629900,OS09G0511600,OS02G0628600,OS10G0511600,OS02G0129800,OS05G0586600,OS07G0597000,OS09G0442400,OS02G0579000,OS06G0693100,OS03G0656900,OS07G0583300,OS09G0240…
GO:0006413	translational initiation	biological_process	0.01513	0.77085	14	2107	95	27443	9	OS12G0595800,OS03G0770900,OS02G0649300,OS02G0101000,OS11G0136450,OS03G0292900,OS11G0568300,OS04G0630100,OS08G0277200	5	OS05G0131100,OS05G0575300,OS09G0130901,OS02G0794400,OS01G0949500
GO:0042602	riboflavin reductase (NADPH) activity	molecular_function	0.015162	0.77085	3	2107	7	27443	1	OS03G0168100	2	OS08G0553750,OS08G0553800
GO:0006606	protein import into nucleus	biological_process	0.015454	0.77085	9	2107	49	27443	4	OS05G0551000,OS01G0698000,OS02G0582200,OS03G0848400	5	OS01G0168100,OS04G0151700,OS06G0601500,OS11G0477400,OS02G0793900
GO:0034504	protein localization to nucleus	biological_process	0.015454	0.77085	9	2107	49	27443	4	OS01G0698000,OS05G0551000,OS03G0848400,OS02G0582200	5	OS04G0151700,OS01G0168100,OS02G0793900,OS11G0477400,OS06G0601500
GO:0044744	protein targeting to nucleus	biological_process	0.015454	0.77085	9	2107	49	27443	4	OS03G0848400,OS02G0582200,OS01G0698000,OS05G0551000	5	OS02G0793900,OS11G0477400,OS06G0601500,OS04G0151700,OS01G0168100
GO:0051170	nuclear import	biological_process	0.015454	0.77085	9	2107	49	27443	4	OS05G0551000,OS01G0698000,OS02G0582200,OS03G0848400	5	OS01G0168100,OS04G0151700,OS06G0601500,OS11G0477400,OS02G0793900
GO:0004499	N,N-dimethylaniline monooxygenase activity	molecular_function	0.015724	0.77085	8	2107	41	27443	8	OS05G0555600,OS01G0368000,OS01G0274100,OS04G0223500,OS06G0203200,OS06G0528700,OS07G0437000,OS09G0548400	0
GO:0033179	proton-transporting V-type ATPase, V0 domain	cellular_component	0.015798	0.77085	12	2107	75	27443	3	OS12G0261300,OS02G0582200,OS03G0848400	9	OS09G0442400,OS02G0498300,OS09G0423300,OS07G0179300,OS01G0168100,OS11G0477400,OS03G0251500,OS02G0728100,OS02G0793900
GO:0009889	regulation of biosynthetic process	biological_process	0.016065	0.77381	266	2107	2975	27443	154	OS05G0421450,OS11G0498600,OS03G0391100,OS08G0564300,OS02G0579600,OS06G0211200,OS06G0127100,OS05G0116000,OS07G0581000,OS08G0499300,OS01G0741900,OS03G0810900,OS10G0155500,OS05G0205050,OS01G0900800,OS03G0696300,OS07G0661600,OS04G0506900,OS01G0844500,OS01G0279000,OS10G0561800,OS03G0569000,OS06G0602400,OS02G0571800,OS04G0429600,OS09G0517100,OS03G0198600,OS01G0190300,OS04G0119400,OS11G0126900,OS01G0284…	112	OS03G0176700,OS12G0634700,OS05G0589200,OS01G0289600,OS03G0126700,OS01G0339500,OS05G0417600,OS03G0571700,OS12G0512400,OS09G0484800,OS05G0426200,OS10G0571200,OS04G0369100,OS02G0150600,OS03G0351500,OS02G0728100,OS09G0313500,OS02G0608000,OS02G0806700,OS10G0556200,OS02G0641300,OS12G0620100,OS09G0240200,OS03G0656900,OS07G0583300,OS07G0597000,OS06G0693100,OS02G0579000,OS09G0442400,OS06G0551800,OS07G0168…
GO:0009123	nucleoside monophosphate metabolic process	biological_process	0.016224	0.77381	9	2107	49	27443	5	OS01G0612500,OS07G0661000,OS01G0720600,OS10G0413101,OS04G0623500	4	OS07G0524900,OS03G0143600,OS03G0192550,OS02G0117100
GO:0060255	regulation of macromolecule metabolic process	biological_process	0.017139	0.80778	274	2107	3072	27443	159	OS02G0764700,OS02G0813166,OS02G0518600,OS02G0810900,OS06G0712700,OS03G0769800,OS07G0586700,OS01G0190300,OS04G0119400,OS11G0126900,OS01G0284500,OS11G0523800,OS02G0140500,OS06G0602400,OS02G0571800,OS04G0429600,OS09G0517100,OS03G0198600,OS04G0506900,OS01G0844500,OS01G0279000,OS10G0561800,OS03G0569000,OS10G0155500,OS05G0205050,OS01G0900800,OS03G0696300,OS07G0661600,OS07G0581000,OS08G0499300,OS01G0741…	115	OS06G0728000,OS11G0477400,OS06G0551800,OS07G0168000,OS06G0225300,OS03G0656900,OS07G0583300,OS07G0597000,OS03G0127900,OS06G0693100,OS09G0442400,OS02G0579000,OS10G0556200,OS02G0641300,OS12G0620100,OS09G0240200,OS02G0806700,OS02G0728100,OS09G0313500,OS02G0608000,OS01G0289600,OS03G0126700,OS01G0339500,OS05G0417600,OS03G0571700,OS09G0484800,OS12G0512400,OS05G0426200,OS10G0571200,OS04G0369100,OS02G0150…
GO:0005201	extracellular matrix structural constituent	molecular_function	0.01755	0.80778	4	2107	13	27443	1	OS01G0686700	3	OS07G0689400,OS09G0321900,OS02G0539600
GO:0022891	substrate-specific transmembrane transporter activity	molecular_function	0.017565	0.80778	152	2107	1657	27443	76	OS04G0673700,OS10G0401000,OS04G0678700,OS07G0102100,OS04G0432400,OS07G0666900,OS01G0721400,OS12G0556900,OS11G0707100,OS06G0270200,OS01G0678500,OS05G0131500,OS07G0108800,OS02G0136150,OS04G0470700,OS01G0110400,OS06G0686400,OS03G0271400,OS04G0605500,OS08G0101500,OS06G0618700,OS02G0730300,OS03G0848400,OS09G0557500,OS01G0727700,OS03G0575200,OS07G0160300,OS04G0107900,OS05G0461600,OS02G0318500,OS06G0701…	76	OS02G0461100,OS07G0298900,OS08G0524200,OS03G0781000,OS06G0671000,OS03G0319400,OS12G0640550,OS09G0423300,OS07G0557100,OS08G0510300,OS04G0524500,OS09G0431100,OS01G0869200,OS02G0155900,OS05G0256100,OS03G0308800,OS04G0412100,OS02G0759900,OS03G0629900,OS04G0298200,OS09G0428300,OS11G0661300,OS06G0367100,OS02G0498300,OS09G0448200,OS03G0232500,OS06G0539400,OS09G0513200,OS04G0652400,OS11G0197400,OS08G0411…
GO:0006811	ion transport	biological_process	0.017738	0.80778	150	2107	1626	27443	77	OS05G0131500,OS01G0678500,OS07G0108800,OS04G0470700,OS02G0136150,OS06G0686400,OS12G0638200,OS08G0101500,OS04G0605500,OS03G0271400,OS01G0507700,OS04G0673700,OS10G0401000,OS01G0721400,OS07G0666900,OS04G0432400,OS07G0102100,OS01G0976300,OS06G0633800,OS12G0556900,OS06G0270200,OS11G0707100,OS02G0711900,OS01G0310600,OS04G0557800,OS08G0315200,OS08G0300300,OS03G0848400,OS02G0730300,OS02G0669100,OS07G0160…	73	OS06G0671000,OS03G0319400,OS12G0640550,OS09G0423300,OS04G0524500,OS08G0510300,OS07G0557100,OS01G0869200,OS05G0256100,OS07G0298900,OS01G0175700,OS12G0263600,OS03G0781000,OS09G0448200,OS03G0232500,OS01G0362100,OS02G0593500,OS06G0539400,OS11G0197400,OS04G0652400,OS08G0411200,OS03G0629900,OS02G0759900,OS04G0298200,OS06G0367100,OS02G0498300,OS04G0478600,OS06G0120200,OS08G0163500,OS01G0718700,OS01G0168…
GO:0072330	monocarboxylic acid biosynthetic process	biological_process	0.018056	0.80778	21	2107	159	27443	10	OS10G0533500,OS03G0245700,OS06G0262800,OS02G0813600,OS04G0311400,OS03G0108500,OS02G0731900,OS03G0125100,OS04G0119400,OS10G0471100	11	OS11G0707600,OS07G0689600,OS01G0126401,OS03G0799900,OS02G0644700,OS02G0205500,OS05G0574600,OS01G0134500,OS04G0578400,OS06G0591200,OS08G0187900
GO:0016491	oxidoreductase activity	molecular_function	0.018137	0.80778	282	2107	3176	27443	145	OS07G0155100,OS10G0471100,OS03G0669300,OS04G0623500,OS11G0525200,OS04G0395600,OS12G0115300,OS03G0154100,OS06G0224200,OS06G0129100,OS01G0191300,OS01G0734000,OS06G0203200,OS06G0501900,OS10G0362300,OS01G0368000,OS07G0684100,OS01G0889900,OS05G0408900,OS01G0247500,OS03G0140200,OS04G0581100,OS02G0185200,OS04G0630100,OS10G0482900,OS10G0486100,OS05G0569300,OS05G0501300,OS03G0203200,OS05G0373900,OS03G0760…	137	OS08G0313200,OS01G0919700,OS07G0693800,OS02G0221900,OS03G0790700,OS07G0657900,OS06G0570100,OS11G0140700,OS06G0591200,OS04G0434800,OS03G0800400,OS01G0126200,OS06G0115400,OS04G0578400,OS01G0134500,OS06G0281400,OS07G0170000,OS08G0434300,OS01G0392100,OS02G0678400,OS02G0811600,OS03G0618300,OS03G0131200,OS06G0472000,OS04G0482000,OS10G0541800,OS08G0553800,OS08G0468100,OS01G0574600,OS01G0329000,OS12G0137…
GO:0015077	monovalent inorganic cation transmembrane transporter activity	molecular_function	0.018268	0.80778	87	2107	922	27443	45	OS07G0174400,OS01G0678500,OS06G0625900,OS06G0683950,OS02G0115900,OS03G0271400,OS04G0605500,OS02G0518600,OS06G0686400,OS07G0102100,OS01G0721400,OS07G0666900,OS10G0401000,OS04G0678700,OS01G0111100,OS06G0716700,OS04G0673700,OS06G0270200,OS01G0273500,OS12G0556900,OS05G0457000,OS02G0160500,OS01G0734000,OS05G0569300,OS06G0626050,OS08G0315200,OS03G0167500,OS05G0106100,OS01G0310600,OS12G0261300,OS04G0107…	42	OS01G0168100,OS09G0423300,OS12G0640550,OS08G0163500,OS04G0478600,OS06G0671000,OS05G0256100,OS07G0642100,OS11G0549900,OS08G0510300,OS07G0557100,OS06G0728000,OS03G0251500,OS11G0477400,OS02G0461100,OS07G0179300,OS09G0240200,OS02G0198300,OS02G0793900,OS03G0127900,OS09G0442400,OS01G0886300,OS08G0310300,OS06G0570100,OS12G0617800,OS01G0268300,OS07G0553600,OS05G0197300,OS09G0448200,OS02G0728100,OS08G0411…
GO:0008324	cation transmembrane transporter activity	molecular_function	0.019017	0.83224	125	2107	1351	27443	67	OS02G0730300,OS03G0391100,OS03G0848400,OS09G0557500,OS01G0727700,OS03G0575200,OS07G0160300,OS05G0482400,OS04G0107900,OS08G0402500,OS09G0308900,OS05G0461600,OS06G0701700,OS02G0582200,OS02G0318500,OS11G0620400,OS07G0581000,OS06G0154200,OS01G0738900,OS06G0654400,OS04G0607500,OS01G0550200,OS04G0209200,OS05G0569300,OS09G0467400,OS01G0310600,OS05G0106100,OS12G0261300,OS07G0181500,OS03G0167500,OS04G0557…	58	OS02G0285800,OS03G0308800,OS04G0412100,OS02G0556800,OS03G0121700,OS02G0759900,OS01G0116901,OS03G0629900,OS01G0965900,OS04G0401700,OS04G0298200,OS11G0661300,OS10G0541800,OS02G0498300,OS09G0448200,OS12G0562100,OS02G0728100,OS03G0232500,OS07G0553600,OS05G0197300,OS12G0617800,OS01G0268300,OS04G0578400,OS12G0121600,OS09G0513200,OS11G0197400,OS08G0411200,OS02G0793900,OS02G0198300,OS07G0179300,OS02G0461…
GO:0008649	rRNA methyltransferase activity	molecular_function	0.019936	0.85968	7	2107	34	27443	1	OS10G0118200	6	OS02G0539600,OS07G0179300,OS02G0122900,OS07G0474600,OS12G0179800,OS01G0362100
GO:0008990	rRNA (guanine-N2-)-methyltransferase activity	molecular_function	0.020489	0.85968	2	2107	3	27443	0		2	OS12G0179800,OS02G0539600
GO:0016435	rRNA (guanine) methyltransferase activity	molecular_function	0.020489	0.85968	2	2107	3	27443	0		2	OS12G0179800,OS02G0539600
GO:0006631	fatty acid metabolic process	biological_process	0.020507	0.85968	32	2107	272	27443	18	OS01G0368000,OS03G0125100,OS03G0423300,OS01G0265000,OS04G0405300,OS04G0311400,OS10G0533500,OS03G0245700,OS06G0262800,OS10G0471100,OS10G0474100,OS05G0595100,OS02G0731900,OS05G0362100,OS06G0528700,OS02G0813600,OS03G0108500,OS02G0244600	14	OS06G0591200,OS05G0574600,OS02G0190600,OS05G0114700,OS09G0498500,OS02G0205500,OS11G0707600,OS03G0799900,OS02G0644700,OS08G0187900,OS10G0430200,OS01G0134500,OS04G0578400,OS01G0126401
GO:0031418	L-ascorbic acid binding	molecular_function	0.020657	0.85968	2	2107	3	27443	0		2	OS03G0289133,OS03G0289100
GO:0050660	flavin adenine dinucleotide binding	molecular_function	0.020905	0.86156	28	2107	232	27443	18	OS07G0437000,OS01G0581300,OS09G0548400,OS03G0154000,OS01G0274100,OS01G0265000,OS03G0154100,OS05G0125500,OS06G0528700,OS07G0675000,OS08G0141400,OS08G0143400,OS10G0474100,OS01G0368000,OS05G0555600,OS01G0159400,OS04G0223500,OS06G0203200	10	OS03G0231700,OS02G0561500,OS10G0327000,OS07G0100200,OS09G0498500,OS02G0190600,OS07G0122100,OS02G0134400,OS10G0100700,OS10G0483500
GO:0006096	glycolysis	biological_process	0.02256	0.91301	10	2107	62	27443	6	OS05G0194900,OS01G0191700,OS06G0668200,OS06G0326400,OS01G0905800,OS08G0120600	4	OS12G0617400,OS10G0571200,OS06G0136600,OS09G0465600
GO:0034220	ion transmembrane transport	biological_process	0.022761	0.91301	60	2107	616	27443	31	OS05G0131500,OS01G0678500,OS06G0625900,OS06G0683950,OS06G0626050,OS02G0115900,OS04G0557800,OS02G0518600,OS04G0470700,OS07G0181500,OS12G0261300,OS05G0106100,OS07G0102100,OS05G0482400,OS03G0575200,OS07G0160300,OS10G0401000,OS09G0440700,OS02G0730300,OS01G0111100,OS03G0848400,OS04G0673700,OS03G0391100,OS01G0550200,OS04G0209200,OS06G0270200,OS01G0273500,OS06G0633800,OS11G0620400,OS05G0461600,OS02G0582…	29	OS01G0168100,OS09G0423300,OS01G0268300,OS07G0662800,OS12G0562100,OS09G0448200,OS02G0728100,OS06G0671000,OS07G0557100,OS08G0510300,OS06G0728000,OS06G0539400,OS03G0251500,OS03G0641250,OS11G0477400,OS01G0116901,OS07G0179300,OS04G0401700,OS09G0240200,OS03G0121700,OS02G0556800,OS01G0209800,OS03G0254200,OS06G0228500,OS02G0793900,OS02G0498300,OS09G0442400,OS01G0886300,OS10G0437100
GO:0010468	regulation of gene expression	biological_process	0.022907	0.91301	268	2107	3023	27443	155	OS02G0649300,OS05G0569300,OS09G0528200,OS05G0369500,OS03G0183300,OS12G0482500,OS06G0553100,OS12G0555500,OS01G0284900,OS03G0847600,OS08G0490100,OS01G0816100,OS03G0745000,OS04G0546800,OS08G0408500,OS04G0489600,OS01G0135700,OS06G0236300,OS02G0668000,OS01G0264000,OS12G0123700,OS02G0290500,OS06G0625900,OS01G0122000,OS05G0572000,OS01G0191300,OS01G0734000,OS06G0166400,OS11G0671000,OS09G0475800,OS10G0362…	113	OS02G0561900,OS01G0885900,OS06G0281400,OS07G0490300,OS12G0244100,OS12G0577600,OS11G0157600,OS02G0326200,OS04G0151700,OS06G0601500,OS06G0625400,OS08G0553800,OS03G0413100,OS01G0214200,OS02G0618200,OS03G0121700,OS06G0652000,OS02G0255700,OS01G0888300,OS12G0152900,OS03G0340900,OS07G0693800,OS08G0246950,OS01G0126401,OS03G0335200,OS08G0163500,OS02G0221900,OS09G0563800,OS03G0790700,OS03G0758000,OS01G0893…
GO:0019033	viral tegument	cellular_component	0.023076	0.91301	12	2107	84	27443	8	OS10G0208500,OS03G0280750,OS07G0246200,OS07G0230600,OS03G0323100,OS12G0119800,OS03G0306900,OS02G0135500	4	OS04G0680400,OS02G0618200,OS07G0558300,OS04G0422000
GO:0004144	diacylglycerol O-acyltransferase activity	molecular_function	0.023443	0.91301	5	2107	20	27443	4	OS02G0484975,OS01G0770000,OS04G0606000,OS01G0770100	1	OS08G0174300
GO:0016411	acylglycerol O-acyltransferase activity	molecular_function	0.023443	0.91301	5	2107	20	27443	4	OS04G0606000,OS01G0770100,OS02G0484975,OS01G0770000	1	OS08G0174300
GO:0018580	nitronate monooxygenase activity	molecular_function	0.024659	0.92556	4	2107	14	27443	2	OS04G0623500,OS08G0485400	2	OS07G0100200,OS10G0100700
GO:0006721	terpenoid metabolic process	biological_process	0.025025	0.92556	13	2107	86	27443	11	OS01G0265000,OS01G0368000,OS06G0246500,OS01G0274100,OS08G0143400,OS05G0408900,OS01G0581300,OS04G0119400,OS06G0528700,OS07G0437000,OS07G0581000	2	OS03G0231700,OS02G0190600
GO:0016114	terpenoid biosynthetic process	biological_process	0.025025	0.92556	13	2107	86	27443	11	OS05G0408900,OS01G0581300,OS08G0143400,OS07G0581000,OS07G0437000,OS06G0528700,OS04G0119400,OS01G0265000,OS01G0274100,OS06G0246500,OS01G0368000	2	OS02G0190600,OS03G0231700
GO:0000726	non-recombinational repair	biological_process	0.025214	0.92556	3	2107	8	27443	2	OS12G0261300,OS04G0559200	1	OS09G0258000
GO:0006303	double-strand break repair via nonhomologous end joining	biological_process	0.025214	0.92556	3	2107	8	27443	2	OS04G0559200,OS12G0261300	1	OS09G0258000
GO:0030001	metal ion transport	biological_process	0.025299	0.92556	78	2107	808	27443	44	OS02G0730300,OS03G0391100,OS04G0107900,OS03G0575200,OS07G0160300,OS09G0364800,OS02G0669100,OS04G0244800,OS03G0751600,OS09G0308900,OS05G0461600,OS02G0318500,OS01G0738900,OS01G0741900,OS06G0654400,OS06G0528700,OS01G0310600,OS07G0181500,OS06G0626050,OS08G0315200,OS04G0557800,OS09G0440700,OS10G0401000,OS06G0716700,OS07G0102100,OS02G0196600,OS01G0976300,OS02G0160500,OS11G0707100,OS01G0368000,OS06G0270…	34	OS02G0285800,OS02G0759900,OS03G0629900,OS01G0116901,OS01G0965900,OS04G0401700,OS03G0121700,OS03G0126700,OS02G0498300,OS03G0232500,OS09G0448200,OS12G0562100,OS07G0553600,OS04G0578400,OS12G0515400,OS01G0309800,OS11G0197400,OS02G0198300,OS07G0179300,OS07G0298900,OS02G0530100,OS12G0263600,OS08G0310300,OS07G0685500,OS03G0781000,OS03G0319400,OS06G0671000,OS08G0163500,OS01G0869200,OS06G0728000,OS08G0510…
GO:0015081	sodium ion transmembrane transporter activity	molecular_function	0.025327	0.92556	15	2107	126	27443	8	OS01G0721400,OS04G0107900,OS04G0605500,OS07G0160300,OS10G0401000,OS06G0716700,OS05G0461600,OS09G0308900	7	OS11G0549900,OS08G0411200,OS02G0759900,OS03G0121700,OS05G0197300,OS08G0310300,OS06G0728000
GO:0080090	regulation of primary metabolic process	biological_process	0.025797	0.92556	275	2107	3110	27443	159	OS02G0140500,OS11G0523800,OS01G0284500,OS11G0126900,OS04G0119400,OS01G0190300,OS03G0198600,OS09G0517100,OS04G0429600,OS02G0571800,OS06G0602400,OS02G0810900,OS02G0518600,OS02G0813166,OS02G0764700,OS07G0586700,OS03G0769800,OS06G0712700,OS03G0810900,OS01G0741900,OS08G0499300,OS07G0581000,OS06G0127100,OS05G0116000,OS06G0211200,OS02G0579600,OS08G0564300,OS03G0391100,OS11G0498600,OS05G0421450,OS03G0569…	116	OS02G0579000,OS09G0442400,OS06G0693100,OS07G0597000,OS07G0583300,OS03G0656900,OS09G0240200,OS12G0620100,OS02G0641300,OS10G0556200,OS11G0477400,OS06G0728000,OS06G0225300,OS07G0168000,OS06G0551800,OS02G0150600,OS03G0351500,OS04G0369100,OS10G0571200,OS05G0426200,OS09G0484800,OS12G0512400,OS03G0571700,OS05G0417600,OS01G0339500,OS03G0126700,OS01G0289600,OS12G0102600,OS05G0589200,OS12G0634700,OS03G0176…
GO:0006308	DNA catabolic process	biological_process	0.026018	0.92556	5	2107	21	27443	1	OS04G0652700	4	OS05G0105000,OS09G0250700,OS11G0482400,OS06G0601500
GO:0016423	tRNA (guanine) methyltransferase activity	molecular_function	0.026114	0.92556	7	2107	37	27443	2	OS01G0535900,OS05G0408900	5	OS10G0573100,OS06G0646000,OS07G0677900,OS07G0474600,OS05G0105000
GO:0016705	oxidoreductase activity, acting on paired donors, with incorporation or reduction of molecular oxygen	molecular_function	0.026225	0.92556	86	2107	875	27443	50	OS08G0507702,OS01G0349800,OS07G0437000,OS03G0154000,OS10G0166600,OS07G0103500,OS10G0486100,OS06G0528700,OS08G0143400,OS01G0274100,OS02G0186900,OS07G0635700,OS05G0482400,OS05G0149300,OS03G0760200,OS10G0208500,OS11G0289700,OS01G0858350,OS02G0771600,OS10G0524700,OS03G0760300,OS06G0129900,OS02G0592000,OS03G0154100,OS06G0599200,OS08G0540400,OS04G0395600,OS01G0581300,OS11G0525200,OS05G0555600,OS08G0390…	36	OS02G0561500,OS03G0618300,OS03G0371350,OS08G0152366,OS09G0457100,OS08G0553750,OS08G0507100,OS06G0600400,OS06G0483500,OS08G0553800,OS03G0371300,OS08G0152400,OS12G0512400,OS11G0489250,OS03G0231700,OS02G0221900,OS02G0817900,OS07G0693800,OS04G0581000,OS01G0804400,OS02G0504000,OS03G0223100,OS06G0725300,OS02G0706400,OS03G0289133,OS06G0638200,OS03G0289100,OS02G0503100,OS10G0378100,OS03G0332100,OS01G0627…
GO:0015297	antiporter activity	molecular_function	0.026382	0.92556	20	2107	154	27443	5	OS04G0107900,OS07G0666900,OS03G0858800,OS03G0626700,OS06G0558300	15	OS08G0562800,OS10G0344500,OS02G0759900,OS12G0617800,OS12G0640550,OS12G0121600,OS03G0571700,OS06G0494400,OS11G0129000,OS08G0480000,OS03G0127900,OS07G0642100,OS11G0549900,OS03G0229500,OS11G0129200
GO:0006351	transcription, DNA-dependent	biological_process	0.027201	0.92752	289	2107	3318	27443	164	OS03G0188900,OS04G0648900,OS04G0591100,OS01G0231000,OS03G0808100,OS06G0275700,OS01G0734000,OS01G0191300,OS11G0671000,OS06G0166400,OS10G0362300,OS09G0475800,OS06G0625900,OS02G0290500,OS01G0122000,OS05G0572000,OS06G0150400,OS02G0668000,OS03G0648400,OS01G0838600,OS01G0264000,OS12G0123700,OS08G0408500,OS04G0489600,OS06G0236300,OS01G0135700,OS08G0490100,OS04G0546800,OS03G0745000,OS01G0816100,OS05G0369…	125	OS05G0349000,OS01G0893400,OS01G0808100,OS03G0758000,OS08G0246950,OS07G0693800,OS03G0340900,OS03G0790700,OS08G0163500,OS02G0221900,OS09G0563800,OS03G0335200,OS02G0255700,OS06G0652000,OS01G0888300,OS12G0152900,OS03G0413100,OS08G0553800,OS03G0121700,OS02G0618200,OS01G0214200,OS06G0625400,OS06G0601500,OS12G0244100,OS07G0490300,OS12G0577600,OS11G0157600,OS02G0326200,OS04G0151700,OS02G0561900,OS05G0349…
GO:0031323	regulation of cellular metabolic process	biological_process	0.02745	0.92752	278	2107	3153	27443	160	OS01G0859300,OS01G0867300,OS10G0492800,OS04G0628100,OS11G0208850,OS05G0555600,OS05G0171200,OS05G0245300,OS06G0229066,OS05G0497200,OS05G0316800,OS11G0199200,OS01G0200350,OS10G0477600,OS12G0230600,OS02G0244600,OS04G0691800,OS07G0625800,OS05G0178600,OS05G0119200,OS05G0575101,OS01G0869900,OS08G0537900,OS02G0655200,OS08G0546800,OS12G0454800,OS08G0193600,OS11G0582300,OS08G0487100,OS01G0501800,OS04G0107…	118	OS03G0322700,OS09G0250700,OS06G0251100,OS04G0391900,OS04G0404800,OS08G0482700,OS02G0326000,OS01G0823700,OS02G0731200,OS06G0103800,OS02G0122900,OS03G0799900,OS02G0120500,OS06G0146250,OS02G0557800,OS01G0908200,OS06G0196300,OS06G0179700,OS07G0677900,OS10G0116400,OS09G0434500,OS07G0503900,OS05G0384800,OS02G0773500,OS01G0168100,OS03G0335200,OS03G0790700,OS09G0563800,OS08G0163500,OS02G0221900,OS03G0340…
GO:0009065	glutamine family amino acid catabolic process	biological_process	0.027819	0.92752	4	2107	15	27443	2	OS03G0701200,OS08G0466050	2	OS10G0550900,OS09G0434500
GO:0033647	host intracellular organelle	cellular_component	0.028609	0.92752	46	2107	440	27443	22	OS11G0569800,OS04G0119400,OS01G0927000,OS05G0461600,OS06G0236300,OS03G0197800,OS08G0101800,OS09G0364800,OS09G0517100,OS05G0542500,OS06G0650900,OS04G0429600,OS12G0183100,OS11G0498600,OS05G0119200,OS01G0844500,OS08G0193600,OS03G0386500,OS05G0369500,OS02G0290500,OS10G0492800,OS07G0577600	24	OS08G0190250,OS04G0418500,OS05G0417600,OS06G0704200,OS02G0120500,OS12G0609500,OS10G0550900,OS03G0629900,OS05G0295200,OS01G0214200,OS04G0586000,OS06G0483500,OS02G0641300,OS12G0634700,OS05G0312201,OS04G0391900,OS02G0326200,OS02G0221900,OS10G0503200,OS08G0246950,OS06G0591400,OS08G0174800,OS01G0603300,OS01G0908200
GO:0033648	host intracellular membrane-bounded organelle	cellular_component	0.028609	0.92752	46	2107	440	27443	22	OS05G0119200,OS08G0193600,OS01G0844500,OS03G0386500,OS10G0492800,OS07G0577600,OS02G0290500,OS05G0369500,OS11G0569800,OS05G0461600,OS01G0927000,OS04G0119400,OS09G0364800,OS08G0101800,OS03G0197800,OS06G0236300,OS11G0498600,OS12G0183100,OS04G0429600,OS06G0650900,OS09G0517100,OS05G0542500	24	OS04G0391900,OS10G0503200,OS02G0221900,OS02G0326200,OS01G0908200,OS01G0603300,OS08G0174800,OS06G0591400,OS08G0246950,OS04G0418500,OS08G0190250,OS10G0550900,OS12G0609500,OS02G0120500,OS05G0417600,OS06G0704200,OS01G0214200,OS05G0295200,OS03G0629900,OS05G0312201,OS12G0634700,OS02G0641300,OS06G0483500,OS04G0586000
GO:0046351	disaccharide biosynthetic process	biological_process	0.028618	0.92752	7	2107	38	27443	6	OS09G0397300,OS02G0790500,OS03G0386500,OS07G0130100,OS08G0445700,OS10G0553300	1	OS03G0138000
GO:0019219	regulation of nucleobase-containing compound metabolic process	biological_process	0.029287	0.92752	266	2107	3012	27443	152	OS05G0575101,OS05G0119200,OS08G0537900,OS01G0869900,OS08G0546800,OS12G0454800,OS02G0655200,OS08G0487100,OS08G0193600,OS11G0582300,OS10G0477600,OS12G0230600,OS05G0178600,OS04G0691800,OS07G0625800,OS02G0244600,OS08G0231100,OS04G0541700,OS04G0569100,OS02G0766700,OS05G0461600,OS04G0460600,OS04G0107900,OS08G0101800,OS07G0635700,OS03G0815800,OS07G0618400,OS06G0650900,OS03G0848400,OS05G0555600,OS11G0208…	114	OS06G0196300,OS06G0179700,OS07G0677900,OS06G0146250,OS02G0557800,OS01G0908200,OS05G0384800,OS02G0773500,OS10G0116400,OS09G0434500,OS07G0503900,OS08G0482700,OS04G0404800,OS04G0391900,OS02G0326000,OS02G0731200,OS01G0823700,OS06G0251100,OS09G0250700,OS03G0322700,OS02G0120500,OS06G0103800,OS03G0799900,OS02G0122900,OS02G0561900,OS06G0281400,OS01G0885900,OS02G0326200,OS11G0157600,OS04G0151700,OS12G0244…
GO:0051171	regulation of nitrogen compound metabolic process	biological_process	0.029287	0.92752	266	2107	3012	27443	152	OS08G0408500,OS04G0489600,OS01G0135700,OS06G0236300,OS08G0490100,OS03G0745000,OS01G0816100,OS04G0546800,OS05G0569300,OS09G0528200,OS05G0369500,OS12G0555500,OS03G0183300,OS12G0482500,OS06G0553100,OS01G0284900,OS03G0847600,OS02G0649300,OS03G0188900,OS04G0591100,OS04G0648900,OS03G0808100,OS01G0231000,OS01G0191300,OS01G0734000,OS11G0671000,OS06G0166400,OS09G0475800,OS10G0362300,OS06G0625900,OS02G0290…	114	OS03G0413100,OS08G0553800,OS01G0214200,OS03G0121700,OS02G0618200,OS06G0601500,OS06G0625400,OS07G0490300,OS12G0244100,OS12G0577600,OS02G0326200,OS11G0157600,OS04G0151700,OS02G0561900,OS01G0885900,OS06G0281400,OS02G0198300,OS01G0893400,OS03G0758000,OS03G0340900,OS08G0246950,OS07G0693800,OS03G0335200,OS03G0790700,OS08G0163500,OS09G0563800,OS02G0221900,OS06G0652000,OS02G0255700,OS01G0888300,OS12G0152…
GO:0044723	single-organism carbohydrate metabolic process	biological_process	0.02958	0.92752	94	2107	950	27443	60	OS01G0191700,OS09G0433000,OS01G0778100,OS09G0418375,OS06G0683100,OS01G0905800,OS03G0808100,OS05G0527100,OS12G0255850,OS03G0269900,OS04G0432400,OS08G0120600,OS03G0128700,OS04G0429600,OS06G0668200,OS03G0342900,OS09G0555500,OS06G0336500,OS06G0636600,OS11G0136450,OS06G0713800,OS05G0455500,OS04G0272700,OS12G0113500,OS07G0674100,OS06G0652300,OS07G0194800,OS02G0259900,OS08G0540400,OS07G0687900,OS06G0326…	34	OS12G0151500,OS10G0539600,OS03G0137600,OS03G0758000,OS12G0603700,OS02G0793900,OS10G0430200,OS07G0176900,OS04G0630900,OS03G0411500,OS03G0841600,OS06G0590800,OS03G0339900,OS01G0919700,OS06G0551800,OS03G0138000,OS11G0599200,OS11G0216300,OS10G0571200,OS05G0130600,OS02G0657700,OS09G0465600,OS04G0565400,OS07G0510500,OS07G0503900,OS01G0574600,OS11G0153700,OS01G0201200,OS06G0593800,OS12G0617400,OS02G0680…
GO:0034637	cellular carbohydrate biosynthetic process	biological_process	0.030017	0.92752	46	2107	427	27443	34	OS03G0342900,OS10G0341700,OS02G0625300,OS06G0336500,OS09G0555500,OS06G0334400,OS06G0636600,OS02G0807000,OS04G0630100,OS05G0455500,OS03G0386500,OS07G0678300,OS06G0713800,OS12G0113500,OS07G0674100,OS07G0130100,OS06G0652300,OS09G0418000,OS08G0540400,OS01G0778100,OS09G0418375,OS04G0630400,OS06G0683100,OS03G0808100,OS02G0790500,OS04G0517500,OS12G0255850,OS09G0397300,OS10G0553300,OS05G0561500,OS08G0445…	12	OS04G0630900,OS01G0201200,OS03G0339900,OS06G0551800,OS04G0560600,OS02G0678400,OS03G0138000,OS11G0216300,OS05G0130600,OS10G0539600,OS03G0758000,OS12G0603700
GO:1901681	sulfur compound binding	molecular_function	0.030416	0.92752	11	2107	72	27443	8	OS05G0408900,OS02G0571800,OS03G0820300,OS10G0140200,OS04G0119400,OS03G0796000,OS06G0246500,OS06G0113900	3	OS02G0794400,OS08G0432500,OS02G0267000
GO:0016051	carbohydrate biosynthetic process	biological_process	0.030715	0.92752	53	2107	504	27443	37	OS03G0342900,OS10G0341700,OS09G0555500,OS02G0625300,OS06G0336500,OS04G0630100,OS06G0334400,OS02G0807000,OS06G0636600,OS11G0136450,OS06G0713800,OS05G0455500,OS07G0678300,OS03G0386500,OS12G0113500,OS07G0674100,OS07G0130100,OS06G0652300,OS09G0418000,OS05G0501300,OS08G0540400,OS01G0778100,OS09G0418375,OS06G0683100,OS04G0630400,OS03G0255500,OS09G0397300,OS03G0808100,OS02G0790500,OS04G0517500,OS12G0255…	16	OS04G0630900,OS01G0201200,OS03G0339900,OS01G0919700,OS06G0551800,OS04G0560600,OS03G0138000,OS02G0678400,OS11G0216300,OS05G0130600,OS10G0539600,OS03G0137600,OS03G0758000,OS12G0603700,OS09G0465600,OS02G0793900
GO:0033646	host intracellular part	cellular_component	0.031209	0.92752	47	2107	455	27443	23	OS03G0386500,OS04G0109500,OS10G0492800,OS07G0577600,OS05G0369500,OS02G0290500,OS05G0119200,OS08G0193600,OS01G0844500,OS08G0101800,OS09G0364800,OS06G0236300,OS03G0197800,OS12G0183100,OS11G0498600,OS09G0517100,OS05G0542500,OS06G0650900,OS04G0429600,OS11G0569800,OS01G0927000,OS05G0461600,OS04G0119400	24	OS02G0221900,OS10G0503200,OS02G0326200,OS08G0174800,OS01G0603300,OS01G0908200,OS08G0246950,OS06G0591400,OS04G0391900,OS01G0214200,OS05G0295200,OS03G0629900,OS05G0312201,OS04G0586000,OS06G0483500,OS02G0641300,OS12G0634700,OS04G0418500,OS08G0190250,OS02G0120500,OS12G0609500,OS10G0550900,OS05G0417600,OS06G0704200
GO:0043656	intracellular region of host	cellular_component	0.031209	0.92752	47	2107	455	27443	23	OS01G0844500,OS08G0193600,OS05G0119200,OS05G0369500,OS02G0290500,OS04G0109500,OS10G0492800,OS07G0577600,OS03G0386500,OS04G0119400,OS01G0927000,OS05G0461600,OS11G0569800,OS09G0517100,OS05G0542500,OS06G0650900,OS04G0429600,OS12G0183100,OS11G0498600,OS06G0236300,OS03G0197800,OS08G0101800,OS09G0364800	24	OS04G0391900,OS08G0246950,OS06G0591400,OS08G0174800,OS01G0603300,OS01G0908200,OS02G0326200,OS02G0221900,OS10G0503200,OS05G0417600,OS06G0704200,OS12G0609500,OS02G0120500,OS10G0550900,OS08G0190250,OS04G0418500,OS04G0586000,OS06G0483500,OS02G0641300,OS12G0634700,OS05G0312201,OS03G0629900,OS05G0295200,OS01G0214200
GO:0009523	photosystem II	cellular_component	0.031216	0.92752	28	2107	252	27443	19	OS02G0528000,OS07G0588600,OS03G0126825,OS08G0504500,OS07G0147500,OS03G0343900,OS09G0445600,OS05G0595100,OS07G0544800,OS07G0141400,OS11G0209900,OS03G0411800,OS01G0773700,OS07G0695800,OS12G0468600,OS05G0426000,OS01G0501800,OS02G0139000,OS02G0592000	9	OS12G0564400,OS06G0607200,OS01G0869200,OS03G0127900,OS10G0162300,OS02G0534400,OS01G0594600,OS01G0938100,OS07G0637000
GO:0009058	biosynthetic process	biological_process	0.031233	0.92752	602	2107	7218	27443	337	OS07G0663800,OS04G0630400,OS03G0770900,OS01G0741900,OS01G0550200,OS04G0209200,OS03G0810900,OS02G0579600,OS08G0564300,OS05G0421450,OS09G0418500,OS08G0277200,OS06G0127100,OS05G0116000,OS05G0482400,OS06G0211200,OS06G0528700,OS01G0279000,OS10G0521600,OS10G0561800,OS09G0542900,OS10G0341700,OS09G0418000,OS03G0696300,OS02G0150900,OS03G0108500,OS03G0815900,OS06G0246500,OS03G0792800,OS09G0539000,OS05G0205…	265	OS05G0417600,OS01G0339500,OS03G0571700,OS12G0271700,OS04G0645100,OS10G0571200,OS03G0351500,OS04G0369100,OS12G0626400,OS03G0775000,OS12G0634700,OS09G0556500,OS03G0176700,OS01G0835900,OS05G0589200,OS06G0245800,OS02G0806700,OS12G0507000,OS06G0590301,OS09G0313500,OS08G0174800,OS07G0134000,OS02G0608000,OS08G0441500,OS07G0583300,OS03G0656900,OS09G0442400,OS12G0623900,OS01G0142300,OS02G0641300,OS09G0327…
GO:0030683	evasion or tolerance by virus of host immune response	biological_process	0.031261	0.92752	5	2107	22	27443	2	OS12G0183100,OS01G0927000	3	OS02G0678200,OS05G0312201,OS03G0644600
GO:0033176	proton-transporting V-type ATPase complex	cellular_component	0.031304	0.92752	14	2107	101	27443	4	OS03G0848400,OS02G0582200,OS12G0261300,OS06G0683950	10	OS03G0251500,OS02G0793900,OS02G0728100,OS11G0477400,OS07G0557100,OS02G0498300,OS09G0442400,OS01G0168100,OS09G0423300,OS07G0179300
GO:1901576	organic substance biosynthetic process	biological_process	0.031326	0.92752	576	2107	6908	27443	326	OS03G0770900,OS01G0741900,OS01G0550200,OS04G0209200,OS03G0810900,OS04G0630400,OS07G0663800,OS05G0482400,OS06G0211200,OS06G0127100,OS05G0116000,OS05G0421450,OS09G0418500,OS08G0277200,OS02G0579600,OS08G0564300,OS09G0542900,OS10G0561800,OS10G0341700,OS06G0528700,OS01G0279000,OS10G0521600,OS09G0539000,OS03G0792800,OS05G0205050,OS02G0150900,OS03G0696300,OS03G0108500,OS06G0246500,OS03G0815900,OS09G0418…	250	OS03G0775000,OS10G0571200,OS03G0351500,OS04G0369100,OS04G0645100,OS05G0417600,OS01G0339500,OS03G0571700,OS12G0271700,OS05G0589200,OS01G0835900,OS03G0176700,OS12G0634700,OS09G0556500,OS06G0590301,OS12G0507000,OS06G0245800,OS02G0806700,OS02G0608000,OS07G0134000,OS08G0174800,OS09G0313500,OS12G0623900,OS09G0442400,OS03G0656900,OS08G0441500,OS07G0583300,OS09G0327300,OS02G0641300,OS02G0273700,OS06G0728…
GO:0000179	rRNA (adenine-N6,N6-)-dimethyltransferase activity	molecular_function	0.031681	0.92752	4	2107	15	27443	0		4	OS07G0474600,OS01G0362100,OS02G0122900,OS07G0179300
GO:0033645	host cell endomembrane system	cellular_component	0.032031	0.92752	3	2107	9	27443	2	OS01G0927000,OS12G0183100	1	OS05G0312201
GO:0044165	host cell endoplasmic reticulum	cellular_component	0.032031	0.92752	3	2107	9	27443	2	OS01G0927000,OS12G0183100	1	OS05G0312201
GO:0044167	host cell endoplasmic reticulum membrane	cellular_component	0.032031	0.92752	3	2107	9	27443	2	OS12G0183100,OS01G0927000	1	OS05G0312201
GO:0044385	integral to membrane of host cell	cellular_component	0.032031	0.92752	3	2107	9	27443	2	OS01G0927000,OS12G0183100	1	OS05G0312201
GO:0044386	integral to host endoplasmic reticulum membrane	cellular_component	0.032031	0.92752	3	2107	9	27443	2	OS12G0183100,OS01G0927000	1	OS05G0312201
GO:0006633	fatty acid biosynthetic process	biological_process	0.032119	0.92752	19	2107	149	27443	9	OS06G0262800,OS10G0533500,OS03G0245700,OS04G0311400,OS03G0108500,OS02G0813600,OS02G0731900,OS03G0125100,OS10G0471100	10	OS03G0799900,OS02G0644700,OS11G0707600,OS01G0126401,OS02G0205500,OS05G0574600,OS01G0134500,OS04G0578400,OS08G0187900,OS06G0591200
GO:0051287	NAD binding	molecular_function	0.032492	0.93194	17	2107	127	27443	10	OS05G0595100,OS05G0555600,OS01G0368000,OS06G0528700,OS06G0683100,OS01G0274100,OS02G0705400,OS05G0245300,OS06G0486800,OS01G0801600	7	OS08G0434300,OS02G0834700,OS12G0263600,OS12G0179800,OS03G0231700,OS06G0151900,OS06G0551800
GO:0006812	cation transport	biological_process	0.033159	0.9447	119	2107	1305	27443	67	OS04G0557800,OS08G0315200,OS06G0626050,OS07G0181500,OS05G0106100,OS01G0310600,OS12G0261300,OS06G0528700,OS02G0669100,OS09G0364800,OS05G0482400,OS03G0575200,OS07G0160300,OS04G0107900,OS03G0848400,OS03G0391100,OS02G0730300,OS04G0607500,OS04G0209200,OS01G0550200,OS06G0654400,OS01G0741900,OS01G0738900,OS06G0701700,OS02G0318500,OS02G0582200,OS05G0461600,OS09G0308900,OS11G0620400,OS03G0751600,OS04G0244…	52	OS07G0553600,OS01G0268300,OS12G0617800,OS02G0728100,OS12G0562100,OS09G0448200,OS03G0232500,OS11G0197400,OS01G0309800,OS12G0515400,OS04G0578400,OS12G0121600,OS03G0121700,OS02G0556800,OS04G0401700,OS01G0965900,OS01G0116901,OS03G0629900,OS02G0759900,OS02G0285800,OS02G0498300,OS03G0126700,OS04G0298200,OS12G0640550,OS08G0163500,OS01G0168100,OS09G0423300,OS06G0671000,OS03G0319400,OS11G0549900,OS07G0642…
GO:0003682	chromatin binding	molecular_function	0.033662	0.94835	39	2107	375	27443	22	OS06G0670300,OS07G0119300,OS06G0637500,OS05G0195700,OS03G0771100,OS11G0684000,OS06G0258000,OS08G0437300,OS01G0874300,OS07G0558100,OS07G0688200,OS05G0461600,OS06G0112700,OS03G0315400,OS02G0139000,OS04G0676700,OS06G0348800,OS03G0764600,OS03G0720800,OS01G0869900,OS01G0863300,OS12G0564100	17	OS05G0114700,OS02G0641300,OS05G0579700,OS05G0579600,OS02G0680700,OS02G0326200,OS06G0480500,OS01G0603300,OS09G0131000,OS08G0434700,OS02G0579300,OS05G0488600,OS01G0975300,OS05G0567600,OS06G0728000,OS02G0706400,OS01G0187900
GO:0032774	RNA biosynthetic process	biological_process	0.033734	0.94835	291	2107	3357	27443	165	OS06G0712700,OS03G0769800,OS02G0813166,OS02G0764700,OS02G0518600,OS02G0810900,OS02G0571800,OS06G0602400,OS09G0517100,OS04G0429600,OS03G0198600,OS01G0190300,OS11G0126900,OS04G0119400,OS05G0560200,OS01G0284500,OS11G0523800,OS02G0140500,OS01G0229600,OS10G0155500,OS01G0900800,OS05G0205050,OS09G0539000,OS07G0661600,OS03G0815900,OS03G0696300,OS04G0506900,OS01G0844500,OS01G0279000,OS10G0561800,OS03G0569…	126	OS06G0551800,OS07G0168000,OS06G0225300,OS11G0477400,OS06G0728000,OS02G0273700,OS10G0556200,OS12G0620100,OS02G0641300,OS09G0240200,OS03G0656900,OS07G0583300,OS02G0579000,OS09G0442400,OS06G0693100,OS02G0728100,OS09G0313500,OS02G0608000,OS02G0806700,OS03G0176700,OS12G0634700,OS05G0113400,OS05G0589200,OS01G0835900,OS03G0126700,OS01G0289600,OS03G0571700,OS01G0339500,OS05G0417600,OS12G0512400,OS09G0484…
GO:0004553	hydrolase activity, hydrolyzing O-glycosyl compounds	molecular_function	0.034084	0.95188	84	2107	856	27443	62	OS03G0858200,OS05G0247100,OS05G0115900,OS01G0310600,OS10G0416500,OS03G0374600,OS02G0474000,OS03G0792800,OS04G0513400,OS01G0170051,OS03G0227400,OS07G0209100,OS10G0465700,OS01G0930800,OS09G0426100,OS12G0119800,OS05G0449600,OS05G0244600,OS09G0379900,OS03G0351300,OS10G0140200,OS01G0940700,OS01G0135700,OS11G0525600,OS12G0595800,OS07G0656200,OS06G0697000,OS10G0492200,OS05G0195700,OS01G0736551,OS03G0722…	22	OS01G0813800,OS11G0701600,OS02G0267000,OS01G0876650,OS05G0376000,OS10G0571200,OS09G0549450,OS11G0297800,OS10G0437100,OS02G0529400,OS08G0468100,OS09G0511600,OS02G0155900,OS03G0708400,OS08G0387400,OS04G0330900,OS03G0411500,OS08G0163500,OS06G0251100,OS06G0320200,OS01G0173000,OS01G0895600
GO:0004372	glycine hydroxymethyltransferase activity	molecular_function	0.035342	0.97198	3	2107	9	27443	1	OS09G0278300	2	OS11G0455800,OS06G0670000
GO:0016020	membrane	cellular_component	0.035734	0.97198	618	2107	7430	27443	335	OS03G0281900,OS02G0730300,OS09G0557500,OS04G0652600,OS02G0582200,OS01G0200600,OS07G0692200,OS11G0620400,OS06G0307900,OS02G0166600,OS03G0341300,OS08G0497900,OS11G0454000,OS01G0738900,OS05G0549100,OS07G0678300,OS03G0557900,OS06G0175400,OS05G0426000,OS01G0310600,OS03G0858200,OS04G0673700,OS01G0773700,OS08G0468400,OS05G0542800,OS01G0503400,OS03G0269900,OS01G0721400,OS05G0290300,OS04G0432400,OS07G0559…	283	OS07G0582400,OS02G0628600,OS04G0412100,OS03G0629900,OS09G0428300,OS12G0179800,OS09G0256700,OS06G0367100,OS11G0537375,OS04G0574100,OS02G0498300,OS04G0563801,OS11G0637100,OS03G0682100,OS06G0138600,OS01G0700100,OS07G0298900,OS02G0205500,OS08G0480000,OS10G0567000,OS02G0158500,OS04G0488600,OS02G0504000,OS12G0640550,OS05G0481000,OS03G0231700,OS04G0186400,OS01G0869200,OS07G0162100,OS06G0207700,OS02G0592…
GO:0009521	photosystem	cellular_component	0.037938	0.97198	36	2107	352	27443	25	OS09G0481200,OS01G0501800,OS11G0209900,OS01G0773700,OS12G0468600,OS07G0435300,OS05G0560000,OS07G0588600,OS03G0126825,OS07G0147500,OS08G0504500,OS09G0445600,OS05G0426000,OS12G0189400,OS02G0139000,OS02G0592000,OS03G0411800,OS07G0148900,OS07G0695800,OS05G0595100,OS07G0544800,OS07G0141400,OS02G0528000,OS08G0560900,OS03G0343900	11	OS07G0637000,OS03G0127900,OS03G0392600,OS01G0938100,OS08G0482100,OS02G0534400,OS10G0162300,OS01G0594600,OS06G0607200,OS12G0564400,OS01G0869200
GO:0009507	chloroplast	cellular_component	0.038312	0.97198	6	2107	33	27443	2	OS05G0426000,OS01G0773700	4	OS04G0422000,OS04G0551700,OS01G0594600,OS10G0509200
GO:0009536	plastid	cellular_component	0.038312	0.97198	6	2107	33	27443	2	OS05G0426000,OS01G0773700	4	OS04G0422000,OS01G0594600,OS04G0551700,OS10G0509200
GO:0036355	2-iminoacetate synthase activity	molecular_function	0.038519	0.97198	4	2107	16	27443	1	OS04G0623500	3	OS07G0464600,OS10G0100700,OS07G0100200
GO:0009124	nucleoside monophosphate biosynthetic process	biological_process	0.038552	0.97198	8	2107	48	27443	4	OS07G0661000,OS01G0720600,OS10G0413101,OS04G0623500	4	OS07G0524900,OS03G0143600,OS03G0192550,OS02G0117100
GO:0004506	squalene monooxygenase activity	molecular_function	0.038634	0.97198	4	2107	18	27443	2	OS03G0154100,OS03G0154000	2	OS02G0561500,OS03G0231700
GO:0006050	mannosamine metabolic process	biological_process	0.038644	0.97198	3	2107	10	27443	0		3	OS07G0100200,OS10G0100700,OS05G0384800
GO:0006051	N-acetylmannosamine metabolic process	biological_process	0.038644	0.97198	3	2107	10	27443	0		3	OS07G0100200,OS10G0100700,OS05G0384800
GO:0047465	N-acylglucosamine-6-phosphate 2-epimerase activity	molecular_function	0.038644	0.97198	3	2107	10	27443	0		3	OS07G0100200,OS10G0100700,OS05G0384800
GO:0055114	oxidation-reduction process	biological_process	0.038834	0.97198	265	2107	3023	27443	133	OS02G0571800,OS08G0507701,OS03G0423300,OS03G0690500,OS01G0581300,OS08G0540400,OS06G0103300,OS09G0419200,OS08G0117900,OS08G0417000,OS04G0630300,OS07G0546400,OS03G0760500,OS08G0277200,OS12G0112000,OS05G0482400,OS04G0630400,OS07G0663800,OS05G0162500,OS03G0792800,OS03G0108500,OS04G0223300,OS05G0589700,OS08G0141400,OS06G0528700,OS09G0415050,OS04G0320700,OS07G0103500,OS10G0474100,OS09G0548400,OS04G0678…	132	OS12G0640600,OS12G0226700,OS09G0327300,OS07G0100200,OS05G0243200,OS08G0441500,OS07G0667000,OS03G0332100,OS02G0699400,OS04G0688500,OS03G0289133,OS10G0430200,OS06G0725300,OS06G0483500,OS04G0645100,OS12G0512400,OS03G0775000,OS09G0400400,OS10G0571200,OS03G0351500,OS03G0371350,OS07G0474600,OS01G0639200,OS06G0590301,OS03G0841900,OS08G0152366,OS10G0501500,OS01G0591300,OS09G0498500,OS03G0405500,OS03G0289…
GO:0004411	homogentisate 1,2-dioxygenase activity	molecular_function	0.038972	0.97198	2	2107	4	27443	1	OS06G0103300	1	OS01G0895600
GO:0006559	L-phenylalanine catabolic process	biological_process	0.038972	0.97198	2	2107	4	27443	1	OS06G0103300	1	OS01G0895600
GO:1902222	erythrose 4-phosphate/phosphoenolpyruvate family amino acid catabolic process	biological_process	0.038972	0.97198	2	2107	4	27443	1	OS06G0103300	1	OS01G0895600
GO:0005335	serotonin:sodium symporter activity	molecular_function	0.039045	0.97198	2	2107	4	27443	1	OS04G0605500	1	OS05G0197300
GO:0005134	interleukin-2 receptor binding	molecular_function	0.039045	0.97198	2	2107	4	27443	1	OS11G0525600	1	OS11G0229600
GO:0046992	oxidoreductase activity, acting on X-H and Y-H to form an X-Y bond	molecular_function	0.039154	0.97198	3	2107	11	27443	1	OS02G0571800	2	OS01G0329000,OS02G0699400
GO:0050485	oxidoreductase activity, acting on X-H and Y-H to form an X-Y bond, with a disulfide as acceptor	molecular_function	0.039154	0.97198	3	2107	11	27443	1	OS02G0571800	2	OS02G0699400,OS01G0329000
GO:0003913	DNA photolyase activity	molecular_function	0.039659	0.97346	3	2107	10	27443	1	OS02G0625000	2	OS10G0167600,OS06G0661800
GO:0044249	cellular biosynthetic process	biological_process	0.039672	0.97346	563	2107	6774	27443	322	OS01G0900800,OS07G0661600,OS01G0229600,OS10G0155500,OS07G0661000,OS09G0415050,OS03G0569000,OS01G0799500,OS04G0506900,OS01G0844500,OS12G0595800,OS03G0391100,OS11G0498600,OS01G0112500,OS05G0162500,OS08G0499300,OS05G0586050,OS07G0581000,OS11G0136450,OS02G0813600,OS07G0586700,OS06G0712700,OS04G0606000,OS03G0342900,OS02G0810900,OS02G0764700,OS02G0518600,OS04G0311400,OS05G0380900,OS02G0571800,OS03G0128…	241	OS02G0728100,OS05G0113400,OS01G0961200,OS12G0512400,OS09G0484800,OS02G0150600,OS05G0426200,OS05G0130600,OS03G0126700,OS01G0289600,OS07G0482566,OS07G0624700,OS06G0551800,OS10G0430200,OS09G0240200,OS07G0100200,OS10G0556200,OS12G0620100,OS03G0192550,OS07G0597000,OS02G0579000,OS03G0332100,OS06G0693100,OS02G0130100,OS04G0662700,OS02G0794400,OS05G0586600,OS01G0912850,OS09G0130901,OS03G0629900,OS11G0707…
GO:0051119	sugar transmembrane transporter activity	molecular_function	0.039919	0.97388	7	2107	40	27443	3	OS09G0557500,OS09G0467400,OS07G0581000	4	OS02G0155900,OS12G0180600,OS09G0513200,OS03G0308800
GO:0034654	nucleobase-containing compound biosynthetic process	biological_process	0.040551	0.97781	317	2107	3716	27443	180	OS02G0810900,OS02G0115900,OS02G0518600,OS02G0764700,OS02G0813166,OS03G0769800,OS06G0712700,OS02G0140500,OS11G0523800,OS01G0284500,OS05G0560200,OS04G0119400,OS11G0126900,OS01G0190300,OS03G0198600,OS04G0429600,OS09G0517100,OS06G0602400,OS02G0571800,OS03G0569000,OS10G0561800,OS01G0279000,OS01G0844500,OS04G0506900,OS03G0696300,OS03G0815900,OS07G0661600,OS09G0539000,OS05G0205050,OS01G0900800,OS07G0661…	137	OS02G0273700,OS06G0728000,OS11G0477400,OS06G0225300,OS07G0168000,OS06G0551800,OS06G0693100,OS02G0579000,OS09G0442400,OS07G0583300,OS03G0656900,OS09G0240200,OS02G0641300,OS03G0192550,OS12G0620100,OS10G0556200,OS06G0590301,OS02G0806700,OS02G0608000,OS09G0313500,OS02G0728100,OS10G0571200,OS05G0426200,OS02G0150600,OS03G0351500,OS04G0369100,OS12G0512400,OS09G0484800,OS05G0417600,OS01G0339500,OS03G0571…
GO:0006230	TMP biosynthetic process	biological_process	0.041644	0.97781	3	2107	10	27443	2	OS10G0413101,OS01G0720600	1	OS07G0524900
GO:0046044	TMP metabolic process	biological_process	0.041644	0.97781	3	2107	10	27443	2	OS10G0413101,OS01G0720600	1	OS07G0524900
GO:0010035	response to inorganic substance	biological_process	0.042761	0.97781	8	2107	50	27443	8	OS11G0451700,OS11G0454200,OS03G0655400,OS11G0438700,OS12G0566000,OS11G0454000,OS11G0454300,OS02G0669100	0
GO:0006551	leucine metabolic process	biological_process	0.043424	0.97781	3	2107	10	27443	2	OS07G0675000,OS06G0236300	1	OS01G0961200
GO:0009098	leucine biosynthetic process	biological_process	0.043424	0.97781	3	2107	10	27443	2	OS06G0236300,OS07G0675000	1	OS01G0961200
GO:0033655	host cell cytoplasm part	cellular_component	0.043455	0.97781	3	2107	10	27443	2	OS01G0927000,OS12G0183100	1	OS05G0312201
GO:0004797	thymidine kinase activity	molecular_function	0.043696	0.97781	4	2107	19	27443	3	OS09G0425400,OS01G0720600,OS10G0413101	1	OS07G0524900
GO:0019136	deoxynucleoside kinase activity	molecular_function	0.043696	0.97781	4	2107	19	27443	3	OS01G0720600,OS10G0413101,OS09G0425400	1	OS07G0524900
GO:0019206	nucleoside kinase activity	molecular_function	0.043696	0.97781	4	2107	19	27443	3	OS10G0413101,OS01G0720600,OS09G0425400	1	OS07G0524900
GO:0000990	core RNA polymerase binding transcription factor activity	molecular_function	0.043807	0.97781	15	2107	119	27443	7	OS10G0516500,OS01G0673300,OS04G0506900,OS05G0461600,OS06G0602400,OS09G0425200,OS05G0245300	8	OS09G0511600,OS06G0728000,OS05G0586600,OS03G0121700,OS03G0790700,OS05G0589200,OS04G0369100,OS04G0404800
GO:0000996	core DNA-dependent RNA polymerase binding promoter specificity activity	molecular_function	0.043807	0.97781	15	2107	119	27443	7	OS04G0506900,OS06G0602400,OS05G0461600,OS01G0673300,OS10G0516500,OS09G0425200,OS05G0245300	8	OS06G0728000,OS09G0511600,OS05G0586600,OS05G0589200,OS03G0121700,OS03G0790700,OS04G0404800,OS04G0369100
GO:0016987	sigma factor activity	molecular_function	0.043807	0.97781	15	2107	119	27443	7	OS10G0516500,OS04G0506900,OS05G0461600,OS06G0602400,OS01G0673300,OS09G0425200,OS05G0245300	8	OS06G0728000,OS09G0511600,OS05G0586600,OS03G0790700,OS03G0121700,OS05G0589200,OS04G0404800,OS04G0369100
GO:0032787	monocarboxylic acid metabolic process	biological_process	0.044266	0.97781	35	2107	320	27443	19	OS04G0405300,OS01G0265000,OS04G0311400,OS03G0245700,OS10G0533500,OS06G0262800,OS01G0368000,OS03G0125100,OS04G0119400,OS03G0423300,OS02G0813600,OS03G0108500,OS02G0244600,OS10G0471100,OS05G0595100,OS10G0474100,OS05G0362100,OS02G0731900,OS06G0528700	16	OS09G0498500,OS05G0114700,OS02G0205500,OS11G0707600,OS07G0689600,OS02G0644700,OS03G0799900,OS06G0591200,OS05G0574600,OS02G0190600,OS02G0657700,OS01G0126401,OS10G0430200,OS08G0187900,OS04G0578400,OS01G0134500
GO:0006810	transport	biological_process	0.045583	0.97781	363	2107	4300	27443	179	OS06G0294000,OS05G0595100,OS04G0605500,OS03G0271400,OS03G0305100,OS01G0110400,OS02G0136150,OS05G0131500,OS05G0594200,OS06G0270200,OS11G0707100,OS04G0107700,OS03G0215000,OS07G0588600,OS07G0102100,OS01G0761100,OS11G0199200,OS02G0824600,OS10G0401000,OS04G0559700,OS04G0233400,OS03G0723600,OS08G0315200,OS08G0300300,OS04G0557800,OS01G0975900,OS04G0611200,OS05G0362100,OS05G0551000,OS09G0467400,OS08G0155…	184	OS09G0431100,OS08G0510300,OS07G0557100,OS06G0125600,OS07G0603800,OS03G0319400,OS06G0671000,OS03G0781000,OS06G0699600,OS11G0129200,OS12G0263600,OS11G0129000,OS09G0556400,OS03G0800000,OS01G0857500,OS08G0411200,OS11G0197400,OS04G0652400,OS06G0731200,OS09G0513200,OS02G0593500,OS01G0557500,OS12G0292900,OS04G0502800,OS01G0362100,OS03G0197200,OS10G0479500,OS09G0448200,OS07G0448100,OS03G0229500,OS05G0384…
GO:0051234	establishment of localization	biological_process	0.045583	0.97781	363	2107	4300	27443	179	OS10G0469900,OS09G0308900,OS06G0710800,OS07G0581000,OS02G0649900,OS01G0385400,OS03G0724500,OS01G0741900,OS04G0209200,OS01G0550200,OS02G0734900,OS03G0391100,OS05G0542500,OS08G0564300,OS04G0559200,OS05G0482400,OS06G0223700,OS09G0364800,OS10G0173000,OS09G0128400,OS02G0574500,OS03G0773300,OS07G0181500,OS06G0528700,OS08G0442900,OS10G0341700,OS06G0626050,OS09G0347300,OS05G0205050,OS11G0549300,OS04G0527…	184	OS03G0126700,OS06G0254200,OS03G0571700,OS01G0547600,OS10G0344500,OS01G0209800,OS06G0483500,OS12G0165900,OS04G0453200,OS01G0116901,OS01G0965900,OS08G0406400,OS04G0401700,OS12G0515400,OS12G0121600,OS11G0170900,OS02G0689900,OS01G0813800,OS05G0574800,OS12G0562100,OS08G0174800,OS02G0728100,OS05G0275000,OS11G0162700,OS01G0922000,OS10G0503200,OS05G0197300,OS03G0218400,OS10G0213700,OS03G0127900,OS04G0500…
GO:0032501	multicellular organismal process	biological_process	0.045726	0.97781	84	2107	881	27443	46	OS11G0481500,OS01G0889900,OS03G0723600,OS12G0556900,OS07G0435300,OS11G0582000,OS01G0769000,OS05G0131900,OS05G0539600,OS06G0713800,OS02G0262800,OS07G0586700,OS04G0589800,OS01G0122000,OS10G0360600,OS06G0110200,OS01G0159400,OS11G0208850,OS02G0293350,OS06G0211200,OS02G0790500,OS05G0556600,OS04G0107900,OS12G0183100,OS04G0489600,OS12G0119800,OS04G0546800,OS05G0566800,OS04G0209200,OS02G0582200,OS01G0770…	38	OS09G0258000,OS02G0503100,OS04G0303100,OS02G0198300,OS09G0442400,OS09G0471300,OS01G0784700,OS09G0520500,OS03G0218400,OS01G0173000,OS02G0322500,OS05G0580000,OS03G0364400,OS01G0168100,OS06G0551800,OS03G0644600,OS04G0632600,OS11G0477400,OS05G0582300,OS04G0302300,OS12G0581900,OS08G0553800,OS03G0176700,OS04G0632100,OS02G0773500,OS01G0588900,OS05G0197300,OS07G0553600,OS02G0326200,OS08G0335200,OS03G0184…
GO:0008171	O-methyltransferase activity	molecular_function	0.047093	0.97781	13	2107	96	27443	4	OS09G0344500,OS04G0175600,OS10G0118200,OS08G0290700	9	OS03G0708400,OS12G0441600,OS07G0179300,OS08G0364900,OS08G0169300,OS07G0463600,OS12G0564400,OS02G0122900,OS07G0474600
GO:0048584	positive regulation of response to stimulus	biological_process	0.047437	0.97781	3	2107	11	27443	0		3	OS07G0121800,OS04G0401700,OS06G0136600
GO:0015672	monovalent inorganic cation transport	biological_process	0.0476	0.97781	77	2107	838	27443	42	OS02G0160500,OS01G0273500,OS12G0556900,OS06G0270200,OS01G0368000,OS11G0707100,OS06G0716700,OS04G0673700,OS01G0111100,OS10G0401000,OS07G0102100,OS06G0686400,OS02G0518600,OS04G0605500,OS08G0503700,OS02G0115900,OS03G0271400,OS06G0683950,OS06G0625900,OS01G0678500,OS07G0174400,OS02G0582200,OS09G0308900,OS05G0461600,OS11G0620400,OS04G0209200,OS01G0550200,OS04G0607500,OS01G0738900,OS03G0848400,OS02G0730…	35	OS12G0263600,OS08G0310300,OS01G0886300,OS09G0442400,OS07G0685500,OS02G0793900,OS02G0198300,OS09G0240200,OS07G0179300,OS03G0251500,OS11G0477400,OS04G0524500,OS07G0557100,OS08G0510300,OS06G0728000,OS11G0549900,OS05G0256100,OS06G0671000,OS08G0163500,OS01G0168100,OS09G0423300,OS04G0298200,OS02G0498300,OS03G0121700,OS02G0556800,OS04G0401700,OS01G0965900,OS03G0629900,OS02G0759900,OS12G0515400,OS04G0578…
GO:0005992	trehalose biosynthetic process	biological_process	0.047987	0.97781	6	2107	34	27443	6	OS08G0445700,OS10G0553300,OS09G0397300,OS02G0790500,OS03G0386500,OS07G0130100	0
GO:0034357	photosynthetic membrane	cellular_component	0.048517	0.97781	39	2107	390	27443	27	OS05G0426000,OS12G0189400,OS02G0139000,OS03G0203200,OS02G0592000,OS03G0411800,OS07G0148900,OS12G0476200,OS07G0695800,OS05G0595100,OS07G0141400,OS07G0544800,OS02G0528000,OS08G0560900,OS03G0343900,OS01G0501800,OS09G0481200,OS11G0209900,OS01G0773700,OS12G0468600,OS07G0435300,OS05G0560000,OS07G0588600,OS03G0126825,OS08G0504500,OS07G0147500,OS09G0445600	12	OS08G0482100,OS10G0162300,OS02G0534400,OS01G0594600,OS12G0564400,OS06G0607200,OS01G0869200,OS07G0637000,OS03G0127900,OS04G0450400,OS03G0392600,OS01G0938100
GO:0007338	single fertilization	biological_process	0.048642	0.97781	4	2107	18	27443	2	OS04G0546800,OS11G0707100	2	OS08G0335200,OS03G0644600
GO:0009566	fertilization	biological_process	0.048642	0.97781	4	2107	18	27443	2	OS04G0546800,OS11G0707100	2	OS08G0335200,OS03G0644600
GO:0008150	biological_process	biological_process	0.048869	0.97781	1655	2107	21011	27443	915	OS03G0397600,OS03G0269900,OS01G0721400,OS06G0229000,OS11G0249800,OS03G0161500,OS08G0468400,OS04G0678700,OS01G0773700,OS04G0673700,OS02G0196800,OS12G0556900,OS09G0486500,OS01G0191700,OS06G0633800,OS06G0693200,OS05G0125500,OS08G0560000,OS04G0321100,OS06G0683100,OS01G0160800,OS03G0678400,OS11G0217300,OS05G0244500,OS07G0687900,OS10G0360600,OS08G0466050,OS01G0624700,OS02G0553200,OS03G0764600,OS12G0224…	740	OS02G0205500,OS12G0290150,OS10G0501500,OS04G0683600,OS09G0471300,OS01G0784700,OS08G0509100,OS01G0895600,OS02G0322500,OS08G0480000,OS03G0231700,OS02G0504000,OS12G0182700,OS10G0100700,OS08G0187900,OS02G0555600,OS01G0869200,OS06G0207700,OS04G0186400,OS06G0638200,OS02G0697400,OS04G0565400,OS04G0412100,OS02G0628600,OS01G0753100,OS07G0582400,OS11G0707600,OS09G0375900,OS07G0689600,OS04G0574100,OS02G0507…
GO:0044271	cellular nitrogen compound biosynthetic process	biological_process	0.049352	0.97781	349	2107	4117	27443	194	OS03G0769800,OS08G0540400,OS06G0712700,OS02G0115900,OS02G0810900,OS02G0764700,OS02G0813166,OS02G0518600,OS03G0198600,OS06G0602400,OS02G0571800,OS04G0429600,OS09G0517100,OS01G0284500,OS11G0523800,OS02G0140500,OS01G0190300,OS04G0119400,OS05G0560200,OS11G0126900,OS05G0205050,OS09G0539000,OS03G0792800,OS01G0900800,OS03G0696300,OS07G0661600,OS03G0815900,OS07G0661000,OS01G0229600,OS10G0155500,OS10G0561…	155	OS06G0225300,OS06G0551800,OS07G0168000,OS10G0430200,OS02G0273700,OS06G0728000,OS11G0477400,OS09G0327300,OS07G0100200,OS09G0240200,OS10G0556200,OS03G0192550,OS02G0641300,OS12G0620100,OS06G0693100,OS02G0579000,OS09G0442400,OS03G0656900,OS07G0583300,OS02G0608000,OS02G0728100,OS09G0313500,OS06G0590301,OS02G0806700,OS05G0113400,OS05G0589200,OS01G0835900,OS03G0176700,OS12G0634700,OS09G0484800,OS12G0512…
GO:0019438	aromatic compound biosynthetic process	biological_process	0.049446	0.97781	344	2107	4057	27443	192	OS01G0656200,OS04G0548700,OS10G0523900,OS02G0610500,OS05G0519700,OS11G0152700,OS03G0386500,OS06G0553001,OS11G0569800,OS03G0341300,OS06G0145600,OS01G0306400,OS02G0582200,OS01G0200600,OS10G0438300,OS04G0169100,OS02G0232000,OS11G0671100,OS02G0252400,OS01G0797600,OS10G0208500,OS08G0437300,OS03G0722500,OS09G0425200,OS12G0638200,OS04G0223500,OS03G0764600,OS12G0610600,OS09G0332700,OS02G0194900,OS01G0624…	152	OS02G0130100,OS10G0511600,OS05G0555300,OS02G0129800,OS05G0586600,OS06G0614100,OS02G0507600,OS06G0476900,OS03G0111100,OS07G0466200,OS03G0629900,OS01G0753100,OS09G0511600,OS12G0560400,OS02G0628600,OS10G0100700,OS01G0141000,OS11G0103400,OS06G0554800,OS12G0182700,OS06G0669400,OS09G0130800,OS03G0110900,OS08G0509100,OS04G0418500,OS04G0450400,OS01G0886500,OS02G0167100,OS07G0298900,OS06G0287700,OS12G0290…
GO:0009579	thylakoid	cellular_component	0.049548	0.97781	43	2107	435	27443	29	OS02G0592000,OS03G0203200,OS02G0139000,OS12G0189400,OS05G0426000,OS07G0695800,OS12G0476200,OS07G0148900,OS03G0411800,OS07G0141400,OS07G0544800,OS05G0595100,OS03G0343900,OS02G0799300,OS08G0560900,OS02G0528000,OS01G0501800,OS09G0481200,OS12G0468600,OS01G0773700,OS03G0280700,OS11G0209900,OS05G0560000,OS07G0435300,OS09G0445600,OS08G0504500,OS07G0147500,OS03G0126825,OS07G0588600	14	OS08G0482100,OS01G0594600,OS10G0162300,OS02G0534400,OS02G0614500,OS01G0869200,OS12G0564400,OS06G0607200,OS07G0637000,OS02G0216300,OS01G0938100,OS04G0450400,OS03G0392600,OS03G0127900
GO:0044436	thylakoid part	cellular_component	0.049548	0.97781	43	2107	435	27443	29	OS03G0280700,OS11G0209900,OS01G0773700,OS12G0468600,OS09G0481200,OS01G0501800,OS07G0588600,OS03G0126825,OS07G0147500,OS08G0504500,OS09G0445600,OS07G0435300,OS05G0560000,OS03G0411800,OS07G0148900,OS07G0695800,OS12G0476200,OS05G0426000,OS12G0189400,OS03G0203200,OS02G0139000,OS02G0592000,OS02G0528000,OS08G0560900,OS02G0799300,OS03G0343900,OS05G0595100,OS07G0544800,OS07G0141400	14	OS02G0216300,OS07G0637000,OS03G0127900,OS03G0392600,OS04G0450400,OS01G0938100,OS08G0482100,OS06G0607200,OS12G0564400,OS01G0869200,OS02G0614500,OS02G0534400,OS10G0162300,OS01G0594600
GO:0009790	embryo development	biological_process	0.050549	0.97781	5	2107	28	27443	4	OS09G0278000,OS04G0589800,OS06G0110200,OS06G0324400	1	OS01G0168100
GO:0008757	S-adenosylmethionine-dependent methyltransferase activity	molecular_function	0.05075	0.97781	20	2107	165	27443	6	OS08G0400200,OS05G0408900,OS01G0535900,OS10G0118200,OS01G0927000,OS09G0332700	14	OS07G0474600,OS03G0800400,OS02G0122900,OS01G0362100,OS10G0573100,OS07G0179300,OS03G0656900,OS12G0179800,OS06G0646000,OS07G0677900,OS05G0105000,OS08G0364900,OS03G0708400,OS02G0539600
GO:0005882	intermediate filament	cellular_component	0.051324	0.97781	9	2107	58	27443	5	OS08G0468400,OS08G0408500,OS10G0524300,OS02G0582200,OS08G0491200	4	OS12G0271700,OS03G0109800,OS04G0592400,OS01G0168100
GO:0045111	intermediate filament cytoskeleton	cellular_component	0.051324	0.97781	9	2107	58	27443	5	OS08G0491200,OS08G0468400,OS08G0408500,OS10G0524300,OS02G0582200	4	OS04G0592400,OS01G0168100,OS12G0271700,OS03G0109800
GO:0017003	protein-heme linkage	biological_process	0.051429	0.97781	2	2107	5	27443	1	OS08G0112700	1	OS09G0256700
GO:0051082	unfolded protein binding	molecular_function	0.05144	0.97781	16	2107	131	27443	8	OS04G0107900,OS07G0246200,OS06G0716700,OS05G0110100,OS03G0648400,OS05G0461600,OS06G0300500,OS04G0108101	8	OS03G0244000,OS07G0162200,OS09G0442400,OS04G0514400,OS11G0477400,OS11G0229600,OS01G0895600,OS08G0463900
GO:0015988	energy coupled proton transmembrane transport, against electrochemical gradient	biological_process	0.052155	0.97781	17	2107	140	27443	7	OS12G0261300,OS05G0106100,OS02G0582200,OS11G0620400,OS06G0683950,OS03G0848400,OS01G0111100	10	OS11G0477400,OS03G0251500,OS07G0557100,OS09G0442400,OS02G0498300,OS02G0728100,OS02G0793900,OS09G0423300,OS07G0179300,OS01G0168100
GO:0015991	ATP hydrolysis coupled proton transport	biological_process	0.052155	0.97781	17	2107	140	27443	7	OS03G0848400,OS01G0111100,OS11G0620400,OS12G0261300,OS05G0106100,OS02G0582200,OS06G0683950	10	OS02G0728100,OS02G0793900,OS09G0423300,OS07G0179300,OS01G0168100,OS11G0477400,OS03G0251500,OS07G0557100,OS09G0442400,OS02G0498300
GO:0006772	thiamine metabolic process	biological_process	0.052171	0.97781	5	2107	25	27443	1	OS04G0623500	4	OS07G0100200,OS03G0679700,OS07G0464600,OS10G0100700
GO:0009228	thiamine biosynthetic process	biological_process	0.052171	0.97781	5	2107	25	27443	1	OS04G0623500	4	OS07G0464600,OS10G0100700,OS07G0100200,OS03G0679700
GO:0042723	thiamine-containing compound metabolic process	biological_process	0.052171	0.97781	5	2107	25	27443	1	OS04G0623500	4	OS07G0100200,OS03G0679700,OS07G0464600,OS10G0100700
GO:0042724	thiamine-containing compound biosynthetic process	biological_process	0.052171	0.97781	5	2107	25	27443	1	OS04G0623500	4	OS07G0464600,OS10G0100700,OS03G0679700,OS07G0100200
GO:0016798	hydrolase activity, acting on glycosyl bonds	molecular_function	0.052507	0.97781	89	2107	933	27443	66	OS11G0525600,OS01G0135700,OS06G0697000,OS07G0656200,OS12G0595800,OS01G0940700,OS05G0195700,OS10G0492200,OS05G0244600,OS05G0449600,OS12G0119800,OS10G0140200,OS09G0379900,OS03G0351300,OS01G0170051,OS03G0227400,OS02G0474000,OS03G0374600,OS04G0513400,OS03G0792800,OS01G0930800,OS09G0426100,OS07G0209100,OS10G0465700,OS05G0247100,OS03G0858200,OS10G0416500,OS01G0310600,OS05G0115900,OS01G0799500,OS07G0240…	23	OS02G0529400,OS08G0468100,OS09G0511600,OS05G0376000,OS10G0571200,OS01G0876650,OS10G0437100,OS11G0297800,OS09G0549450,OS02G0267000,OS11G0701600,OS01G0813800,OS01G0173000,OS01G0895600,OS06G0320200,OS08G0163500,OS01G0235100,OS06G0251100,OS03G0708400,OS08G0387400,OS04G0330900,OS02G0155900,OS03G0411500
GO:0019222	regulation of metabolic process	biological_process	0.052534	0.97781	288	2107	3321	27443	165	OS01G0279000,OS01G0844500,OS04G0506900,OS09G0441000,OS03G0569000,OS10G0561800,OS10G0155500,OS03G0696300,OS07G0661600,OS05G0205050,OS01G0900800,OS07G0581000,OS01G0741900,OS03G0810900,OS08G0499300,OS02G0579600,OS08G0564300,OS11G0498600,OS05G0421450,OS03G0391100,OS06G0127100,OS05G0116000,OS06G0211200,OS02G0518600,OS02G0764700,OS02G0813166,OS02G0810900,OS06G0712700,OS07G0586700,OS03G0769800,OS04G0119…	123	OS02G0806700,OS09G0313500,OS02G0728100,OS05G0435800,OS02G0608000,OS05G0417600,OS01G0339500,OS03G0571700,OS01G0289600,OS03G0126700,OS10G0571200,OS05G0426200,OS02G0150600,OS03G0351500,OS04G0369100,OS09G0484800,OS12G0512400,OS12G0634700,OS03G0176700,OS12G0102600,OS05G0589200,OS06G0728000,OS11G0477400,OS07G0168000,OS06G0551800,OS06G0225300,OS07G0583300,OS03G0656900,OS06G0693100,OS03G0127900,OS09G0442…
GO:0044702	single organism reproductive process	biological_process	0.053419	0.97781	16	2107	136	27443	11	OS03G0230300,OS12G0183100,OS02G0194700,OS06G0713800,OS11G0481500,OS11G0116200,OS02G0649900,OS11G0707100,OS07G0435300,OS04G0546800,OS01G0869900	5	OS08G0335200,OS03G0218400,OS09G0520500,OS04G0514400,OS03G0644600
GO:0018130	heterocycle biosynthetic process	biological_process	0.053978	0.97781	347	2107	4102	27443	193	OS03G0669300,OS01G0264000,OS12G0123700,OS01G0838600,OS03G0648400,OS02G0668000,OS04G0623500,OS06G0150400,OS05G0572000,OS01G0122000,OS04G0109500,OS02G0290500,OS06G0625900,OS10G0362300,OS01G0273500,OS09G0475800,OS06G0166400,OS11G0671000,OS01G0368000,OS06G0275700,OS01G0734000,OS01G0191300,OS01G0231000,OS03G0808100,OS05G0573300,OS04G0648900,OS04G0591100,OS03G0188900,OS02G0649300,OS05G0222200,OS01G0159…	154	OS12G0152900,OS01G0888300,OS02G0255700,OS06G0652000,OS08G0163500,OS02G0221900,OS09G0563800,OS03G0790700,OS03G0335200,OS07G0693800,OS08G0246950,OS03G0340900,OS01G0886300,OS01G0279400,OS01G0808100,OS03G0758000,OS01G0893400,OS03G0679700,OS05G0349000,OS06G0281400,OS01G0885900,OS02G0561900,OS05G0349700,OS01G0944000,OS07G0464600,OS04G0151700,OS01G0268300,OS02G0326200,OS11G0157600,OS07G0287100,OS06G0725…
GO:0005635	nuclear envelope	cellular_component	0.054096	0.97781	12	2107	88	27443	4	OS01G0698000,OS12G0120400,OS03G0848400,OS02G0582200	8	OS12G0165900,OS04G0151700,OS03G0392600,OS07G0437500,OS01G0168100,OS02G0793900,OS11G0477400,OS06G0601500
GO:0005351	sugar:hydrogen symporter activity	molecular_function	0.054861	0.97781	6	2107	34	27443	3	OS09G0557500,OS09G0467400,OS07G0581000	3	OS09G0513200,OS03G0308800,OS02G0155900
GO:0015295	solute:hydrogen symporter activity	molecular_function	0.054861	0.97781	6	2107	34	27443	3	OS09G0467400,OS09G0557500,OS07G0581000	3	OS02G0155900,OS09G0513200,OS03G0308800
GO:0016433	rRNA (adenine) methyltransferase activity	molecular_function	0.054952	0.97781	4	2107	18	27443	0		4	OS02G0122900,OS07G0179300,OS07G0474600,OS01G0362100
GO:0005509	calcium ion binding	molecular_function	0.055318	0.97781	45	2107	456	27443	26	OS07G0108800,OS02G0753800,OS06G0713800,OS08G0540400,OS07G0544800,OS07G0141400,OS01G0711500,OS10G0416500,OS04G0310400,OS03G0250000,OS05G0179950,OS05G0491000,OS08G0141400,OS01G0135700,OS01G0501800,OS12G0116000,OS03G0128700,OS11G0209900,OS03G0161500,OS05G0380900,OS07G0246200,OS09G0482800,OS04G0290800,OS07G0588600,OS06G0300500,OS08G0504500	19	OS05G0439000,OS04G0502800,OS02G0734600,OS04G0560600,OS03G0310800,OS02G0534400,OS10G0162300,OS09G0482640,OS12G0564400,OS05G0534400,OS03G0115700,OS05G0588100,OS09G0471300,OS04G0650000,OS06G0254600,OS01G0949500,OS01G0895600,OS10G0539600,OS08G0480000
GO:0070403	NAD+ binding	molecular_function	0.056295	0.97781	2	2107	5	27443	0		2	OS06G0151900,OS12G0179800
GO:0006814	sodium ion transport	biological_process	0.056328	0.97781	14	2107	130	27443	8	OS09G0308900,OS05G0461600,OS06G0716700,OS10G0401000,OS07G0160300,OS02G0669100,OS08G0503700,OS04G0107900	6	OS06G0728000,OS12G0515400,OS08G0310300,OS03G0121700,OS02G0759900,OS11G0549900
GO:0001671	ATPase activator activity	molecular_function	0.056604	0.97781	2	2107	5	27443	1	OS06G0703800	1	OS12G0290150
GO:0019953	sexual reproduction	biological_process	0.056894	0.97781	17	2107	147	27443	12	OS03G0230300,OS12G0183100,OS07G0246200,OS11G0481500,OS06G0713800,OS02G0194700,OS02G0649900,OS11G0116200,OS04G0546800,OS07G0435300,OS11G0707100,OS01G0869900	5	OS08G0335200,OS09G0520500,OS03G0218400,OS04G0514400,OS03G0644600
GO:0006457	protein folding	biological_process	0.058571	0.97781	21	2107	185	27443	15	OS04G0107900,OS05G0426000,OS04G0352400,OS07G0160300,OS06G0498800,OS03G0848400,OS06G0716700,OS07G0246200,OS01G0111100,OS02G0824500,OS06G0300500,OS04G0108101,OS10G0154700,OS05G0519700,OS05G0461600	6	OS07G0565600,OS07G0162200,OS01G0844300,OS11G0229600,OS01G0895600,OS11G0477400
GO:0007548	sex differentiation	biological_process	0.058681	0.97781	4	2107	20	27443	2	OS12G0119800,OS04G0107900	2	OS02G0503100,OS02G0322500
GO:0046660	female sex differentiation	biological_process	0.058681	0.97781	4	2107	20	27443	2	OS04G0107900,OS12G0119800	2	OS02G0322500,OS02G0503100
GO:0033643	host cell part	cellular_component	0.059093	0.97781	52	2107	532	27443	25	OS12G0183100,OS05G0195700,OS11G0498600,OS05G0542500,OS09G0517100,OS04G0429600,OS06G0650900,OS08G0101800,OS09G0364800,OS06G0236300,OS03G0197800,OS01G0927000,OS05G0461600,OS04G0119400,OS11G0569800,OS04G0109500,OS07G0577600,OS10G0492800,OS05G0369500,OS02G0290500,OS03G0386500,OS08G0193600,OS01G0844500,OS03G0271400,OS05G0119200	27	OS05G0312201,OS06G0483500,OS04G0586000,OS12G0634700,OS02G0641300,OS01G0214200,OS08G0524200,OS03G0629900,OS05G0295200,OS10G0550900,OS02G0120500,OS12G0609500,OS06G0704200,OS05G0417600,OS04G0418500,OS08G0190250,OS08G0174800,OS01G0908200,OS01G0603300,OS08G0246950,OS06G0591400,OS02G0221900,OS10G0503200,OS02G0326200,OS01G0975300,OS10G0388100,OS04G0391900
GO:0042025	host cell nucleus	cellular_component	0.059532	0.97781	43	2107	430	27443	20	OS03G0386500,OS10G0492800,OS07G0577600,OS05G0369500,OS02G0290500,OS05G0119200,OS08G0193600,OS01G0844500,OS08G0101800,OS09G0364800,OS06G0236300,OS03G0197800,OS11G0498600,OS05G0542500,OS09G0517100,OS04G0429600,OS06G0650900,OS11G0569800,OS05G0461600,OS04G0119400	23	OS02G0221900,OS10G0503200,OS02G0326200,OS08G0174800,OS01G0908200,OS01G0603300,OS08G0246950,OS06G0591400,OS04G0391900,OS01G0214200,OS03G0629900,OS05G0295200,OS06G0483500,OS04G0586000,OS12G0634700,OS02G0641300,OS04G0418500,OS08G0190250,OS10G0550900,OS02G0120500,OS12G0609500,OS05G0417600,OS06G0704200
GO:0007283	spermatogenesis	biological_process	0.059584	0.97781	7	2107	48	27443	6	OS11G0116200,OS02G0649900,OS03G0230300,OS11G0481500,OS06G0713800,OS01G0869900	1	OS09G0520500
GO:0048232	male gamete generation	biological_process	0.059584	0.97781	7	2107	48	27443	6	OS01G0869900,OS11G0481500,OS06G0713800,OS03G0230300,OS02G0649900,OS11G0116200	1	OS09G0520500
GO:0000052	citrulline metabolic process	biological_process	0.059816	0.97781	2	2107	5	27443	1	OS04G0290800	1	OS03G0115700
GO:0018101	peptidyl-citrulline biosynthetic process from peptidyl-arginine	biological_process	0.059816	0.97781	2	2107	5	27443	1	OS04G0290800	1	OS03G0115700
GO:0018195	peptidyl-arginine modification	biological_process	0.059816	0.97781	2	2107	5	27443	1	OS04G0290800	1	OS03G0115700
GO:0019240	citrulline biosynthetic process	biological_process	0.059816	0.97781	2	2107	5	27443	1	OS04G0290800	1	OS03G0115700
GO:0045095	keratin filament	cellular_component	0.059851	0.97781	2	2107	5	27443	1	OS08G0491200	1	OS12G0271700
GO:0004133	glycogen debranching enzyme activity	molecular_function	0.060628	0.97781	3	2107	11	27443	2	OS04G0432400,OS02G0259900	1	OS07G0662900
GO:0004134	4-alpha-glucanotransferase activity	molecular_function	0.060628	0.97781	3	2107	11	27443	2	OS04G0432400,OS02G0259900	1	OS07G0662900
GO:0005272	sodium channel activity	molecular_function	0.060935	0.97781	3	2107	12	27443	2	OS09G0308900,OS06G0716700	1	OS08G0310300
GO:0000123	histone acetyltransferase complex	cellular_component	0.061174	0.97781	5	2107	27	27443	4	OS10G0502000,OS07G0581000,OS01G0606900,OS02G0711900	1	OS02G0806700
GO:0006171	cAMP biosynthetic process	biological_process	0.0618	0.97781	3	2107	12	27443	1	OS06G0593100	2	OS01G0558100,OS06G0590301
GO:0005802	trans-Golgi network	cellular_component	0.061949	0.97781	5	2107	26	27443	1	OS02G0259850	4	OS03G0685000,OS12G0601800,OS10G0479500,OS04G0498900
GO:0006892	post-Golgi vesicle-mediated transport	biological_process	0.061949	0.97781	5	2107	26	27443	1	OS02G0259850	4	OS10G0479500,OS04G0498900,OS03G0685000,OS12G0601800
GO:0006893	Golgi to plasma membrane transport	biological_process	0.061949	0.97781	5	2107	26	27443	1	OS02G0259850	4	OS04G0498900,OS10G0479500,OS12G0601800,OS03G0685000
GO:0032386	regulation of intracellular transport	biological_process	0.061949	0.97781	5	2107	26	27443	1	OS02G0259850	4	OS04G0498900,OS10G0479500,OS12G0601800,OS03G0685000
GO:0032388	positive regulation of intracellular transport	biological_process	0.061949	0.97781	5	2107	26	27443	1	OS02G0259850	4	OS10G0479500,OS04G0498900,OS03G0685000,OS12G0601800
GO:0033157	regulation of intracellular protein transport	biological_process	0.061949	0.97781	5	2107	26	27443	1	OS02G0259850	4	OS04G0498900,OS10G0479500,OS12G0601800,OS03G0685000
GO:0042996	regulation of Golgi to plasma membrane protein transport	biological_process	0.061949	0.97781	5	2107	26	27443	1	OS02G0259850	4	OS12G0601800,OS03G0685000,OS04G0498900,OS10G0479500
GO:0042998	positive regulation of Golgi to plasma membrane protein transport	biological_process	0.061949	0.97781	5	2107	26	27443	1	OS02G0259850	4	OS03G0685000,OS12G0601800,OS10G0479500,OS04G0498900
GO:0043001	Golgi to plasma membrane protein transport	biological_process	0.061949	0.97781	5	2107	26	27443	1	OS02G0259850	4	OS12G0601800,OS03G0685000,OS04G0498900,OS10G0479500
GO:0051050	positive regulation of transport	biological_process	0.061949	0.97781	5	2107	26	27443	1	OS02G0259850	4	OS10G0479500,OS04G0498900,OS03G0685000,OS12G0601800
GO:0051222	positive regulation of protein transport	biological_process	0.061949	0.97781	5	2107	26	27443	1	OS02G0259850	4	OS03G0685000,OS12G0601800,OS10G0479500,OS04G0498900
GO:0071253	connexin binding	molecular_function	0.061949	0.97781	5	2107	26	27443	1	OS02G0259850	4	OS03G0685000,OS12G0601800,OS10G0479500,OS04G0498900
GO:0090316	positive regulation of intracellular protein transport	biological_process	0.061949	0.97781	5	2107	26	27443	1	OS02G0259850	4	OS03G0685000,OS12G0601800,OS10G0479500,OS04G0498900
GO:0000271	polysaccharide biosynthetic process	biological_process	0.062782	0.97781	41	2107	394	27443	29	OS03G0342900,OS10G0341700,OS09G0555500,OS02G0625300,OS06G0336500,OS04G0630100,OS06G0334400,OS06G0636600,OS02G0807000,OS11G0136450,OS06G0713800,OS05G0455500,OS07G0678300,OS12G0113500,OS07G0674100,OS09G0418000,OS06G0652300,OS08G0540400,OS01G0778100,OS09G0418375,OS06G0683100,OS04G0630400,OS03G0808100,OS04G0517500,OS12G0255850,OS05G0561500,OS09G0418500,OS03G0128700,OS04G0429600	12	OS04G0630900,OS01G0201200,OS03G0339900,OS01G0919700,OS06G0551800,OS04G0560600,OS02G0678400,OS11G0216300,OS05G0130600,OS10G0539600,OS03G0758000,OS12G0603700
GO:0031072	heat shock protein binding	molecular_function	0.062816	0.97781	5	2107	28	27443	2	OS05G0110100,OS03G0648400	3	OS04G0514400,OS08G0463900,OS03G0244000
GO:0016829	lyase activity	molecular_function	0.062881	0.97781	57	2107	595	27443	32	OS04G0447800,OS01G0770200,OS03G0722500,OS02G0194900,OS02G0625000,OS04G0344100,OS04G0623500,OS04G0634800,OS08G0140500,OS08G0466050,OS03G0720300,OS08G0465800,OS05G0461600,OS05G0104000,OS01G0528300,OS02G0582200,OS04G0119400,OS01G0905800,OS03G0255500,OS07G0581000,OS03G0386000,OS06G0593100,OS02G0571800,OS01G0192900,OS10G0401000,OS08G0120600,OS03G0804200,OS07G0160300,OS01G0761100,OS01G0720600,OS03G0139…	25	OS10G0167600,OS06G0728000,OS06G0590301,OS10G0100700,OS01G0701700,OS01G0235100,OS02G0678400,OS07G0534700,OS04G0308000,OS06G0136600,OS07G0464600,OS02G0575700,OS02G0657700,OS06G0661800,OS11G0216300,OS03G0781000,OS12G0581900,OS04G0683600,OS10G0543500,OS06G0103800,OS07G0437500,OS05G0114700,OS03G0121700,OS01G0558100,OS07G0100200
GO:0016903	oxidoreductase activity, acting on the aldehyde or oxo group of donors	molecular_function	0.0629	0.97781	12	2107	90	27443	8	OS06G0246500,OS12G0121200,OS04G0119400,OS12G0183100,OS06G0683100,OS05G0408900,OS08G0298700,OS07G0695800	4	OS08G0434300,OS07G0667000,OS02G0834700,OS12G0263600
GO:0005845	mRNA cap binding complex	cellular_component	0.063921	0.97781	5	2107	28	27443	5	OS06G0656300,OS04G0201800,OS12G0230600,OS08G0491200,OS06G0654900	0
GO:0034518	RNA cap binding complex	cellular_component	0.063921	0.97781	5	2107	28	27443	5	OS06G0656300,OS04G0201800,OS12G0230600,OS08G0491200,OS06G0654900	0
GO:0015293	symporter activity	molecular_function	0.064736	0.97781	10	2107	71	27443	5	OS04G0605500,OS01G0721400,OS09G0557500,OS09G0467400,OS07G0581000	5	OS02G0155900,OS05G0197300,OS08G0411200,OS03G0308800,OS09G0513200
GO:0015294	solute:cation symporter activity	molecular_function	0.064736	0.97781	10	2107	71	27443	5	OS07G0581000,OS09G0557500,OS09G0467400,OS04G0605500,OS01G0721400	5	OS09G0513200,OS03G0308800,OS05G0197300,OS02G0155900,OS08G0411200
GO:0006364	rRNA processing	biological_process	0.065435	0.97781	11	2107	83	27443	4	OS02G0258800,OS10G0118200,OS01G0548600,OS04G0628100	7	OS07G0179300,OS02G0539600,OS01G0362100,OS02G0122900,OS03G0307400,OS07G0474600,OS12G0179800
GO:0016072	rRNA metabolic process	biological_process	0.065435	0.97781	11	2107	83	27443	4	OS02G0258800,OS10G0118200,OS01G0548600,OS04G0628100	7	OS07G0179300,OS02G0539600,OS01G0362100,OS03G0307400,OS02G0122900,OS07G0474600,OS12G0179800
GO:0019354	siroheme biosynthetic process	biological_process	0.066123	0.97781	8	2107	52	27443	6	OS01G0265000,OS04G0223500,OS01G0274100,OS01G0368000,OS05G0555600,OS06G0528700	2	OS10G0430200,OS01G0753100
GO:0043115	precorrin-2 dehydrogenase activity	molecular_function	0.066123	0.97781	8	2107	52	27443	6	OS06G0528700,OS01G0265000,OS04G0223500,OS01G0274100,OS05G0555600,OS01G0368000	2	OS01G0753100,OS10G0430200
GO:0046156	siroheme metabolic process	biological_process	0.066123	0.97781	8	2107	52	27443	6	OS06G0528700,OS04G0223500,OS01G0265000,OS01G0368000,OS05G0555600,OS01G0274100	2	OS01G0753100,OS10G0430200
GO:0005887	integral to plasma membrane	cellular_component	0.066906	0.97781	5	2107	27	27443	3	OS06G0716700,OS04G0605500,OS06G0698200	2	OS05G0197300,OS03G0845000
GO:0046873	metal ion transmembrane transporter activity	molecular_function	0.066918	0.97781	65	2107	695	27443	35	OS02G0518600,OS06G0686400,OS04G0470700,OS06G0618700,OS04G0605500,OS06G0625900,OS03G0411800,OS12G0566000,OS11G0248466,OS07G0174400,OS05G0131500,OS02G0160500,OS06G0270200,OS12G0556900,OS10G0401000,OS09G0440700,OS06G0716700,OS07G0102100,OS01G0721400,OS07G0181500,OS01G0310600,OS06G0626050,OS08G0315200,OS04G0557800,OS09G0308900,OS05G0461600,OS02G0318500,OS01G0738900,OS06G0654400,OS02G0730300,OS03G0391…	30	OS01G0869200,OS08G0510300,OS06G0728000,OS05G0256100,OS11G0549900,OS03G0319400,OS04G0478600,OS06G0671000,OS08G0163500,OS08G0310300,OS03G0781000,OS02G0198300,OS07G0298900,OS04G0578400,OS08G0411200,OS11G0197400,OS03G0232500,OS12G0562100,OS09G0448200,OS07G0553600,OS05G0197300,OS02G0498300,OS02G0285800,OS03G0629900,OS01G0116901,OS02G0759900,OS04G0401700,OS01G0965900,OS03G0121700,OS04G0412100
GO:0009173	pyrimidine ribonucleoside monophosphate metabolic process	biological_process	0.067464	0.97781	4	2107	19	27443	3	OS04G0623500,OS10G0413101,OS01G0720600	1	OS07G0524900
GO:0009174	pyrimidine ribonucleoside monophosphate biosynthetic process	biological_process	0.067464	0.97781	4	2107	19	27443	3	OS04G0623500,OS01G0720600,OS10G0413101	1	OS07G0524900
GO:0015298	solute:cation antiporter activity	molecular_function	0.067828	0.97781	9	2107	63	27443	2	OS07G0666900,OS04G0107900	7	OS12G0617800,OS11G0549900,OS07G0642100,OS03G0127900,OS02G0759900,OS12G0640550,OS12G0121600
GO:0015299	solute:hydrogen antiporter activity	molecular_function	0.067828	0.97781	9	2107	63	27443	2	OS04G0107900,OS07G0666900	7	OS12G0121600,OS02G0759900,OS03G0127900,OS12G0617800,OS11G0549900,OS07G0642100,OS12G0640550
GO:0008170	N-methyltransferase activity	molecular_function	0.068933	0.97781	10	2107	71	27443	2	OS01G0927000,OS08G0400200	8	OS01G0362100,OS08G0364900,OS07G0179300,OS02G0539600,OS03G0656900,OS07G0474600,OS12G0179800,OS02G0122900
GO:0018995	host	cellular_component	0.069482	0.97781	52	2107	538	27443	25	OS08G0193600,OS01G0844500,OS03G0271400,OS05G0119200,OS04G0109500,OS10G0492800,OS07G0577600,OS05G0369500,OS02G0290500,OS03G0386500,OS01G0927000,OS05G0461600,OS04G0119400,OS11G0569800,OS12G0183100,OS05G0195700,OS11G0498600,OS05G0542500,OS09G0517100,OS04G0429600,OS06G0650900,OS08G0101800,OS09G0364800,OS06G0236300,OS03G0197800	27	OS01G0975300,OS10G0388100,OS04G0391900,OS08G0174800,OS01G0908200,OS01G0603300,OS08G0246950,OS06G0591400,OS02G0221900,OS10G0503200,OS02G0326200,OS10G0550900,OS02G0120500,OS12G0609500,OS06G0704200,OS05G0417600,OS04G0418500,OS08G0190250,OS05G0312201,OS06G0483500,OS04G0586000,OS12G0634700,OS02G0641300,OS01G0214200,OS08G0524200,OS05G0295200,OS03G0629900
GO:0043245	extraorganismal space	cellular_component	0.069482	0.97781	52	2107	538	27443	25	OS02G0290500,OS05G0369500,OS10G0492800,OS07G0577600,OS04G0109500,OS03G0386500,OS01G0844500,OS08G0193600,OS05G0119200,OS03G0271400,OS04G0429600,OS06G0650900,OS05G0542500,OS09G0517100,OS11G0498600,OS12G0183100,OS05G0195700,OS03G0197800,OS06G0236300,OS09G0364800,OS08G0101800,OS04G0119400,OS05G0461600,OS01G0927000,OS11G0569800	27	OS06G0591400,OS08G0246950,OS01G0908200,OS01G0603300,OS08G0174800,OS02G0326200,OS10G0503200,OS02G0221900,OS10G0388100,OS01G0975300,OS04G0391900,OS12G0634700,OS02G0641300,OS06G0483500,OS04G0586000,OS05G0312201,OS03G0629900,OS05G0295200,OS08G0524200,OS01G0214200,OS05G0417600,OS06G0704200,OS10G0550900,OS02G0120500,OS12G0609500,OS08G0190250,OS04G0418500
GO:0043657	host cell	cellular_component	0.069482	0.97781	52	2107	538	27443	25	OS08G0193600,OS01G0844500,OS03G0271400,OS05G0119200,OS04G0109500,OS10G0492800,OS07G0577600,OS05G0369500,OS02G0290500,OS03G0386500,OS01G0927000,OS05G0461600,OS04G0119400,OS11G0569800,OS12G0183100,OS05G0195700,OS11G0498600,OS09G0517100,OS05G0542500,OS04G0429600,OS06G0650900,OS08G0101800,OS09G0364800,OS06G0236300,OS03G0197800	27	OS01G0975300,OS10G0388100,OS04G0391900,OS08G0174800,OS01G0908200,OS01G0603300,OS08G0246950,OS06G0591400,OS02G0221900,OS10G0503200,OS02G0326200,OS10G0550900,OS02G0120500,OS12G0609500,OS06G0704200,OS05G0417600,OS04G0418500,OS08G0190250,OS05G0312201,OS06G0483500,OS04G0586000,OS12G0634700,OS02G0641300,OS01G0214200,OS08G0524200,OS03G0629900,OS05G0295200
GO:0044215	other organism	cellular_component	0.069482	0.97781	52	2107	538	27443	25	OS08G0193600,OS01G0844500,OS03G0271400,OS05G0119200,OS10G0492800,OS07G0577600,OS04G0109500,OS02G0290500,OS05G0369500,OS03G0386500,OS05G0461600,OS01G0927000,OS04G0119400,OS11G0569800,OS11G0498600,OS12G0183100,OS05G0195700,OS04G0429600,OS06G0650900,OS09G0517100,OS05G0542500,OS09G0364800,OS08G0101800,OS03G0197800,OS06G0236300	27	OS01G0975300,OS10G0388100,OS04G0391900,OS01G0908200,OS01G0603300,OS08G0174800,OS06G0591400,OS08G0246950,OS10G0503200,OS02G0221900,OS02G0326200,OS10G0550900,OS02G0120500,OS12G0609500,OS05G0417600,OS06G0704200,OS04G0418500,OS08G0190250,OS05G0312201,OS12G0634700,OS02G0641300,OS06G0483500,OS04G0586000,OS01G0214200,OS05G0295200,OS03G0629900,OS08G0524200
GO:0044216	other organism cell	cellular_component	0.069482	0.97781	52	2107	538	27443	25	OS05G0461600,OS01G0927000,OS04G0119400,OS11G0569800,OS11G0498600,OS05G0195700,OS12G0183100,OS06G0650900,OS04G0429600,OS09G0517100,OS05G0542500,OS09G0364800,OS08G0101800,OS03G0197800,OS06G0236300,OS08G0193600,OS01G0844500,OS03G0271400,OS05G0119200,OS10G0492800,OS07G0577600,OS04G0109500,OS02G0290500,OS05G0369500,OS03G0386500	27	OS02G0120500,OS12G0609500,OS10G0550900,OS05G0417600,OS06G0704200,OS04G0418500,OS08G0190250,OS05G0312201,OS02G0641300,OS12G0634700,OS04G0586000,OS06G0483500,OS01G0214200,OS05G0295200,OS03G0629900,OS08G0524200,OS01G0975300,OS10G0388100,OS04G0391900,OS01G0603300,OS01G0908200,OS08G0174800,OS06G0591400,OS08G0246950,OS10G0503200,OS02G0221900,OS02G0326200
GO:0044217	other organism part	cellular_component	0.069482	0.97781	52	2107	538	27443	25	OS03G0386500,OS10G0492800,OS07G0577600,OS04G0109500,OS02G0290500,OS05G0369500,OS03G0271400,OS05G0119200,OS08G0193600,OS01G0844500,OS09G0364800,OS08G0101800,OS03G0197800,OS06G0236300,OS11G0498600,OS12G0183100,OS05G0195700,OS04G0429600,OS06G0650900,OS09G0517100,OS05G0542500,OS11G0569800,OS05G0461600,OS01G0927000,OS04G0119400	27	OS10G0503200,OS02G0221900,OS02G0326200,OS01G0908200,OS01G0603300,OS08G0174800,OS06G0591400,OS08G0246950,OS04G0391900,OS01G0975300,OS10G0388100,OS01G0214200,OS05G0295200,OS03G0629900,OS08G0524200,OS05G0312201,OS12G0634700,OS02G0641300,OS06G0483500,OS04G0586000,OS04G0418500,OS08G0190250,OS10G0550900,OS02G0120500,OS12G0609500,OS06G0704200,OS05G0417600
GO:0044425	membrane part	cellular_component	0.069521	0.97781	390	2107	4706	27443	206	OS05G0316200,OS12G0189400,OS03G0154000,OS08G0155550,OS03G0750100,OS08G0278900,OS09G0467400,OS08G0388900,OS11G0655800,OS08G0537900,OS04G0557800,OS05G0119200,OS07G0141400,OS08G0315200,OS05G0362100,OS07G0185200,OS07G0151200,OS12G0120400,OS08G0491200,OS02G0669100,OS08G0101800,OS01G0501800,OS03G0848400,OS01G0727700,OS09G0333500,OS07G0147500,OS05G0461600,OS05G0219900,OS03G0758300,OS03G0751600,OS03G0126…	184	OS04G0502800,OS08G0482100,OS01G0362100,OS01G0662700,OS09G0448200,OS10G0479500,OS03G0197200,OS10G0162300,OS04G0652400,OS01G0557500,OS09G0513200,OS09G0434500,OS01G0919800,OS05G0312201,OS02G0644700,OS03G0230500,OS06G0494400,OS03G0611200,OS12G0102500,OS06G0251100,OS04G0581000,OS03G0319400,OS05G0594500,OS07G0576000,OS03G0708400,OS01G0276900,OS07G0557100,OS10G0461100,OS03G0800000,OS09G0556400,OS08G0524…
GO:0009126	purine nucleoside monophosphate metabolic process	biological_process	0.07189	0.97781	4	2107	20	27443	1	OS07G0661000	3	OS03G0143600,OS03G0192550,OS02G0117100
GO:0009127	purine nucleoside monophosphate biosynthetic process	biological_process	0.07189	0.97781	4	2107	20	27443	1	OS07G0661000	3	OS03G0192550,OS03G0143600,OS02G0117100
GO:0009167	purine ribonucleoside monophosphate metabolic process	biological_process	0.07189	0.97781	4	2107	20	27443	1	OS07G0661000	3	OS03G0143600,OS03G0192550,OS02G0117100
GO:0009168	purine ribonucleoside monophosphate biosynthetic process	biological_process	0.07189	0.97781	4	2107	20	27443	1	OS07G0661000	3	OS02G0117100,OS03G0192550,OS03G0143600
GO:0005402	cation:sugar symporter activity	molecular_function	0.073882	0.97781	6	2107	37	27443	3	OS07G0581000,OS09G0557500,OS09G0467400	3	OS09G0513200,OS03G0308800,OS02G0155900
GO:0006855	drug transmembrane transport	biological_process	0.07408	0.97781	11	2107	82	27443	3	OS03G0626700,OS06G0558300,OS03G0858800	8	OS08G0562800,OS03G0571700,OS11G0129000,OS06G0494400,OS08G0480000,OS10G0344500,OS03G0229500,OS11G0129200
GO:0015238	drug transmembrane transporter activity	molecular_function	0.07408	0.97781	11	2107	82	27443	3	OS03G0858800,OS06G0558300,OS03G0626700	8	OS11G0129200,OS03G0229500,OS10G0344500,OS08G0480000,OS11G0129000,OS06G0494400,OS08G0562800,OS03G0571700
GO:0006813	potassium ion transport	biological_process	0.074674	0.97781	31	2107	297	27443	17	OS01G0310600,OS02G0160500,OS06G0686400,OS06G0528700,OS02G0518600,OS12G0556900,OS08G0315200,OS06G0270200,OS01G0368000,OS11G0707100,OS06G0626050,OS01G0738900,OS02G0730300,OS06G0625900,OS03G0575200,OS07G0174400,OS07G0102100	14	OS08G0510300,OS04G0578400,OS12G0263600,OS05G0256100,OS07G0685500,OS06G0671000,OS09G0448200,OS02G0198300,OS08G0163500,OS07G0553600,OS04G0401700,OS01G0965900,OS03G0629900,OS07G0179300
GO:0001503	ossification	biological_process	0.074861	0.97781	5	2107	31	27443	3	OS04G0209200,OS05G0461600,OS12G0556900	2	OS02G0326200,OS02G0773500
GO:0043189	H4/H2A histone acetyltransferase complex	cellular_component	0.075334	0.97781	2	2107	6	27443	1	OS07G0581000	1	OS02G0806700
GO:0016151	nickel cation binding	molecular_function	0.075553	0.97781	10	2107	76	27443	7	OS01G0242800,OS09G0486500,OS03G0648400,OS04G0617700,OS08G0155550,OS01G0607100,OS05G0435400	3	OS02G0554800,OS02G0536500,OS10G0437100
GO:0048518	positive regulation of biological process	biological_process	0.076193	0.97781	27	2107	250	27443	8	OS08G0101800,OS07G0586700,OS03G0701100,OS03G0848400,OS02G0259850,OS02G0582200,OS07G0559700,OS10G0516500	19	OS04G0151700,OS04G0401700,OS01G0168100,OS10G0116400,OS04G0498900,OS08G0553800,OS10G0479500,OS12G0601800,OS07G0503900,OS06G0136600,OS07G0490300,OS03G0685000,OS07G0121800,OS07G0597000,OS09G0442400,OS04G0391900,OS04G0185100,OS11G0477400,OS01G0944000
GO:0044724	single-organism carbohydrate catabolic process	biological_process	0.076481	0.97781	17	2107	144	27443	9	OS01G0191700,OS06G0326400,OS06G0668200,OS06G0528700,OS01G0905800,OS05G0194900,OS04G0432400,OS08G0120600,OS02G0259900	8	OS07G0176900,OS10G0430200,OS10G0571200,OS09G0465600,OS02G0657700,OS12G0617400,OS01G0574600,OS06G0136600
GO:0006869	lipid transport	biological_process	0.076757	0.97781	8	2107	54	27443	4	OS03G0784900,OS05G0542500,OS02G0799300,OS03G0322900	4	OS09G0442400,OS11G0170900,OS02G0137800,OS04G0488600
GO:0010876	lipid localization	biological_process	0.076757	0.97781	8	2107	54	27443	4	OS05G0542500,OS03G0784900,OS02G0799300,OS03G0322900	4	OS09G0442400,OS11G0170900,OS02G0137800,OS04G0488600
GO:0005976	polysaccharide metabolic process	biological_process	0.078573	0.97781	47	2107	470	27443	35	OS04G0517500,OS12G0255850,OS03G0808100,OS03G0854600,OS04G0432400,OS06G0697000,OS05G0561500,OS09G0418500,OS04G0429600,OS03G0128700,OS01G0778100,OS09G0418375,OS03G0351300,OS04G0630400,OS06G0683100,OS07G0678300,OS05G0455500,OS11G0136450,OS06G0713800,OS07G0674100,OS12G0113500,OS09G0418000,OS10G0465700,OS06G0652300,OS08G0540400,OS02G0259900,OS10G0341700,OS03G0342900,OS06G0336500,OS02G0625300,OS09G0555…	12	OS11G0216300,OS10G0539600,OS05G0130600,OS12G0603700,OS03G0758000,OS01G0201200,OS03G0339900,OS04G0560600,OS06G0551800,OS01G0919700,OS02G0678400,OS04G0630900
GO:0020012	evasion or tolerance of host immune response	biological_process	0.078875	0.97781	5	2107	28	27443	2	OS12G0183100,OS01G0927000	3	OS02G0678200,OS05G0312201,OS03G0644600
GO:0051805	evasion or tolerance of immune response of other organism involved in symbiotic interaction	biological_process	0.078875	0.97781	5	2107	28	27443	2	OS12G0183100,OS01G0927000	3	OS05G0312201,OS03G0644600,OS02G0678200
GO:0052564	response to immune response of other organism involved in symbiotic interaction	biological_process	0.078875	0.97781	5	2107	28	27443	2	OS12G0183100,OS01G0927000	3	OS05G0312201,OS03G0644600,OS02G0678200
GO:0052572	response to host immune response	biological_process	0.078875	0.97781	5	2107	28	27443	2	OS01G0927000,OS12G0183100	3	OS02G0678200,OS05G0312201,OS03G0644600
GO:0008918	lipopolysaccharide 3-alpha-galactosyltransferase activity	molecular_function	0.079171	0.97781	3	2107	13	27443	2	OS09G0555500,OS03G0342900	1	OS03G0758000
GO:0035250	UDP-galactosyltransferase activity	molecular_function	0.079171	0.97781	3	2107	13	27443	2	OS09G0555500,OS03G0342900	1	OS03G0758000
GO:0016758	transferase activity, transferring hexosyl groups	molecular_function	0.079474	0.97781	67	2107	693	27443	38	OS07G0658700,OS02G0327500,OS05G0526900,OS06G0697000,OS04G0432300,OS01G0310600,OS06G0705000,OS01G0799500,OS10G0341700,OS11G0655800,OS04G0320700,OS08G0116900,OS01G0201100,OS04G0321100,OS07G0148200,OS06G0633800,OS09G0433000,OS01G0665200,OS04G0429600,OS03G0269900,OS05G0290300,OS04G0432400,OS06G0602800,OS03G0854600,OS03G0808100,OS08G0404000,OS05G0527100,OS12G0255850,OS10G0437000,OS05G0179950,OS09G0555…	29	OS11G0444000,OS05G0123100,OS01G0734600,OS05G0426200,OS11G0140400,OS07G0662900,OS03G0757100,OS11G0599200,OS07G0503900,OS07G0510500,OS02G0188000,OS04G0565400,OS04G0523812,OS01G0805500,OS04G0556400,OS06G0593800,OS03G0758000,OS03G0137600,OS04G0301700,OS06G0228500,OS04G0324100,OS06G0593200,OS02G0275200,OS02G0206400,OS03G0841600,OS04G0506000,OS01G0638000,OS06G0590800,OS01G0851700
GO:0022414	reproductive process	biological_process	0.079544	0.97781	36	2107	350	27443	17	OS11G0208850,OS01G0869900,OS06G0713800,OS02G0194700,OS02G0262800,OS03G0230300,OS07G0435300,OS04G0546800,OS11G0707100,OS11G0582000,OS12G0119800,OS02G0649900,OS11G0116200,OS04G0107900,OS11G0481500,OS12G0183100,OS01G0889900	19	OS04G0632600,OS04G0514400,OS03G0644600,OS02G0527900,OS03G0828800,OS01G0642700,OS07G0553600,OS08G0335200,OS06G0551800,OS01G0784700,OS02G0322500,OS09G0520500,OS03G0218400,OS04G0632100,OS09G0258000,OS04G0302300,OS10G0116400,OS02G0503100,OS04G0303100
GO:0019634	organic phosphonate metabolic process	biological_process	0.07965	0.97781	3	2107	13	27443	3	OS01G0761100,OS07G0120300,OS07G0588600	0
GO:0017004	cytochrome complex assembly	biological_process	0.079659	0.97781	12	2107	99	27443	3	OS08G0112700,OS01G0889900,OS03G0280700	9	OS10G0213700,OS02G0216300,OS11G0242500,OS09G0256700,OS04G0450400,OS01G0970700,OS09G0457100,OS01G0175700,OS03G0336000
GO:0009268	response to pH	biological_process	0.07998	0.97781	1	2107	1	27443	1	OS09G0308900	0
GO:0010447	response to acidity	biological_process	0.07998	0.97781	1	2107	1	27443	1	OS09G0308900	0
GO:0044264	cellular polysaccharide metabolic process	biological_process	0.080803	0.97781	43	2107	427	27443	32	OS09G0418000,OS06G0652300,OS02G0259900,OS08G0540400,OS06G0713800,OS07G0678300,OS05G0455500,OS07G0674100,OS12G0113500,OS04G0630100,OS06G0636600,OS02G0807000,OS06G0334400,OS10G0341700,OS03G0342900,OS09G0555500,OS06G0336500,OS02G0625300,OS09G0418500,OS03G0128700,OS04G0429600,OS03G0854600,OS04G0517500,OS12G0255850,OS03G0808100,OS04G0432400,OS05G0561500,OS06G0697000,OS06G0683100,OS04G0630400,OS01G0778…	11	OS04G0560600,OS06G0551800,OS02G0678400,OS01G0201200,OS03G0339900,OS04G0630900,OS10G0539600,OS05G0130600,OS12G0603700,OS03G0758000,OS11G0216300
GO:0030170	pyridoxal phosphate binding	molecular_function	0.080934	0.97781	15	2107	128	27443	8	OS01G0192900,OS11G0209900,OS08G0140500,OS04G0447800,OS01G0770200,OS08G0465800,OS10G0390500,OS03G0720300	7	OS06G0130400,OS06G0670000,OS11G0455800,OS07G0437500,OS03G0376100,OS08G0205900,OS05G0105000
GO:0032504	multicellular organism reproduction	biological_process	0.081002	0.97781	16	2107	143	27443	11	OS02G0194700,OS02G0262800,OS11G0481500,OS06G0713800,OS12G0183100,OS03G0230300,OS01G0869900,OS04G0546800,OS07G0435300,OS02G0649900,OS11G0116200	5	OS09G0258000,OS03G0644600,OS04G0514400,OS03G0218400,OS09G0520500
GO:0016108	tetraterpenoid metabolic process	biological_process	0.081042	0.97781	9	2107	64	27443	7	OS08G0143400,OS01G0581300,OS06G0528700,OS07G0437000,OS01G0265000,OS01G0368000,OS01G0274100	2	OS02G0190600,OS03G0231700
GO:0016109	tetraterpenoid biosynthetic process	biological_process	0.081042	0.97781	9	2107	64	27443	7	OS01G0274100,OS01G0368000,OS01G0265000,OS07G0437000,OS06G0528700,OS01G0581300,OS08G0143400	2	OS03G0231700,OS02G0190600
GO:0016116	carotenoid metabolic process	biological_process	0.081042	0.97781	9	2107	64	27443	7	OS01G0581300,OS08G0143400,OS07G0437000,OS06G0528700,OS01G0265000,OS01G0274100,OS01G0368000	2	OS02G0190600,OS03G0231700
GO:0016117	carotenoid biosynthetic process	biological_process	0.081042	0.97781	9	2107	64	27443	7	OS01G0265000,OS01G0368000,OS01G0274100,OS08G0143400,OS01G0581300,OS06G0528700,OS07G0437000	2	OS03G0231700,OS02G0190600
GO:0036128	CatSper complex	cellular_component	0.081462	0.97781	2	2107	6	27443	1	OS06G0226500	1	OS04G0581000
GO:0009125	nucleoside monophosphate catabolic process	biological_process	0.082336	0.97781	1	2107	1	27443	1	OS01G0612500	0
GO:0009159	deoxyribonucleoside monophosphate catabolic process	biological_process	0.082336	0.97781	1	2107	1	27443	1	OS01G0612500	0
GO:0050144	nucleoside deoxyribosyltransferase activity	molecular_function	0.082336	0.97781	1	2107	1	27443	1	OS01G0612500	0
GO:0070694	deoxyribonucleoside 5'-monophosphate N-glycosidase activity	molecular_function	0.082336	0.97781	1	2107	1	27443	1	OS01G0612500	0
GO:0003006	developmental process involved in reproduction	biological_process	0.082642	0.97781	11	2107	90	27443	6	OS12G0183100,OS04G0107900,OS07G0435300,OS02G0194700,OS01G0869900,OS12G0119800	5	OS02G0322500,OS03G0218400,OS02G0503100,OS10G0116400,OS04G0514400
GO:0000921	septin ring assembly	biological_process	0.082657	0.97781	3	2107	13	27443	0		3	OS11G0477400,OS01G0168100,OS09G0442400
GO:0005940	septin ring	cellular_component	0.082657	0.97781	3	2107	13	27443	0		3	OS11G0477400,OS01G0168100,OS09G0442400
GO:0031106	septin ring organization	biological_process	0.082657	0.97781	3	2107	13	27443	0		3	OS11G0477400,OS01G0168100,OS09G0442400
GO:0032156	septin cytoskeleton	cellular_component	0.082657	0.97781	3	2107	13	27443	0		3	OS11G0477400,OS01G0168100,OS09G0442400
GO:0032185	septin cytoskeleton organization	biological_process	0.082657	0.97781	3	2107	13	27443	0		3	OS11G0477400,OS09G0442400,OS01G0168100
GO:0016747	transferase activity, transferring acyl groups other than amino-acyl groups	molecular_function	0.08342	0.97781	46	2107	465	27443	28	OS09G0572700,OS04G0606000,OS02G0484200,OS04G0611200,OS03G0701200,OS02G0484975,OS04G0528300,OS08G0280200,OS02G0731900,OS01G0110400,OS11G0182200,OS09G0544000,OS02G0813600,OS05G0501300,OS07G0414000,OS11G0507200,OS06G0145600,OS02G0653400,OS01G0770000,OS01G0191300,OS01G0770100,OS01G0350000,OS02G0817700,OS06G0710700,OS06G0262800,OS02G0714100,OS02G0219800,OS03G0245700	18	OS11G0103400,OS05G0278500,OS06G0155500,OS01G0908200,OS12G0577600,OS06G0670000,OS04G0500700,OS08G0174100,OS02G0167100,OS08G0174000,OS05G0574600,OS02G0205500,OS01G0893400,OS09G0434500,OS08G0110000,OS03G0799900,OS08G0174300,OS02G0793900
GO:0033692	cellular polysaccharide biosynthetic process	biological_process	0.083983	0.97781	39	2107	382	27443	28	OS04G0630100,OS06G0334400,OS02G0807000,OS06G0636600,OS03G0342900,OS10G0341700,OS09G0555500,OS02G0625300,OS06G0336500,OS09G0418000,OS06G0652300,OS08G0540400,OS06G0713800,OS05G0455500,OS07G0678300,OS12G0113500,OS07G0674100,OS06G0683100,OS04G0630400,OS01G0778100,OS09G0418375,OS09G0418500,OS03G0128700,OS04G0429600,OS03G0808100,OS04G0517500,OS12G0255850,OS05G0561500	11	OS04G0630900,OS06G0551800,OS04G0560600,OS02G0678400,OS01G0201200,OS03G0339900,OS05G0130600,OS10G0539600,OS03G0758000,OS12G0603700,OS11G0216300
GO:0034470	ncRNA processing	biological_process	0.084739	0.97781	42	2107	418	27443	24	OS02G0258800,OS10G0118200,OS07G0437000,OS01G0581300,OS04G0628100,OS01G0192000,OS10G0474100,OS05G0555600,OS09G0332700,OS04G0223500,OS11G0222900,OS04G0611200,OS06G0528700,OS01G0799500,OS08G0143400,OS01G0548600,OS01G0274100,OS01G0265000,OS04G0507800,OS12G0411700,OS01G0535900,OS05G0408900,OS01G0368000,OS02G0208400	18	OS01G0362100,OS07G0464600,OS07G0474600,OS02G0539600,OS11G0153700,OS10G0100700,OS06G0731200,OS03G0116300,OS03G0781400,OS07G0179300,OS07G0100200,OS09G0498500,OS02G0122900,OS05G0105000,OS03G0307400,OS02G0190600,OS06G0646000,OS12G0179800
GO:0045226	extracellular polysaccharide biosynthetic process	biological_process	0.084961	0.97781	8	2107	56	27443	6	OS07G0674100,OS01G0778100,OS06G0652300,OS04G0630400,OS04G0630100,OS06G0683100	2	OS02G0678400,OS04G0630900
GO:0046379	extracellular polysaccharide metabolic process	biological_process	0.084961	0.97781	8	2107	56	27443	6	OS07G0674100,OS01G0778100,OS06G0683100,OS04G0630100,OS06G0652300,OS04G0630400	2	OS04G0630900,OS02G0678400
GO:0004415	hyalurononglucosaminidase activity	molecular_function	0.085063	0.97781	1	2107	1	27443	1	OS01G0778100	0
GO:0015929	hexosaminidase activity	molecular_function	0.085063	0.97781	1	2107	1	27443	1	OS01G0778100	0
GO:0042908	xenobiotic transport	biological_process	0.085168	0.97781	1	2107	1	27443	1	OS08G0101500	0
GO:0042910	xenobiotic transporter activity	molecular_function	0.085168	0.97781	1	2107	1	27443	1	OS08G0101500	0
GO:0042919	benzoate transport	biological_process	0.085168	0.97781	1	2107	1	27443	1	OS08G0101500	0
GO:0042925	benzoate transporter activity	molecular_function	0.085168	0.97781	1	2107	1	27443	1	OS08G0101500	0
GO:0043752	adenosylcobinamide kinase activity	molecular_function	0.085317	0.97781	2	2107	6	27443	0		2	OS03G0111100,OS07G0466200
GO:0001726	ruffle	cellular_component	0.0855	0.97781	1	2107	1	27443	1	OS07G0635700	0
GO:0005912	adherens junction	cellular_component	0.0855	0.97781	1	2107	1	27443	1	OS07G0635700	0
GO:0005924	cell-substrate adherens junction	cellular_component	0.0855	0.97781	1	2107	1	27443	1	OS07G0635700	0
GO:0005925	focal adhesion	cellular_component	0.0855	0.97781	1	2107	1	27443	1	OS07G0635700	0
GO:0030055	cell-substrate junction	cellular_component	0.0855	0.97781	1	2107	1	27443	1	OS07G0635700	0
GO:0031252	cell leading edge	cellular_component	0.0855	0.97781	1	2107	1	27443	1	OS07G0635700	0
GO:0070161	anchoring junction	cellular_component	0.0855	0.97781	1	2107	1	27443	1	OS07G0635700	0
GO:0001933	negative regulation of protein phosphorylation	biological_process	0.085542	0.97781	1	2107	1	27443	1	OS03G0245700	0
GO:0004862	cAMP-dependent protein kinase inhibitor activity	molecular_function	0.085542	0.97781	1	2107	1	27443	1	OS03G0245700	0
GO:0006469	negative regulation of protein kinase activity	biological_process	0.085542	0.97781	1	2107	1	27443	1	OS03G0245700	0
GO:0006742	NADP catabolic process	biological_process	0.085542	0.97781	1	2107	1	27443	1	OS03G0669300	0
GO:0008965	phosphoenolpyruvate-protein phosphotransferase activity	molecular_function	0.085542	0.97781	1	2107	1	27443	0		1	OS02G0155900
GO:0008984	protein-glutamate methylesterase activity	molecular_function	0.085542	0.97781	1	2107	1	27443	1	OS05G0408900	0
GO:0009109	coenzyme catabolic process	biological_process	0.085542	0.97781	1	2107	1	27443	1	OS03G0669300	0
GO:0016163	nitrogenase activity	molecular_function	0.085542	0.97781	1	2107	1	27443	0		1	OS03G0800400
GO:0016732	oxidoreductase activity, acting on iron-sulfur proteins as donors, dinitrogen as acceptor	molecular_function	0.085542	0.97781	1	2107	1	27443	0		1	OS03G0800400
GO:0019364	pyridine nucleotide catabolic process	biological_process	0.085542	0.97781	1	2107	1	27443	1	OS03G0669300	0
GO:0031400	negative regulation of protein modification process	biological_process	0.085542	0.97781	1	2107	1	27443	1	OS03G0245700	0
GO:0033673	negative regulation of kinase activity	biological_process	0.085542	0.97781	1	2107	1	27443	1	OS03G0245700	0
GO:0042326	negative regulation of phosphorylation	biological_process	0.085542	0.97781	1	2107	1	27443	1	OS03G0245700	0
GO:0051348	negative regulation of transferase activity	biological_process	0.085542	0.97781	1	2107	1	27443	1	OS03G0245700	0
GO:0051723	protein methylesterase activity	molecular_function	0.085542	0.97781	1	2107	1	27443	1	OS05G0408900	0
GO:0072526	pyridine-containing compound catabolic process	biological_process	0.085542	0.97781	1	2107	1	27443	1	OS03G0669300	0
GO:0052736	beta-glucanase activity	molecular_function	0.085542	0.97781	1	2107	1	27443	1	OS09G0379900	0
GO:0052861	glucan endo-1,3-beta-glucanase activity, C-3 substituted reducing group	molecular_function	0.085542	0.97781	1	2107	1	27443	1	OS09G0379900	0
GO:0052862	glucan endo-1,4-beta-glucanase activity, C-3 substituted reducing group	molecular_function	0.085542	0.97781	1	2107	1	27443	1	OS09G0379900	0
GO:0044711	single-organism biosynthetic process	biological_process	0.085706	0.97781	65	2107	681	27443	32	OS06G0528700,OS08G0155550,OS03G0792800,OS07G0661600,OS08G0485400,OS03G0108500,OS02G0582200,OS03G0125100,OS10G0438300,OS04G0290800,OS10G0533500,OS11G0671100,OS03G0245700,OS06G0236300,OS01G0274100,OS02G0731900,OS10G0471100,OS04G0623500,OS05G0555600,OS02G0813600,OS01G0528300,OS07G0675000,OS04G0119400,OS11G0671000,OS01G0368000,OS02G0244100,OS06G0262800,OS01G0303800,OS03G0804200,OS07G0602900,OS02G0513…	33	OS01G0134500,OS03G0703300,OS04G0578400,OS12G0244100,OS07G0464600,OS04G0502800,OS02G0130100,OS05G0555300,OS07G0134000,OS07G0466200,OS03G0111100,OS10G0550900,OS01G0588900,OS09G0484800,OS02G0150600,OS07G0689600,OS11G0707600,OS01G0961200,OS02G0644700,OS03G0245100,OS02G0138100,OS08G0187900,OS10G0100700,OS01G0126401,OS05G0574600,OS06G0591200,OS12G0623900,OS03G0799900,OS03G0679700,OS09G0327300,OS03G0115…
GO:0004135	amylo-alpha-1,6-glucosidase activity	molecular_function	0.086023	0.97781	2	2107	6	27443	2	OS04G0432400,OS02G0259900	0
GO:0005980	glycogen catabolic process	biological_process	0.086023	0.97781	2	2107	6	27443	2	OS04G0432400,OS02G0259900	0
GO:0015179	L-amino acid transmembrane transporter activity	molecular_function	0.086346	0.97781	2	2107	6	27443	1	OS01G0721400	1	OS04G0453200
GO:0050794	regulation of cellular process	biological_process	0.086538	0.97781	393	2107	4695	27443	218	OS01G0859300,OS12G0113500,OS08G0240200,OS01G0867300,OS04G0628100,OS10G0492800,OS11G0208850,OS05G0555600,OS07G0683600,OS05G0171200,OS05G0245300,OS06G0229066,OS05G0497200,OS01G0761100,OS11G0199200,OS05G0316800,OS01G0200350,OS03G0124500,OS10G0477600,OS12G0230600,OS02G0194700,OS07G0437000,OS07G0159900,OS05G0178600,OS06G0338200,OS02G0244600,OS04G0691800,OS07G0625800,OS05G0119200,OS05G0575101,OS01G0869…	175	OS03G0339900,OS06G0251100,OS09G0250700,OS03G0322700,OS08G0482700,OS04G0404800,OS04G0391900,OS02G0326000,OS02G0731200,OS01G0823700,OS06G0103800,OS02G0122900,OS03G0799900,OS08G0508800,OS12G0603700,OS07G0519600,OS02G0120500,OS06G0146250,OS04G0502800,OS01G0362100,OS02G0557800,OS10G0479500,OS01G0908200,OS03G0290300,OS06G0196300,OS07G0558300,OS06G0179700,OS07G0677900,OS10G0116400,OS09G0434500,OS07G0503…
GO:0033743	peptide-methionine (R)-S-oxide reductase activity	molecular_function	0.086831	0.97781	2	2107	7	27443	1	OS05G0126800	1	OS06G0472000
GO:0008283	cell proliferation	biological_process	0.086897	0.97781	3	2107	15	27443	2	OS11G0149400,OS03G0701100	1	OS01G0885900
GO:0019205	nucleobase-containing compound kinase activity	molecular_function	0.08722	0.97781	6	2107	41	27443	3	OS10G0413101,OS01G0720600,OS09G0425400	3	OS01G0692700,OS07G0524900,OS04G0671100
GO:0032259	methylation	biological_process	0.087247	0.97781	17	2107	146	27443	10	OS06G0654900,OS08G0400200,OS06G0656300,OS12G0230600,OS08G0491200,OS03G0374600,OS01G0548600,OS01G0927000,OS04G0201800,OS09G0332700	7	OS03G0800400,OS05G0511700,OS07G0179300,OS06G0646000,OS02G0173700,OS03G0775000,OS03G0708400
GO:0008653	lipopolysaccharide metabolic process	biological_process	0.087531	0.97781	24	2107	219	27443	16	OS08G0540400,OS03G0128700,OS09G0418000,OS09G0418500,OS12G0113500,OS05G0561500,OS07G0678300,OS04G0517500,OS05G0455500,OS02G0807000,OS06G0636600,OS06G0334400,OS09G0418375,OS02G0625300,OS09G0555500,OS03G0342900	8	OS04G0560600,OS06G0551800,OS03G0339900,OS01G0201200,OS12G0603700,OS03G0758000,OS10G0539600,OS11G0216300
GO:0009103	lipopolysaccharide biosynthetic process	biological_process	0.087531	0.97781	24	2107	219	27443	16	OS06G0636600,OS02G0807000,OS06G0334400,OS03G0342900,OS09G0418375,OS02G0625300,OS09G0555500,OS09G0418000,OS09G0418500,OS08G0540400,OS03G0128700,OS07G0678300,OS04G0517500,OS05G0455500,OS05G0561500,OS12G0113500	8	OS10G0539600,OS12G0603700,OS03G0758000,OS11G0216300,OS04G0560600,OS06G0551800,OS01G0201200,OS03G0339900
GO:0016706	oxidoreductase activity, acting on paired donors, with incorporation or reduction of molecular oxygen, 2-oxoglutarate as one donor, and incorporation of one atom each of oxygen into both donors	molecular_function	0.08973	0.99731	19	2107	175	27443	11	OS08G0417000,OS08G0560000,OS08G0390200,OS03G0690500,OS02G0771600,OS07G0103500,OS05G0149300,OS10G0208500,OS02G0630300,OS02G0592000,OS04G0581100	8	OS08G0553750,OS03G0289133,OS06G0638200,OS12G0512400,OS03G0618300,OS04G0581000,OS08G0553800,OS03G0289100
GO:0000003	reproduction	biological_process	0.089989	0.99731	63	2107	661	27443	28	OS08G0468400,OS07G0246200,OS12G0183100,OS01G0889900,OS04G0107900,OS11G0481500,OS02G0649900,OS11G0116200,OS01G0511100,OS05G0461600,OS11G0707100,OS11G0582000,OS07G0435300,OS04G0546800,OS12G0119800,OS07G0475900,OS03G0230300,OS02G0290500,OS06G0710300,OS07G0577600,OS06G0140800,OS02G0194700,OS02G0262800,OS06G0713800,OS06G0686400,OS11G0208850,OS01G0869900,OS10G0470100	35	OS03G0795100,OS04G0303100,OS05G0295200,OS10G0116400,OS02G0503100,OS09G0258000,OS04G0302300,OS06G0704200,OS06G0601500,OS06G0267900,OS02G0322500,OS12G0609500,OS03G0218400,OS04G0632100,OS03G0191100,OS03G0656900,OS09G0520500,OS08G0190250,OS01G0784700,OS10G0580001,OS08G0335200,OS06G0591400,OS01G0603300,OS06G0670000,OS06G0551800,OS07G0553600,OS04G0151700,OS11G0641300,OS03G0828800,OS02G0527900,OS01G0642…
GO:0006997	nucleus organization	biological_process	0.090825	0.99731	2	2107	7	27443	1	OS01G0869900	1	OS07G0437500
GO:0031304	intrinsic to mitochondrial inner membrane	cellular_component	0.091078	0.99731	3	2107	13	27443	2	OS02G0293400,OS02G0293350	1	OS06G0251100
GO:0031305	integral to mitochondrial inner membrane	cellular_component	0.091078	0.99731	3	2107	13	27443	2	OS02G0293350,OS02G0293400	1	OS06G0251100
GO:0032592	integral to mitochondrial membrane	cellular_component	0.091078	0.99731	3	2107	13	27443	2	OS02G0293400,OS02G0293350	1	OS06G0251100
GO:0060627	regulation of vesicle-mediated transport	biological_process	0.091694	0.99731	5	2107	29	27443	1	OS02G0259850	4	OS12G0601800,OS03G0685000,OS04G0498900,OS10G0479500
GO:0044445	cytosolic part	cellular_component	0.091737	0.99731	8	2107	61	27443	3	OS05G0194900,OS06G0326400,OS01G0191700	5	OS12G0617400,OS11G0229600,OS06G0136600,OS11G0477400,OS07G0162200
GO:0006188	IMP biosynthetic process	biological_process	0.09179	0.99731	3	2107	14	27443	0		3	OS02G0117100,OS03G0143600,OS03G0192550
GO:0046040	IMP metabolic process	biological_process	0.09179	0.99731	3	2107	14	27443	0		3	OS03G0143600,OS03G0192550,OS02G0117100
GO:0016070	RNA metabolic process	biological_process	0.091861	0.99731	361	2107	4456	27443	199	OS04G0489600,OS08G0408500,OS01G0135700,OS06G0236300,OS08G0490100,OS12G0119800,OS04G0546800,OS03G0745000,OS01G0816100,OS01G0284900,OS12G0555500,OS12G0482500,OS03G0183300,OS06G0553100,OS05G0369500,OS09G0528200,OS05G0569300,OS03G0847600,OS05G0373900,OS01G0159000,OS02G0649300,OS10G0502000,OS05G0408900,OS04G0648900,OS01G0111100,OS04G0591100,OS03G0188900,OS12G0411700,OS01G0231000,OS03G0808100,OS06G0275…	162	OS03G0413100,OS08G0553800,OS03G0121700,OS02G0618200,OS01G0214200,OS06G0625400,OS06G0601500,OS12G0577600,OS12G0244100,OS07G0490300,OS07G0464600,OS01G0743400,OS04G0151700,OS11G0157600,OS02G0326200,OS07G0287100,OS06G0281400,OS01G0885900,OS02G0561900,OS03G0116300,OS05G0349700,OS01G0944000,OS11G0153700,OS02G0539600,OS03G0800400,OS05G0349000,OS01G0893400,OS07G0179300,OS05G0468900,OS06G0646000,OS01G0808…
GO:0050853	B cell receptor signaling pathway	biological_process	0.093098	1	2	2107	7	27443	0		2	OS04G0401700,OS07G0121800
GO:0052652	cyclic purine nucleotide metabolic process	biological_process	0.09422	1	3	2107	15	27443	1	OS06G0593100	2	OS01G0558100,OS06G0590301
GO:0044421	extracellular region part	cellular_component	0.094781	1	68	2107	738	27443	34	OS03G0271400,OS07G0586700,OS04G0109500,OS10G0492800,OS08G0540400,OS02G0290500,OS01G0927000,OS04G0119400,OS01G0721000,OS03G0197800,OS05G0380900,OS09G0517100,OS04G0429600,OS05G0119200,OS08G0193600,OS01G0844500,OS03G0386500,OS02G0244600,OS07G0577600,OS05G0369500,OS11G0569800,OS02G0582200,OS05G0461600,OS01G0686700,OS08G0101800,OS09G0364800,OS06G0236300,OS01G0135700,OS03G0701100,OS12G0183100,OS05G0195…	34	OS04G0391900,OS02G0529900,OS02G0221900,OS01G0168100,OS08G0246950,OS06G0591400,OS04G0418500,OS09G0442400,OS02G0120500,OS12G0609500,OS01G0949500,OS08G0524200,OS05G0295200,OS02G0641300,OS02G0539600,OS01G0975300,OS10G0388100,OS10G0503200,OS01G0922000,OS02G0326200,OS08G0174800,OS01G0603300,OS01G0908200,OS08G0190250,OS10G0550900,OS06G0704200,OS05G0417600,OS07G0689400,OS01G0214200,OS03G0629900,OS05G0312…
GO:0008158	hedgehog receptor activity	molecular_function	0.095646	1	2	2107	7	27443	0		2	OS12G0121600,OS04G0563801
GO:0019748	secondary metabolic process	biological_process	0.095812	1	12	2107	97	27443	8	OS05G0555600,OS03G0139200,OS02G0513100,OS11G0671000,OS10G0438300,OS03G0255500,OS08G0155550,OS11G0671100	4	OS04G0502800,OS09G0484800,OS01G0588900,OS12G0244100
GO:0051179	localization	biological_process	0.096063	1	368	2107	4436	27443	181	OS05G0594200,OS05G0131500,OS02G0136150,OS01G0110400,OS03G0305100,OS03G0271400,OS04G0605500,OS05G0595100,OS06G0294000,OS03G0723600,OS10G0401000,OS04G0559700,OS04G0233400,OS11G0199200,OS02G0824600,OS01G0761100,OS07G0102100,OS07G0588600,OS04G0107700,OS11G0707100,OS03G0215000,OS06G0270200,OS08G0155550,OS09G0467400,OS05G0551000,OS02G0720900,OS05G0362100,OS04G0611200,OS01G0975900,OS04G0557800,OS08G0300…	187	OS06G0671000,OS03G0319400,OS12G0102500,OS07G0603800,OS06G0125600,OS07G0557100,OS08G0510300,OS09G0431100,OS01G0857500,OS09G0556400,OS03G0800000,OS11G0129000,OS12G0263600,OS11G0129200,OS06G0699600,OS03G0781000,OS10G0479500,OS09G0448200,OS03G0197200,OS01G0362100,OS04G0502800,OS12G0292900,OS02G0593500,OS01G0557500,OS09G0513200,OS06G0731200,OS11G0197400,OS04G0652400,OS08G0411200,OS05G0312201,OS01G0919…
GO:0000152	nuclear ubiquitin ligase complex	cellular_component	0.097413	1	29	2107	301	27443	19	OS07G0159600,OS09G0478733,OS04G0101800,OS08G0550400,OS11G0116200,OS01G0266100,OS02G0682300,OS06G0695600,OS07G0686300,OS01G0736551,OS07G0618000,OS10G0544600,OS02G0249300,OS03G0391100,OS02G0106600,OS06G0180666,OS02G0759400,OS03G0678400,OS01G0755700	10	OS05G0468900,OS01G0823700,OS01G0975300,OS02G0561900,OS02G0806700,OS04G0450400,OS01G0692700,OS12G0620100,OS05G0439000,OS04G0419550
GO:0005680	anaphase-promoting complex	cellular_component	0.097413	1	29	2107	301	27443	19	OS09G0478733,OS07G0159600,OS11G0116200,OS08G0550400,OS04G0101800,OS01G0736551,OS07G0686300,OS06G0695600,OS02G0682300,OS01G0266100,OS02G0249300,OS10G0544600,OS07G0618000,OS02G0106600,OS03G0391100,OS06G0180666,OS01G0755700,OS03G0678400,OS02G0759400	10	OS01G0975300,OS05G0468900,OS01G0823700,OS02G0806700,OS02G0561900,OS04G0450400,OS01G0692700,OS12G0620100,OS05G0439000,OS04G0419550
GO:0016742	hydroxymethyl-, formyl- and related transferase activity	molecular_function	0.097812	1	4	2107	22	27443	1	OS09G0278300	3	OS06G0670000,OS11G0455800,OS01G0687500
GO:0044710	single-organism metabolic process	biological_process	0.099223	1	482	2107	5768	27443	251	OS01G0649200,OS06G0593100,OS04G0600300,OS10G0533500,OS03G0848400,OS03G0245700,OS01G0727700,OS07G0635700,OS07G0160300,OS05G0526900,OS01G0274100,OS01G0720600,OS01G0770200,OS05G0362100,OS11G0222900,OS11G0655800,OS08G0300300,OS02G0625300,OS08G0155550,OS01G0607100,OS03G0429800,OS06G0338200,OS01G0801600,OS03G0154000,OS02G0244600,OS07G0437000,OS08G0140500,OS01G0349800,OS06G0486800,OS07G0162600,OS02G0194…	231	OS03G0230500,OS10G0550900,OS02G0834700,OS01G0882500,OS11G0599200,OS03G0371300,OS08G0152400,OS04G0688600,OS08G0174300,OS07G0503900,OS07G0204900,OS11G0242500,OS02G0644700,OS05G0582300,OS07G0437500,OS08G0110000,OS09G0434500,OS01G0558100,OS09G0460500,OS08G0507100,OS06G0731200,OS06G0196300,OS10G0566800,OS07G0524900,OS09G0533100,OS02G0734600,OS08G0482100,OS01G0201200,OS01G0362100,OS04G0502800,OS10G0539…
GO:0044262	cellular carbohydrate metabolic process	biological_process	0.099562	1	53	2107	547	27443	40	OS12G0113500,OS07G0674100,OS06G0713800,OS05G0455500,OS03G0386500,OS07G0678300,OS02G0259900,OS08G0540400,OS07G0130100,OS09G0418000,OS06G0652300,OS09G0555500,OS02G0625300,OS06G0336500,OS03G0342900,OS10G0341700,OS04G0394100,OS04G0630100,OS06G0334400,OS06G0636600,OS02G0807000,OS08G0445700,OS05G0561500,OS06G0697000,OS10G0553300,OS04G0432400,OS09G0397300,OS03G0854600,OS03G0808100,OS02G0790500,OS04G0517…	13	OS03G0339900,OS01G0201200,OS03G0138000,OS02G0678400,OS06G0551800,OS11G0455800,OS04G0560600,OS04G0630900,OS11G0216300,OS03G0758000,OS12G0603700,OS05G0130600,OS10G0539600
GO:0019049	evasion or tolerance of host defenses by virus	biological_process	0.10051	1	5	2107	30	27443	2	OS01G0927000,OS12G0183100	3	OS02G0678200,OS05G0312201,OS03G0644600
GO:0005643	nuclear pore	cellular_component	0.10094	1	9	2107	68	27443	3	OS01G0698000,OS02G0582200,OS03G0848400	6	OS12G0165900,OS04G0151700,OS01G0168100,OS11G0477400,OS02G0793900,OS06G0601500
GO:0046930	pore complex	cellular_component	0.10094	1	9	2107	68	27443	3	OS01G0698000,OS03G0848400,OS02G0582200	6	OS04G0151700,OS12G0165900,OS01G0168100,OS02G0793900,OS11G0477400,OS06G0601500
GO:0046365	monosaccharide catabolic process	biological_process	0.10107	1	15	2107	129	27443	7	OS08G0120600,OS01G0905800,OS06G0528700,OS06G0326400,OS01G0191700,OS06G0668200,OS05G0194900	8	OS02G0657700,OS06G0136600,OS09G0465600,OS01G0574600,OS12G0617400,OS10G0571200,OS10G0430200,OS07G0176900
GO:0019013	viral nucleocapsid	cellular_component	0.10119	1	14	2107	121	27443	8	OS03G0323600,OS05G0119200,OS01G0665200,OS01G0283700,OS06G0686400,OS05G0546800,OS11G0248466,OS05G0136200	6	OS11G0641300,OS03G0795100,OS01G0673800,OS01G0958100,OS10G0539600,OS10G0567000
GO:0044087	regulation of cellular component biogenesis	biological_process	0.10135	1	4	2107	22	27443	1	OS07G0683600	3	OS07G0490300,OS04G0185100,OS01G0362100
GO:0008175	tRNA methyltransferase activity	molecular_function	0.10144	1	7	2107	50	27443	2	OS01G0535900,OS05G0408900	5	OS06G0646000,OS07G0677900,OS07G0474600,OS05G0105000,OS10G0573100
GO:0006461	protein complex assembly	biological_process	0.10206	1	30	2107	295	27443	13	OS01G0889900,OS02G0170500,OS01G0607100,OS08G0155550,OS08G0112700,OS03G0280700,OS01G0242800,OS12G0120400,OS02G0582200,OS07G0683600,OS03G0251350,OS01G0805900,OS03G0219300	17	OS02G0121500,OS02G0216300,OS11G0242500,OS01G0970700,OS01G0175700,OS01G0168100,OS11G0477400,OS01G0639200,OS09G0256700,OS10G0213700,OS02G0158500,OS09G0457100,OS04G0450400,OS09G0442400,OS03G0336000,OS02G0554800,OS04G0185100
GO:0070271	protein complex biogenesis	biological_process	0.10206	1	30	2107	295	27443	13	OS03G0280700,OS08G0112700,OS02G0170500,OS01G0607100,OS01G0889900,OS08G0155550,OS01G0242800,OS12G0120400,OS07G0683600,OS03G0251350,OS02G0582200,OS03G0219300,OS01G0805900	17	OS02G0121500,OS11G0242500,OS02G0216300,OS01G0175700,OS01G0168100,OS01G0970700,OS09G0256700,OS02G0158500,OS10G0213700,OS01G0639200,OS11G0477400,OS09G0442400,OS03G0336000,OS04G0185100,OS02G0554800,OS04G0450400,OS09G0457100
GO:0006013	mannose metabolic process	biological_process	0.10252	1	2	2107	7	27443	2	OS10G0140200,OS11G0525600	0
GO:0003993	acid phosphatase activity	molecular_function	0.10265	1	4	2107	24	27443	3	OS05G0191500,OS01G0191200,OS03G0818100	1	OS01G0328600
GO:0015893	drug transport	biological_process	0.1033	1	11	2107	87	27443	3	OS03G0626700,OS06G0558300,OS03G0858800	8	OS08G0562800,OS03G0571700,OS10G0344500,OS08G0480000,OS11G0129000,OS06G0494400,OS03G0229500,OS11G0129200
GO:0090484	drug transporter activity	molecular_function	0.1033	1	11	2107	87	27443	3	OS03G0858800,OS06G0558300,OS03G0626700	8	OS11G0129200,OS03G0229500,OS10G0344500,OS08G0480000,OS11G0129000,OS06G0494400,OS08G0562800,OS03G0571700
GO:0042822	pyridoxal phosphate metabolic process	biological_process	0.10343	1	2	2107	9	27443	0		2	OS07G0100200,OS10G0100700
GO:0042823	pyridoxal phosphate biosynthetic process	biological_process	0.10343	1	2	2107	9	27443	0		2	OS07G0100200,OS10G0100700
GO:0006544	glycine metabolic process	biological_process	0.10362	1	4	2107	23	27443	2	OS06G0134800,OS09G0278300	2	OS06G0670000,OS11G0455800
GO:0008514	organic anion transmembrane transporter activity	molecular_function	0.10463	1	10	2107	77	27443	2	OS06G0270200,OS01G0721400	8	OS08G0411200,OS04G0453200,OS10G0430200,OS07G0490300,OS01G0209800,OS10G0437100,OS06G0539400,OS03G0641250
GO:0009312	oligosaccharide biosynthetic process	biological_process	0.1047	1	11	2107	92	27443	7	OS07G0130100,OS05G0501300,OS02G0790500,OS03G0386500,OS09G0397300,OS10G0553300,OS08G0445700	4	OS03G0137600,OS02G0793900,OS03G0138000,OS11G0216300
GO:1901606	alpha-amino acid catabolic process	biological_process	0.10532	1	7	2107	50	27443	4	OS06G0103300,OS08G0466050,OS06G0134800,OS03G0701200	3	OS10G0550900,OS09G0434500,OS01G0895600
GO:0003857	3-hydroxyacyl-CoA dehydrogenase activity	molecular_function	0.10565	1	10	2107	79	27443	7	OS05G0362100,OS06G0528700,OS04G0405300,OS01G0265000,OS10G0474100,OS01G0368000,OS05G0595100	3	OS02G0190600,OS09G0498500,OS10G0430200
GO:0043623	cellular protein complex assembly	biological_process	0.10569	1	24	2107	231	27443	9	OS03G0280700,OS02G0170500,OS01G0889900,OS08G0112700,OS03G0219300,OS01G0805900,OS03G0251350,OS07G0683600,OS02G0582200	15	OS01G0168100,OS01G0175700,OS01G0970700,OS02G0216300,OS11G0242500,OS02G0121500,OS04G0185100,OS09G0442400,OS03G0336000,OS09G0457100,OS04G0450400,OS02G0158500,OS10G0213700,OS09G0256700,OS11G0477400
GO:0032880	regulation of protein localization	biological_process	0.1057	1	6	2107	41	27443	2	OS02G0259850,OS03G0724500	4	OS03G0685000,OS12G0601800,OS10G0479500,OS04G0498900
GO:0051223	regulation of protein transport	biological_process	0.1057	1	6	2107	41	27443	2	OS03G0724500,OS02G0259850	4	OS10G0479500,OS04G0498900,OS03G0685000,OS12G0601800
GO:0070201	regulation of establishment of protein localization	biological_process	0.1057	1	6	2107	41	27443	2	OS03G0724500,OS02G0259850	4	OS04G0498900,OS10G0479500,OS12G0601800,OS03G0685000
GO:0003690	double-stranded DNA binding	molecular_function	0.10577	1	6	2107	41	27443	1	OS03G0409100	5	OS03G0586400,OS01G0838100,OS08G0553800,OS06G0593800,OS08G0553750
GO:0015079	potassium ion transmembrane transporter activity	molecular_function	0.10586	1	26	2107	255	27443	14	OS07G0174400,OS07G0102100,OS03G0575200,OS06G0625900,OS02G0730300,OS08G0315200,OS06G0270200,OS06G0626050,OS01G0738900,OS12G0556900,OS02G0160500,OS06G0686400,OS02G0518600,OS01G0310600	12	OS04G0401700,OS01G0965900,OS03G0629900,OS08G0163500,OS07G0553600,OS04G0478600,OS02G0198300,OS06G0671000,OS09G0448200,OS05G0256100,OS08G0510300,OS04G0578400
GO:0005310	dicarboxylic acid transmembrane transporter activity	molecular_function	0.1073	1	2	2107	7	27443	1	OS01G0721400	1	OS08G0411200
GO:0016052	carbohydrate catabolic process	biological_process	0.10757	1	19	2107	173	27443	11	OS06G0528700,OS01G0905800,OS03G0351300,OS06G0668200,OS06G0326400,OS01G0191700,OS08G0120600,OS02G0259900,OS10G0465700,OS04G0432400,OS05G0194900	8	OS09G0465600,OS02G0657700,OS10G0571200,OS07G0176900,OS10G0430200,OS01G0574600,OS06G0136600,OS12G0617400
GO:0071941	nitrogen cycle metabolic process	biological_process	0.10764	1	7	2107	51	27443	4	OS01G0242800,OS01G0607100,OS08G0155550,OS03G0161500	3	OS03G0800400,OS05G0481000,OS02G0554800
GO:0016701	oxidoreductase activity, acting on single donors with incorporation of molecular oxygen	molecular_function	0.10875	1	14	2107	125	27443	4	OS06G0103300,OS02G0194700,OS04G0623500,OS08G0485400	10	OS04G0662700,OS08G0553800,OS08G0553750,OS01G0895600,OS08G0509100,OS10G0100700,OS12G0512400,OS10G0419400,OS07G0100200,OS08G0508800
GO:0030699	glycine reductase activity	molecular_function	0.10935	1	1	2107	2	27443	0		1	OS02G0699400
GO:0030700	glycine reductase complex	cellular_component	0.10935	1	1	2107	2	27443	0		1	OS02G0699400
GO:0031406	carboxylic acid binding	molecular_function	0.11027	1	9	2107	72	27443	3	OS04G0391500,OS03G0247900,OS01G0528300	6	OS08G0242700,OS03G0289100,OS03G0289133,OS02G0555600,OS03G0413100,OS03G0102100
GO:0072528	pyrimidine-containing compound biosynthetic process	biological_process	0.11072	1	12	2107	99	27443	5	OS10G0413101,OS01G0720600,OS05G0573300,OS04G0623500,OS04G0119400	7	OS10G0100700,OS07G0464600,OS07G0100200,OS01G0279400,OS07G0524900,OS04G0581000,OS03G0679700
GO:0006537	glutamate biosynthetic process	biological_process	0.11093	1	3	2107	14	27443	2	OS04G0623500,OS08G0485400	1	OS10G0550900
GO:0043650	dicarboxylic acid biosynthetic process	biological_process	0.11093	1	3	2107	14	27443	2	OS04G0623500,OS08G0485400	1	OS10G0550900
GO:0008083	growth factor activity	molecular_function	0.11123	1	10	2107	83	27443	6	OS09G0467400,OS01G0583100,OS11G0149400,OS07G0680000,OS04G0107900,OS11G0525600	4	OS09G0555450,OS11G0229600,OS01G0885900,OS03G0656900
GO:0004016	adenylate cyclase activity	molecular_function	0.1121	1	3	2107	15	27443	1	OS06G0593100	2	OS01G0558100,OS06G0590301
GO:0016746	transferase activity, transferring acyl groups	molecular_function	0.1123	1	56	2107	591	27443	35	OS02G0219800,OS03G0245700,OS02G0252400,OS06G0262800,OS02G0714100,OS01G0350000,OS02G0817700,OS06G0710700,OS01G0770100,OS07G0675000,OS01G0770000,OS01G0191300,OS03G0255500,OS02G0653400,OS05G0457800,OS11G0507200,OS06G0145600,OS07G0414000,OS04G0625200,OS05G0501300,OS09G0544000,OS02G0813600,OS10G0413400,OS02G0731900,OS08G0280200,OS11G0182200,OS01G0110400,OS04G0611200,OS03G0701200,OS02G0484975,OS04G0528…	21	OS08G0174300,OS02G0793900,OS01G0329000,OS03G0799900,OS09G0434500,OS08G0110000,OS02G0205500,OS01G0893400,OS08G0174000,OS05G0574600,OS02G0167100,OS03G0611200,OS08G0174100,OS04G0500700,OS01G0908200,OS12G0577600,OS06G0670000,OS06G0155500,OS05G0278500,OS03G0109800,OS11G0103400
GO:0051262	protein tetramerization	biological_process	0.11284	1	2	2107	7	27443	1	OS12G0120400	1	OS01G0639200
GO:0030430	host cell cytoplasm	cellular_component	0.11347	1	7	2107	53	27443	4	OS04G0109500,OS12G0183100,OS01G0927000,OS05G0542500	3	OS10G0503200,OS05G0312201,OS06G0483500
GO:0016749	N-succinyltransferase activity	molecular_function	0.11354	1	2	2107	7	27443	1	OS03G0701200	1	OS09G0434500
GO:0004867	serine-type endopeptidase inhibitor activity	molecular_function	0.11383	1	11	2107	98	27443	9	OS08G0442400,OS03G0734300,OS01G0124200,OS01G0124100,OS07G0658700,OS03G0823400,OS03G0219300,OS01G0123900,OS04G0608100	2	OS06G0570100,OS11G0444000
GO:0051213	dioxygenase activity	molecular_function	0.11432	1	27	2107	273	27443	13	OS03G0690500,OS02G0771600,OS07G0103500,OS08G0390200,OS08G0560000,OS08G0417000,OS02G0592000,OS04G0581100,OS02G0194700,OS02G0630300,OS10G0208500,OS05G0149300,OS06G0103300	14	OS08G0509100,OS12G0512400,OS08G0508800,OS06G0638200,OS08G0553750,OS03G0289133,OS01G0895600,OS10G0419400,OS03G0289100,OS04G0662700,OS08G0553800,OS03G0618300,OS06G0483500,OS04G0581000
GO:0010181	FMN binding	molecular_function	0.1144	1	7	2107	52	27443	1	OS03G0168100	6	OS03G0371300,OS08G0553800,OS02G0687900,OS08G0553750,OS08G0243500,OS03G0115500
GO:0048029	monosaccharide binding	molecular_function	0.11449	1	2	2107	7	27443	0		2	OS03G0289100,OS03G0289133
GO:0006570	tyrosine metabolic process	biological_process	0.11463	1	2	2107	7	27443	1	OS06G0103300	1	OS01G0895600
GO:0004421	hydroxymethylglutaryl-CoA synthase activity	molecular_function	0.11508	1	2	2107	7	27443	2	OS06G0262800,OS02G0731900	0
GO:0005991	trehalose metabolic process	biological_process	0.11581	1	6	2107	42	27443	6	OS09G0397300,OS02G0790500,OS03G0386500,OS07G0130100,OS08G0445700,OS10G0553300	0
GO:0016778	diphosphotransferase activity	molecular_function	0.11683	1	4	2107	23	27443	1	OS02G0582200	3	OS04G0581000,OS01G0279400,OS09G0533100
GO:0006525	arginine metabolic process	biological_process	0.11726	1	3	2107	15	27443	2	OS03G0701200,OS08G0466050	1	OS09G0434500
GO:0006007	glucose catabolic process	biological_process	0.1176	1	14	2107	122	27443	7	OS06G0326400,OS01G0191700,OS06G0668200,OS05G0194900,OS06G0528700,OS08G0120600,OS01G0905800	7	OS10G0430200,OS07G0176900,OS10G0571200,OS12G0617400,OS09G0465600,OS01G0574600,OS06G0136600
GO:0019320	hexose catabolic process	biological_process	0.1176	1	14	2107	122	27443	7	OS01G0905800,OS08G0120600,OS06G0528700,OS05G0194900,OS06G0326400,OS01G0191700,OS06G0668200	7	OS06G0136600,OS01G0574600,OS09G0465600,OS07G0176900,OS10G0430200,OS12G0617400,OS10G0571200
GO:0008152	metabolic process	biological_process	0.11955	1	1276	2107	16046	27443	707	OS03G0269900,OS03G0397600,OS04G0673700,OS01G0773700,OS04G0678700,OS11G0249800,OS06G0229000,OS03G0161500,OS06G0693200,OS01G0191700,OS06G0633800,OS12G0556900,OS09G0486500,OS02G0196800,OS04G0321100,OS06G0683100,OS08G0560000,OS05G0125500,OS05G0244500,OS01G0160800,OS03G0678400,OS11G0217300,OS08G0466050,OS07G0687900,OS03G0764600,OS01G0167400,OS02G0553200,OS01G0624700,OS03G0725800,OS02G0186900,OS02G0232…	569	OS02G0205500,OS12G0290150,OS04G0683600,OS10G0501500,OS08G0509100,OS09G0471300,OS01G0784700,OS08G0480000,OS02G0322500,OS01G0895600,OS03G0231700,OS02G0504000,OS10G0100700,OS08G0187900,OS12G0182700,OS06G0638200,OS01G0869200,OS06G0207700,OS02G0555600,OS04G0412100,OS04G0565400,OS02G0697400,OS11G0707600,OS09G0375900,OS07G0689600,OS01G0753100,OS02G0628600,OS06G0614100,OS11G0537375,OS02G0507600,OS02G0498…
GO:0065007	biological regulation	biological_process	0.12034	1	431	2107	5195	27443	236	OS01G0190300,OS10G0117800,OS01G0905800,OS11G0126900,OS04G0119400,OS01G0284500,OS02G0140500,OS11G0523800,OS02G0571800,OS05G0380900,OS06G0602400,OS04G0435500,OS09G0517100,OS04G0429600,OS03G0198600,OS07G0119300,OS02G0813166,OS04G0629500,OS02G0764700,OS02G0518600,OS02G0810900,OS10G0133100,OS01G0667900,OS06G0712700,OS08G0540400,OS03G0769800,OS02G0262800,OS07G0586700,OS07G0694000,OS07G0581000,OS08G0425…	195	OS03G0656900,OS07G0583300,OS04G0668800,OS07G0597000,OS09G0442400,OS02G0579000,OS06G0693100,OS03G0127900,OS01G0689900,OS10G0556200,OS12G0620100,OS02G0641300,OS02G0530100,OS11G0155600,OS09G0258000,OS09G0240200,OS11G0477400,OS06G0728000,OS01G0194600,OS03G0644600,OS11G0267300,OS07G0642100,OS06G0551800,OS07G0168000,OS06G0225300,OS03G0126700,OS01G0289600,OS03G0571700,OS12G0271700,OS05G0417600,OS01G0339…
GO:0050789	regulation of biological process	biological_process	0.1208	1	405	2107	4878	27443	225	OS05G0380900,OS02G0571800,OS04G0435500,OS06G0602400,OS09G0517100,OS04G0429600,OS03G0198600,OS01G0190300,OS10G0117800,OS01G0905800,OS11G0126900,OS04G0119400,OS01G0284500,OS11G0523800,OS02G0140500,OS01G0667900,OS06G0712700,OS08G0540400,OS03G0769800,OS07G0586700,OS04G0629500,OS02G0813166,OS02G0764700,OS02G0518600,OS02G0810900,OS10G0133100,OS03G0391100,OS09G0418500,OS05G0421450,OS11G0498600,OS08G0564…	180	OS01G0689900,OS10G0556200,OS12G0620100,OS02G0641300,OS02G0530100,OS09G0240200,OS11G0155600,OS03G0656900,OS07G0583300,OS07G0597000,OS09G0442400,OS02G0579000,OS03G0127900,OS06G0693100,OS06G0551800,OS07G0168000,OS06G0225300,OS11G0477400,OS06G0728000,OS01G0194600,OS11G0267300,OS03G0176700,OS12G0634700,OS05G0589200,OS04G0401700,OS12G0102600,OS03G0126700,OS01G0289600,OS12G0271700,OS03G0571700,OS01G0339…
GO:0048522	positive regulation of cellular process	biological_process	0.12225	1	25	2107	241	27443	8	OS02G0259850,OS03G0701100,OS03G0848400,OS07G0586700,OS08G0101800,OS07G0559700,OS02G0582200,OS10G0516500	17	OS07G0490300,OS03G0685000,OS12G0601800,OS07G0503900,OS06G0136600,OS08G0553800,OS10G0479500,OS04G0498900,OS10G0116400,OS01G0168100,OS04G0151700,OS01G0944000,OS11G0477400,OS04G0185100,OS04G0391900,OS09G0442400,OS07G0597000
GO:0016646	oxidoreductase activity, acting on the CH-NH group of donors, NAD or NADP as acceptor	molecular_function	0.1232	1	4	2107	24	27443	1	OS03G0168100	3	OS08G0553750,OS09G0327300,OS08G0553800
GO:0042493	response to drug	biological_process	0.12368	1	11	2107	90	27443	3	OS06G0558300,OS03G0626700,OS03G0858800	8	OS10G0344500,OS08G0480000,OS11G0129000,OS06G0494400,OS08G0562800,OS03G0571700,OS11G0129200,OS03G0229500
GO:0008661	1-deoxy-D-xylulose-5-phosphate synthase activity	molecular_function	0.1249	1	3	2107	15	27443	3	OS05G0408900,OS04G0119400,OS06G0246500	0
GO:0016744	transferase activity, transferring aldehyde or ketonic groups	molecular_function	0.1249	1	3	2107	15	27443	3	OS05G0408900,OS04G0119400,OS06G0246500	0
GO:0003688	DNA replication origin binding	molecular_function	0.12502	1	3	2107	16	27443	1	OS03G0250000	2	OS09G0130800,OS04G0391900
GO:0009055	electron carrier activity	molecular_function	0.12691	1	31	2107	339	27443	15	OS02G0259900,OS03G0280700,OS07G0159900,OS06G0553800,OS01G0667900,OS12G0476200,OS06G0224200,OS08G0117900,OS10G0482900,OS05G0457000,OS06G0681200,OS02G0799300,OS05G0589700,OS09G0469300,OS09G0572700	16	OS04G0480200,OS02G0216300,OS08G0468100,OS09G0448200,OS05G0481000,OS07G0657900,OS03G0790700,OS02G0130100,OS11G0661300,OS01G0194600,OS05G0349700,OS03G0218400,OS05G0261700,OS08G0482700,OS05G0105000,OS05G0423500
GO:0008831	dTDP-4-dehydrorhamnose reductase activity	molecular_function	0.12898	1	7	2107	52	27443	5	OS07G0674100,OS06G0652300,OS04G0630400,OS04G0630100,OS06G0683100	2	OS02G0678400,OS04G0630900
GO:0030674	protein binding, bridging	molecular_function	0.12999	1	7	2107	52	27443	5	OS10G0370500,OS12G0110300,OS02G0582200,OS05G0244500,OS04G0435500	2	OS09G0442400,OS02G0793900
GO:0060090	binding, bridging	molecular_function	0.12999	1	7	2107	52	27443	5	OS02G0582200,OS05G0244500,OS04G0435500,OS10G0370500,OS12G0110300	2	OS02G0793900,OS09G0442400
GO:0008378	galactosyltransferase activity	molecular_function	0.13046	1	7	2107	52	27443	6	OS03G0342900,OS09G0433000,OS08G0116900,OS03G0269900,OS07G0194800,OS09G0555500	1	OS03G0758000
GO:0019074	viral RNA genome packaging	biological_process	0.13108	1	3	2107	16	27443	1	OS06G0686400	2	OS03G0795100,OS11G0641300
GO:0031461	cullin-RING ubiquitin ligase complex	cellular_component	0.1311	1	30	2107	321	27443	20	OS07G0686300,OS01G0736551,OS01G0266100,OS02G0682300,OS06G0695600,OS10G0544600,OS02G0249300,OS07G0618000,OS09G0478733,OS07G0159600,OS08G0550400,OS11G0116200,OS04G0101800,OS01G0755700,OS02G0759400,OS03G0678400,OS03G0391100,OS02G0106600,OS06G0180666,OS01G0369200	10	OS04G0450400,OS01G0975300,OS05G0468900,OS01G0823700,OS02G0561900,OS02G0806700,OS05G0439000,OS04G0419550,OS01G0692700,OS12G0620100
GO:0031226	intrinsic to plasma membrane	cellular_component	0.13112	1	5	2107	33	27443	3	OS06G0698200,OS06G0716700,OS04G0605500	2	OS03G0845000,OS05G0197300
GO:0044707	single-multicellular organism process	biological_process	0.13198	1	68	2107	742	27443	35	OS05G0461600,OS05G0191500,OS01G0770100,OS02G0582200,OS06G0307900,OS12G0119800,OS05G0566800,OS04G0209200,OS04G0489600,OS02G0790500,OS06G0211200,OS02G0293350,OS04G0107900,OS05G0556600,OS08G0280200,OS04G0506900,OS06G0324400,OS03G0858200,OS09G0278000,OS05G0550000,OS02G0293400,OS05G0539600,OS05G0131900,OS12G0556900,OS01G0769000,OS11G0582000,OS03G0723600,OS01G0889900,OS06G0110200,OS11G0208850,OS01G0159…	33	OS04G0632100,OS01G0588900,OS02G0773500,OS03G0176700,OS08G0553800,OS12G0581900,OS05G0582300,OS04G0302300,OS01G0642700,OS06G0155400,OS03G0828800,OS02G0527900,OS05G0412800,OS03G0184000,OS02G0703300,OS08G0335200,OS07G0553600,OS05G0197300,OS02G0326200,OS02G0322500,OS01G0173000,OS01G0784700,OS09G0471300,OS09G0442400,OS04G0303100,OS02G0198300,OS02G0503100,OS11G0477400,OS04G0632600,OS06G0551800,OS03G0364…
GO:0016597	amino acid binding	molecular_function	0.13247	1	7	2107	55	27443	3	OS01G0528300,OS03G0247900,OS04G0391500	4	OS08G0242700,OS02G0555600,OS03G0413100,OS03G0102100
GO:0050497	transferase activity, transferring alkylthio groups	molecular_function	0.13333	1	2	2107	8	27443	0		2	OS02G0575700,OS10G0573800
GO:0050524	coenzyme-B sulfoethylthiotransferase activity	molecular_function	0.13333	1	2	2107	8	27443	0		2	OS10G0573800,OS02G0575700
GO:0046912	transferase activity, transferring acyl groups, acyl groups converted into alkyl on transfer	molecular_function	0.13335	1	3	2107	16	27443	3	OS06G0262800,OS07G0675000,OS02G0731900	0
GO:0046332	SMAD binding	molecular_function	0.13375	1	3	2107	16	27443	0		3	OS01G0618800,OS02G0618200,OS08G0411200
GO:0010340	carboxyl-O-methyltransferase activity	molecular_function	0.13433	1	4	2107	24	27443	0		4	OS07G0474600,OS03G0708400,OS02G0122900,OS07G0179300
GO:0051998	protein carboxyl O-methyltransferase activity	molecular_function	0.13433	1	4	2107	24	27443	0		4	OS07G0474600,OS07G0179300,OS02G0122900,OS03G0708400
GO:0008272	sulfate transport	biological_process	0.13475	1	5	2107	33	27443	1	OS08G0101500	4	OS04G0652400,OS06G0367100,OS06G0120200,OS08G0406400
GO:0015116	sulfate transmembrane transporter activity	molecular_function	0.13475	1	5	2107	33	27443	1	OS08G0101500	4	OS08G0406400,OS06G0120200,OS06G0367100,OS04G0652400
GO:0006558	L-phenylalanine metabolic process	biological_process	0.13517	1	3	2107	16	27443	2	OS01G0528300,OS06G0103300	1	OS01G0895600
GO:1902221	erythrose 4-phosphate/phosphoenolpyruvate family amino acid metabolic process	biological_process	0.13517	1	3	2107	16	27443	2	OS06G0103300,OS01G0528300	1	OS01G0895600
GO:0007275	multicellular organismal development	biological_process	0.13529	1	31	2107	328	27443	19	OS09G0278000,OS05G0566800,OS05G0550000,OS06G0110200,OS12G0119800,OS06G0307900,OS08G0280200,OS06G0324400,OS04G0107900,OS05G0556600,OS04G0589800,OS02G0293400,OS02G0790500,OS02G0293350,OS06G0211200,OS10G0360600,OS03G0723600,OS01G0122000,OS04G0489600	12	OS09G0471300,OS01G0588900,OS06G0155400,OS02G0322500,OS01G0173000,OS11G0477400,OS02G0503100,OS01G0168100,OS03G0364400,OS05G0197300,OS08G0553800,OS12G0581900
GO:0016853	isomerase activity	molecular_function	0.13678	1	32	2107	340	27443	13	OS05G0539800,OS10G0155500,OS10G0154700,OS02G0773200,OS06G0326400,OS06G0154200,OS01G0920100,OS01G0555200,OS01G0111100,OS01G0303800,OS04G0517500,OS04G0474900,OS03G0139200	19	OS06G0281400,OS11G0116300,OS02G0138100,OS10G0100700,OS07G0176900,OS11G0600900,OS04G0458300,OS06G0476200,OS02G0680700,OS01G0268300,OS03G0212400,OS09G0465600,OS05G0384800,OS08G0249900,OS10G0501500,OS07G0565600,OS11G0598300,OS07G0100200,OS05G0397800
GO:0009044	xylan 1,4-beta-xylosidase activity	molecular_function	0.13854	1	1	2107	2	27443	0		1	OS01G0876650
GO:0030682	evasion or tolerance of host defense response	biological_process	0.13869	1	5	2107	34	27443	2	OS12G0183100,OS01G0927000	3	OS05G0312201,OS03G0644600,OS02G0678200
GO:0051807	evasion or tolerance of defense response of other organism involved in symbiotic interaction	biological_process	0.13869	1	5	2107	34	27443	2	OS12G0183100,OS01G0927000	3	OS02G0678200,OS03G0644600,OS05G0312201
GO:0032502	developmental process	biological_process	0.13887	1	55	2107	602	27443	33	OS06G0307900,OS05G0460000,OS12G0119800,OS12G0237900,OS05G0566800,OS11G0454000,OS07G0435300,OS03G0723600,OS03G0817200,OS04G0489600,OS12G0183100,OS02G0790500,OS06G0211200,OS02G0293350,OS04G0107900,OS05G0556600,OS08G0280200,OS06G0324400,OS03G0737000,OS11G0703900,OS01G0869900,OS02G0115900,OS06G0110200,OS03G0277300,OS07G0691300,OS09G0278000,OS05G0550000,OS01G0840100,OS01G0122000,OS10G0360600,OS02G0293…	22	OS03G0218400,OS10G0437100,OS01G0588900,OS01G0173000,OS02G0322500,OS01G0194300,OS09G0471300,OS08G0553800,OS12G0581900,OS01G0689900,OS01G0209800,OS10G0116400,OS02G0503100,OS06G0539400,OS11G0477400,OS06G0155400,OS04G0514400,OS12G0244100,OS07G0693800,OS03G0364400,OS05G0197300,OS01G0168100
GO:0016854	racemase and epimerase activity	molecular_function	0.13915	1	7	2107	59	27443	2	OS01G0555200,OS01G0303800	5	OS10G0100700,OS05G0384800,OS02G0138100,OS02G0680700,OS07G0100200
GO:0006414	translational elongation	biological_process	0.13995	1	26	2107	274	27443	20	OS11G0199801,OS09G0437500,OS11G0703900,OS05G0586050,OS02G0692700,OS10G0438300,OS01G0642200,OS01G0869900,OS09G0542900,OS04G0546800,OS08G0474500,OS05G0380900,OS03G0701100,OS12G0482500,OS08G0437300,OS06G0211200,OS06G0171900,OS10G0330000,OS03G0386500,OS03G0197800	6	OS02G0138100,OS09G0256700,OS07G0597000,OS02G0579300,OS03G0322700,OS06G0184400
GO:0051187	cofactor catabolic process	biological_process	0.14043	1	7	2107	53	27443	4	OS11G0240600,OS03G0669300,OS07G0162600,OS03G0258200	3	OS10G0419600,OS09G0460500,OS07G0685500
GO:0045454	cell redox homeostasis	biological_process	0.14146	1	14	2107	137	27443	9	OS04G0629500,OS01G0667900,OS07G0684100,OS10G0482900,OS11G0199200,OS07G0159900,OS07G0190800,OS01G0794400,OS06G0224200	5	OS01G0194600,OS07G0509800,OS07G0657900,OS03G0405500,OS05G0200100
GO:0003989	acetyl-CoA carboxylase activity	molecular_function	0.14176	1	2	2107	8	27443	0		2	OS03G0799900,OS01G0126401
GO:0009317	acetyl-CoA carboxylase complex	cellular_component	0.14176	1	2	2107	8	27443	0		2	OS01G0126401,OS03G0799900
GO:0016421	CoA carboxylase activity	molecular_function	0.14176	1	2	2107	8	27443	0		2	OS01G0126401,OS03G0799900
GO:0016885	ligase activity, forming carbon-carbon bonds	molecular_function	0.14176	1	2	2107	8	27443	0		2	OS03G0799900,OS01G0126401
GO:0030983	mismatched DNA binding	molecular_function	0.14251	1	5	2107	35	27443	0		5	OS06G0593800,OS08G0553750,OS01G0838100,OS03G0586400,OS08G0553800
GO:0016671	oxidoreductase activity, acting on a sulfur group of donors, disulfide as acceptor	molecular_function	0.14349	1	3	2107	17	27443	1	OS05G0126800	2	OS06G0472000,OS04G0482000
GO:0002253	activation of immune response	biological_process	0.14358	1	2	2107	9	27443	0		2	OS07G0121800,OS04G0401700
GO:0002429	immune response-activating cell surface receptor signaling pathway	biological_process	0.14358	1	2	2107	9	27443	0		2	OS04G0401700,OS07G0121800
GO:0002684	positive regulation of immune system process	biological_process	0.14358	1	2	2107	9	27443	0		2	OS04G0401700,OS07G0121800
GO:0002757	immune response-activating signal transduction	biological_process	0.14358	1	2	2107	9	27443	0		2	OS04G0401700,OS07G0121800
GO:0002764	immune response-regulating signaling pathway	biological_process	0.14358	1	2	2107	9	27443	0		2	OS04G0401700,OS07G0121800
GO:0002768	immune response-regulating cell surface receptor signaling pathway	biological_process	0.14358	1	2	2107	9	27443	0		2	OS07G0121800,OS04G0401700
GO:0050776	regulation of immune response	biological_process	0.14358	1	2	2107	9	27443	0		2	OS04G0401700,OS07G0121800
GO:0050778	positive regulation of immune response	biological_process	0.14358	1	2	2107	9	27443	0		2	OS07G0121800,OS04G0401700
GO:0050851	antigen receptor-mediated signaling pathway	biological_process	0.14358	1	2	2107	9	27443	0		2	OS04G0401700,OS07G0121800
GO:0050852	T cell receptor signaling pathway	biological_process	0.14358	1	2	2107	9	27443	0		2	OS07G0121800,OS04G0401700
GO:0005326	neurotransmitter transporter activity	molecular_function	0.1438	1	2	2107	8	27443	1	OS04G0605500	1	OS05G0197300
GO:0005328	neurotransmitter:sodium symporter activity	molecular_function	0.1438	1	2	2107	8	27443	1	OS04G0605500	1	OS05G0197300
GO:0004719	protein-L-isoaspartate (D-aspartate) O-methyltransferase activity	molecular_function	0.14527	1	3	2107	16	27443	0		3	OS02G0122900,OS07G0179300,OS07G0474600
GO:0017006	protein-tetrapyrrole linkage	biological_process	0.14543	1	2	2107	9	27443	1	OS08G0112700	1	OS09G0256700
GO:0007342	fusion of sperm to egg plasma membrane	biological_process	0.14563	1	2	2107	9	27443	1	OS04G0546800	1	OS03G0644600
GO:0045026	plasma membrane fusion	biological_process	0.14563	1	2	2107	9	27443	1	OS04G0546800	1	OS03G0644600
GO:0019646	aerobic electron transport chain	biological_process	0.14633	1	2	2107	10	27443	1	OS08G0117900	1	OS05G0349700
GO:0044237	cellular metabolic process	biological_process	0.14641	1	957	2107	12048	27443	537	OS12G0454800,OS04G0611200,OS11G0222900,OS04G0310400,OS11G0199801,OS08G0487100,OS08G0193600,OS11G0582300,OS07G0141400,OS04G0617700,OS01G0192000,OS08G0537900,OS07G0437000,OS08G0140500,OS08G0155550,OS07G0625800,OS01G0801600,OS02G0194700,OS03G0126825,OS04G0569100,OS02G0766700,OS07G0147500,OS05G0461600,OS05G0566800,OS09G0333500,OS12G0237900,OS08G0231100,OS07G0618400,OS03G0701100,OS05G0526900,OS04G0107…	420	OS06G0731200,OS07G0677900,OS02G0579300,OS02G0734600,OS09G0533100,OS07G0524900,OS01G0908200,OS04G0457800,OS10G0479500,OS06G0146250,OS01G0201200,OS05G0105000,OS07G0503900,OS02G0644700,OS05G0588100,OS11G0242500,OS08G0174300,OS10G0116400,OS01G0558100,OS07G0437500,OS09G0434500,OS05G0582300,OS02G0282000,OS11G0265900,OS09G0431100,OS04G0404800,OS01G0115533,OS12G0270300,OS02G0326000,OS05G0582350,OS06G0557…
GO:0048609	multicellular organismal reproductive process	biological_process	0.14647	1	14	2107	134	27443	10	OS11G0116200,OS02G0649900,OS03G0230300,OS12G0183100,OS07G0435300,OS11G0481500,OS06G0713800,OS01G0869900,OS02G0262800,OS02G0194700	4	OS09G0520500,OS03G0218400,OS04G0514400,OS09G0258000
GO:0016757	transferase activity, transferring glycosyl groups	molecular_function	0.14649	1	85	2107	930	27443	52	OS04G0320700,OS11G0655800,OS10G0341700,OS04G0432300,OS01G0799500,OS06G0705000,OS01G0310600,OS01G0201100,OS03G0230300,OS11G0592300,OS08G0116900,OS02G0327500,OS07G0658700,OS06G0697000,OS05G0526900,OS10G0492200,OS06G0336500,OS09G0555500,OS03G0648400,OS08G0110400,OS03G0342900,OS05G0179950,OS10G0437000,OS01G0612500,OS01G0118600,OS04G0272700,OS08G0476100,OS06G0713800,OS07G0687900,OS03G0126000,OS07G0194…	33	OS01G0805500,OS04G0556400,OS04G0523812,OS06G0593800,OS07G0662900,OS03G0757100,OS05G0426200,OS11G0140400,OS01G0734600,OS05G0123100,OS11G0599200,OS11G0444000,OS02G0188000,OS04G0565400,OS07G0503900,OS07G0510500,OS05G0256100,OS03G0841600,OS09G0130800,OS01G0638000,OS01G0851700,OS06G0590800,OS07G0603800,OS04G0506000,OS12G0151500,OS03G0758000,OS04G0301700,OS03G0137600,OS02G0206400,OS04G0324100,OS06G0228…
GO:0015947	methane metabolic process	biological_process	0.14674	1	7	2107	53	27443	2	OS05G0162500,OS01G0227200	5	OS10G0122600,OS10G0573800,OS01G0928000,OS02G0575700,OS03G0775000
GO:0015948	methanogenesis	biological_process	0.14674	1	7	2107	53	27443	2	OS01G0227200,OS05G0162500	5	OS02G0575700,OS03G0775000,OS01G0928000,OS10G0573800,OS10G0122600
GO:0015975	energy derivation by oxidation of reduced inorganic compounds	biological_process	0.14674	1	7	2107	53	27443	2	OS05G0162500,OS01G0227200	5	OS01G0928000,OS10G0573800,OS02G0575700,OS03G0775000,OS10G0122600
GO:0043446	cellular alkane metabolic process	biological_process	0.14674	1	7	2107	53	27443	2	OS01G0227200,OS05G0162500	5	OS10G0122600,OS02G0575700,OS03G0775000,OS01G0928000,OS10G0573800
GO:0043447	alkane biosynthetic process	biological_process	0.14674	1	7	2107	53	27443	2	OS05G0162500,OS01G0227200	5	OS01G0928000,OS10G0573800,OS02G0575700,OS03G0775000,OS10G0122600
GO:0072527	pyrimidine-containing compound metabolic process	biological_process	0.14697	1	13	2107	115	27443	5	OS04G0119400,OS01G0720600,OS10G0413101,OS05G0573300,OS04G0623500	8	OS01G0642700,OS07G0524900,OS04G0581000,OS03G0679700,OS10G0100700,OS07G0464600,OS01G0279400,OS07G0100200
GO:0042592	homeostatic process	biological_process	0.14709	1	26	2107	268	27443	14	OS01G0667900,OS07G0684100,OS11G0199200,OS07G0159900,OS01G0794400,OS07G0586700,OS08G0402500,OS06G0224200,OS04G0629500,OS10G0482900,OS06G0618700,OS03G0843300,OS03G0279801,OS07G0190800	12	OS01G0838100,OS04G0412100,OS07G0657900,OS07G0298900,OS09G0130800,OS03G0405500,OS04G0578400,OS07G0509800,OS01G0194600,OS07G0642100,OS03G0621700,OS05G0200100
GO:0000156	phosphorelay response regulator activity	molecular_function	0.14714	1	6	2107	46	27443	3	OS05G0408900,OS10G0362300,OS04G0169100	3	OS02G0557800,OS11G0157600,OS02G0618200
GO:0046058	cAMP metabolic process	biological_process	0.14796	1	3	2107	17	27443	1	OS06G0593100	2	OS01G0558100,OS06G0590301
GO:0008174	mRNA methyltransferase activity	molecular_function	0.14953	1	3	2107	16	27443	0		3	OS08G0364900,OS03G0656900,OS03G0800400
GO:0071822	protein complex subunit organization	biological_process	0.14982	1	34	2107	352	27443	14	OS01G0242800,OS01G0607100,OS08G0155550,OS02G0170500,OS04G0691800,OS01G0805900,OS03G0219300,OS07G0683600,OS12G0120400,OS08G0112700,OS01G0889900,OS03G0280700,OS02G0582200,OS03G0251350	20	OS01G0168100,OS02G0121500,OS09G0457100,OS03G0336000,OS01G0639200,OS11G0477400,OS01G0970700,OS01G0175700,OS10G0556200,OS02G0216300,OS11G0242500,OS04G0450400,OS07G0597000,OS09G0442400,OS04G0185100,OS02G0554800,OS06G0476900,OS09G0256700,OS02G0158500,OS10G0213700
GO:0008948	oxaloacetate decarboxylase activity	molecular_function	0.14998	1	5	2107	54	27443	3	OS05G0461600,OS07G0160300,OS10G0401000	2	OS03G0121700,OS06G0728000
GO:0035725	sodium ion transmembrane transport	biological_process	0.14998	1	5	2107	54	27443	3	OS05G0461600,OS07G0160300,OS10G0401000	2	OS03G0121700,OS06G0728000
GO:0071436	sodium ion export	biological_process	0.14998	1	5	2107	54	27443	3	OS10G0401000,OS07G0160300,OS05G0461600	2	OS03G0121700,OS06G0728000
GO:0019067	viral assembly, maturation, egress, and release	biological_process	0.15117	1	19	2107	188	27443	6	OS06G0686400,OS05G0461600,OS07G0475900,OS02G0290500,OS05G0542500,OS07G0577600	13	OS08G0190250,OS06G0704200,OS06G0267900,OS12G0609500,OS03G0191100,OS05G0295200,OS08G0524200,OS10G0503200,OS11G0641300,OS03G0795100,OS06G0591400,OS06G0483500,OS01G0603300
GO:0060341	regulation of cellular localization	biological_process	0.1529	1	5	2107	35	27443	1	OS02G0259850	4	OS04G0498900,OS10G0479500,OS12G0601800,OS03G0685000
GO:0004751	ribose-5-phosphate isomerase activity	molecular_function	0.15314	1	1	2107	2	27443	0		1	OS07G0176900
GO:0009052	pentose-phosphate shunt, non-oxidative branch	biological_process	0.15314	1	1	2107	2	27443	0		1	OS07G0176900
GO:0004407	histone deacetylase activity	molecular_function	0.15476	1	1	2107	2	27443	0		1	OS06G0551800
GO:0006342	chromatin silencing	biological_process	0.15476	1	1	2107	2	27443	0		1	OS06G0551800
GO:0006476	protein deacetylation	biological_process	0.15476	1	1	2107	2	27443	0		1	OS06G0551800
GO:0017136	NAD-dependent histone deacetylase activity	molecular_function	0.15476	1	1	2107	2	27443	0		1	OS06G0551800
GO:0033558	protein deacetylase activity	molecular_function	0.15476	1	1	2107	2	27443	0		1	OS06G0551800
GO:0034979	NAD-dependent protein deacetylase activity	molecular_function	0.15476	1	1	2107	2	27443	0		1	OS06G0551800
GO:0035601	protein deacylation	biological_process	0.15476	1	1	2107	2	27443	0		1	OS06G0551800
GO:0045814	negative regulation of gene expression, epigenetic	biological_process	0.15476	1	1	2107	2	27443	0		1	OS06G0551800
GO:0006611	protein export from nucleus	biological_process	0.15601	1	1	2107	2	27443	0		1	OS07G0437500
GO:0006998	nuclear envelope organization	biological_process	0.15601	1	1	2107	2	27443	0		1	OS07G0437500
GO:0030269	tetrahydromethanopterin S-methyltransferase activity	molecular_function	0.15695	1	5	2107	35	27443	2	OS05G0162500,OS01G0227200	3	OS01G0928000,OS03G0775000,OS10G0122600
GO:0042086	5-methyl-5,6,7,8-tetrahydromethanopterin-dependent methyltransferase activity	molecular_function	0.15695	1	5	2107	35	27443	2	OS01G0227200,OS05G0162500	3	OS03G0775000,OS01G0928000,OS10G0122600
GO:0006072	glycerol-3-phosphate metabolic process	biological_process	0.15699	1	5	2107	34	27443	4	OS01G0801600,OS05G0555600,OS06G0528700,OS01G0274100	1	OS03G0231700
GO:0046168	glycerol-3-phosphate catabolic process	biological_process	0.15699	1	5	2107	34	27443	4	OS01G0801600,OS01G0274100,OS05G0555600,OS06G0528700	1	OS03G0231700
GO:0019725	cellular homeostasis	biological_process	0.15758	1	19	2107	193	27443	12	OS07G0190800,OS06G0618700,OS10G0482900,OS04G0629500,OS08G0402500,OS06G0224200,OS01G0794400,OS07G0586700,OS07G0159900,OS11G0199200,OS07G0684100,OS01G0667900	7	OS05G0200100,OS01G0194600,OS07G0509800,OS03G0405500,OS07G0657900,OS07G0298900,OS04G0412100
GO:0001932	regulation of protein phosphorylation	biological_process	0.15827	1	4	2107	26	27443	3	OS03G0245700,OS03G0701100,OS07G0586700	1	OS04G0628900
GO:0031399	regulation of protein modification process	biological_process	0.15827	1	4	2107	26	27443	3	OS03G0245700,OS03G0701100,OS07G0586700	1	OS04G0628900
GO:0015979	photosynthesis	biological_process	0.15913	1	51	2107	574	27443	35	OS05G0519700,OS03G0343900,OS05G0589700,OS08G0560900,OS04G0528300,OS02G0528000,OS09G0425200,OS07G0141400,OS05G0222200,OS09G0332700,OS07G0544800,OS05G0595100,OS12G0476200,OS07G0695800,OS07G0148900,OS03G0411800,OS02G0592000,OS02G0139000,OS12G0189400,OS05G0426000,OS09G0445600,OS07G0147500,OS08G0504500,OS03G0126825,OS07G0588600,OS05G0560000,OS07G0435300,OS01G0842600,OS12G0468600,OS01G0773700,OS11G0209…	16	OS01G0869200,OS06G0607200,OS12G0564400,OS01G0594600,OS02G0534400,OS10G0162300,OS09G0503100,OS06G0725900,OS02G0130100,OS08G0482100,OS06G0669400,OS01G0938100,OS03G0392600,OS03G0127900,OS09G0375900,OS07G0637000
GO:0046983	protein dimerization activity	molecular_function	0.15915	1	47	2107	505	27443	29	OS01G0108400,OS04G0557800,OS09G0519100,OS09G0474100,OS01G0711500,OS01G0566800,OS07G0644100,OS01G0900800,OS01G0224200,OS05G0185800,OS10G0118200,OS06G0712700,OS01G0159800,OS09G0344500,OS03G0729000,OS07G0537000,OS02G0582200,OS08G0290700,OS09G0455300,OS04G0175600,OS03G0725800,OS06G0226500,OS04G0432400,OS07G0584900,OS04G0489600,OS03G0848400,OS08G0112700,OS01G0112500,OS02G0579600	18	OS07G0642100,OS11G0477400,OS05G0419500,OS02G0731200,OS04G0151700,OS01G0108600,OS08G0169300,OS01G0168100,OS07G0162200,OS01G0928000,OS01G0575200,OS02G0148000,OS02G0120500,OS01G0886500,OS07G0583300,OS12G0441600,OS01G0126200,OS07G0463600
GO:0019068	virion assembly	biological_process	0.15915	1	15	2107	146	27443	5	OS06G0686400,OS02G0290500,OS07G0475900,OS07G0577600,OS05G0461600	10	OS06G0591400,OS03G0795100,OS06G0267900,OS06G0704200,OS03G0191100,OS12G0609500,OS01G0603300,OS08G0190250,OS05G0295200,OS11G0641300
GO:0016855	racemase and epimerase activity, acting on amino acids and derivatives	molecular_function	0.15961	1	3	2107	18	27443	2	OS01G0555200,OS01G0303800	1	OS02G0138100
GO:0036361	racemase activity, acting on amino acids and derivatives	molecular_function	0.15961	1	3	2107	18	27443	2	OS01G0303800,OS01G0555200	1	OS02G0138100
GO:0005984	disaccharide metabolic process	biological_process	0.15969	1	8	2107	65	27443	7	OS08G0445700,OS10G0553300,OS09G0397300,OS02G0790500,OS03G0386500,OS03G0340500,OS07G0130100	1	OS03G0138000
GO:0042157	lipoprotein metabolic process	biological_process	0.15978	1	14	2107	127	27443	8	OS06G0633800,OS01G0665200,OS04G0344100,OS05G0290300,OS01G0741900,OS02G0799300,OS03G0322900,OS05G0542500	6	OS02G0206400,OS11G0170900,OS09G0442400,OS04G0488600,OS06G0207700,OS07G0509800
GO:0000103	sulfate assimilation	biological_process	0.15994	1	5	2107	35	27443	3	OS07G0160300,OS03G0281900,OS08G0564300	2	OS07G0466200,OS11G0153700
GO:0004020	adenylylsulfate kinase activity	molecular_function	0.15994	1	5	2107	35	27443	3	OS03G0281900,OS07G0160300,OS08G0564300	2	OS07G0466200,OS11G0153700
GO:0004483	mRNA (nucleoside-2'-O-)-methyltransferase activity	molecular_function	0.15994	1	1	2107	2	27443	0		1	OS08G0364900
GO:0019203	carbohydrate phosphatase activity	molecular_function	0.1613	1	3	2107	17	27443	0		3	OS06G0664200,OS01G0866400,OS03G0138000
GO:0050308	sugar-phosphatase activity	molecular_function	0.1613	1	3	2107	17	27443	0		3	OS06G0664200,OS01G0866400,OS03G0138000
GO:0034702	ion channel complex	cellular_component	0.16156	1	3	2107	17	27443	2	OS06G0716700,OS06G0226500	1	OS04G0581000
GO:0034703	cation channel complex	cellular_component	0.16156	1	3	2107	17	27443	2	OS06G0716700,OS06G0226500	1	OS04G0581000
GO:0016702	oxidoreductase activity, acting on single donors with incorporation of molecular oxygen, incorporation of two atoms of oxygen	molecular_function	0.16164	1	10	2107	92	27443	2	OS06G0103300,OS02G0194700	8	OS01G0895600,OS08G0553750,OS08G0553800,OS04G0662700,OS08G0508800,OS12G0512400,OS10G0419400,OS08G0509100
GO:0032270	positive regulation of cellular protein metabolic process	biological_process	0.1618	1	3	2107	17	27443	2	OS07G0586700,OS03G0701100	1	OS07G0597000
GO:0051247	positive regulation of protein metabolic process	biological_process	0.1618	1	3	2107	17	27443	2	OS03G0701100,OS07G0586700	1	OS07G0597000
GO:0019295	coenzyme M biosynthetic process	biological_process	0.16203	1	1	2107	2	27443	1	OS06G0682900	0
GO:0019296	coenzyme M metabolic process	biological_process	0.16203	1	1	2107	2	27443	1	OS06G0682900	0
GO:0016861	intramolecular oxidoreductase activity, interconverting aldoses and ketoses	molecular_function	0.16251	1	6	2107	45	27443	2	OS06G0154200,OS01G0920100	4	OS07G0176900,OS09G0465600,OS05G0397800,OS11G0600900
GO:0000172	ribonuclease MRP complex	cellular_component	0.16282	1	1	2107	2	27443	0		1	OS03G0307400
GO:0006379	mRNA cleavage	biological_process	0.16282	1	1	2107	2	27443	0		1	OS03G0307400
GO:0030677	ribonuclease P complex	cellular_component	0.16282	1	1	2107	2	27443	0		1	OS03G0307400
GO:0000784	nuclear chromosome, telomeric region	cellular_component	0.16339	1	1	2107	2	27443	0		1	OS04G0578400
GO:0007249	I-kappaB kinase/NF-kappaB cascade	biological_process	0.16366	1	1	2107	2	27443	0		1	OS06G0136600
GO:0009967	positive regulation of signal transduction	biological_process	0.16366	1	1	2107	2	27443	0		1	OS06G0136600
GO:0010647	positive regulation of cell communication	biological_process	0.16366	1	1	2107	2	27443	0		1	OS06G0136600
GO:0010740	positive regulation of intracellular protein kinase cascade	biological_process	0.16366	1	1	2107	2	27443	0		1	OS06G0136600
GO:0023056	positive regulation of signaling	biological_process	0.16366	1	1	2107	2	27443	0		1	OS06G0136600
GO:0043122	regulation of I-kappaB kinase/NF-kappaB cascade	biological_process	0.16366	1	1	2107	2	27443	0		1	OS06G0136600
GO:0043123	positive regulation of I-kappaB kinase/NF-kappaB cascade	biological_process	0.16366	1	1	2107	2	27443	0		1	OS06G0136600
GO:0006714	sesquiterpenoid metabolic process	biological_process	0.16372	1	1	2107	2	27443	1	OS07G0581000	0
GO:0010334	sesquiterpene synthase activity	molecular_function	0.16372	1	1	2107	2	27443	1	OS07G0581000	0
GO:0016106	sesquiterpenoid biosynthetic process	biological_process	0.16372	1	1	2107	2	27443	1	OS07G0581000	0
GO:0045482	trichodiene synthase activity	molecular_function	0.16372	1	1	2107	2	27443	1	OS07G0581000	0
GO:0019605	butyrate metabolic process	biological_process	0.16376	1	1	2107	2	27443	1	OS02G0244600	0
GO:0047989	hydroxybutyrate-dimer hydrolase activity	molecular_function	0.16376	1	1	2107	2	27443	1	OS02G0244600	0
GO:0033177	proton-transporting two-sector ATPase complex, proton-transporting domain	cellular_component	0.16376	1	26	2107	298	27443	13	OS04G0673700,OS03G0848400,OS01G0111100,OS01G0678500,OS05G0482400,OS11G0620400,OS12G0261300,OS02G0582200,OS05G0106100,OS04G0209200,OS01G0550200,OS01G0273500,OS02G0115900	13	OS02G0728100,OS02G0793900,OS01G0268300,OS09G0240200,OS07G0179300,OS09G0423300,OS01G0168100,OS02G0556800,OS11G0477400,OS03G0251500,OS09G0442400,OS02G0498300,OS01G0886300
GO:0004813	alanine-tRNA ligase activity	molecular_function	0.16377	1	1	2107	2	27443	0		1	OS06G0245800
GO:0006419	alanyl-tRNA aminoacylation	biological_process	0.16377	1	1	2107	2	27443	0		1	OS06G0245800
GO:0001881	receptor recycling	biological_process	0.16377	1	1	2107	2	27443	1	OS03G0292900	0
GO:0033925	mannosyl-glycoprotein endo-beta-N-acetylglucosaminidase activity	molecular_function	0.16377	1	1	2107	2	27443	1	OS01G0736551	0
GO:0003852	2-isopropylmalate synthase activity	molecular_function	0.16377	1	1	2107	2	27443	1	OS07G0675000	0
GO:0005313	L-glutamate transmembrane transporter activity	molecular_function	0.16377	1	1	2107	2	27443	1	OS01G0721400	0
GO:0008987	quinolinate synthetase A activity	molecular_function	0.16377	1	1	2107	2	27443	0		1	OS12G0290150
GO:0015172	acidic amino acid transmembrane transporter activity	molecular_function	0.16377	1	1	2107	2	27443	1	OS01G0721400	0
GO:0015501	glutamate:sodium symporter activity	molecular_function	0.16377	1	1	2107	2	27443	1	OS01G0721400	0
GO:0015800	acidic amino acid transport	biological_process	0.16377	1	1	2107	2	27443	1	OS01G0721400	0
GO:0015807	L-amino acid transport	biological_process	0.16377	1	1	2107	2	27443	1	OS01G0721400	0
GO:0015813	L-glutamate transport	biological_process	0.16377	1	1	2107	2	27443	1	OS01G0721400	0
GO:0004817	cysteine-tRNA ligase activity	molecular_function	0.16377	1	1	2107	2	27443	0		1	OS09G0556500
GO:0006423	cysteinyl-tRNA aminoacylation	biological_process	0.16377	1	1	2107	2	27443	0		1	OS09G0556500
GO:0004645	phosphorylase activity	molecular_function	0.16377	1	1	2107	2	27443	0		1	OS01G0851700
GO:0008184	glycogen phosphorylase activity	molecular_function	0.16377	1	1	2107	2	27443	0		1	OS01G0851700
GO:0008033	tRNA processing	biological_process	0.16477	1	33	2107	341	27443	20	OS01G0274100,OS01G0265000,OS04G0507800,OS12G0411700,OS01G0535900,OS05G0408900,OS01G0368000,OS02G0208400,OS07G0437000,OS01G0581300,OS01G0192000,OS10G0474100,OS05G0555600,OS09G0332700,OS04G0223500,OS06G0528700,OS04G0611200,OS11G0222900,OS01G0799500,OS08G0143400	13	OS03G0781400,OS07G0100200,OS09G0498500,OS05G0105000,OS03G0307400,OS02G0190600,OS06G0646000,OS07G0464600,OS07G0474600,OS11G0153700,OS10G0100700,OS06G0731200,OS03G0116300
GO:0090305	nucleic acid phosphodiester bond hydrolysis	biological_process	0.16505	1	2	2107	9	27443	0		2	OS03G0307400,OS11G0482400
GO:0007631	feeding behavior	biological_process	0.16527	1	4	2107	26	27443	3	OS11G0149400,OS01G0761100,OS07G0586700	1	OS02G0644700
GO:0009251	glucan catabolic process	biological_process	0.16591	1	2	2107	9	27443	2	OS02G0259900,OS04G0432400	0
GO:0008443	phosphofructokinase activity	molecular_function	0.16605	1	5	2107	37	27443	3	OS05G0194900,OS01G0191700,OS06G0326400	2	OS11G0153700,OS12G0617400
GO:0008509	anion transmembrane transporter activity	molecular_function	0.16722	1	19	2107	180	27443	5	OS01G0686700,OS08G0101500,OS06G0270200,OS08G0300300,OS01G0721400	14	OS03G0641250,OS04G0298200,OS06G0539400,OS04G0524500,OS10G0437100,OS04G0652400,OS06G0367100,OS10G0430200,OS08G0411200,OS06G0120200,OS07G0490300,OS01G0209800,OS08G0406400,OS04G0453200
GO:0051015	actin filament binding	molecular_function	0.16806	1	2	2107	9	27443	2	OS05G0244500,OS10G0370500	0
GO:0009084	glutamine family amino acid biosynthetic process	biological_process	0.16858	1	4	2107	27	27443	3	OS08G0485400,OS04G0623500,OS07G0602900	1	OS10G0550900
GO:0005375	copper ion transmembrane transporter activity	molecular_function	0.16862	1	6	2107	48	27443	5	OS04G0557800,OS07G0181500,OS03G0391100,OS04G0470700,OS09G0440700	1	OS01G0116901
GO:0035434	copper ion transmembrane transport	biological_process	0.16862	1	6	2107	48	27443	5	OS09G0440700,OS04G0470700,OS03G0391100,OS04G0557800,OS07G0181500	1	OS01G0116901
GO:0006563	L-serine metabolic process	biological_process	0.16875	1	3	2107	17	27443	1	OS09G0278300	2	OS11G0455800,OS06G0670000
GO:0009061	anaerobic respiration	biological_process	0.16894	1	7	2107	55	27443	2	OS05G0162500,OS01G0227200	5	OS10G0122600,OS01G0928000,OS10G0573800,OS02G0575700,OS03G0775000
GO:0007610	behavior	biological_process	0.16953	1	7	2107	55	27443	5	OS02G0262800,OS11G0149400,OS01G0761100,OS06G0713800,OS07G0586700	2	OS02G0644700,OS09G0258000
GO:0046812	host cell surface binding	molecular_function	0.17014	1	4	2107	26	27443	2	OS11G0592300,OS10G0470100	2	OS06G0670000,OS10G0580001
GO:0003743	translation initiation factor activity	molecular_function	0.17015	1	10	2107	91	27443	7	OS03G0292900,OS10G0516500,OS04G0630100,OS08G0277200,OS11G0568300,OS12G0595800,OS02G0649300	3	OS02G0794400,OS05G0575300,OS05G0131100
GO:0004476	mannose-6-phosphate isomerase activity	molecular_function	0.17021	1	2	2107	9	27443	1	OS01G0920100	1	OS11G0600900
GO:0009190	cyclic nucleotide biosynthetic process	biological_process	0.17236	1	3	2107	19	27443	1	OS06G0593100	2	OS06G0590301,OS01G0558100
GO:0000178	exosome (RNase complex)	cellular_component	0.17299	1	2	2107	9	27443	0		2	OS09G0344800,OS02G0731200
GO:0032957	inositol trisphosphate metabolic process	biological_process	0.173	1	2	2107	9	27443	0		2	OS03G0230500,OS03G0726200
GO:0043647	inositol phosphate metabolic process	biological_process	0.173	1	2	2107	9	27443	0		2	OS03G0726200,OS03G0230500
GO:0047325	inositol tetrakisphosphate 1-kinase activity	molecular_function	0.173	1	2	2107	9	27443	0		2	OS03G0230500,OS03G0726200
GO:0051765	inositol tetrakisphosphate kinase activity	molecular_function	0.173	1	2	2107	9	27443	0		2	OS03G0230500,OS03G0726200
GO:0052725	inositol-1,3,4-trisphosphate 6-kinase activity	molecular_function	0.173	1	2	2107	9	27443	0		2	OS03G0726200,OS03G0230500
GO:0052726	inositol-1,3,4-trisphosphate 5-kinase activity	molecular_function	0.173	1	2	2107	9	27443	0		2	OS03G0230500,OS03G0726200
GO:1901137	carbohydrate derivative biosynthetic process	biological_process	0.17336	1	69	2107	796	27443	43	OS06G0636600,OS03G0342900,OS02G0115900,OS09G0555500,OS04G0623500,OS07G0194800,OS07G0687900,OS08G0540400,OS05G0455500,OS01G0678500,OS12G0113500,OS06G0633800,OS09G0433000,OS01G0273500,OS01G0665200,OS09G0418375,OS04G0673700,OS03G0128700,OS12G0255850,OS03G0269900,OS05G0290300,OS06G0334400,OS01G0799500,OS02G0807000,OS04G0432300,OS02G0625300,OS08G0116900,OS09G0418000,OS05G0501300,OS07G0678300,OS10G0413…	26	OS06G0207700,OS06G0551800,OS03G0339900,OS10G0539600,OS03G0137600,OS03G0758000,OS12G0603700,OS01G0886300,OS12G0151500,OS02G0793900,OS03G0143600,OS03G0192550,OS09G0240200,OS06G0590301,OS09G0533100,OS07G0524900,OS04G0560600,OS02G0117100,OS01G0201200,OS01G0268300,OS07G0134000,OS07G0509800,OS02G0150600,OS11G0216300,OS02G0556800,OS01G0558100
GO:0015711	organic anion transport	biological_process	0.17339	1	16	2107	150	27443	5	OS01G0721400,OS01G0221600,OS06G0270200,OS06G0633800,OS08G0101500	11	OS01G0362100,OS07G0662800,OS07G0490300,OS01G0209800,OS03G0254200,OS06G0228500,OS08G0411200,OS10G0430200,OS10G0437100,OS06G0539400,OS03G0641250
GO:0015996	chlorophyll catabolic process	biological_process	0.17351	1	6	2107	46	27443	3	OS03G0258200,OS07G0162600,OS11G0240600	3	OS07G0685500,OS10G0419600,OS09G0460500
GO:0047746	chlorophyllase activity	molecular_function	0.17351	1	6	2107	46	27443	3	OS11G0240600,OS07G0162600,OS03G0258200	3	OS09G0460500,OS10G0419600,OS07G0685500
GO:0044183	protein binding involved in protein folding	molecular_function	0.17382	1	2	2107	9	27443	2	OS06G0275700,OS05G0557200	0
GO:0016811	hydrolase activity, acting on carbon-nitrogen (but not peptide) bonds, in linear amides	molecular_function	0.17416	1	5	2107	36	27443	1	OS01G0794400	4	OS03G0641250,OS04G0680400,OS11G0631900,OS06G0551800
GO:0045116	protein neddylation	biological_process	0.17419	1	2	2107	9	27443	1	OS03G0835400	1	OS01G0295900
GO:0042325	regulation of phosphorylation	biological_process	0.17534	1	4	2107	27	27443	3	OS07G0586700,OS03G0701100,OS03G0245700	1	OS04G0628900
GO:0016741	transferase activity, transferring one-carbon groups	molecular_function	0.17587	1	58	2107	638	27443	23	OS09G0332700,OS04G0611200,OS12G0564100,OS01G0548600,OS03G0689900,OS03G0374600,OS10G0118200,OS08G0400200,OS04G0628100,OS01G0227200,OS05G0162500,OS09G0344500,OS04G0175600,OS01G0303600,OS07G0692401,OS08G0290700,OS01G0927000,OS05G0561500,OS09G0278300,OS06G0134800,OS04G0507800,OS01G0535900,OS05G0408900	35	OS01G0701700,OS02G0539600,OS08G0411200,OS03G0708400,OS01G0687500,OS06G0138600,OS02G0173700,OS08G0364900,OS12G0564400,OS07G0677900,OS06G0638200,OS01G0362100,OS08G0169300,OS06G0670000,OS11G0455800,OS01G0928000,OS04G0662700,OS07G0474600,OS09G0533100,OS04G0615000,OS12G0623900,OS05G0105000,OS03G0775000,OS04G0645100,OS06G0646000,OS12G0179800,OS03G0656900,OS07G0179300,OS10G0573100,OS12G0441600,OS05G0511…
GO:0009318	exodeoxyribonuclease VII complex	cellular_component	0.17633	1	2	2107	9	27443	0		2	OS06G0601500,OS09G0250700
GO:0006783	heme biosynthetic process	biological_process	0.17643	1	8	2107	65	27443	6	OS01G0265000,OS04G0223500,OS01G0274100,OS05G0555600,OS01G0368000,OS06G0528700	2	OS10G0430200,OS01G0753100
GO:0043648	dicarboxylic acid metabolic process	biological_process	0.17697	1	7	2107	58	27443	3	OS04G0623500,OS08G0485400,OS01G0303800	4	OS02G0138100,OS01G0838100,OS10G0550900,OS03G0245100
GO:0015171	amino acid transmembrane transporter activity	molecular_function	0.17862	1	7	2107	55	27443	2	OS01G0721400,OS06G0270200	5	OS03G0641250,OS06G0539400,OS10G0437100,OS01G0209800,OS04G0453200
GO:0007276	gamete generation	biological_process	0.1799	1	12	2107	118	27443	9	OS12G0183100,OS03G0230300,OS02G0649900,OS11G0116200,OS01G0869900,OS02G0194700,OS11G0481500,OS06G0713800,OS07G0435300	3	OS03G0218400,OS09G0520500,OS04G0514400
GO:0043169	cation binding	molecular_function	0.18267	1	364	2107	4434	27443	202	OS03G0678400,OS07G0108800,OS01G0279100,OS01G0257400,OS06G0180666,OS04G0223500,OS03G0722500,OS01G0736551,OS01G0507700,OS02G0249300,OS10G0516500,OS11G0151800,OS08G0550400,OS06G0686400,OS01G0794400,OS03G0161500,OS08G0468400,OS09G0486500,OS12G0556900,OS08G0126700,OS03G0371000,OS03G0793000,OS01G0927000,OS03G0820300,OS10G0139700,OS05G0156401,OS01G0976300,OS08G0507702,OS03G0809400,OS05G0195200,OS09G0572…	162	OS05G0439000,OS06G0669400,OS05G0481000,OS02G0504000,OS11G0103400,OS08G0187900,OS05G0256100,OS11G0600900,OS08G0562300,OS03G0115700,OS03G0289100,OS07G0298900,OS01G0692700,OS01G0878800,OS05G0274950,OS04G0450400,OS08G0509100,OS01G0627933,OS02G0554800,OS09G0471300,OS04G0650000,OS08G0480000,OS01G0895600,OS03G0724300,OS10G0142600,OS02G0794400,OS06G0136600,OS02G0534400,OS09G0457100,OS02G0771100,OS01G0912…
GO:0006302	double-strand break repair	biological_process	0.18514	1	4	2107	31	27443	2	OS04G0559200,OS12G0261300	2	OS11G0514500,OS09G0258000
GO:0009218	pyrimidine ribonucleotide metabolic process	biological_process	0.18702	1	4	2107	28	27443	3	OS01G0720600,OS10G0413101,OS04G0623500	1	OS07G0524900
GO:0009220	pyrimidine ribonucleotide biosynthetic process	biological_process	0.18702	1	4	2107	28	27443	3	OS01G0720600,OS10G0413101,OS04G0623500	1	OS07G0524900
GO:0006820	anion transport	biological_process	0.19131	1	28	2107	286	27443	9	OS01G0221600,OS12G0566000,OS01G0721400,OS04G0527000,OS01G0686700,OS08G0300300,OS06G0270200,OS06G0633800,OS08G0101500	19	OS06G0120200,OS06G0228500,OS03G0254200,OS01G0209800,OS07G0490300,OS08G0406400,OS01G0175700,OS07G0662800,OS01G0362100,OS10G0437100,OS03G0641250,OS06G0539400,OS04G0298200,OS02G0593500,OS04G0524500,OS08G0411200,OS06G0367100,OS04G0652400,OS10G0430200
GO:0016053	organic acid biosynthetic process	biological_process	0.192	1	45	2107	486	27443	23	OS08G0485400,OS03G0108500,OS02G0813600,OS04G0623500,OS10G0471100,OS06G0528700,OS02G0731900,OS06G0236300,OS07G0602900,OS01G0274100,OS04G0311400,OS01G0303800,OS06G0262800,OS02G0244100,OS10G0533500,OS03G0245700,OS01G0368000,OS04G0290800,OS04G0119400,OS07G0675000,OS01G0528300,OS02G0582200,OS03G0125100	22	OS07G0134000,OS01G0126401,OS08G0187900,OS10G0100700,OS02G0138100,OS01G0134500,OS04G0578400,OS03G0245100,OS03G0703300,OS02G0205500,OS09G0327300,OS03G0115700,OS03G0799900,OS02G0644700,OS11G0707600,OS01G0961200,OS07G0689600,OS02G0150600,OS06G0591200,OS12G0623900,OS05G0574600,OS10G0550900
GO:0046394	carboxylic acid biosynthetic process	biological_process	0.192	1	45	2107	486	27443	23	OS06G0262800,OS03G0245700,OS10G0533500,OS02G0244100,OS04G0311400,OS06G0236300,OS07G0602900,OS01G0274100,OS01G0303800,OS04G0119400,OS03G0125100,OS01G0528300,OS07G0675000,OS02G0582200,OS01G0368000,OS04G0290800,OS08G0485400,OS03G0108500,OS02G0813600,OS06G0528700,OS02G0731900,OS04G0623500,OS10G0471100	22	OS03G0799900,OS02G0644700,OS01G0961200,OS11G0707600,OS07G0689600,OS02G0205500,OS09G0327300,OS03G0115700,OS10G0550900,OS05G0574600,OS02G0150600,OS12G0623900,OS06G0591200,OS01G0126401,OS07G0134000,OS02G0138100,OS01G0134500,OS03G0703300,OS04G0578400,OS03G0245100,OS08G0187900,OS10G0100700
GO:0008064	regulation of actin polymerization or depolymerization	biological_process	0.19308	1	2	2107	10	27443	1	OS07G0683600	1	OS04G0185100
GO:0008154	actin polymerization or depolymerization	biological_process	0.19308	1	2	2107	10	27443	1	OS07G0683600	1	OS04G0185100
GO:0030041	actin filament polymerization	biological_process	0.19308	1	2	2107	10	27443	1	OS07G0683600	1	OS04G0185100
GO:0030832	regulation of actin filament length	biological_process	0.19308	1	2	2107	10	27443	1	OS07G0683600	1	OS04G0185100
GO:0030833	regulation of actin filament polymerization	biological_process	0.19308	1	2	2107	10	27443	1	OS07G0683600	1	OS04G0185100
GO:0032271	regulation of protein polymerization	biological_process	0.19308	1	2	2107	10	27443	1	OS07G0683600	1	OS04G0185100
GO:0032535	regulation of cellular component size	biological_process	0.19308	1	2	2107	10	27443	1	OS07G0683600	1	OS04G0185100
GO:0032956	regulation of actin cytoskeleton organization	biological_process	0.19308	1	2	2107	10	27443	1	OS07G0683600	1	OS04G0185100
GO:0032970	regulation of actin filament-based process	biological_process	0.19308	1	2	2107	10	27443	1	OS07G0683600	1	OS04G0185100
GO:0043254	regulation of protein complex assembly	biological_process	0.19308	1	2	2107	10	27443	1	OS07G0683600	1	OS04G0185100
GO:0005891	voltage-gated calcium channel complex	cellular_component	0.19359	1	2	2107	10	27443	1	OS06G0226500	1	OS04G0581000
GO:0034704	calcium channel complex	cellular_component	0.19359	1	2	2107	10	27443	1	OS06G0226500	1	OS04G0581000
GO:0009036	Type II site-specific deoxyribonuclease activity	molecular_function	0.19366	1	6	2107	50	27443	4	OS01G0200350,OS05G0156401,OS04G0209200,OS02G0262800	2	OS04G0610500,OS06G0251100
GO:0015666	restriction endodeoxyribonuclease activity	molecular_function	0.19366	1	6	2107	50	27443	4	OS04G0209200,OS01G0200350,OS05G0156401,OS02G0262800	2	OS06G0251100,OS04G0610500
GO:0009129	pyrimidine nucleoside monophosphate metabolic process	biological_process	0.19371	1	4	2107	28	27443	3	OS01G0720600,OS10G0413101,OS04G0623500	1	OS07G0524900
GO:0009130	pyrimidine nucleoside monophosphate biosynthetic process	biological_process	0.19371	1	4	2107	28	27443	3	OS04G0623500,OS01G0720600,OS10G0413101	1	OS07G0524900
GO:0070461	SAGA-type complex	cellular_component	0.19486	1	3	2107	19	27443	3	OS10G0502000,OS02G0711900,OS01G0606900	0
GO:0009108	coenzyme biosynthetic process	biological_process	0.19587	1	15	2107	146	27443	5	OS07G0160300,OS03G0669300,OS06G0682900,OS02G0582200,OS04G0109500	10	OS10G0100700,OS09G0327300,OS01G0279400,OS07G0100200,OS02G0150600,OS12G0290150,OS12G0507000,OS09G0533100,OS03G0703300,OS04G0581000
GO:0009020	tRNA (guanosine-2'-O-)-methyltransferase activity	molecular_function	0.19587	1	2	2107	10	27443	0		2	OS07G0677900,OS10G0573100
GO:0006006	glucose metabolic process	biological_process	0.19641	1	15	2107	144	27443	8	OS06G0528700,OS08G0120600,OS03G0255500,OS01G0905800,OS06G0326400,OS01G0191700,OS06G0668200,OS05G0194900	7	OS09G0465600,OS01G0574600,OS06G0136600,OS10G0430200,OS07G0176900,OS10G0571200,OS12G0617400
GO:0030416	methylamine metabolic process	biological_process	0.19737	1	1	2107	3	27443	1	OS01G0782800	0
GO:1901160	primary amino compound metabolic process	biological_process	0.19737	1	1	2107	3	27443	1	OS01G0782800	0
GO:0044247	cellular polysaccharide catabolic process	biological_process	0.19775	1	2	2107	10	27443	2	OS02G0259900,OS04G0432400	0
GO:0009063	cellular amino acid catabolic process	biological_process	0.19962	1	7	2107	67	27443	4	OS06G0103300,OS03G0701200,OS06G0134800,OS08G0466050	3	OS01G0895600,OS10G0550900,OS09G0434500
GO:0016616	oxidoreductase activity, acting on the CH-OH group of donors, NAD or NADP as acceptor	molecular_function	0.20034	1	41	2107	437	27443	23	OS09G0419200,OS03G0809400,OS06G0652300,OS01G0801600,OS07G0674100,OS02G0705400,OS06G0486800,OS06G0528700,OS05G0362100,OS04G0630100,OS05G0555600,OS05G0595100,OS10G0474100,OS04G0630300,OS08G0277200,OS01G0274100,OS01G0283700,OS04G0405300,OS01G0265000,OS07G0663800,OS04G0630400,OS06G0683100,OS01G0368000	18	OS02G0678400,OS02G0811600,OS06G0704700,OS03G0231700,OS02G0137700,OS04G0630900,OS01G0639200,OS08G0434300,OS10G0430200,OS01G0574600,OS09G0498500,OS08G0441500,OS02G0190600,OS12G0263600,OS02G0834700,OS12G0151500,OS10G0483500,OS09G0400400
GO:0006536	glutamate metabolic process	biological_process	0.20104	1	3	2107	19	27443	2	OS04G0623500,OS08G0485400	1	OS10G0550900
GO:0004526	ribonuclease P activity	molecular_function	0.20192	1	2	2107	12	27443	1	OS01G0799500	1	OS09G0314333
GO:0016627	oxidoreductase activity, acting on the CH-CH group of donors	molecular_function	0.20203	1	17	2107	168	27443	10	OS01G0274100,OS01G0265000,OS06G0528700,OS05G0125500,OS07G0675000,OS05G0555600,OS01G0159400,OS01G0368000,OS04G0623500,OS04G0223500	7	OS01G0753100,OS07G0100200,OS07G0162100,OS03G0245100,OS03G0708400,OS10G0430200,OS10G0100700
GO:0051382	kinetochore assembly	biological_process	0.2024	1	4	2107	29	27443	2	OS02G0170500,OS03G0251350	2	OS02G0121500,OS09G0442400
GO:0051383	kinetochore organization	biological_process	0.2024	1	4	2107	29	27443	2	OS03G0251350,OS02G0170500	2	OS02G0121500,OS09G0442400
GO:0016410	N-acyltransferase activity	molecular_function	0.20269	1	10	2107	94	27443	3	OS01G0191300,OS03G0701200,OS08G0280200	7	OS01G0893400,OS11G0103400,OS09G0434500,OS03G0799900,OS12G0577600,OS06G0670000,OS01G0908200
GO:0005575	cellular_component	cellular_component	0.20359	1	1092	2107	13978	27443	598	OS11G0592300,OS05G0194900,OS06G0553001,OS06G0334400,OS07G0635900,OS10G0208500,OS03G0575200,OS04G0169100,OS09G0278300,OS02G0318500,OS09G0445600,OS03G0784900,OS06G0154200,OS07G0658700,OS10G0544600,OS01G0279100,OS01G0678500,OS03G0594400,OS09G0412400,OS04G0272700,OS03G0773600,OS04G0470700,OS10G0516500,OS06G0686400,OS08G0550400,OS04G0223500,OS08G0101500,OS12G0638200,OS07G0638100,OS03G0804200,OS06G0226…	494	OS03G0232500,OS12G0601800,OS02G0561500,OS08G0127800,OS02G0534400,OS01G0553600,OS10G0122600,OS04G0298200,OS09G0465600,OS06G0179100,OS10G0389300,OS06G0157700,OS12G0565166,OS01G0847200,OS06G0669400,OS04G0524500,OS05G0256100,OS03G0115700,OS03G0206700,OS12G0609500,OS04G0450400,OS02G0554800,OS09G0314333,OS06G0670000,OS08G0174800,OS06G0136500,OS02G0608000,OS03G0726200,OS12G0489400,OS12G0515400,OS02G0689…
GO:0000151	ubiquitin ligase complex	cellular_component	0.20448	1	37	2107	414	27443	23	OS08G0550400,OS02G0249300,OS07G0618000,OS07G0686300,OS01G0736551,OS01G0266100,OS01G0369200,OS06G0180666,OS06G0140800,OS01G0755700,OS09G0378700,OS02G0759400,OS03G0678400,OS06G0275700,OS11G0116200,OS04G0101800,OS09G0478733,OS07G0159600,OS10G0544600,OS02G0682300,OS06G0695600,OS03G0391100,OS02G0106600	14	OS02G0561900,OS02G0806700,OS01G0975300,OS02G0771100,OS01G0823700,OS03G0232600,OS05G0439000,OS05G0468900,OS04G0450400,OS04G0418500,OS12G0620100,OS01G0692700,OS04G0419550,OS10G0552400
GO:0008375	acetylglucosaminyltransferase activity	molecular_function	0.20483	1	10	2107	94	27443	8	OS10G0437000,OS06G0633800,OS06G0602800,OS08G0110400,OS01G0665200,OS01G0201100,OS05G0290300,OS02G0327500	2	OS04G0301700,OS11G0140400
GO:1901682	sulfur compound transmembrane transporter activity	molecular_function	0.20616	1	5	2107	38	27443	1	OS08G0101500	4	OS06G0120200,OS08G0406400,OS04G0652400,OS06G0367100
GO:0032879	regulation of localization	biological_process	0.20872	1	7	2107	60	27443	2	OS03G0724500,OS02G0259850	5	OS04G0498900,OS10G0479500,OS12G0601800,OS01G0168100,OS03G0685000
GO:0007016	cytoskeletal anchoring at plasma membrane	biological_process	0.21049	1	3	2107	19	27443	1	OS07G0635700	2	OS12G0102500,OS04G0668800
GO:0019200	carbohydrate kinase activity	molecular_function	0.21113	1	5	2107	40	27443	3	OS05G0194900,OS06G0326400,OS01G0191700	2	OS11G0153700,OS12G0617400
GO:0004425	indole-3-glycerol-phosphate synthase activity	molecular_function	0.2114	1	2	2107	11	27443	0		2	OS07G0100200,OS10G0100700
GO:0010467	gene expression	biological_process	0.21225	1	422	2107	5398	27443	236	OS07G0581000,OS05G0586050,OS03G0770900,OS01G0741900,OS03G0724500,OS08G0499300,OS08G0564300,OS02G0579600,OS01G0112500,OS03G0391100,OS08G0277200,OS05G0421450,OS11G0498600,OS05G0116000,OS06G0127100,OS12G0595800,OS06G0211200,OS01G0844500,OS01G0279000,OS10G0521600,OS06G0528700,OS04G0506900,OS01G0799500,OS03G0569000,OS10G0474100,OS09G0542900,OS10G0561800,OS01G0229600,OS10G0155500,OS07G0581366,OS07G0661…	186	OS03G0571700,OS07G0482566,OS01G0339500,OS05G0417600,OS05G0130600,OS03G0126700,OS01G0289600,OS04G0369100,OS05G0490400,OS03G0351500,OS02G0150600,OS05G0426200,OS10G0571200,OS12G0512400,OS09G0484800,OS09G0556500,OS12G0634700,OS03G0176700,OS01G0835900,OS05G0113400,OS05G0589200,OS02G0806700,OS06G0245800,OS09G0313500,OS02G0728100,OS07G0474600,OS02G0608000,OS07G0583300,OS03G0307400,OS03G0656900,OS02G0579…
GO:0048013	ephrin receptor signaling pathway	biological_process	0.21309	1	1	2107	3	27443	1	OS03G0756500	0
GO:0043436	oxoacid metabolic process	biological_process	0.21435	1	88	2107	1003	27443	47	OS03G0245700,OS10G0533500,OS06G0236300,OS09G0278300,OS01G0274100,OS03G0725800,OS03G0125100,OS02G0582200,OS04G0290800,OS08G0140500,OS02G0244600,OS08G0485400,OS03G0108500,OS03G0720300,OS06G0528700,OS03G0701200,OS01G0770200,OS05G0362100,OS10G0474100,OS10G0502000,OS01G0192900,OS06G0262800,OS03G0767900,OS02G0244100,OS04G0311400,OS07G0602900,OS06G0134800,OS04G0405300,OS01G0303800,OS01G0265000,OS04G0119…	41	OS02G0644700,OS09G0556500,OS07G0689600,OS11G0707600,OS01G0961200,OS07G0437500,OS09G0434500,OS01G0838100,OS02G0657700,OS10G0550900,OS02G0150600,OS11G0455800,OS06G0670000,OS07G0134000,OS04G0151700,OS01G0743400,OS06G0245800,OS01G0134500,OS04G0578400,OS03G0703300,OS03G0799900,OS02G0205500,OS09G0498500,OS09G0327300,OS05G0114700,OS03G0115700,OS01G0895600,OS02G0190600,OS05G0574600,OS08G0242700,OS09G0442…
GO:0051049	regulation of transport	biological_process	0.21478	1	6	2107	50	27443	2	OS02G0259850,OS03G0724500	4	OS03G0685000,OS12G0601800,OS10G0479500,OS04G0498900
GO:0033057	multicellular organismal reproductive behavior	biological_process	0.21482	1	3	2107	19	27443	2	OS02G0262800,OS06G0713800	1	OS09G0258000
GO:0045297	post-mating behavior	biological_process	0.21482	1	3	2107	19	27443	2	OS02G0262800,OS06G0713800	1	OS09G0258000
GO:0045924	regulation of female receptivity	biological_process	0.21482	1	3	2107	19	27443	2	OS06G0713800,OS02G0262800	1	OS09G0258000
GO:0046008	regulation of female receptivity, post-mating	biological_process	0.21482	1	3	2107	19	27443	2	OS06G0713800,OS02G0262800	1	OS09G0258000
GO:0060180	female mating behavior	biological_process	0.21482	1	3	2107	19	27443	2	OS02G0262800,OS06G0713800	1	OS09G0258000
GO:0009399	nitrogen fixation	biological_process	0.21594	1	2	2107	12	27443	1	OS03G0161500	1	OS03G0800400
GO:0008289	lipid binding	molecular_function	0.21638	1	18	2107	184	27443	13	OS03G0784900,OS05G0171200,OS01G0200350,OS04G0569100,OS05G0461600,OS02G0799300,OS03G0322900,OS08G0467300,OS03G0724500,OS04G0627000,OS05G0542500,OS02G0753800,OS07G0185200	5	OS03G0126700,OS09G0442400,OS02G0326000,OS11G0170900,OS04G0488600
GO:0019722	calcium-mediated signaling	biological_process	0.21689	1	2	2107	11	27443	2	OS08G0537900,OS06G0338200	0
GO:0019932	second-messenger-mediated signaling	biological_process	0.21689	1	2	2107	11	27443	2	OS08G0537900,OS06G0338200	0
GO:0016645	oxidoreductase activity, acting on the CH-NH group of donors	molecular_function	0.21864	1	7	2107	61	27443	2	OS10G0492800,OS03G0168100	5	OS09G0327300,OS10G0550900,OS08G0553800,OS10G0483500,OS08G0553750
GO:0008488	gamma-glutamyl carboxylase activity	molecular_function	0.219	1	1	2107	3	27443	0		1	OS11G0216300
GO:0017187	peptidyl-glutamic acid carboxylation	biological_process	0.219	1	1	2107	3	27443	0		1	OS11G0216300
GO:0018200	peptidyl-glutamic acid modification	biological_process	0.219	1	1	2107	3	27443	0		1	OS11G0216300
GO:0018214	protein carboxylation	biological_process	0.219	1	1	2107	3	27443	0		1	OS11G0216300
GO:0005506	iron ion binding	molecular_function	0.21958	1	61	2107	682	27443	32	OS06G0599200,OS02G0259900,OS11G0525200,OS12G0476200,OS06G0140800,OS03G0108500,OS08G0507702,OS03G0154100,OS06G0129900,OS01G0349800,OS03G0760500,OS10G0166600,OS10G0471100,OS10G0486100,OS03G0760200,OS03G0140200,OS10G0533500,OS08G0507701,OS02G0185200,OS02G0186900,OS07G0635700,OS05G0482400,OS06G0307900,OS10G0139700,OS05G0491200,OS10G0524700,OS03G0760300,OS03G0125100,OS01G0858350,OS11G0289700,OS06G0501…	29	OS03G0319400,OS03G0371350,OS02G0504000,OS01G0804400,OS02G0817900,OS02G0221900,OS03G0828800,OS03G0289133,OS04G0578400,OS01G0134500,OS08G0507100,OS03G0223100,OS08G0152366,OS09G0457100,OS08G0187900,OS06G0483500,OS01G0878800,OS11G0707600,OS10G0378100,OS02G0503100,OS03G0289100,OS06G0600400,OS06G0570100,OS11G0489250,OS07G0519600,OS03G0332100,OS03G0371300,OS08G0152400,OS01G0627933
GO:0004332	fructose-bisphosphate aldolase activity	molecular_function	0.22033	1	2	2107	11	27443	2	OS08G0120600,OS01G0905800	0
GO:0009246	enterobacterial common antigen biosynthetic process	biological_process	0.22035	1	1	2107	3	27443	1	OS12G0255850	0
GO:0046378	enterobacterial common antigen metabolic process	biological_process	0.22035	1	1	2107	3	27443	1	OS12G0255850	0
GO:0004779	sulfate adenylyltransferase activity	molecular_function	0.22115	1	1	2107	3	27443	0		1	OS04G0111200
GO:0004781	sulfate adenylyltransferase (ATP) activity	molecular_function	0.22115	1	1	2107	3	27443	0		1	OS04G0111200
GO:0008837	diaminopimelate epimerase activity	molecular_function	0.22137	1	2	2107	12	27443	1	OS01G0303800	1	OS02G0138100
GO:0031965	nuclear membrane	cellular_component	0.22156	1	3	2107	20	27443	1	OS12G0120400	2	OS07G0437500,OS03G0392600
GO:0015708	silicate transport	biological_process	0.22172	1	1	2107	3	27443	1	OS04G0527000	0
GO:0000772	mating pheromone activity	molecular_function	0.22219	1	6	2107	50	27443	3	OS06G0175400,OS07G0246200,OS09G0397300	3	OS02G0554800,OS10G0116400,OS06G0138600
GO:0046149	pigment catabolic process	biological_process	0.22243	1	6	2107	50	27443	3	OS03G0258200,OS07G0162600,OS11G0240600	3	OS07G0685500,OS10G0419600,OS09G0460500
GO:0065003	macromolecular complex assembly	biological_process	0.22256	1	33	2107	360	27443	14	OS02G0582200,OS03G0251350,OS09G0450300,OS01G0889900,OS08G0112700,OS03G0280700,OS12G0120400,OS07G0683600,OS01G0805900,OS03G0219300,OS01G0607100,OS08G0155550,OS02G0170500,OS01G0242800	19	OS10G0213700,OS02G0158500,OS09G0256700,OS05G0384800,OS04G0450400,OS02G0554800,OS04G0185100,OS09G0442400,OS01G0231500,OS11G0242500,OS02G0216300,OS01G0970700,OS01G0175700,OS11G0477400,OS01G0639200,OS09G0457100,OS03G0336000,OS02G0121500,OS01G0168100
GO:0071705	nitrogen compound transport	biological_process	0.22275	1	26	2107	272	27443	6	OS01G0889900,OS09G0364800,OS06G0670300,OS01G0721400,OS06G0633800,OS06G0270200	20	OS08G0174800,OS01G0209800,OS03G0254200,OS06G0228500,OS01G0970700,OS07G0437500,OS07G0662800,OS01G0175700,OS04G0524500,OS08G0104900,OS06G0539400,OS03G0641250,OS04G0298200,OS10G0437100,OS10G0213700,OS06G0625400,OS04G0450400,OS09G0457100,OS06G0699600,OS03G0336000
GO:0051130	positive regulation of cellular component organization	biological_process	0.22327	1	2	2107	11	27443	0		2	OS07G0597000,OS04G0185100
GO:0005874	microtubule	cellular_component	0.22391	1	3	2107	20	27443	0		3	OS01G0168100,OS06G0601500,OS02G0129800
GO:0015267	channel activity	molecular_function	0.22396	1	37	2107	407	27443	19	OS09G0426000,OS01G0221600,OS01G0678500,OS07G0108800,OS07G0174400,OS01G0110400,OS03G0773300,OS01G0310600,OS06G0686400,OS06G0618700,OS04G0605500,OS08G0315200,OS08G0300300,OS06G0716700,OS08G0402500,OS09G0308900,OS02G0160500,OS12G0556900,OS01G0738900	18	OS04G0478600,OS08G0163500,OS07G0553600,OS01G0718700,OS09G0431100,OS04G0578400,OS04G0585200,OS05G0256100,OS02G0198300,OS04G0412100,OS08G0524200,OS07G0298900,OS01G0965900,OS03G0629900,OS09G0428300,OS08G0310300,OS06G0254200,OS06G0367100
GO:0022803	passive transmembrane transporter activity	molecular_function	0.22396	1	37	2107	407	27443	19	OS08G0402500,OS06G0716700,OS01G0738900,OS12G0556900,OS02G0160500,OS09G0308900,OS07G0174400,OS07G0108800,OS01G0678500,OS09G0426000,OS01G0221600,OS08G0315200,OS08G0300300,OS04G0605500,OS06G0618700,OS06G0686400,OS01G0310600,OS03G0773300,OS01G0110400	18	OS01G0965900,OS07G0298900,OS08G0524200,OS03G0629900,OS04G0412100,OS02G0198300,OS06G0367100,OS08G0310300,OS06G0254200,OS09G0428300,OS01G0718700,OS08G0163500,OS07G0553600,OS04G0478600,OS05G0256100,OS04G0585200,OS09G0431100,OS04G0578400
GO:0000045	autophagic vacuole assembly	biological_process	0.22558	1	2	2107	12	27443	2	OS05G0440300,OS04G0513400	0
GO:0007033	vacuole organization	biological_process	0.22558	1	2	2107	12	27443	2	OS05G0440300,OS04G0513400	0
GO:0016236	macroautophagy	biological_process	0.22558	1	2	2107	12	27443	2	OS04G0513400,OS05G0440300	0
GO:0022412	cellular process involved in reproduction in multicellular organism	biological_process	0.22602	1	8	2107	76	27443	5	OS02G0194700,OS01G0869900,OS04G0546800,OS07G0435300,OS12G0183100	3	OS03G0644600,OS04G0514400,OS03G0218400
GO:0019213	deacetylase activity	molecular_function	0.22639	1	1	2107	3	27443	0		1	OS06G0551800
GO:0050661	NADP binding	molecular_function	0.22762	1	8	2107	71	27443	8	OS06G0528700,OS07G0437000,OS09G0548400,OS01G0368000,OS05G0555600,OS01G0274100,OS06G0203200,OS04G0223500	0
GO:0051766	inositol trisphosphate kinase activity	molecular_function	0.22768	1	2	2107	11	27443	0		2	OS03G0726200,OS03G0230500
GO:0004559	alpha-mannosidase activity	molecular_function	0.22866	1	2	2107	11	27443	2	OS11G0525600,OS10G0140200	0
GO:0006082	organic acid metabolic process	biological_process	0.22899	1	88	2107	1008	27443	47	OS09G0419200,OS06G0103300,OS08G0466050,OS02G0813600,OS08G0465800,OS02G0731900,OS04G0447800,OS10G0471100,OS04G0630300,OS05G0595100,OS04G0623500,OS02G0244100,OS01G0192900,OS03G0767900,OS06G0262800,OS04G0405300,OS01G0265000,OS01G0303800,OS04G0311400,OS07G0602900,OS06G0134800,OS07G0675000,OS01G0528300,OS04G0119400,OS03G0423300,OS01G0368000,OS02G0196800,OS02G0244600,OS08G0140500,OS03G0720300,OS08G0485…	41	OS01G0126401,OS05G0481000,OS03G0245100,OS11G0477400,OS02G0138100,OS10G0430200,OS08G0187900,OS10G0100700,OS03G0799900,OS09G0498500,OS09G0327300,OS05G0114700,OS03G0115700,OS02G0205500,OS05G0574600,OS01G0895600,OS02G0190600,OS12G0623900,OS06G0591200,OS08G0242700,OS09G0442400,OS11G0455800,OS06G0670000,OS04G0151700,OS01G0743400,OS07G0134000,OS01G0134500,OS04G0578400,OS03G0703300,OS06G0245800,OS01G0961…
GO:0009877	nodulation	biological_process	0.22918	1	7	2107	67	27443	4	OS05G0550000,OS03G0723600,OS08G0280200,OS02G0252400	3	OS03G0109800,OS03G0611200,OS09G0471300
GO:0055070	copper ion homeostasis	biological_process	0.22923	1	1	2107	3	27443	1	OS03G0843300	0
GO:0008092	cytoskeletal protein binding	molecular_function	0.22956	1	102	2107	1201	27443	60	OS12G0583300,OS01G0962100,OS06G0698200,OS02G0649300,OS01G0226600,OS09G0519100,OS11G0194900,OS07G0209100,OS09G0528200,OS10G0370500,OS12G0110300,OS01G0369200,OS12G0230600,OS05G0396900,OS10G0413101,OS07G0692200,OS04G0290800,OS08G0497900,OS03G0770900,OS05G0298900,OS03G0391100,OS05G0537400,OS03G0848400,OS05G0170200,OS09G0397300,OS01G0256500,OS03G0773600,OS02G0201300,OS03G0827900,OS05G0179950,OS02G0731…	42	OS02G0614500,OS01G0885900,OS01G0805500,OS02G0794400,OS01G0158200,OS02G0267000,OS08G0387500,OS04G0151700,OS10G0503200,OS10G0511600,OS01G0151200,OS11G0629400,OS05G0318300,OS11G0153500,OS07G0466200,OS03G0821300,OS03G0571700,OS06G0687600,OS07G0243150,OS08G0190250,OS01G0961200,OS02G0556800,OS05G0113400,OS01G0901700,OS11G0477400,OS11G0103400,OS07G0162200,OS06G0671000,OS01G0919700,OS01G0126401,OS08G0169…
GO:0019299	rhamnose metabolic process	biological_process	0.23036	1	1	2107	3	27443	0		1	OS02G0680700
GO:0022804	active transmembrane transporter activity	molecular_function	0.23045	1	43	2107	484	27443	18	OS06G0683950,OS06G0562700,OS04G0605500,OS03G0858800,OS09G0467400,OS01G0284900,OS09G0333500,OS04G0209200,OS04G0607500,OS03G0626700,OS07G0581000,OS06G0558300,OS04G0107900,OS01G0721400,OS07G0666900,OS06G0223700,OS09G0557500,OS08G0564300	25	OS07G0642100,OS11G0549900,OS08G0411200,OS02G0155900,OS09G0513200,OS12G0121600,OS02G0593500,OS12G0617800,OS05G0197300,OS12G0640550,OS02G0323000,OS04G0620066,OS08G0562800,OS03G0127900,OS03G0229500,OS11G0129200,OS03G0571700,OS06G0494400,OS11G0129000,OS08G0480000,OS12G0179800,OS02G0759900,OS11G0155600,OS03G0308800,OS10G0344500
GO:0030193	regulation of blood coagulation	biological_process	0.23086	1	1	2107	3	27443	0		1	OS05G0582300
GO:0050818	regulation of coagulation	biological_process	0.23086	1	1	2107	3	27443	0		1	OS05G0582300
GO:0061041	regulation of wound healing	biological_process	0.23086	1	1	2107	3	27443	0		1	OS05G0582300
GO:1900046	regulation of hemostasis	biological_process	0.23086	1	1	2107	3	27443	0		1	OS05G0582300
GO:0042126	nitrate metabolic process	biological_process	0.23147	1	1	2107	3	27443	0		1	OS05G0481000
GO:0042128	nitrate assimilation	biological_process	0.23147	1	1	2107	3	27443	0		1	OS05G0481000
GO:2001057	reactive nitrogen species metabolic process	biological_process	0.23147	1	1	2107	3	27443	0		1	OS05G0481000
GO:0033865	nucleoside bisphosphate metabolic process	biological_process	0.23171	1	4	2107	30	27443	1	OS07G0160300	3	OS09G0533100,OS02G0699400,OS03G0340900
GO:0033875	ribonucleoside bisphosphate metabolic process	biological_process	0.23171	1	4	2107	30	27443	1	OS07G0160300	3	OS03G0340900,OS02G0699400,OS09G0533100
GO:0034032	purine nucleoside bisphosphate metabolic process	biological_process	0.23171	1	4	2107	30	27443	1	OS07G0160300	3	OS09G0533100,OS03G0340900,OS02G0699400
GO:0030411	scytalone dehydratase activity	molecular_function	0.23174	1	1	2107	3	27443	1	OS03G0139200	0
GO:0009002	serine-type D-Ala-D-Ala carboxypeptidase activity	molecular_function	0.23184	1	1	2107	3	27443	1	OS03G0126000	0
GO:0015716	organic phosphonate transport	biological_process	0.2321	1	2	2107	11	27443	2	OS07G0588600,OS01G0761100	0
GO:0004047	aminomethyltransferase activity	molecular_function	0.2326	1	1	2107	3	27443	1	OS06G0134800	0
GO:0005157	macrophage colony-stimulating factor receptor binding	molecular_function	0.23291	1	1	2107	3	27443	1	OS03G0701100	0
GO:0008284	positive regulation of cell proliferation	biological_process	0.23291	1	1	2107	3	27443	1	OS03G0701100	0
GO:0042127	regulation of cell proliferation	biological_process	0.23291	1	1	2107	3	27443	1	OS03G0701100	0
GO:0045444	fat cell differentiation	biological_process	0.23313	1	4	2107	31	27443	3	OS12G0237900,OS03G0737000,OS07G0691300	1	OS01G0689900
GO:0016307	phosphatidylinositol phosphate kinase activity	molecular_function	0.23321	1	3	2107	20	27443	3	OS04G0691900,OS07G0658700,OS09G0278300	0
GO:0009307	DNA restriction-modification system	biological_process	0.23371	1	6	2107	53	27443	4	OS04G0209200,OS05G0156401,OS01G0200350,OS02G0262800	2	OS06G0251100,OS04G0610500
GO:0044355	clearance of foreign intracellular DNA	biological_process	0.23371	1	6	2107	53	27443	4	OS04G0209200,OS01G0200350,OS05G0156401,OS02G0262800	2	OS06G0251100,OS04G0610500
GO:0006405	RNA export from nucleus	biological_process	0.23396	1	4	2107	30	27443	1	OS09G0364800	3	OS06G0625400,OS07G0437500,OS08G0174800
GO:0051168	nuclear export	biological_process	0.23396	1	4	2107	30	27443	1	OS09G0364800	3	OS07G0437500,OS08G0174800,OS06G0625400
GO:0016286	small conductance calcium-activated potassium channel activity	molecular_function	0.23426	1	1	2107	3	27443	0		1	OS02G0198300
GO:0019030	icosahedral viral capsid	cellular_component	0.23466	1	1	2107	3	27443	1	OS11G0592300	0
GO:0039624	viral outer capsid	cellular_component	0.23466	1	1	2107	3	27443	1	OS11G0592300	0
GO:0019956	chemokine binding	molecular_function	0.23504	1	1	2107	3	27443	1	OS03G0638200	0
GO:0009435	NAD biosynthetic process	biological_process	0.23528	1	1	2107	3	27443	0		1	OS12G0290150
GO:0019674	NAD metabolic process	biological_process	0.23528	1	1	2107	3	27443	0		1	OS12G0290150
GO:0030904	retromer complex	cellular_component	0.23531	1	1	2107	3	27443	0		1	OS06G0367100
GO:0008645	hexose transport	biological_process	0.23531	1	1	2107	3	27443	0		1	OS12G0180600
GO:0015145	monosaccharide transmembrane transporter activity	molecular_function	0.23531	1	1	2107	3	27443	0		1	OS12G0180600
GO:0015149	hexose transmembrane transporter activity	molecular_function	0.23531	1	1	2107	3	27443	0		1	OS12G0180600
GO:0015153	rhamnose transmembrane transporter activity	molecular_function	0.23531	1	1	2107	3	27443	0		1	OS12G0180600
GO:0004829	threonine-tRNA ligase activity	molecular_function	0.23531	1	1	2107	3	27443	1	OS05G0555600	0
GO:0004631	phosphomevalonate kinase activity	molecular_function	0.23531	1	1	2107	3	27443	1	OS07G0661600	0
GO:0006695	cholesterol biosynthetic process	biological_process	0.23531	1	1	2107	3	27443	1	OS07G0661600	0
GO:0016126	sterol biosynthetic process	biological_process	0.23531	1	1	2107	3	27443	1	OS07G0661600	0
GO:0019799	tubulin N-acetyltransferase activity	molecular_function	0.23531	1	1	2107	3	27443	1	OS08G0280200	0
GO:0034212	peptide N-acetyltransferase activity	molecular_function	0.23531	1	1	2107	3	27443	1	OS08G0280200	0
GO:0071929	alpha-tubulin acetylation	biological_process	0.23531	1	1	2107	3	27443	1	OS08G0280200	0
GO:0019491	ectoine biosynthetic process	biological_process	0.23531	1	1	2107	3	27443	1	OS04G0119400	0
GO:0033990	ectoine synthase activity	molecular_function	0.23531	1	1	2107	3	27443	1	OS04G0119400	0
GO:0042399	ectoine metabolic process	biological_process	0.23531	1	1	2107	3	27443	1	OS04G0119400	0
GO:0015078	hydrogen ion transmembrane transporter activity	molecular_function	0.23541	1	49	2107	593	27443	24	OS07G0666900,OS04G0107900,OS05G0482400,OS04G0678700,OS01G0727700,OS04G0673700,OS03G0848400,OS01G0111100,OS01G0550200,OS04G0209200,OS01G0273500,OS06G0154200,OS01G0734000,OS11G0620400,OS05G0457000,OS02G0582200,OS01G0678500,OS05G0569300,OS06G0683950,OS03G0271400,OS02G0115900,OS03G0167500,OS12G0261300,OS05G0106100	25	OS09G0240200,OS02G0759900,OS07G0179300,OS02G0461100,OS02G0556800,OS02G0793900,OS09G0442400,OS02G0498300,OS10G0541800,OS03G0127900,OS01G0886300,OS11G0661300,OS06G0570100,OS12G0617800,OS01G0268300,OS09G0423300,OS01G0168100,OS12G0640550,OS02G0728100,OS11G0549900,OS07G0642100,OS12G0121600,OS11G0477400,OS03G0251500,OS07G0557100
GO:0007243	intracellular protein kinase cascade	biological_process	0.23736	1	2	2107	11	27443	1	OS07G0586700	1	OS06G0136600
GO:0010627	regulation of intracellular protein kinase cascade	biological_process	0.23736	1	2	2107	11	27443	1	OS07G0586700	1	OS06G0136600
GO:0007605	sensory perception of sound	biological_process	0.23773	1	2	2107	12	27443	1	OS01G0769000	1	OS05G0580000
GO:0050954	sensory perception of mechanical stimulus	biological_process	0.23773	1	2	2107	12	27443	1	OS01G0769000	1	OS05G0580000
GO:0031412	gas vesicle organization	biological_process	0.23899	1	2	2107	11	27443	1	OS11G0525600	1	OS09G0258000
GO:0046849	bone remodeling	biological_process	0.2395	1	1	2107	4	27443	1	OS05G0539600	0
GO:0048771	tissue remodeling	biological_process	0.2395	1	1	2107	4	27443	1	OS05G0539600	0
GO:0009896	positive regulation of catabolic process	biological_process	0.24008	1	7	2107	62	27443	2	OS02G0582200,OS03G0848400	5	OS01G0944000,OS01G0168100,OS09G0442400,OS04G0151700,OS11G0477400
GO:0010508	positive regulation of autophagy	biological_process	0.24008	1	7	2107	62	27443	2	OS03G0848400,OS02G0582200	5	OS01G0168100,OS01G0944000,OS09G0442400,OS04G0151700,OS11G0477400
GO:0031331	positive regulation of cellular catabolic process	biological_process	0.24008	1	7	2107	62	27443	2	OS02G0582200,OS03G0848400	5	OS09G0442400,OS01G0944000,OS01G0168100,OS11G0477400,OS04G0151700
GO:0019752	carboxylic acid metabolic process	biological_process	0.24011	1	87	2107	1000	27443	47	OS01G0368000,OS02G0196800,OS04G0119400,OS03G0423300,OS01G0528300,OS07G0675000,OS04G0311400,OS07G0602900,OS06G0134800,OS04G0405300,OS01G0303800,OS01G0265000,OS01G0192900,OS03G0767900,OS06G0262800,OS02G0244100,OS05G0595100,OS04G0623500,OS10G0471100,OS04G0630300,OS02G0731900,OS04G0447800,OS08G0465800,OS02G0813600,OS09G0419200,OS06G0103300,OS08G0466050,OS04G0290800,OS03G0125100,OS02G0582200,OS09G0278…	40	OS08G0242700,OS09G0442400,OS12G0623900,OS06G0591200,OS01G0895600,OS02G0190600,OS05G0574600,OS02G0205500,OS09G0498500,OS05G0114700,OS09G0327300,OS03G0115700,OS03G0799900,OS10G0430200,OS08G0187900,OS10G0100700,OS02G0138100,OS03G0245100,OS11G0477400,OS01G0126401,OS02G0150600,OS02G0657700,OS10G0550900,OS09G0434500,OS07G0437500,OS01G0838100,OS02G0644700,OS09G0556500,OS07G0689600,OS11G0707600,OS01G0961…
GO:0042168	heme metabolic process	biological_process	0.24013	1	8	2107	71	27443	6	OS01G0274100,OS01G0368000,OS05G0555600,OS01G0265000,OS04G0223500,OS06G0528700	2	OS10G0430200,OS01G0753100
GO:0003779	actin binding	molecular_function	0.24107	1	86	2107	1016	27443	51	OS03G0391100,OS05G0537400,OS05G0170200,OS09G0397300,OS01G0256500,OS07G0692200,OS04G0290800,OS05G0298900,OS03G0770900,OS07G0209100,OS10G0370500,OS09G0528200,OS01G0369200,OS12G0230600,OS05G0396900,OS10G0413101,OS12G0583300,OS06G0698200,OS01G0962100,OS02G0649300,OS01G0226600,OS09G0519100,OS11G0194900,OS02G0106600,OS10G0474900,OS09G0517100,OS01G0231000,OS06G0637500,OS03G0820600,OS03G0299600,OS01G0190…	35	OS01G0961200,OS02G0556800,OS05G0113400,OS01G0901700,OS05G0318300,OS11G0153500,OS03G0821300,OS03G0571700,OS06G0687600,OS07G0243150,OS08G0190250,OS01G0158200,OS02G0794400,OS02G0267000,OS08G0387500,OS10G0503200,OS10G0511600,OS01G0151200,OS11G0629400,OS02G0614500,OS01G0885900,OS01G0805500,OS10G0556200,OS02G0709000,OS03G0254200,OS01G0126200,OS09G0240200,OS09G0370500,OS04G0416000,OS06G0671000,OS01G0919…
GO:0016703	oxidoreductase activity, acting on single donors with incorporation of molecular oxygen, incorporation of one atom of oxygen (internal monooxygenases or internal mixed function oxidases)	molecular_function	0.24226	1	4	2107	30	27443	2	OS04G0623500,OS08G0485400	2	OS07G0100200,OS10G0100700
GO:0008194	UDP-glycosyltransferase activity	molecular_function	0.24387	1	20	2107	213	27443	15	OS04G0429600,OS06G0602800,OS01G0201100,OS03G0808100,OS05G0290300,OS10G0437000,OS10G0341700,OS06G0633800,OS03G0342900,OS08G0110400,OS01G0665200,OS11G0655800,OS09G0555500,OS06G0336500,OS02G0327500	5	OS04G0301700,OS03G0137600,OS03G0758000,OS05G0123100,OS11G0140400
GO:0006091	generation of precursor metabolites and energy	biological_process	0.24432	1	35	2107	402	27443	20	OS06G0294000,OS06G0668200,OS02G0528000,OS10G0493600,OS05G0589700,OS03G0194900,OS08G0117900,OS05G0194900,OS02G0259900,OS12G0115300,OS01G0227200,OS05G0162500,OS01G0191700,OS06G0326400,OS01G0905800,OS04G0432400,OS01G0501800,OS01G0720600,OS08G0120600,OS01G0889900	15	OS05G0349700,OS06G0281400,OS12G0617400,OS02G0130100,OS08G0163500,OS06G0136600,OS01G0928000,OS10G0571200,OS11G0537375,OS03G0775000,OS09G0465600,OS04G0645100,OS02G0575700,OS10G0573800,OS10G0122600
GO:0009538	photosystem I reaction center	cellular_component	0.24444	1	3	2107	23	27443	3	OS08G0560900,OS05G0560000,OS07G0435300	0
GO:0004549	tRNA-specific ribonuclease activity	molecular_function	0.24455	1	3	2107	23	27443	2	OS01G0799500,OS04G0507800	1	OS09G0314333
GO:0017025	TBP-class protein binding	molecular_function	0.24795	1	3	2107	21	27443	1	OS07G0688200	2	OS01G0639200,OS02G0832100
GO:0043933	macromolecular complex subunit organization	biological_process	0.24798	1	38	2107	423	27443	16	OS01G0805900,OS03G0219300,OS07G0683600,OS01G0242800,OS08G0155550,OS01G0607100,OS02G0170500,OS04G0691800,OS09G0450300,OS05G0131900,OS02G0582200,OS03G0251350,OS12G0120400,OS08G0112700,OS01G0889900,OS03G0280700	22	OS09G0457100,OS03G0336000,OS01G0639200,OS11G0477400,OS01G0168100,OS02G0121500,OS04G0450400,OS07G0597000,OS05G0384800,OS01G0231500,OS09G0442400,OS04G0185100,OS02G0554800,OS06G0476900,OS09G0256700,OS02G0158500,OS10G0213700,OS01G0970700,OS01G0175700,OS10G0556200,OS02G0216300,OS11G0242500
GO:0034622	cellular macromolecular complex assembly	biological_process	0.24853	1	27	2107	296	27443	10	OS03G0280700,OS02G0170500,OS01G0889900,OS08G0112700,OS07G0683600,OS03G0251350,OS02G0582200,OS03G0219300,OS09G0450300,OS01G0805900	17	OS02G0121500,OS11G0242500,OS02G0216300,OS01G0175700,OS01G0168100,OS01G0970700,OS09G0256700,OS02G0158500,OS10G0213700,OS11G0477400,OS03G0336000,OS09G0442400,OS01G0231500,OS04G0185100,OS09G0457100,OS05G0384800,OS04G0450400
GO:0009074	aromatic amino acid family catabolic process	biological_process	0.24855	1	2	2107	19	27443	1	OS06G0103300	1	OS01G0895600
GO:0042651	thylakoid membrane	cellular_component	0.24894	1	6	2107	53	27443	5	OS12G0189400,OS02G0592000,OS12G0476200,OS03G0203200,OS07G0147500	1	OS04G0450400
GO:0019069	viral capsid assembly	biological_process	0.24998	1	9	2107	89	27443	3	OS05G0461600,OS07G0577600,OS02G0290500	6	OS01G0603300,OS12G0609500,OS06G0704200,OS06G0591400,OS08G0190250,OS05G0295200
GO:0022607	cellular component assembly	biological_process	0.25012	1	60	2107	690	27443	25	OS01G0242800,OS04G0513400,OS03G0154100,OS12G0110300,OS02G0290500,OS07G0475900,OS02G0170500,OS08G0155550,OS01G0607100,OS07G0577600,OS03G0219300,OS01G0805900,OS06G0686400,OS07G0683600,OS12G0120400,OS08G0468400,OS03G0280700,OS01G0889900,OS08G0112700,OS04G0435500,OS09G0450300,OS05G0440300,OS03G0251350,OS02G0582200,OS05G0461600	35	OS01G0168100,OS11G0641300,OS04G0151700,OS01G0362100,OS02G0121500,OS07G0490300,OS06G0591400,OS01G0603300,OS03G0336000,OS09G0457100,OS11G0477400,OS01G0639200,OS01G0175700,OS05G0295200,OS01G0970700,OS03G0795100,OS11G0242500,OS02G0216300,OS02G0793900,OS09G0442400,OS01G0231500,OS02G0554800,OS08G0190250,OS04G0185100,OS05G0384800,OS04G0450400,OS09G0256700,OS06G0601500,OS06G0267900,OS06G0704200,OS02G0158…
GO:0016628	oxidoreductase activity, acting on the CH-CH group of donors, NAD or NADP as acceptor	molecular_function	0.25036	1	9	2107	84	27443	6	OS06G0528700,OS01G0265000,OS04G0223500,OS01G0274100,OS01G0368000,OS05G0555600	3	OS03G0245100,OS01G0753100,OS10G0430200
GO:0006914	autophagy	biological_process	0.25061	1	14	2107	144	27443	6	OS04G0513400,OS10G0509600,OS01G0698000,OS05G0440300,OS02G0582200,OS03G0848400	8	OS09G0442400,OS01G0168100,OS04G0151700,OS02G0129800,OS01G0944000,OS11G0477400,OS07G0162200,OS02G0728100
GO:0006787	porphyrin-containing compound catabolic process	biological_process	0.25075	1	6	2107	52	27443	3	OS03G0258200,OS07G0162600,OS11G0240600	3	OS10G0419600,OS07G0685500,OS09G0460500
GO:0033015	tetrapyrrole catabolic process	biological_process	0.25075	1	6	2107	52	27443	3	OS07G0162600,OS11G0240600,OS03G0258200	3	OS09G0460500,OS10G0419600,OS07G0685500
GO:0051087	chaperone binding	molecular_function	0.25103	1	4	2107	31	27443	3	OS06G0703800,OS11G0506800,OS03G0848400	1	OS12G0290150
GO:0005216	ion channel activity	molecular_function	0.25104	1	36	2107	401	27443	19	OS01G0110400,OS03G0773300,OS01G0310600,OS06G0686400,OS06G0618700,OS04G0605500,OS08G0300300,OS08G0315200,OS01G0221600,OS09G0426000,OS01G0678500,OS07G0174400,OS07G0108800,OS09G0308900,OS02G0160500,OS12G0556900,OS01G0738900,OS06G0716700,OS08G0402500	17	OS04G0578400,OS09G0431100,OS04G0585200,OS05G0256100,OS04G0478600,OS07G0553600,OS08G0163500,OS01G0718700,OS09G0428300,OS06G0254200,OS08G0310300,OS02G0198300,OS04G0412100,OS03G0629900,OS08G0524200,OS07G0298900,OS01G0965900
GO:0022838	substrate-specific channel activity	molecular_function	0.25104	1	36	2107	401	27443	19	OS06G0716700,OS08G0402500,OS02G0160500,OS09G0308900,OS01G0738900,OS12G0556900,OS01G0221600,OS09G0426000,OS07G0174400,OS07G0108800,OS01G0678500,OS06G0686400,OS03G0773300,OS01G0310600,OS01G0110400,OS08G0315200,OS08G0300300,OS04G0605500,OS06G0618700	17	OS02G0198300,OS03G0629900,OS01G0965900,OS08G0524200,OS07G0298900,OS04G0412100,OS06G0254200,OS08G0310300,OS09G0428300,OS04G0478600,OS01G0718700,OS07G0553600,OS08G0163500,OS04G0585200,OS04G0578400,OS09G0431100,OS05G0256100
GO:0008168	methyltransferase activity	molecular_function	0.25116	1	54	2107	612	27443	22	OS09G0332700,OS04G0611200,OS12G0564100,OS01G0548600,OS03G0689900,OS03G0374600,OS10G0118200,OS04G0628100,OS01G0227200,OS08G0400200,OS09G0344500,OS05G0162500,OS01G0303600,OS04G0175600,OS07G0692401,OS08G0290700,OS01G0927000,OS05G0561500,OS06G0134800,OS04G0507800,OS01G0535900,OS05G0408900	32	OS03G0708400,OS02G0539600,OS08G0411200,OS01G0701700,OS06G0138600,OS08G0364900,OS02G0173700,OS12G0564400,OS07G0677900,OS06G0638200,OS01G0362100,OS08G0169300,OS09G0533100,OS01G0928000,OS04G0662700,OS07G0474600,OS04G0615000,OS12G0623900,OS05G0105000,OS03G0775000,OS04G0645100,OS06G0646000,OS03G0656900,OS12G0179800,OS07G0179300,OS12G0441600,OS10G0573100,OS05G0511700,OS02G0122900,OS07G0463600,OS10G0122…
GO:0048610	cellular process involved in reproduction	biological_process	0.25122	1	45	2107	502	27443	17	OS11G0582000,OS07G0435300,OS04G0546800,OS01G0511100,OS05G0461600,OS01G0889900,OS12G0183100,OS11G0208850,OS01G0869900,OS10G0470100,OS06G0686400,OS02G0194700,OS02G0290500,OS07G0475900,OS06G0710300,OS07G0577600,OS06G0140800	28	OS08G0190250,OS01G0784700,OS10G0580001,OS06G0267900,OS06G0704200,OS03G0218400,OS04G0632100,OS12G0609500,OS03G0191100,OS10G0116400,OS05G0295200,OS04G0302300,OS03G0795100,OS04G0303100,OS04G0632600,OS04G0514400,OS03G0644600,OS03G0828800,OS02G0527900,OS01G0642700,OS12G0441700,OS07G0553600,OS11G0641300,OS06G0591400,OS08G0335200,OS06G0551800,OS01G0603300,OS06G0670000
GO:0009254	peptidoglycan turnover	biological_process	0.25322	1	1	2107	4	27443	1	OS05G0244600	0
GO:0006825	copper ion transport	biological_process	0.2544	1	6	2107	55	27443	5	OS09G0440700,OS03G0391100,OS04G0557800,OS07G0181500,OS04G0470700	1	OS01G0116901
GO:0019318	hexose metabolic process	biological_process	0.25521	1	19	2107	198	27443	10	OS05G0194900,OS11G0525600,OS08G0120600,OS06G0668200,OS01G0191700,OS06G0326400,OS10G0140200,OS03G0255500,OS01G0905800,OS06G0528700	9	OS02G0680700,OS12G0617400,OS06G0136600,OS01G0574600,OS10G0430200,OS07G0176900,OS11G0153700,OS10G0571200,OS09G0465600
GO:0044423	virion part	cellular_component	0.25532	1	96	2107	1138	27443	47	OS07G0635700,OS01G0283700,OS11G0621000,OS03G0323600,OS10G0208500,OS02G0704000,OS05G0195700,OS05G0542500,OS12G0119800,OS08G0231100,OS05G0461600,OS03G0280750,OS05G0136200,OS03G0712600,OS02G0582200,OS11G0592300,OS07G0535800,OS05G0546800,OS05G0529400,OS08G0537900,OS05G0119200,OS01G0770200,OS06G0705000,OS07G0230600,OS07G0119300,OS03G0775600,OS02G0135500,OS07G0246200,OS03G0292900,OS03G0323100,OS11G0199…	49	OS02G0618200,OS10G0101200,OS10G0344500,OS06G0483500,OS03G0210700,OS06G0367100,OS04G0422000,OS03G0191100,OS01G0853600,OS05G0562000,OS07G0578200,OS09G0517600,OS07G0679700,OS08G0337800,OS10G0503200,OS11G0641300,OS01G0268300,OS06G0670000,OS02G0794400,OS02G0129800,OS07G0558300,OS09G0258000,OS01G0700100,OS01G0673800,OS03G0795100,OS10G0580001,OS01G0137875,OS01G0231500,OS01G0279400,OS10G0567000,OS05G0468…
GO:0006298	mismatch repair	biological_process	0.25562	1	5	2107	43	27443	0		5	OS03G0586400,OS01G0838100,OS08G0553800,OS08G0553750,OS06G0593800
GO:0042132	fructose 1,6-bisphosphate 1-phosphatase activity	molecular_function	0.25565	1	2	2107	12	27443	0		2	OS06G0664200,OS01G0866400
GO:0007015	actin filament organization	biological_process	0.25628	1	2	2107	12	27443	1	OS07G0683600	1	OS04G0185100
GO:0005261	cation channel activity	molecular_function	0.25688	1	24	2107	262	27443	12	OS06G0716700,OS07G0174400,OS08G0402500,OS09G0308900,OS01G0310600,OS06G0686400,OS02G0160500,OS12G0556900,OS04G0605500,OS06G0618700,OS01G0738900,OS08G0315200	12	OS02G0198300,OS04G0478600,OS07G0553600,OS08G0163500,OS04G0412100,OS03G0629900,OS01G0965900,OS08G0524200,OS07G0298900,OS04G0578400,OS08G0310300,OS05G0256100
GO:0016054	organic acid catabolic process	biological_process	0.25742	1	9	2107	94	27443	4	OS06G0134800,OS06G0103300,OS03G0701200,OS08G0466050	5	OS09G0434500,OS05G0114700,OS01G0895600,OS02G0657700,OS10G0550900
GO:0046395	carboxylic acid catabolic process	biological_process	0.25742	1	9	2107	94	27443	4	OS08G0466050,OS03G0701200,OS06G0103300,OS06G0134800	5	OS10G0550900,OS02G0657700,OS01G0895600,OS05G0114700,OS09G0434500
GO:0005886	plasma membrane	cellular_component	0.2589	1	40	2107	454	27443	24	OS11G0655800,OS06G0698200,OS04G0605500,OS08G0101500,OS03G0808300,OS06G0150400,OS08G0476100,OS05G0426000,OS01G0221600,OS08G0278900,OS05G0185800,OS05G0440300,OS10G0469900,OS02G0194600,OS01G0200600,OS03G0751600,OS12G0120400,OS07G0185200,OS06G0226500,OS08G0112700,OS02G0571800,OS04G0648900,OS06G0716700,OS01G0727700	16	OS02G0592400,OS11G0477400,OS01G0944000,OS01G0362100,OS03G0845000,OS12G0102500,OS05G0197300,OS08G0163500,OS06G0476200,OS06G0725900,OS04G0581000,OS02G0129800,OS04G0668800,OS02G0575700,OS09G0256700,OS02G0275200
GO:0003755	peptidyl-prolyl cis-trans isomerase activity	molecular_function	0.25928	1	3	2107	23	27443	2	OS01G0111100,OS10G0154700	1	OS07G0565600
GO:0016859	cis-trans isomerase activity	molecular_function	0.25928	1	3	2107	23	27443	2	OS10G0154700,OS01G0111100	1	OS07G0565600
GO:0044085	cellular component biogenesis	biological_process	0.25932	1	74	2107	862	27443	30	OS01G0548600,OS06G0686400,OS07G0683600,OS03G0219300,OS04G0628100,OS02G0170500,OS02G0290500,OS10G0118200,OS08G0476100,OS02G0258800,OS03G0154100,OS01G0242800,OS05G0440300,OS09G0450300,OS04G0435500,OS01G0889900,OS08G0112700,OS08G0468400,OS01G0805900,OS07G0577600,OS08G0155550,OS01G0607100,OS07G0475900,OS12G0110300,OS04G0513400,OS05G0461600,OS02G0582200,OS03G0251350,OS03G0280700,OS12G0120400	44	OS11G0477400,OS03G0336000,OS06G0591400,OS02G0121500,OS01G0168100,OS12G0609500,OS03G0656900,OS06G0267900,OS03G0307400,OS02G0158500,OS10G0213700,OS04G0450400,OS02G0554800,OS09G0442400,OS01G0231500,OS02G0275200,OS02G0793900,OS03G0795100,OS02G0216300,OS02G0122900,OS01G0970700,OS07G0179300,OS05G0295200,OS01G0175700,OS01G0639200,OS09G0457100,OS02G0539600,OS01G0603300,OS07G0474600,OS07G0490300,OS01G0362…
GO:0044413	avoidance of host defenses	biological_process	0.25976	1	5	2107	42	27443	2	OS01G0927000,OS12G0183100	3	OS05G0312201,OS03G0644600,OS02G0678200
GO:0044415	evasion or tolerance of host defenses	biological_process	0.25976	1	5	2107	42	27443	2	OS12G0183100,OS01G0927000	3	OS02G0678200,OS03G0644600,OS05G0312201
GO:0051832	avoidance of defenses of other organism involved in symbiotic interaction	biological_process	0.25976	1	5	2107	42	27443	2	OS12G0183100,OS01G0927000	3	OS02G0678200,OS05G0312201,OS03G0644600
GO:0051834	evasion or tolerance of defenses of other organism involved in symbiotic interaction	biological_process	0.25976	1	5	2107	42	27443	2	OS01G0927000,OS12G0183100	3	OS03G0644600,OS05G0312201,OS02G0678200
GO:0052173	response to defenses of other organism involved in symbiotic interaction	biological_process	0.25976	1	5	2107	42	27443	2	OS12G0183100,OS01G0927000	3	OS05G0312201,OS03G0644600,OS02G0678200
GO:0052200	response to host defenses	biological_process	0.25976	1	5	2107	42	27443	2	OS01G0927000,OS12G0183100	3	OS03G0644600,OS05G0312201,OS02G0678200
GO:0075136	response to host	biological_process	0.25976	1	5	2107	42	27443	2	OS12G0183100,OS01G0927000	3	OS05G0312201,OS03G0644600,OS02G0678200
GO:0034660	ncRNA metabolic process	biological_process	0.25994	1	52	2107	583	27443	26	OS01G0368000,OS02G0208400,OS01G0274100,OS03G0725800,OS01G0265000,OS04G0507800,OS12G0411700,OS01G0535900,OS05G0408900,OS10G0474100,OS01G0192000,OS05G0555600,OS09G0332700,OS10G0502000,OS04G0223500,OS04G0611200,OS11G0222900,OS06G0528700,OS01G0799500,OS08G0143400,OS01G0548600,OS02G0258800,OS10G0118200,OS07G0437000,OS01G0581300,OS04G0628100	26	OS08G0242700,OS09G0442400,OS05G0105000,OS03G0307400,OS02G0190600,OS06G0646000,OS12G0179800,OS03G0781400,OS07G0179300,OS07G0100200,OS09G0498500,OS02G0122900,OS02G0644700,OS09G0556500,OS11G0153700,OS02G0539600,OS10G0100700,OS06G0731200,OS06G0245800,OS03G0116300,OS11G0477400,OS04G0151700,OS01G0362100,OS07G0464600,OS01G0743400,OS07G0474600
GO:0030248	cellulose binding	molecular_function	0.26017	1	2	2107	12	27443	1	OS09G0475800	1	OS01G0268300
GO:0008060	ARF GTPase activator activity	molecular_function	0.26102	1	3	2107	21	27443	2	OS12G0482500,OS02G0208900	1	OS02G0198300
GO:0032312	regulation of ARF GTPase activity	biological_process	0.26102	1	3	2107	21	27443	2	OS12G0482500,OS02G0208900	1	OS02G0198300
GO:0000988	protein binding transcription factor activity	molecular_function	0.26114	1	43	2107	495	27443	20	OS01G0900800,OS01G0284900,OS01G0122000,OS07G0625800,OS02G0244600,OS09G0425200,OS10G0561800,OS10G0516500,OS02G0610500,OS04G0506900,OS05G0245300,OS06G0127100,OS11G0199200,OS08G0564300,OS07G0618400,OS06G0602400,OS04G0591100,OS01G0673300,OS01G0191300,OS05G0461600	23	OS10G0511600,OS03G0790700,OS08G0163500,OS02G0608000,OS05G0586600,OS12G0577600,OS01G0908200,OS09G0250700,OS04G0404800,OS08G0482700,OS12G0182700,OS06G0196300,OS11G0103400,OS06G0728000,OS07G0677900,OS01G0893400,OS03G0121700,OS05G0589200,OS12G0620100,OS09G0511600,OS04G0369100,OS08G0509100,OS06G0601500
GO:0005217	intracellular ligand-gated ion channel activity	molecular_function	0.26116	1	4	2107	32	27443	2	OS06G0618700,OS08G0402500	2	OS04G0412100,OS07G0298900
GO:0005218	intracellular ligand-gated calcium channel activity	molecular_function	0.26116	1	4	2107	32	27443	2	OS06G0618700,OS08G0402500	2	OS04G0412100,OS07G0298900
GO:0005219	ryanodine-sensitive calcium-release channel activity	molecular_function	0.26116	1	4	2107	32	27443	2	OS06G0618700,OS08G0402500	2	OS04G0412100,OS07G0298900
GO:0006874	cellular calcium ion homeostasis	biological_process	0.26116	1	4	2107	32	27443	2	OS08G0402500,OS06G0618700	2	OS07G0298900,OS04G0412100
GO:0015278	calcium-release channel activity	molecular_function	0.26116	1	4	2107	32	27443	2	OS08G0402500,OS06G0618700	2	OS07G0298900,OS04G0412100
GO:0055074	calcium ion homeostasis	biological_process	0.26116	1	4	2107	32	27443	2	OS08G0402500,OS06G0618700	2	OS07G0298900,OS04G0412100
GO:0072503	cellular divalent inorganic cation homeostasis	biological_process	0.26116	1	4	2107	32	27443	2	OS08G0402500,OS06G0618700	2	OS07G0298900,OS04G0412100
GO:0072507	divalent inorganic cation homeostasis	biological_process	0.26116	1	4	2107	32	27443	2	OS06G0618700,OS08G0402500	2	OS04G0412100,OS07G0298900
GO:0019012	virion	cellular_component	0.26193	1	105	2107	1252	27443	52	OS01G0665200,OS09G0475800,OS11G0582000,OS12G0238900,OS03G0775600,OS07G0119300,OS02G0135500,OS07G0246200,OS11G0199200,OS03G0323100,OS03G0292900,OS10G0470100,OS03G0271400,OS06G0158000,OS02G0194900,OS06G0686400,OS10G0113000,OS11G0136450,OS05G0572000,OS03G0306900,OS09G0412400,OS04G0272700,OS11G0248466,OS06G0625900,OS08G0231100,OS12G0119800,OS03G0770900,OS02G0582200,OS03G0712600,OS02G0247800,OS05G0136…	53	OS10G0580001,OS12G0623900,OS01G0279400,OS01G0137875,OS01G0231500,OS03G0656900,OS10G0539600,OS05G0468900,OS10G0567000,OS01G0949500,OS07G0143600,OS09G0258000,OS01G0673800,OS01G0700100,OS03G0795100,OS01G0141700,OS03G0644600,OS05G0502000,OS06G0554800,OS01G0958100,OS12G0564400,OS01G0847200,OS07G0603800,OS02G0725200,OS03G0335200,OS03G0845000,OS01G0851700,OS01G0168100,OS04G0680400,OS04G0488600,OS08G0434…
GO:0006486	protein glycosylation	biological_process	0.26271	1	9	2107	86	27443	8	OS07G0658700,OS03G0269900,OS09G0433000,OS07G0687900,OS04G0432300,OS07G0194800,OS08G0116900,OS01G0799500	1	OS12G0151500
GO:0009101	glycoprotein biosynthetic process	biological_process	0.26271	1	9	2107	86	27443	8	OS03G0269900,OS07G0658700,OS09G0433000,OS07G0687900,OS04G0432300,OS07G0194800,OS08G0116900,OS01G0799500	1	OS12G0151500
GO:0043413	macromolecule glycosylation	biological_process	0.26271	1	9	2107	86	27443	8	OS08G0116900,OS01G0799500,OS07G0687900,OS04G0432300,OS07G0194800,OS09G0433000,OS07G0658700,OS03G0269900	1	OS12G0151500
GO:0005921	gap junction	cellular_component	0.26317	1	2	2107	14	27443	2	OS03G0858200,OS06G0716700	0
GO:0072348	sulfur compound transport	biological_process	0.26365	1	5	2107	42	27443	1	OS08G0101500	4	OS04G0652400,OS06G0367100,OS06G0120200,OS08G0406400
GO:0004096	catalase activity	molecular_function	0.26372	1	2	2107	12	27443	1	OS02G0115700	1	OS03G0131200
GO:0004842	ubiquitin-protein ligase activity	molecular_function	0.26454	1	37	2107	428	27443	24	OS06G0140800,OS06G0180666,OS11G0549300,OS01G0755700,OS02G0759400,OS09G0378700,OS03G0678400,OS08G0550400,OS07G0686300,OS01G0736551,OS01G0266100,OS04G0344100,OS02G0249300,OS07G0618000,OS03G0391100,OS02G0106600,OS09G0478733,OS07G0159600,OS06G0275700,OS11G0116200,OS04G0101800,OS02G0682300,OS06G0695600,OS10G0544600	13	OS05G0439000,OS03G0232600,OS02G0771100,OS01G0823700,OS02G0561900,OS02G0806700,OS01G0692700,OS12G0620100,OS04G0419550,OS10G0552400,OS05G0468900,OS04G0418500,OS04G0450400
GO:0019787	small conjugating protein ligase activity	molecular_function	0.26454	1	37	2107	428	27443	24	OS03G0391100,OS02G0106600,OS09G0478733,OS07G0159600,OS06G0275700,OS11G0116200,OS04G0101800,OS02G0682300,OS06G0695600,OS10G0544600,OS06G0140800,OS06G0180666,OS11G0549300,OS01G0755700,OS02G0759400,OS09G0378700,OS03G0678400,OS08G0550400,OS07G0686300,OS01G0736551,OS01G0266100,OS02G0249300,OS04G0344100,OS07G0618000	13	OS01G0692700,OS12G0620100,OS04G0419550,OS10G0552400,OS05G0468900,OS04G0418500,OS04G0450400,OS05G0439000,OS03G0232600,OS02G0771100,OS01G0823700,OS02G0561900,OS02G0806700
GO:0005996	monosaccharide metabolic process	biological_process	0.26544	1	21	2107	222	27443	10	OS06G0326400,OS06G0668200,OS01G0191700,OS06G0528700,OS03G0255500,OS10G0140200,OS01G0905800,OS11G0525600,OS05G0194900,OS08G0120600	11	OS10G0571200,OS11G0153700,OS10G0430200,OS07G0176900,OS09G0465600,OS03G0411500,OS02G0657700,OS12G0617400,OS02G0680700,OS01G0574600,OS06G0136600
GO:0003995	acyl-CoA dehydrogenase activity	molecular_function	0.26768	1	2	2107	13	27443	2	OS01G0159400,OS05G0125500	0
GO:0009311	oligosaccharide metabolic process	biological_process	0.2686	1	12	2107	122	27443	8	OS10G0553300,OS08G0445700,OS02G0790500,OS03G0386500,OS09G0397300,OS05G0501300,OS07G0130100,OS03G0340500	4	OS11G0216300,OS03G0138000,OS03G0137600,OS02G0793900
GO:0001934	positive regulation of protein phosphorylation	biological_process	0.2692	1	2	2107	12	27443	2	OS03G0701100,OS07G0586700	0
GO:0010562	positive regulation of phosphorus metabolic process	biological_process	0.2692	1	2	2107	12	27443	2	OS07G0586700,OS03G0701100	0
GO:0031401	positive regulation of protein modification process	biological_process	0.2692	1	2	2107	12	27443	2	OS07G0586700,OS03G0701100	0
GO:0042327	positive regulation of phosphorylation	biological_process	0.2692	1	2	2107	12	27443	2	OS03G0701100,OS07G0586700	0
GO:0045937	positive regulation of phosphate metabolic process	biological_process	0.2692	1	2	2107	12	27443	2	OS03G0701100,OS07G0586700	0
GO:0006397	mRNA processing	biological_process	0.26991	1	24	2107	264	27443	9	OS10G0516500,OS05G0131900,OS03G0724500,OS06G0348800,OS12G0119800,OS07G0581366,OS03G0771100,OS01G0111100,OS04G0107900	15	OS03G0307400,OS02G0322500,OS02G0282000,OS02G0255700,OS06G0646000,OS05G0468900,OS03G0656900,OS11G0477400,OS10G0539600,OS05G0490400,OS01G0231500,OS03G0308800,OS02G0503100,OS01G0362100,OS03G0121700
GO:0004866	endopeptidase inhibitor activity	molecular_function	0.27005	1	12	2107	131	27443	9	OS01G0123900,OS04G0608100,OS03G0734300,OS08G0442400,OS03G0219300,OS07G0658700,OS01G0124200,OS01G0124100,OS03G0823400	3	OS06G0570100,OS02G0728100,OS11G0444000
GO:0061135	endopeptidase regulator activity	molecular_function	0.27005	1	12	2107	131	27443	9	OS08G0442400,OS03G0734300,OS01G0124200,OS01G0124100,OS07G0658700,OS03G0823400,OS03G0219300,OS01G0123900,OS04G0608100	3	OS02G0728100,OS06G0570100,OS11G0444000
GO:0006403	RNA localization	biological_process	0.27034	1	5	2107	42	27443	2	OS09G0364800,OS06G0670300	3	OS07G0437500,OS08G0174800,OS06G0625400
GO:0050657	nucleic acid transport	biological_process	0.27034	1	5	2107	42	27443	2	OS06G0670300,OS09G0364800	3	OS08G0174800,OS07G0437500,OS06G0625400
GO:0050658	RNA transport	biological_process	0.27034	1	5	2107	42	27443	2	OS06G0670300,OS09G0364800	3	OS06G0625400,OS08G0174800,OS07G0437500
GO:0051236	establishment of RNA localization	biological_process	0.27034	1	5	2107	42	27443	2	OS06G0670300,OS09G0364800	3	OS06G0625400,OS08G0174800,OS07G0437500
GO:0042440	pigment metabolic process	biological_process	0.27046	1	30	2107	322	27443	21	OS01G0581300,OS07G0437000,OS07G0162600,OS07G0160300,OS11G0240600,OS01G0265000,OS06G0229066,OS03G0139200,OS01G0274100,OS08G0143400,OS05G0519700,OS06G0528700,OS03G0258200,OS04G0528300,OS04G0223500,OS09G0425200,OS01G0368000,OS05G0555600,OS01G0842600,OS09G0332700,OS05G0222200	9	OS06G0725900,OS01G0753100,OS09G0460500,OS06G0669400,OS03G0231700,OS02G0190600,OS10G0419600,OS10G0430200,OS07G0685500
GO:0015969	guanosine tetraphosphate metabolic process	biological_process	0.27048	1	2	2107	12	27443	0		2	OS03G0340900,OS02G0699400
GO:0034035	purine ribonucleoside bisphosphate metabolic process	biological_process	0.27048	1	2	2107	12	27443	0		2	OS02G0699400,OS03G0340900
GO:0009081	branched-chain amino acid metabolic process	biological_process	0.27052	1	3	2107	22	27443	2	OS07G0675000,OS06G0236300	1	OS01G0961200
GO:0009082	branched-chain amino acid biosynthetic process	biological_process	0.27052	1	3	2107	22	27443	2	OS06G0236300,OS07G0675000	1	OS01G0961200
GO:0002682	regulation of immune system process	biological_process	0.27133	1	2	2107	13	27443	0		2	OS07G0121800,OS04G0401700
GO:0015937	coenzyme A biosynthetic process	biological_process	0.27175	1	2	2107	12	27443	1	OS07G0160300	1	OS09G0533100
GO:0033866	nucleoside bisphosphate biosynthetic process	biological_process	0.27175	1	2	2107	12	27443	1	OS07G0160300	1	OS09G0533100
GO:0034030	ribonucleoside bisphosphate biosynthetic process	biological_process	0.27175	1	2	2107	12	27443	1	OS07G0160300	1	OS09G0533100
GO:0034033	purine nucleoside bisphosphate biosynthetic process	biological_process	0.27175	1	2	2107	12	27443	1	OS07G0160300	1	OS09G0533100
GO:0004482	mRNA (guanine-N7-)-methyltransferase activity	molecular_function	0.27255	1	2	2107	12	27443	0		2	OS03G0656900,OS08G0364900
GO:0046872	metal ion binding	molecular_function	0.27269	1	356	2107	4396	27443	196	OS12G0482500,OS12G0476200,OS03G0805100,OS08G0280200,OS01G0555100,OS10G0486100,OS03G0760200,OS03G0820400,OS01G0135700,OS04G0201800,OS10G0524700,OS11G0116200,OS05G0106700,OS04G0691900,OS03G0760300,OS01G0686700,OS08G0504500,OS01G0858350,OS09G0482800,OS04G0290800,OS02G0682300,OS04G0201900,OS11G0525200,OS01G0719100,OS06G0713800,OS01G0242800,OS03G0154100,OS02G0208900,OS01G0869000,OS05G0179950,OS03G0648…	160	OS12G0577600,OS06G0725900,OS04G0560600,OS02G0326200,OS02G0561900,OS05G0349700,OS06G0607200,OS06G0115400,OS04G0578400,OS01G0134500,OS01G0309800,OS03G0310800,OS02G0285800,OS01G0837200,OS08G0553800,OS05G0534400,OS09G0497600,OS11G0444000,OS10G0437100,OS07G0578200,OS03G0254900,OS07G0475000,OS01G0974200,OS04G0680400,OS06G0476200,OS07G0657900,OS08G0163500,OS02G0221900,OS09G0563800,OS03G0790700,OS09G0482…
GO:0045017	glycerolipid biosynthetic process	biological_process	0.27322	1	12	2107	119	27443	8	OS01G0770100,OS01G0770000,OS02G0484975,OS01G0665200,OS04G0606000,OS06G0633800,OS01G0741900,OS05G0290300	4	OS08G0174300,OS06G0207700,OS07G0509800,OS07G0134000
GO:0015930	glutamate synthase activity	molecular_function	0.27356	1	2	2107	12	27443	2	OS08G0485400,OS04G0623500	0
GO:0004484	mRNA guanylyltransferase activity	molecular_function	0.27415	1	2	2107	12	27443	1	OS03G0832600	1	OS03G0656900
GO:0015886	heme transport	biological_process	0.27524	1	7	2107	70	27443	1	OS01G0889900	6	OS01G0970700,OS09G0457100,OS04G0450400,OS03G0336000,OS01G0175700,OS10G0213700
GO:1901678	iron coordination entity transport	biological_process	0.27524	1	7	2107	70	27443	1	OS01G0889900	6	OS04G0450400,OS09G0457100,OS01G0970700,OS01G0175700,OS03G0336000,OS10G0213700
GO:0034645	cellular macromolecule biosynthetic process	biological_process	0.27633	1	436	2107	5454	27443	257	OS02G0807000,OS04G0630100,OS04G0432300,OS01G0159000,OS10G0502000,OS02G0101000,OS02G0649300,OS12G0482500,OS06G0553100,OS03G0183300,OS12G0555500,OS01G0284900,OS05G0569300,OS09G0528200,OS05G0369500,OS03G0847600,OS10G0330000,OS02G0583000,OS08G0490100,OS03G0146000,OS01G0816100,OS03G0745000,OS04G0546800,OS04G0489600,OS08G0408500,OS05G0561500,OS01G0135700,OS06G0236300,OS06G0150400,OS12G0123700,OS01G0264…	179	OS01G0885900,OS01G0975300,OS06G0281400,OS05G0349700,OS01G0944000,OS02G0561900,OS04G0556400,OS12G0577600,OS04G0560600,OS07G0490300,OS02G0678400,OS12G0244100,OS04G0151700,OS08G0387500,OS01G0743400,OS04G0163800,OS02G0326200,OS11G0157600,OS06G0601500,OS06G0625400,OS07G0509800,OS11G0216300,OS08G0553800,OS03G0413100,OS01G0214200,OS02G0618200,OS03G0121700,OS06G0184400,OS01G0633000,OS01G0888300,OS06G0652…
GO:0008237	metallopeptidase activity	molecular_function	0.2765	1	17	2107	181	27443	10	OS07G0175900,OS03G0729000,OS01G0842600,OS04G0629500,OS05G0156401,OS04G0691900,OS08G0499000,OS06G0229066,OS05G0195700,OS06G0229000	7	OS01G0618800,OS01G0613900,OS01G0912850,OS06G0669400,OS06G0725900,OS08G0174800,OS03G0579000
GO:0043015	gamma-tubulin binding	molecular_function	0.27662	1	1	2107	4	27443	1	OS08G0497900	0
GO:0009064	glutamine family amino acid metabolic process	biological_process	0.27694	1	7	2107	65	27443	5	OS03G0701200,OS08G0466050,OS04G0623500,OS07G0602900,OS08G0485400	2	OS09G0434500,OS10G0550900
GO:0009245	lipid A biosynthetic process	biological_process	0.27738	1	3	2107	24	27443	1	OS05G0501300	2	OS03G0137600,OS02G0793900
GO:0046493	lipid A metabolic process	biological_process	0.27738	1	3	2107	24	27443	1	OS05G0501300	2	OS03G0137600,OS02G0793900
GO:1901269	lipooligosaccharide metabolic process	biological_process	0.27738	1	3	2107	24	27443	1	OS05G0501300	2	OS03G0137600,OS02G0793900
GO:1901271	lipooligosaccharide biosynthetic process	biological_process	0.27738	1	3	2107	24	27443	1	OS05G0501300	2	OS03G0137600,OS02G0793900
GO:0004659	prenyltransferase activity	molecular_function	0.27847	1	8	2107	77	27443	4	OS03G0847600,OS08G0388900,OS01G0901600,OS03G0858200	4	OS07G0576000,OS09G0563800,OS07G0466200,OS03G0340900
GO:0016860	intramolecular oxidoreductase activity	molecular_function	0.28107	1	6	2107	54	27443	2	OS01G0920100,OS06G0154200	4	OS09G0465600,OS05G0397800,OS11G0600900,OS07G0176900
GO:0035299	inositol pentakisphosphate 2-kinase activity	molecular_function	0.28142	1	1	2107	4	27443	1	OS03G0280700	0
GO:0044420	extracellular matrix part	cellular_component	0.28205	1	5	2107	43	27443	1	OS01G0686700	4	OS01G0922000,OS07G0689400,OS01G0168100,OS02G0539600
GO:0031167	rRNA methylation	biological_process	0.2823	1	1	2107	4	27443	1	OS01G0548600	0
GO:0005342	organic acid transmembrane transporter activity	molecular_function	0.28328	1	8	2107	75	27443	2	OS06G0270200,OS01G0721400	6	OS08G0411200,OS04G0453200,OS01G0209800,OS10G0437100,OS03G0641250,OS06G0539400
GO:0046943	carboxylic acid transmembrane transporter activity	molecular_function	0.28328	1	8	2107	75	27443	2	OS01G0721400,OS06G0270200	6	OS08G0411200,OS04G0453200,OS03G0641250,OS06G0539400,OS01G0209800,OS10G0437100
GO:0009187	cyclic nucleotide metabolic process	biological_process	0.28334	1	3	2107	24	27443	1	OS06G0593100	2	OS01G0558100,OS06G0590301
GO:0006011	UDP-glucose metabolic process	biological_process	0.28391	1	1	2107	5	27443	0		1	OS08G0174800
GO:0046459	short-chain fatty acid metabolic process	biological_process	0.28481	1	2	2107	14	27443	1	OS02G0244600	1	OS05G0114700
GO:0010506	regulation of autophagy	biological_process	0.28496	1	7	2107	66	27443	2	OS03G0848400,OS02G0582200	5	OS04G0151700,OS11G0477400,OS01G0168100,OS01G0944000,OS09G0442400
GO:0004017	adenylate kinase activity	molecular_function	0.28516	1	2	2107	13	27443	0		2	OS01G0692700,OS04G0671100
GO:0019201	nucleotide kinase activity	molecular_function	0.28516	1	2	2107	13	27443	0		2	OS01G0692700,OS04G0671100
GO:0016796	exonuclease activity, active with either ribo- or deoxyribonucleic acids and producing 5'-phosphomonoesters	molecular_function	0.28528	1	3	2107	22	27443	0		3	OS06G0601500,OS07G0168000,OS09G0250700
GO:0007617	mating behavior	biological_process	0.28584	1	3	2107	22	27443	2	OS02G0262800,OS06G0713800	1	OS09G0258000
GO:0019098	reproductive behavior	biological_process	0.28584	1	3	2107	22	27443	2	OS06G0713800,OS02G0262800	1	OS09G0258000
GO:0016161	beta-amylase activity	molecular_function	0.28604	1	2	2107	13	27443	2	OS03G0351300,OS10G0465700	0
GO:0043549	regulation of kinase activity	biological_process	0.28632	1	3	2107	23	27443	2	OS07G0586700,OS03G0245700	1	OS04G0628900
GO:0045859	regulation of protein kinase activity	biological_process	0.28632	1	3	2107	23	27443	2	OS07G0586700,OS03G0245700	1	OS04G0628900
GO:0003937	IMP cyclohydrolase activity	molecular_function	0.28637	1	1	2107	4	27443	0		1	OS02G0117100
GO:0047661	amino-acid racemase activity	molecular_function	0.28677	1	2	2107	14	27443	1	OS01G0303800	1	OS02G0138100
GO:0016614	oxidoreductase activity, acting on CH-OH group of donors	molecular_function	0.28725	1	42	2107	469	27443	23	OS01G0283700,OS04G0405300,OS01G0265000,OS01G0274100,OS08G0277200,OS01G0368000,OS04G0630400,OS06G0683100,OS07G0663800,OS06G0486800,OS07G0674100,OS02G0705400,OS01G0801600,OS06G0652300,OS09G0419200,OS03G0809400,OS04G0630300,OS10G0474100,OS05G0595100,OS05G0555600,OS05G0362100,OS04G0630100,OS06G0528700	19	OS09G0498500,OS01G0574600,OS10G0483500,OS12G0151500,OS09G0400400,OS02G0190600,OS08G0441500,OS12G0263600,OS02G0834700,OS03G0231700,OS10G0327000,OS02G0678400,OS02G0811600,OS06G0704700,OS10G0430200,OS08G0434300,OS01G0639200,OS02G0137700,OS04G0630900
GO:0015923	mannosidase activity	molecular_function	0.28748	1	2	2107	13	27443	2	OS11G0525600,OS10G0140200	0
GO:0004788	thiamine diphosphokinase activity	molecular_function	0.2884	1	2	2107	13	27443	0		2	OS01G0279400,OS04G0581000
GO:0009229	thiamine diphosphate biosynthetic process	biological_process	0.2884	1	2	2107	13	27443	0		2	OS04G0581000,OS01G0279400
GO:0042357	thiamine diphosphate metabolic process	biological_process	0.2884	1	2	2107	13	27443	0		2	OS01G0279400,OS04G0581000
GO:0018193	peptidyl-amino acid modification	biological_process	0.28866	1	5	2107	44	27443	3	OS08G0280200,OS04G0290800,OS02G0815600	2	OS03G0115700,OS11G0216300
GO:0019211	phosphatase activator activity	molecular_function	0.28895	1	1	2107	4	27443	1	OS03G0125100	0
GO:0032954	regulation of cytokinetic process	biological_process	0.29118	1	1	2107	4	27443	0		1	OS01G0362100
GO:0032955	regulation of barrier septum assembly	biological_process	0.29118	1	1	2107	4	27443	0		1	OS01G0362100
GO:1901891	regulation of cell septum assembly	biological_process	0.29118	1	1	2107	4	27443	0		1	OS01G0362100
GO:0004177	aminopeptidase activity	molecular_function	0.29191	1	5	2107	44	27443	3	OS10G0390500,OS03G0719400,OS01G0274100	2	OS02G0735200,OS07G0689400
GO:0016050	vesicle organization	biological_process	0.29294	1	3	2107	23	27443	1	OS11G0525600	2	OS02G0158500,OS09G0258000
GO:0051775	response to redox state	biological_process	0.29441	1	1	2107	4	27443	0		1	OS07G0503900
GO:0016868	intramolecular transferase activity, phosphotransferases	molecular_function	0.29456	1	3	2107	24	27443	1	OS02G0773200	2	OS06G0476200,OS10G0501500
GO:0047200	tetrahydrodipicolinate N-acetyltransferase activity	molecular_function	0.29462	1	1	2107	4	27443	0		1	OS06G0670000
GO:0007530	sex determination	biological_process	0.29464	1	1	2107	4	27443	0		1	OS10G0116400
GO:0007531	mating type determination	biological_process	0.29464	1	1	2107	4	27443	0		1	OS10G0116400
GO:0007532	regulation of mating-type specific transcription, DNA-dependent	biological_process	0.29464	1	1	2107	4	27443	0		1	OS10G0116400
GO:0045165	cell fate commitment	biological_process	0.29464	1	1	2107	4	27443	0		1	OS10G0116400
GO:0045895	positive regulation of mating-type specific transcription, DNA-dependent	biological_process	0.29464	1	1	2107	4	27443	0		1	OS10G0116400
GO:0008792	arginine decarboxylase activity	molecular_function	0.29522	1	1	2107	4	27443	1	OS08G0466050	0
GO:0008814	citrate CoA-transferase activity	molecular_function	0.29547	1	1	2107	4	27443	1	OS02G0194700	0
GO:0009346	citrate lyase complex	cellular_component	0.29547	1	1	2107	4	27443	1	OS02G0194700	0
GO:0017150	tRNA dihydrouridine synthase activity	molecular_function	0.29567	1	2	2107	13	27443	0		2	OS07G0100200,OS10G0100700
GO:0009100	glycoprotein metabolic process	biological_process	0.29594	1	9	2107	89	27443	8	OS03G0269900,OS07G0658700,OS09G0433000,OS07G0194800,OS04G0432300,OS07G0687900,OS01G0799500,OS08G0116900	1	OS12G0151500
GO:0016556	mRNA modification	biological_process	0.29664	1	1	2107	4	27443	0		1	OS03G0800400
GO:0080009	mRNA methylation	biological_process	0.29664	1	1	2107	4	27443	0		1	OS03G0800400
GO:0030354	melanin-concentrating hormone activity	molecular_function	0.29732	1	1	2107	4	27443	0		1	OS05G0412800
GO:0050080	malonyl-CoA decarboxylase activity	molecular_function	0.29738	1	1	2107	4	27443	1	OS04G0311400	0
GO:0000786	nucleosome	cellular_component	0.2977	1	5	2107	49	27443	4	OS11G0481500,OS06G0713800,OS02G0649900,OS11G0116200	1	OS09G0520500
GO:0032993	protein-DNA complex	cellular_component	0.2977	1	5	2107	49	27443	4	OS06G0713800,OS11G0481500,OS02G0649900,OS11G0116200	1	OS09G0520500
GO:0000175	3'-5'-exoribonuclease activity	molecular_function	0.29833	1	1	2107	4	27443	0		1	OS07G0168000
GO:0009522	photosystem I	cellular_component	0.29847	1	8	2107	85	27443	6	OS08G0560900,OS07G0148900,OS05G0560000,OS09G0481200,OS12G0189400,OS07G0435300	2	OS08G0482100,OS03G0392600
GO:0004657	proline dehydrogenase activity	molecular_function	0.29882	1	1	2107	4	27443	0		1	OS10G0550900
GO:0006560	proline metabolic process	biological_process	0.29882	1	1	2107	4	27443	0		1	OS10G0550900
GO:0006562	proline catabolic process	biological_process	0.29882	1	1	2107	4	27443	0		1	OS10G0550900
GO:0015562	efflux transmembrane transporter activity	molecular_function	0.29904	1	1	2107	4	27443	0		1	OS04G0453200
GO:0034639	L-amino acid efflux transmembrane transporter activity	molecular_function	0.29904	1	1	2107	4	27443	0		1	OS04G0453200
GO:0005283	sodium:amino acid symporter activity	molecular_function	0.2992	1	1	2107	4	27443	1	OS01G0721400	0
GO:0005416	cation:amino acid symporter activity	molecular_function	0.2992	1	1	2107	4	27443	1	OS01G0721400	0
GO:0052646	alditol phosphate metabolic process	biological_process	0.29943	1	6	2107	54	27443	4	OS01G0274100,OS05G0555600,OS06G0528700,OS01G0801600	2	OS03G0231700,OS07G0134000
GO:0051304	chromosome separation	biological_process	0.30003	1	1	2107	4	27443	1	OS04G0106300	0
GO:0045227	capsule polysaccharide biosynthetic process	biological_process	0.30027	1	1	2107	4	27443	1	OS01G0778100	0
GO:0045230	capsule organization	biological_process	0.30027	1	1	2107	4	27443	1	OS01G0778100	0
GO:0044283	small molecule biosynthetic process	biological_process	0.30052	1	55	2107	635	27443	26	OS04G0290800,OS01G0368000,OS03G0125100,OS01G0528300,OS07G0675000,OS02G0582200,OS04G0119400,OS03G0804200,OS01G0303800,OS04G0311400,OS01G0274100,OS07G0602900,OS06G0236300,OS03G0245700,OS02G0244100,OS10G0533500,OS06G0262800,OS10G0471100,OS04G0623500,OS02G0731900,OS06G0528700,OS03G0792800,OS02G0813600,OS03G0108500,OS08G0485400,OS07G0661600	29	OS12G0623900,OS06G0591200,OS02G0150600,OS10G0550900,OS03G0111100,OS07G0466200,OS05G0574600,OS03G0115700,OS09G0327300,OS02G0205500,OS07G0100200,OS01G0961200,OS11G0707600,OS07G0689600,OS03G0679700,OS02G0644700,OS03G0799900,OS10G0100700,OS08G0187900,OS04G0578400,OS03G0245100,OS03G0703300,OS01G0134500,OS02G0138100,OS02G0130100,OS07G0464600,OS07G0134000,OS05G0555300,OS01G0126401
GO:0004609	phosphatidylserine decarboxylase activity	molecular_function	0.30065	1	1	2107	4	27443	1	OS05G0104000	0
GO:0031411	gas vesicle	cellular_component	0.30072	1	1	2107	4	27443	0		1	OS09G0258000
GO:0006274	DNA replication termination	biological_process	0.30073	1	1	2107	4	27443	1	OS01G0783200	0
GO:0008733	L-arabinose isomerase activity	molecular_function	0.30073	1	1	2107	4	27443	1	OS06G0154200	0
GO:0009975	cyclase activity	molecular_function	0.30149	1	3	2107	25	27443	1	OS06G0593100	2	OS06G0590301,OS01G0558100
GO:0046789	host cell surface receptor binding	molecular_function	0.30284	1	3	2107	23	27443	1	OS10G0470100	2	OS06G0670000,OS10G0580001
GO:0016071	mRNA metabolic process	biological_process	0.30516	1	26	2107	292	27443	9	OS10G0516500,OS05G0131900,OS12G0119800,OS06G0348800,OS03G0724500,OS01G0111100,OS07G0581366,OS03G0771100,OS04G0107900	17	OS05G0468900,OS06G0646000,OS10G0539600,OS11G0477400,OS03G0656900,OS03G0307400,OS02G0255700,OS02G0322500,OS02G0282000,OS05G0490400,OS01G0231500,OS03G0800400,OS03G0308800,OS01G0362100,OS03G0121700,OS04G0412100,OS02G0503100
GO:0008677	2-dehydropantoate 2-reductase activity	molecular_function	0.30563	1	5	2107	44	27443	3	OS01G0274100,OS06G0528700,OS01G0801600	2	OS03G0231700,OS09G0498500
GO:0008276	protein methyltransferase activity	molecular_function	0.30729	1	7	2107	66	27443	2	OS01G0927000,OS08G0400200	5	OS05G0511700,OS07G0474600,OS07G0179300,OS02G0122900,OS03G0708400
GO:0015926	glucosidase activity	molecular_function	0.3077	1	13	2107	142	27443	11	OS02G0241100,OS03G0858200,OS12G0119800,OS04G0432400,OS10G0465700,OS02G0194600,OS01G0718300,OS01G0310600,OS10G0492200,OS02G0259900,OS02G0106100	2	OS08G0163500,OS10G0437100
GO:0051493	regulation of cytoskeleton organization	biological_process	0.3082	1	2	2107	14	27443	1	OS07G0683600	1	OS04G0185100
GO:0015276	ligand-gated ion channel activity	molecular_function	0.3103	1	9	2107	91	27443	4	OS08G0402500,OS06G0618700,OS01G0110400,OS03G0773300	5	OS07G0298900,OS04G0412100,OS04G0585200,OS09G0428300,OS09G0431100
GO:0022834	ligand-gated channel activity	molecular_function	0.3103	1	9	2107	91	27443	4	OS01G0110400,OS03G0773300,OS08G0402500,OS06G0618700	5	OS04G0585200,OS09G0428300,OS09G0431100,OS07G0298900,OS04G0412100
GO:0002064	epithelial cell development	biological_process	0.31136	1	1	2107	5	27443	1	OS01G0869900	0
GO:0007281	germ cell development	biological_process	0.31136	1	1	2107	5	27443	1	OS01G0869900	0
GO:0007286	spermatid development	biological_process	0.31136	1	1	2107	5	27443	1	OS01G0869900	0
GO:0007289	spermatid nucleus differentiation	biological_process	0.31136	1	1	2107	5	27443	1	OS01G0869900	0
GO:0035092	sperm chromatin condensation	biological_process	0.31136	1	1	2107	5	27443	1	OS01G0869900	0
GO:0048515	spermatid differentiation	biological_process	0.31136	1	1	2107	5	27443	1	OS01G0869900	0
GO:0007599	hemostasis	biological_process	0.31141	1	5	2107	45	27443	1	OS02G0582200	4	OS09G0442400,OS02G0703300,OS02G0198300,OS05G0582300
GO:0050817	coagulation	biological_process	0.31141	1	5	2107	45	27443	1	OS02G0582200	4	OS05G0582300,OS09G0442400,OS02G0198300,OS02G0703300
GO:0050878	regulation of body fluid levels	biological_process	0.31141	1	5	2107	45	27443	1	OS02G0582200	4	OS05G0582300,OS02G0198300,OS02G0703300,OS09G0442400
GO:0008417	fucosyltransferase activity	molecular_function	0.31207	1	4	2107	34	27443	3	OS12G0255850,OS07G0658700,OS04G0432300	1	OS02G0275200
GO:0017089	glycolipid transporter activity	molecular_function	0.31232	1	1	2107	5	27443	1	OS03G0784900	0
GO:0046836	glycolipid transport	biological_process	0.31232	1	1	2107	5	27443	1	OS03G0784900	0
GO:0051861	glycolipid binding	molecular_function	0.31232	1	1	2107	5	27443	1	OS03G0784900	0
GO:0070085	glycosylation	biological_process	0.31298	1	19	2107	201	27443	11	OS05G0526900,OS04G0272700,OS03G0269900,OS05G0527100,OS07G0194800,OS07G0687900,OS08G0116900,OS07G0658700,OS09G0433000,OS04G0432300,OS01G0799500	8	OS06G0593800,OS04G0565400,OS06G0590800,OS07G0503900,OS07G0510500,OS11G0599200,OS12G0151500,OS03G0841600
GO:0034508	centromere complex assembly	biological_process	0.31313	1	6	2107	58	27443	3	OS03G0251350,OS09G0450300,OS02G0170500	3	OS09G0442400,OS02G0121500,OS05G0384800
GO:0009987	cellular process	biological_process	0.31329	1	1260	2107	16172	27443	690	OS05G0497200,OS07G0602900,OS03G0130300,OS10G0401000,OS11G0199200,OS04G0652700,OS06G0270200,OS12G0632800,OS03G0124500,OS01G0200350,OS12G0113500,OS06G0140800,OS06G0668200,OS03G0643433,OS07G0187700,OS06G0294000,OS04G0447800,OS03G0827900,OS03G0250000,OS10G0493600,OS02G0565500,OS02G0528000,OS07G0683600,OS07G0160300,OS01G0256500,OS06G0697000,OS04G0107900,OS01G0501800,OS05G0526900,OS03G0701100,OS07G0618…	570	OS06G0103800,OS02G0503100,OS05G0423500,OS03G0137600,OS02G0120500,OS03G0719000,OS07G0519600,OS09G0570300,OS12G0263600,OS12G0603700,OS10G0419400,OS03G0364400,OS03G0339900,OS06G0251100,OS02G0807800,OS06G0671000,OS06G0557100,OS01G0115533,OS07G0557100,OS09G0431100,OS11G0265900,OS07G0437500,OS01G0558100,OS02G0644700,OS11G0242500,OS04G0583700,OS04G0457800,OS01G0908200,OS10G0479500,OS09G0533100,OS02G0734…
GO:0016846	carbon-sulfur lyase activity	molecular_function	0.31337	1	4	2107	34	27443	1	OS02G0194900	3	OS06G0103800,OS07G0534700,OS02G0678400
GO:0000272	polysaccharide catabolic process	biological_process	0.31549	1	4	2107	35	27443	4	OS03G0351300,OS10G0465700,OS04G0432400,OS02G0259900	0
GO:0045892	negative regulation of transcription, DNA-dependent	biological_process	0.31681	1	7	2107	67	27443	3	OS12G0454800,OS07G0669100,OS05G0205050	4	OS07G0503900,OS07G0693800,OS10G0556200,OS06G0551800
GO:0051253	negative regulation of RNA metabolic process	biological_process	0.31681	1	7	2107	67	27443	3	OS12G0454800,OS05G0205050,OS07G0669100	4	OS07G0693800,OS07G0503900,OS06G0551800,OS10G0556200
GO:0070851	growth factor receptor binding	molecular_function	0.31775	1	3	2107	24	27443	2	OS09G0467400,OS11G0525600	1	OS11G0229600
GO:0065008	regulation of biological quality	biological_process	0.31889	1	59	2107	695	27443	29	OS02G0669100,OS11G0481500,OS07G0635700,OS07G0119300,OS01G0794400,OS08G0402500,OS12G0183100,OS07G0684100,OS11G0199200,OS03G0724500,OS02G0582200,OS01G0927000,OS01G0905800,OS06G0713800,OS02G0262800,OS07G0586700,OS06G0224200,OS01G0667900,OS07G0159900,OS06G0618700,OS03G0843300,OS03G0279801,OS07G0190800,OS05G0595100,OS01G0159400,OS04G0629500,OS07G0683600,OS06G0686400,OS10G0482900	30	OS01G0838100,OS04G0412100,OS05G0582300,OS07G0298900,OS09G0258000,OS03G0405500,OS05G0312201,OS02G0198300,OS11G0446000,OS04G0668800,OS10G0483500,OS09G0442400,OS04G0185100,OS02G0678200,OS03G0621700,OS03G0127900,OS07G0578200,OS07G0509800,OS12G0102500,OS07G0657900,OS09G0130800,OS06G0251100,OS02G0129800,OS03G0644600,OS07G0642100,OS05G0200100,OS02G0703300,OS04G0578400,OS01G0194600,OS03G0828800
GO:0015370	solute:sodium symporter activity	molecular_function	0.31908	1	4	2107	34	27443	2	OS04G0605500,OS01G0721400	2	OS05G0197300,OS08G0411200
GO:0000785	chromatin	cellular_component	0.31969	1	6	2107	62	27443	5	OS11G0481500,OS06G0713800,OS02G0244600,OS02G0649900,OS11G0116200	1	OS09G0520500
GO:0034755	iron ion transmembrane transport	biological_process	0.3197	1	2	2107	14	27443	1	OS05G0131500	1	OS12G0562100
GO:0044272	sulfur compound biosynthetic process	biological_process	0.31987	1	11	2107	113	27443	3	OS06G0682900,OS04G0623500,OS02G0244100	8	OS10G0100700,OS07G0464600,OS12G0623900,OS07G0100200,OS01G0279400,OS02G0150600,OS04G0581000,OS03G0679700
GO:0022613	ribonucleoprotein complex biogenesis	biological_process	0.32004	1	13	2107	139	27443	4	OS02G0258800,OS10G0118200,OS01G0548600,OS04G0628100	9	OS07G0179300,OS01G0231500,OS02G0539600,OS01G0362100,OS03G0724300,OS03G0307400,OS02G0122900,OS07G0474600,OS12G0179800
GO:0015385	sodium:hydrogen antiporter activity	molecular_function	0.32152	1	3	2107	26	27443	1	OS04G0107900	2	OS02G0759900,OS11G0549900
GO:0006790	sulfur compound metabolic process	biological_process	0.32159	1	16	2107	171	27443	6	OS07G0160300,OS08G0564300,OS03G0281900,OS02G0244100,OS06G0682900,OS04G0623500	10	OS07G0100200,OS07G0464600,OS03G0679700,OS04G0581000,OS01G0279400,OS11G0153700,OS02G0150600,OS12G0623900,OS10G0100700,OS07G0466200
GO:0006338	chromatin remodeling	biological_process	0.3218	1	7	2107	72	27443	6	OS02G0170500,OS06G0171900,OS08G0499300,OS01G0226600,OS09G0440700,OS05G0245300	1	OS05G0384800
GO:0048511	rhythmic process	biological_process	0.32229	1	2	2107	15	27443	1	OS01G0105900	1	OS02G0644700
GO:0016776	phosphotransferase activity, phosphate group as acceptor	molecular_function	0.32237	1	3	2107	25	27443	1	OS07G0661600	2	OS04G0671100,OS01G0692700
GO:0044282	small molecule catabolic process	biological_process	0.3238	1	9	2107	100	27443	4	OS03G0701200,OS08G0466050,OS06G0103300,OS06G0134800	5	OS02G0657700,OS01G0895600,OS10G0550900,OS05G0114700,OS09G0434500
GO:0044712	single-organism catabolic process	biological_process	0.3238	1	9	2107	100	27443	4	OS06G0134800,OS03G0701200,OS08G0466050,OS06G0103300	5	OS05G0114700,OS09G0434500,OS10G0550900,OS02G0657700,OS01G0895600
GO:0004222	metalloendopeptidase activity	molecular_function	0.32426	1	14	2107	153	27443	9	OS05G0195700,OS04G0629500,OS06G0229000,OS04G0691900,OS05G0156401,OS07G0175900,OS03G0729000,OS06G0229066,OS01G0842600	5	OS06G0725900,OS01G0912850,OS03G0579000,OS01G0618800,OS06G0669400
GO:0051181	cofactor transport	biological_process	0.3243	1	7	2107	74	27443	1	OS01G0889900	6	OS01G0970700,OS09G0457100,OS04G0450400,OS10G0213700,OS01G0175700,OS03G0336000
GO:0043066	negative regulation of apoptotic process	biological_process	0.32437	1	2	2107	15	27443	1	OS11G0481500	1	OS02G0728100
GO:0043069	negative regulation of programmed cell death	biological_process	0.32437	1	2	2107	15	27443	1	OS11G0481500	1	OS02G0728100
GO:0060548	negative regulation of cell death	biological_process	0.32437	1	2	2107	15	27443	1	OS11G0481500	1	OS02G0728100
GO:0005516	calmodulin binding	molecular_function	0.32572	1	7	2107	70	27443	4	OS12G0189400,OS01G0550200,OS06G0695700,OS04G0605500	3	OS11G0140400,OS07G0679700,OS07G0553600
GO:0007205	protein kinase C-activating G-protein coupled receptor signaling pathway	biological_process	0.32581	1	3	2107	24	27443	3	OS01G0783200,OS08G0143400,OS12G0224000	0
GO:0016843	amine-lyase activity	molecular_function	0.32585	1	2	2107	14	27443	1	OS03G0386000	1	OS10G0543500
GO:0016844	strictosidine synthase activity	molecular_function	0.32585	1	2	2107	14	27443	1	OS03G0386000	1	OS10G0543500
GO:0042393	histone binding	molecular_function	0.32707	1	4	2107	36	27443	4	OS08G0399300,OS08G0400000,OS08G0400200,OS01G0927000	0
GO:0048583	regulation of response to stimulus	biological_process	0.32906	1	19	2107	206	27443	7	OS08G0388900,OS06G0307900,OS02G0208900,OS07G0586700,OS08G0240200,OS10G0360600,OS12G0482500	12	OS11G0267300,OS08G0553700,OS01G0886300,OS07G0121800,OS09G0423300,OS04G0401700,OS05G0582300,OS02G0198300,OS06G0136600,OS01G0160200,OS06G0268600,OS01G0689900
GO:0005343	organic acid:sodium symporter activity	molecular_function	0.32941	1	2	2107	14	27443	1	OS01G0721400	1	OS08G0411200
GO:0044708	single-organism behavior	biological_process	0.32997	1	2	2107	14	27443	1	OS07G0586700	1	OS02G0644700
GO:0006865	amino acid transport	biological_process	0.33068	1	10	2107	100	27443	3	OS01G0721400,OS06G0270200,OS06G0633800	7	OS07G0662800,OS03G0254200,OS01G0209800,OS10G0437100,OS06G0228500,OS06G0539400,OS03G0641250
GO:0009059	macromolecule biosynthetic process	biological_process	0.33133	1	439	2107	5525	27443	258	OS10G0516500,OS03G0231150,OS09G0437500,OS11G0703900,OS04G0223500,OS03G0764600,OS01G0167400,OS01G0642200,OS01G0783200,OS09G0425200,OS12G0638200,OS01G0624700,OS02G0194900,OS12G0610600,OS01G0279100,OS07G0687900,OS08G0466050,OS01G0160800,OS07G0644100,OS07G0674100,OS03G0594400,OS12G0477400,OS07G0669100,OS06G0683100,OS12G0556900,OS09G0433000,OS06G0633800,OS01G0535900,OS01G0673300,OS02G0555300,OS11G0249…	181	OS04G0630900,OS06G0207700,OS02G0155900,OS01G0141000,OS11G0103400,OS04G0330900,OS12G0182700,OS06G0554800,OS03G0110900,OS05G0131100,OS09G0130800,OS06G0669400,OS08G0480000,OS01G0886500,OS02G0167100,OS12G0151500,OS04G0450400,OS04G0418500,OS08G0509100,OS09G0314333,OS08G0100800,OS07G0111400,OS06G0268600,OS06G0287700,OS03G0206700,OS03G0122200,OS07G0298900,OS01G0912850,OS09G0130901,OS04G0662700,OS05G0586…
GO:0003333	amino acid transmembrane transport	biological_process	0.33257	1	9	2107	89	27443	2	OS06G0633800,OS06G0270200	7	OS07G0662800,OS06G0539400,OS03G0641250,OS06G0228500,OS10G0437100,OS03G0254200,OS01G0209800
GO:0007618	mating	biological_process	0.33271	1	3	2107	24	27443	2	OS06G0713800,OS02G0262800	1	OS09G0258000
GO:0019363	pyridine nucleotide biosynthetic process	biological_process	0.33275	1	2	2107	14	27443	1	OS03G0669300	1	OS12G0290150
GO:0032101	regulation of response to external stimulus	biological_process	0.33279	1	2	2107	14	27443	1	OS07G0586700	1	OS05G0582300
GO:0008080	N-acetyltransferase activity	molecular_function	0.33293	1	8	2107	84	27443	2	OS08G0280200,OS01G0191300	6	OS06G0670000,OS12G0577600,OS01G0908200,OS03G0799900,OS11G0103400,OS01G0893400
GO:0015849	organic acid transport	biological_process	0.33487	1	14	2107	148	27443	5	OS01G0221600,OS06G0633800,OS08G0101500,OS01G0721400,OS06G0270200	9	OS03G0641250,OS06G0539400,OS06G0228500,OS10G0437100,OS01G0209800,OS03G0254200,OS07G0662800,OS01G0362100,OS08G0411200
GO:0046942	carboxylic acid transport	biological_process	0.33487	1	14	2107	148	27443	5	OS06G0633800,OS08G0101500,OS01G0721400,OS06G0270200,OS01G0221600	9	OS01G0362100,OS07G0662800,OS08G0411200,OS03G0641250,OS06G0539400,OS03G0254200,OS10G0437100,OS01G0209800,OS06G0228500
GO:0008855	exodeoxyribonuclease VII activity	molecular_function	0.33573	1	2	2107	14	27443	0		2	OS09G0250700,OS06G0601500
GO:0016857	racemase and epimerase activity, acting on carbohydrates and derivatives	molecular_function	0.33576	1	4	2107	41	27443	0		4	OS10G0100700,OS05G0384800,OS02G0680700,OS07G0100200
GO:0019627	urea metabolic process	biological_process	0.33621	1	4	2107	36	27443	3	OS08G0155550,OS01G0607100,OS01G0242800	1	OS02G0554800
GO:0006449	regulation of translational termination	biological_process	0.3368	1	1	2107	5	27443	0		1	OS07G0597000
GO:0006452	translational frameshifting	biological_process	0.3368	1	1	2107	5	27443	0		1	OS07G0597000
GO:0043243	positive regulation of protein complex disassembly	biological_process	0.3368	1	1	2107	5	27443	0		1	OS07G0597000
GO:0045727	positive regulation of translation	biological_process	0.3368	1	1	2107	5	27443	0		1	OS07G0597000
GO:0045901	positive regulation of translational elongation	biological_process	0.3368	1	1	2107	5	27443	0		1	OS07G0597000
GO:0045905	positive regulation of translational termination	biological_process	0.3368	1	1	2107	5	27443	0		1	OS07G0597000
GO:0006801	superoxide metabolic process	biological_process	0.33921	1	2	2107	15	27443	0		2	OS06G0115400,OS03G0351500
GO:0072593	reactive oxygen species metabolic process	biological_process	0.33921	1	2	2107	15	27443	0		2	OS03G0351500,OS06G0115400
GO:0006396	RNA processing	biological_process	0.33961	1	71	2107	1003	27443	35	OS07G0437000,OS07G0581366,OS01G0799500,OS08G0143400,OS06G0528700,OS04G0611200,OS11G0222900,OS10G0474100,OS01G0192000,OS03G0701100,OS01G0274100,OS04G0107900,OS12G0119800,OS03G0724500,OS01G0581300,OS04G0628100,OS10G0118200,OS02G0258800,OS10G0516500,OS01G0548600,OS06G0348800,OS04G0223500,OS09G0332700,OS05G0555600,OS05G0408900,OS01G0111100,OS01G0535900,OS12G0411700,OS03G0771100,OS04G0507800,OS01G0265…	36	OS07G0474600,OS07G0464600,OS01G0362100,OS06G0731200,OS03G0116300,OS02G0539600,OS11G0153700,OS03G0308800,OS05G0588100,OS03G0121700,OS12G0179800,OS05G0105000,OS05G0490400,OS07G0168000,OS11G0477400,OS02G0255700,OS02G0282000,OS10G0100700,OS02G0687900,OS03G0800400,OS02G0122900,OS09G0498500,OS07G0100200,OS03G0781400,OS02G0503100,OS07G0179300,OS10G0539600,OS03G0656900,OS05G0468900,OS06G0646000,OS02G0322…
GO:0042254	ribosome biogenesis	biological_process	0.34039	1	12	2107	130	27443	4	OS10G0118200,OS01G0548600,OS04G0628100,OS02G0258800	8	OS02G0122900,OS03G0307400,OS07G0474600,OS12G0179800,OS07G0179300,OS02G0539600,OS01G0362100,OS03G0724300
GO:0006106	fumarate metabolic process	biological_process	0.34121	1	1	2107	5	27443	0		1	OS01G0838100
GO:0004592	pantoate-beta-alanine ligase activity	molecular_function	0.34129	1	1	2107	5	27443	0		1	OS03G0703300
GO:0009279	cell outer membrane	cellular_component	0.34277	1	2	2107	15	27443	1	OS04G0605500	1	OS06G0367100
GO:0017153	sodium:dicarboxylate symporter activity	molecular_function	0.34362	1	1	2107	5	27443	0		1	OS08G0411200
GO:0016715	oxidoreductase activity, acting on paired donors, with incorporation or reduction of molecular oxygen, reduced ascorbate as one donor, and incorporation of one atom of oxygen	molecular_function	0.34383	1	1	2107	7	27443	1	OS10G0362300	0
GO:1901135	carbohydrate derivative metabolic process	biological_process	0.34402	1	104	2107	1263	27443	59	OS10G0413101,OS07G0678300,OS05G0501300,OS01G0801600,OS09G0418000,OS12G0482500,OS08G0116900,OS02G0625300,OS01G0805900,OS06G0528700,OS11G0222900,OS04G0432300,OS01G0799500,OS02G0807000,OS06G0334400,OS01G0274100,OS05G0561500,OS01G0720600,OS05G0482400,OS04G0517500,OS07G0160300,OS03G0848400,OS09G0418500,OS11G0117900,OS01G0550200,OS04G0209200,OS07G0658700,OS01G0741900,OS05G0244600,OS06G0593100,OS12G0113…	45	OS01G0268300,OS07G0134000,OS07G0464600,OS01G0362100,OS01G0201200,OS02G0117100,OS02G0267000,OS07G0524900,OS08G0174800,OS09G0533100,OS04G0560600,OS11G0153700,OS06G0590301,OS06G0731200,OS01G0642700,OS01G0558100,OS12G0102600,OS02G0556800,OS02G0150600,OS05G0376000,OS11G0216300,OS05G0384800,OS07G0509800,OS03G0231700,OS02G0699400,OS03G0339900,OS09G0423300,OS03G0340900,OS06G0551800,OS10G0100700,OS06G0207…
GO:0043190	ATP-binding cassette (ABC) transporter complex	cellular_component	0.3451	1	1	2107	5	27443	1	OS06G0316800	0
GO:0090066	regulation of anatomical structure size	biological_process	0.34573	1	3	2107	25	27443	2	OS07G0683600,OS01G0159400	1	OS04G0185100
GO:0030313	cell envelope	cellular_component	0.34814	1	4	2107	37	27443	3	OS04G0605500,OS12G0255850,OS02G0115900	1	OS06G0367100
GO:0044275	cellular carbohydrate catabolic process	biological_process	0.34824	1	2	2107	15	27443	2	OS02G0259900,OS04G0432400	0
GO:0042221	response to chemical stimulus	biological_process	0.34842	1	30	2107	339	27443	19	OS11G0438700,OS02G0290500,OS03G0655400,OS11G0454200,OS05G0408900,OS12G0566000,OS07G0586700,OS02G0669100,OS11G0454300,OS03G0858800,OS05G0171200,OS03G0626700,OS11G0451700,OS06G0558300,OS05G0461600,OS11G0454000,OS11G0523800,OS11G0208850,OS07G0563400	11	OS08G0562800,OS02G0628600,OS10G0344500,OS04G0662700,OS03G0571700,OS08G0480000,OS11G0129000,OS06G0494400,OS03G0229500,OS11G0129200,OS12G0512400
GO:0004558	alpha-glucosidase activity	molecular_function	0.34864	1	12	2107	135	27443	10	OS02G0259900,OS02G0106100,OS10G0492200,OS01G0310600,OS01G0718300,OS02G0194600,OS04G0432400,OS03G0858200,OS12G0119800,OS02G0241100	2	OS10G0437100,OS08G0163500
GO:0015205	nucleobase transmembrane transporter activity	molecular_function	0.34877	1	1	2107	5	27443	0		1	OS08G0104900
GO:0015851	nucleobase transport	biological_process	0.34877	1	1	2107	5	27443	0		1	OS08G0104900
GO:0001653	peptide receptor activity	molecular_function	0.34991	1	1	2107	5	27443	0		1	OS02G0644700
GO:0007622	rhythmic behavior	biological_process	0.34991	1	1	2107	5	27443	0		1	OS02G0644700
GO:0008528	G-protein coupled peptide receptor activity	molecular_function	0.34991	1	1	2107	5	27443	0		1	OS02G0644700
GO:0016499	orexin receptor activity	molecular_function	0.34991	1	1	2107	5	27443	0		1	OS02G0644700
GO:0022410	circadian sleep/wake cycle process	biological_process	0.34991	1	1	2107	5	27443	0		1	OS02G0644700
GO:0042745	circadian sleep/wake cycle	biological_process	0.34991	1	1	2107	5	27443	0		1	OS02G0644700
GO:0048512	circadian behavior	biological_process	0.34991	1	1	2107	5	27443	0		1	OS02G0644700
GO:0000790	nuclear chromatin	cellular_component	0.35058	1	1	2107	5	27443	1	OS02G0244600	0
GO:0031011	Ino80 complex	cellular_component	0.35058	1	1	2107	5	27443	1	OS02G0244600	0
GO:0070603	SWI/SNF superfamily-type complex	cellular_component	0.35058	1	1	2107	5	27443	1	OS02G0244600	0
GO:0097346	INO80-type complex	cellular_component	0.35058	1	1	2107	5	27443	1	OS02G0244600	0
GO:0000070	mitotic sister chromatid segregation	biological_process	0.35095	1	1	2107	5	27443	1	OS12G0119800	0
GO:0000796	condensin complex	cellular_component	0.35095	1	1	2107	5	27443	1	OS12G0119800	0
GO:0000819	sister chromatid segregation	biological_process	0.35095	1	1	2107	5	27443	1	OS12G0119800	0
GO:0007076	mitotic chromosome condensation	biological_process	0.35095	1	1	2107	5	27443	1	OS12G0119800	0
GO:0004749	ribose phosphate diphosphokinase activity	molecular_function	0.35121	1	1	2107	5	27443	0		1	OS09G0533100
GO:0019700	organic phosphonate catabolic process	biological_process	0.35176	1	1	2107	5	27443	1	OS01G0761100	0
GO:0042916	alkylphosphonate transport	biological_process	0.35176	1	1	2107	5	27443	1	OS01G0761100	0
GO:0016805	dipeptidase activity	molecular_function	0.35326	1	1	2107	5	27443	0		1	OS04G0499200
GO:0005977	glycogen metabolic process	biological_process	0.35337	1	2	2107	16	27443	2	OS02G0259900,OS04G0432400	0
GO:0006112	energy reserve metabolic process	biological_process	0.35337	1	2	2107	16	27443	2	OS04G0432400,OS02G0259900	0
GO:0015931	nucleobase-containing compound transport	biological_process	0.35429	1	5	2107	47	27443	2	OS09G0364800,OS06G0670300	3	OS06G0625400,OS07G0437500,OS08G0174800
GO:0006473	protein acetylation	biological_process	0.35438	1	1	2107	5	27443	1	OS08G0280200	0
GO:0006475	internal protein amino acid acetylation	biological_process	0.35438	1	1	2107	5	27443	1	OS08G0280200	0
GO:0018393	internal peptidyl-lysine acetylation	biological_process	0.35438	1	1	2107	5	27443	1	OS08G0280200	0
GO:0018394	peptidyl-lysine acetylation	biological_process	0.35438	1	1	2107	5	27443	1	OS08G0280200	0
GO:0043543	protein acylation	biological_process	0.35438	1	1	2107	5	27443	1	OS08G0280200	0
GO:0045333	cellular respiration	biological_process	0.35462	1	16	2107	180	27443	8	OS05G0162500,OS10G0493600,OS01G0720600,OS03G0194900,OS08G0117900,OS12G0115300,OS01G0227200,OS01G0889900	8	OS11G0537375,OS03G0775000,OS05G0349700,OS02G0575700,OS06G0281400,OS10G0573800,OS10G0122600,OS01G0928000
GO:0000030	mannosyltransferase activity	molecular_function	0.35474	1	1	2107	5	27443	1	OS01G0799500	0
GO:0032065	cortical protein anchoring	biological_process	0.35492	1	1	2107	6	27443	1	OS03G0724500	0
GO:0051220	cytoplasmic sequestering of protein	biological_process	0.35492	1	1	2107	6	27443	1	OS03G0724500	0
GO:0051224	negative regulation of protein transport	biological_process	0.35492	1	1	2107	6	27443	1	OS03G0724500	0
GO:0001518	voltage-gated sodium channel complex	cellular_component	0.35534	1	1	2107	5	27443	1	OS06G0716700	0
GO:0005248	voltage-gated sodium channel activity	molecular_function	0.35534	1	1	2107	5	27443	1	OS06G0716700	0
GO:0034706	sodium channel complex	cellular_component	0.35534	1	1	2107	5	27443	1	OS06G0716700	0
GO:0006582	melanin metabolic process	biological_process	0.35555	1	1	2107	5	27443	1	OS03G0139200	0
GO:0048472	threonine-phosphate decarboxylase activity	molecular_function	0.35626	1	1	2107	5	27443	1	OS03G0804200	0
GO:0008409	5'-3' exonuclease activity	molecular_function	0.35647	1	1	2107	5	27443	0		1	OS03G0227300
GO:0003848	2-amino-4-hydroxy-6-hydroxymethyldihydropteridine diphosphokinase activity	molecular_function	0.35655	1	1	2107	5	27443	1	OS02G0582200	0
GO:0008927	mannonate dehydratase activity	molecular_function	0.35676	1	1	2107	5	27443	0		1	OS02G0657700
GO:0008484	sulfuric ester hydrolase activity	molecular_function	0.35691	1	1	2107	5	27443	1	OS01G0955000	0
GO:0051188	cofactor biosynthetic process	biological_process	0.35747	1	35	2107	398	27443	18	OS02G0582200,OS01G0368000,OS01G0842600,OS06G0229066,OS01G0274100,OS07G0160300,OS01G0265000,OS06G0528700,OS04G0528300,OS05G0519700,OS05G0555600,OS05G0222200,OS09G0332700,OS06G0682900,OS04G0223500,OS03G0669300,OS09G0425200,OS04G0109500	17	OS03G0111100,OS07G0466200,OS01G0279400,OS02G0150600,OS01G0753100,OS04G0683600,OS12G0290150,OS07G0100200,OS09G0327300,OS03G0703300,OS12G0507000,OS10G0430200,OS10G0100700,OS04G0581000,OS06G0725900,OS09G0533100,OS06G0669400
GO:0008217	regulation of blood pressure	biological_process	0.35803	1	1	2107	5	27443	1	OS01G0159400	0
GO:0042311	vasodilation	biological_process	0.35803	1	1	2107	5	27443	1	OS01G0159400	0
GO:0042312	regulation of vasodilation	biological_process	0.35803	1	1	2107	5	27443	1	OS01G0159400	0
GO:0019050	suppression by virus of host apoptotic process	biological_process	0.35803	1	1	2107	6	27443	1	OS11G0481500	0
GO:0033668	negative regulation by symbiont of host apoptotic process	biological_process	0.35803	1	1	2107	6	27443	1	OS11G0481500	0
GO:0052041	negative regulation by symbiont of host programmed cell death	biological_process	0.35803	1	1	2107	6	27443	1	OS11G0481500	0
GO:0052490	negative regulation by organism of programmed cell death in other organism involved in symbiotic interaction	biological_process	0.35803	1	1	2107	6	27443	1	OS11G0481500	0
GO:0007517	muscle organ development	biological_process	0.35846	1	1	2107	5	27443	1	OS04G0489600	0
GO:0061061	muscle structure development	biological_process	0.35846	1	1	2107	5	27443	1	OS04G0489600	0
GO:0016782	transferase activity, transferring sulfur-containing groups	molecular_function	0.35937	1	6	2107	60	27443	4	OS08G0240000,OS12G0270900,OS02G0194700,OS09G0433000	2	OS02G0575700,OS10G0573800
GO:0071704	organic substance metabolic process	biological_process	0.35942	1	1036	2107	13194	27443	586	OS03G0133300,OS03G0245700,OS10G0533500,OS03G0815800,OS04G0382300,OS04G0541700,OS06G0593100,OS02G0244600,OS08G0374600,OS05G0178600,OS01G0607100,OS09G0426100,OS12G0230600,OS08G0485400,OS04G0352400,OS01G0770200,OS12G0630500,OS02G0815600,OS08G0546800,OS05G0575101,OS05G0119200,OS02G0625300,OS03G0292900,OS01G0368700,OS01G0303600,OS10G0492800,OS01G0867300,OS05G0455500,OS06G0129900,OS04G0589800,OS06G0636…	450	OS01G0852650,OS03G0308800,OS11G0229600,OS02G0773500,OS05G0384800,OS07G0662900,OS05G0376000,OS04G0431700,OS05G0575300,OS04G0458300,OS03G0143600,OS07G0565600,OS01G0173000,OS01G0231500,OS01G0235100,OS03G0245100,OS02G0138100,OS02G0687900,OS12G0292400,OS03G0708400,OS08G0482700,OS03G0413100,OS05G0511700,OS01G0170700,OS02G0556800,OS01G0115600,OS11G0701600,OS02G0678400,OS12G0244100,OS01G0743400,OS04G0163…
GO:0006835	dicarboxylic acid transport	biological_process	0.35949	1	3	2107	26	27443	2	OS01G0721400,OS01G0221600	1	OS08G0411200
GO:0043242	negative regulation of protein complex disassembly	biological_process	0.35968	1	1	2107	5	27443	0		1	OS10G0556200
GO:0060567	negative regulation of DNA-dependent transcription, termination	biological_process	0.35968	1	1	2107	5	27443	0		1	OS10G0556200
GO:0004853	uroporphyrinogen decarboxylase activity	molecular_function	0.36016	1	1	2107	5	27443	0		1	OS04G0683600
GO:0005986	sucrose biosynthetic process	biological_process	0.36043	1	1	2107	5	27443	0		1	OS03G0138000
GO:0050307	sucrose-phosphate phosphatase activity	molecular_function	0.36043	1	1	2107	5	27443	0		1	OS03G0138000
GO:0004655	porphobilinogen synthase activity	molecular_function	0.36054	1	1	2107	5	27443	1	OS03G0722500	0
GO:0004594	pantothenate kinase activity	molecular_function	0.36056	1	1	2107	5	27443	0		1	OS09G0533100
GO:0004455	ketol-acid reductoisomerase activity	molecular_function	0.3608	1	3	2107	26	27443	3	OS01G0274100,OS01G0368000,OS06G0528700	0
GO:0004668	protein-arginine deiminase activity	molecular_function	0.3619	1	2	2107	15	27443	1	OS04G0290800	1	OS03G0115700
GO:0042301	phosphate ion binding	molecular_function	0.36389	1	2	2107	16	27443	1	OS05G0595100	1	OS03G0127900
GO:0004683	calmodulin-dependent protein kinase activity	molecular_function	0.36408	1	1	2107	6	27443	1	OS01G0550200	0
GO:0072525	pyridine-containing compound biosynthetic process	biological_process	0.3649	1	2	2107	15	27443	1	OS03G0669300	1	OS12G0290150
GO:0016748	succinyltransferase activity	molecular_function	0.36584	1	2	2107	15	27443	1	OS03G0701200	1	OS09G0434500
GO:0046915	transition metal ion transmembrane transporter activity	molecular_function	0.36863	1	14	2107	156	27443	8	OS09G0440700,OS07G0181500,OS03G0391100,OS02G0318500,OS04G0470700,OS12G0566000,OS04G0557800,OS05G0131500	6	OS03G0319400,OS03G0232500,OS02G0285800,OS12G0562100,OS03G0781000,OS01G0116901
GO:0016838	carbon-oxygen lyase activity, acting on phosphates	molecular_function	0.36879	1	6	2107	59	27443	4	OS02G0571800,OS02G0582200,OS04G0344100,OS07G0581000	2	OS03G0781000,OS01G0701700
GO:0006220	pyrimidine nucleotide metabolic process	biological_process	0.369	1	6	2107	60	27443	4	OS10G0413101,OS01G0720600,OS04G0623500,OS05G0573300	2	OS01G0642700,OS07G0524900
GO:0015035	protein disulfide oxidoreductase activity	molecular_function	0.36927	1	7	2107	80	27443	4	OS10G0482900,OS06G0224200,OS07G0159900,OS01G0667900	3	OS04G0562100,OS01G0194600,OS07G0657900
GO:0015036	disulfide oxidoreductase activity	molecular_function	0.36927	1	7	2107	80	27443	4	OS01G0667900,OS10G0482900,OS07G0159900,OS06G0224200	3	OS01G0194600,OS04G0562100,OS07G0657900
GO:0015144	carbohydrate transmembrane transporter activity	molecular_function	0.36933	1	7	2107	76	27443	3	OS09G0467400,OS09G0557500,OS07G0581000	4	OS02G0155900,OS12G0180600,OS03G0308800,OS09G0513200
GO:1901476	carbohydrate transporter activity	molecular_function	0.36933	1	7	2107	76	27443	3	OS07G0581000,OS09G0557500,OS09G0467400	4	OS12G0180600,OS02G0155900,OS03G0308800,OS09G0513200
GO:0030688	preribosome, small subunit precursor	cellular_component	0.36945	1	1	2107	6	27443	1	OS02G0258800	0
GO:0000917	barrier septum assembly	biological_process	0.36999	1	5	2107	49	27443	1	OS08G0468400	4	OS03G0656900,OS04G0151700,OS01G0362100,OS06G0601500
GO:0032506	cytokinetic process	biological_process	0.36999	1	5	2107	49	27443	1	OS08G0468400	4	OS06G0601500,OS04G0151700,OS01G0362100,OS03G0656900
GO:0090529	cell septum assembly	biological_process	0.36999	1	5	2107	49	27443	1	OS08G0468400	4	OS06G0601500,OS01G0362100,OS04G0151700,OS03G0656900
GO:0043244	regulation of protein complex disassembly	biological_process	0.37023	1	4	2107	37	27443	1	OS04G0691800	3	OS06G0476900,OS07G0597000,OS10G0556200
GO:1901360	organic cyclic compound metabolic process	biological_process	0.37026	1	546	2107	7006	27443	290	OS01G0797600,OS10G0208500,OS04G0517500,OS04G0169100,OS05G0298900,OS01G0306400,OS10G0544600,OS06G0145600,OS06G0553001,OS06G0334400,OS05G0519700,OS10G0523900,OS01G0535900,OS01G0673300,OS02G0555300,OS03G0804200,OS01G0265000,OS04G0474900,OS12G0477400,OS05G0156401,OS01G0279100,OS02G0170500,OS01G0678500,OS07G0674100,OS10G0516500,OS03G0231150,OS04G0223500,OS12G0638200,OS01G0783200,OS03G0722500,OS02G0194…	256	OS12G0560400,OS09G0511600,OS03G0111100,OS06G0179100,OS08G0202400,OS02G0129800,OS05G0555300,OS10G0511600,OS08G0553750,OS08G0100800,OS06G0268600,OS09G0498500,OS03G0206700,OS06G0287700,OS02G0167100,OS04G0450400,OS08G0205900,OS11G0514500,OS09G0314333,OS12G0565166,OS09G0423300,OS06G0669400,OS10G0167600,OS02G0137700,OS11G0103400,OS02G0155900,OS01G0141000,OS04G0330900,OS06G0554800,OS03G0176700,OS12G0634…
GO:0000390	spliceosomal complex disassembly	biological_process	0.37147	1	1	2107	6	27443	1	OS05G0131900	0
GO:0005684	U2-type spliceosomal complex	cellular_component	0.37147	1	1	2107	6	27443	1	OS05G0131900	0
GO:0032988	ribonucleoprotein complex disassembly	biological_process	0.37147	1	1	2107	6	27443	1	OS05G0131900	0
GO:0071008	U2-type post-mRNA release spliceosomal complex	cellular_component	0.37147	1	1	2107	6	27443	1	OS05G0131900	0
GO:0071014	post-mRNA release spliceosomal complex	cellular_component	0.37147	1	1	2107	6	27443	1	OS05G0131900	0
GO:0009267	cellular response to starvation	biological_process	0.37155	1	3	2107	27	27443	3	OS05G0440300,OS04G0513400,OS07G0586700	0
GO:0031667	response to nutrient levels	biological_process	0.37155	1	3	2107	27	27443	3	OS04G0513400,OS05G0440300,OS07G0586700	0
GO:0031669	cellular response to nutrient levels	biological_process	0.37155	1	3	2107	27	27443	3	OS07G0586700,OS04G0513400,OS05G0440300	0
GO:0042594	response to starvation	biological_process	0.37155	1	3	2107	27	27443	3	OS04G0513400,OS05G0440300,OS07G0586700	0
GO:0048878	chemical homeostasis	biological_process	0.37203	1	6	2107	60	27443	4	OS07G0586700,OS08G0402500,OS03G0843300,OS06G0618700	2	OS07G0298900,OS04G0412100
GO:0006353	DNA-dependent transcription, termination	biological_process	0.37259	1	4	2107	39	27443	1	OS04G0691800	3	OS10G0556200,OS02G0273700,OS06G0476900
GO:0032505	reproduction of a single-celled organism	biological_process	0.37282	1	4	2107	38	27443	1	OS08G0468400	3	OS06G0601500,OS04G0151700,OS03G0656900
GO:0043093	cytokinesis by binary fission	biological_process	0.37282	1	4	2107	38	27443	1	OS08G0468400	3	OS03G0656900,OS04G0151700,OS06G0601500
GO:0050801	ion homeostasis	biological_process	0.37309	1	5	2107	49	27443	3	OS08G0402500,OS06G0618700,OS03G0843300	2	OS07G0298900,OS04G0412100
GO:0055065	metal ion homeostasis	biological_process	0.37309	1	5	2107	49	27443	3	OS08G0402500,OS06G0618700,OS03G0843300	2	OS07G0298900,OS04G0412100
GO:0055080	cation homeostasis	biological_process	0.37309	1	5	2107	49	27443	3	OS06G0618700,OS03G0843300,OS08G0402500	2	OS04G0412100,OS07G0298900
GO:0042060	wound healing	biological_process	0.37484	1	6	2107	60	27443	1	OS02G0582200	5	OS02G0703300,OS02G0198300,OS09G0442400,OS07G0693800,OS05G0582300
GO:0030414	peptidase inhibitor activity	molecular_function	0.3758	1	13	2107	155	27443	9	OS01G0123900,OS04G0608100,OS08G0442400,OS03G0734300,OS03G0823400,OS01G0124100,OS01G0124200,OS07G0658700,OS03G0219300	4	OS02G0728100,OS06G0130400,OS06G0570100,OS11G0444000
GO:0061134	peptidase regulator activity	molecular_function	0.3758	1	13	2107	155	27443	9	OS03G0734300,OS08G0442400,OS03G0219300,OS03G0823400,OS01G0124200,OS07G0658700,OS01G0124100,OS01G0123900,OS04G0608100	4	OS06G0130400,OS06G0570100,OS02G0728100,OS11G0444000
GO:0016730	oxidoreductase activity, acting on iron-sulfur proteins as donors	molecular_function	0.37686	1	1	2107	6	27443	0		1	OS03G0800400
GO:0046999	regulation of conjugation	biological_process	0.37783	1	1	2107	6	27443	1	OS02G0194700	0
GO:0015103	inorganic anion transmembrane transporter activity	molecular_function	0.37811	1	7	2107	71	27443	3	OS08G0101500,OS01G0686700,OS08G0300300	4	OS04G0652400,OS06G0367100,OS06G0120200,OS08G0406400
GO:0009893	positive regulation of metabolic process	biological_process	0.37925	1	17	2107	192	27443	6	OS10G0516500,OS02G0582200,OS03G0848400,OS03G0701100,OS07G0586700,OS08G0101800	11	OS01G0944000,OS11G0477400,OS09G0442400,OS04G0391900,OS07G0597000,OS07G0503900,OS07G0490300,OS08G0553800,OS01G0168100,OS10G0116400,OS04G0151700
GO:0031325	positive regulation of cellular metabolic process	biological_process	0.37925	1	17	2107	192	27443	6	OS07G0586700,OS08G0101800,OS03G0701100,OS03G0848400,OS02G0582200,OS10G0516500	11	OS10G0116400,OS01G0168100,OS04G0151700,OS07G0490300,OS07G0503900,OS08G0553800,OS04G0391900,OS09G0442400,OS07G0597000,OS01G0944000,OS11G0477400
GO:0032268	regulation of cellular protein metabolic process	biological_process	0.37963	1	8	2107	86	27443	6	OS01G0160800,OS01G0167400,OS07G0586700,OS03G0701100,OS03G0245700,OS11G0703900	2	OS07G0597000,OS04G0628900
GO:0008198	ferrous iron binding	molecular_function	0.37985	1	1	2107	6	27443	0		1	OS01G0878800
GO:0002250	adaptive immune response	biological_process	0.38067	1	1	2107	6	27443	0		1	OS05G0412800
GO:0002437	inflammatory response to antigenic stimulus	biological_process	0.38067	1	1	2107	6	27443	0		1	OS05G0412800
GO:0002438	acute inflammatory response to antigenic stimulus	biological_process	0.38067	1	1	2107	6	27443	0		1	OS05G0412800
GO:0002449	lymphocyte mediated immunity	biological_process	0.38067	1	1	2107	6	27443	0		1	OS05G0412800
GO:0002460	adaptive immune response based on somatic recombination of immune receptors built from immunoglobulin superfamily domains	biological_process	0.38067	1	1	2107	6	27443	0		1	OS05G0412800
GO:0002524	hypersensitivity	biological_process	0.38067	1	1	2107	6	27443	0		1	OS05G0412800
GO:0016064	immunoglobulin mediated immune response	biological_process	0.38067	1	1	2107	6	27443	0		1	OS05G0412800
GO:0016068	type I hypersensitivity	biological_process	0.38067	1	1	2107	6	27443	0		1	OS05G0412800
GO:0019724	B cell mediated immunity	biological_process	0.38067	1	1	2107	6	27443	0		1	OS05G0412800
GO:0075519	microtubule-dependent intracellular transport of viral material	biological_process	0.38167	1	3	2107	28	27443	1	OS05G0542500	2	OS10G0503200,OS06G0483500
GO:0075521	microtubule-dependent intracellular transport of viral material to nucleus	biological_process	0.38167	1	3	2107	28	27443	1	OS05G0542500	2	OS06G0483500,OS10G0503200
GO:0075606	transport of viral material to nucleus	biological_process	0.38167	1	3	2107	28	27443	1	OS05G0542500	2	OS06G0483500,OS10G0503200
GO:0075733	intracellular transport of viral material	biological_process	0.38167	1	3	2107	28	27443	1	OS05G0542500	2	OS10G0503200,OS06G0483500
GO:0015109	chromate transmembrane transporter activity	molecular_function	0.38269	1	1	2107	6	27443	1	OS01G0686700	0
GO:0015703	chromate transport	biological_process	0.38269	1	1	2107	6	27443	1	OS01G0686700	0
GO:0051338	regulation of transferase activity	biological_process	0.38275	1	3	2107	27	27443	2	OS03G0245700,OS07G0586700	1	OS04G0628900
GO:0001527	microfibril	cellular_component	0.38315	1	1	2107	6	27443	0		1	OS01G0922000
GO:0043205	fibril	cellular_component	0.38315	1	1	2107	6	27443	0		1	OS01G0922000
GO:0005576	extracellular region	cellular_component	0.3833	1	163	2107	2026	27443	81	OS02G0104500,OS01G0135700,OS06G0236300,OS09G0364800,OS08G0442400,OS01G0581400,OS05G0542500,OS11G0498600,OS01G0681900,OS04G0209200,OS02G0642600,OS04G0691900,OS01G0686700,OS05G0191500,OS03G0230300,OS05G0369500,OS09G0426000,OS07G0577600,OS07G0695800,OS01G0711500,OS01G0124100,OS09G0415050,OS01G0844500,OS04G0423600,OS01G0721000,OS03G0854600,OS04G0429600,OS09G0517100,OS05G0380900,OS07G0435300,OS09G0475…	82	OS01G0214200,OS07G0689400,OS12G0634700,OS01G0574600,OS06G0483500,OS03G0176700,OS08G0190250,OS12G0512400,OS06G0704200,OS05G0417600,OS05G0405000,OS01G0268300,OS02G0326200,OS01G0922000,OS10G0503200,OS01G0603300,OS08G0174800,OS01G0309800,OS04G0514400,OS02G0539600,OS11G0170900,OS06G0155400,OS01G0885900,OS01G0975300,OS05G0295200,OS07G0100200,OS09G0258000,OS01G0953500,OS02G0530100,OS03G0679700,OS02G0641…
GO:0022411	cellular component disassembly	biological_process	0.38375	1	6	2107	61	27443	2	OS05G0131900,OS04G0691800	4	OS06G0476900,OS07G0597000,OS10G0556200,OS11G0482400
GO:0015749	monosaccharide transport	biological_process	0.38473	1	1	2107	6	27443	0		1	OS12G0180600
GO:0022836	gated channel activity	molecular_function	0.3849	1	26	2107	305	27443	13	OS08G0315200,OS08G0300300,OS01G0738900,OS06G0618700,OS12G0556900,OS06G0686400,OS02G0160500,OS03G0773300,OS01G0310600,OS01G0110400,OS08G0402500,OS07G0174400,OS06G0716700	13	OS05G0256100,OS04G0585200,OS09G0431100,OS09G0428300,OS04G0578400,OS01G0965900,OS07G0298900,OS03G0629900,OS04G0412100,OS08G0163500,OS07G0553600,OS04G0478600,OS02G0198300
GO:0022839	ion gated channel activity	molecular_function	0.3849	1	26	2107	305	27443	13	OS06G0618700,OS12G0556900,OS08G0315200,OS08G0300300,OS01G0738900,OS03G0773300,OS01G0310600,OS01G0110400,OS06G0686400,OS02G0160500,OS07G0174400,OS08G0402500,OS06G0716700	13	OS05G0256100,OS09G0431100,OS09G0428300,OS04G0578400,OS04G0585200,OS04G0412100,OS08G0163500,OS07G0553600,OS01G0965900,OS07G0298900,OS03G0629900,OS04G0478600,OS02G0198300
GO:0000160	phosphorelay signal transduction system	biological_process	0.3849	1	9	2107	100	27443	6	OS04G0432400,OS03G0146000,OS04G0169100,OS10G0362300,OS05G0185800,OS05G0408900	3	OS11G0157600,OS02G0618200,OS02G0557800
GO:0001682	tRNA 5'-leader removal	biological_process	0.38646	1	1	2107	7	27443	1	OS01G0799500	0
GO:0005381	iron ion transmembrane transporter activity	molecular_function	0.38692	1	7	2107	74	27443	2	OS02G0318500,OS05G0131500	5	OS03G0781000,OS02G0285800,OS03G0319400,OS03G0232500,OS12G0562100
GO:0004517	nitric-oxide synthase activity	molecular_function	0.38752	1	1	2107	6	27443	1	OS08G0540400	0
GO:0006809	nitric oxide biosynthetic process	biological_process	0.38752	1	1	2107	6	27443	1	OS08G0540400	0
GO:0046209	nitric oxide metabolic process	biological_process	0.38752	1	1	2107	6	27443	1	OS08G0540400	0
GO:0016881	acid-amino acid ligase activity	molecular_function	0.38878	1	43	2107	533	27443	27	OS08G0550400,OS02G0249300,OS04G0344100,OS07G0618000,OS07G0686300,OS01G0736551,OS01G0266100,OS06G0180666,OS06G0140800,OS11G0549300,OS01G0755700,OS09G0378700,OS02G0759400,OS03G0678400,OS06G0275700,OS11G0116200,OS04G0101800,OS07G0159600,OS09G0478733,OS10G0544600,OS09G0450300,OS03G0835400,OS02G0682300,OS06G0695600,OS03G0391100,OS02G0106600,OS02G0244100	16	OS02G0561900,OS02G0806700,OS02G0771100,OS03G0703300,OS01G0823700,OS03G0232600,OS05G0439000,OS01G0295900,OS04G0645100,OS05G0468900,OS04G0418500,OS04G0450400,OS12G0620100,OS01G0692700,OS04G0419550,OS10G0552400
GO:0016872	intramolecular lyase activity	molecular_function	0.38899	1	2	2107	17	27443	0		2	OS11G0598300,OS11G0116300
GO:0000910	cytokinesis	biological_process	0.38948	1	7	2107	74	27443	2	OS09G0450300,OS08G0468400	5	OS04G0151700,OS01G0362100,OS03G0656900,OS03G0719000,OS06G0601500
GO:0003856	3-dehydroquinate synthase activity	molecular_function	0.38959	1	1	2107	6	27443	1	OS02G0582200	0
GO:0006304	DNA modification	biological_process	0.38987	1	8	2107	86	27443	6	OS05G0156401,OS04G0691900,OS01G0200350,OS04G0209200,OS09G0332700,OS02G0262800	2	OS06G0251100,OS04G0610500
GO:0018836	alkylmercury lyase activity	molecular_function	0.39064	1	1	2107	6	27443	0		1	OS12G0581900
GO:0018941	organomercury metabolic process	biological_process	0.39064	1	1	2107	6	27443	0		1	OS12G0581900
GO:0018942	organometal metabolic process	biological_process	0.39064	1	1	2107	6	27443	0		1	OS12G0581900
GO:0046413	organomercury catabolic process	biological_process	0.39064	1	1	2107	6	27443	0		1	OS12G0581900
GO:0033926	glycopeptide alpha-N-acetylgalactosaminidase activity	molecular_function	0.39122	1	2	2107	16	27443	1	OS04G0432400	1	OS02G0529400
GO:0051705	multi-organism behavior	biological_process	0.39142	1	3	2107	27	27443	2	OS06G0713800,OS02G0262800	1	OS09G0258000
GO:0044462	external encapsulating structure part	cellular_component	0.39148	1	3	2107	28	27443	2	OS02G0115900,OS04G0605500	1	OS06G0367100
GO:0016849	phosphorus-oxygen lyase activity	molecular_function	0.39176	1	3	2107	29	27443	1	OS06G0593100	2	OS06G0590301,OS01G0558100
GO:0009496	plastoquinol--plastocyanin reductase activity	molecular_function	0.39282	1	2	2107	16	27443	1	OS03G0203200	1	OS04G0450400
GO:0052880	oxidoreductase activity, acting on diphenols and related substances as donors, with copper protein as acceptor	molecular_function	0.39282	1	2	2107	16	27443	1	OS03G0203200	1	OS04G0450400
GO:0006448	regulation of translational elongation	biological_process	0.39354	1	1	2107	6	27443	0		1	OS07G0597000
GO:0005262	calcium channel activity	molecular_function	0.3943	1	4	2107	39	27443	2	OS06G0618700,OS08G0402500	2	OS04G0412100,OS07G0298900
GO:0048468	cell development	biological_process	0.39456	1	6	2107	66	27443	4	OS02G0194700,OS01G0869900,OS12G0183100,OS07G0435300	2	OS03G0218400,OS04G0514400
GO:0015288	porin activity	molecular_function	0.39464	1	1	2107	6	27443	0		1	OS06G0367100
GO:0022829	wide pore channel activity	molecular_function	0.39464	1	1	2107	6	27443	0		1	OS06G0367100
GO:0009791	post-embryonic development	biological_process	0.39487	1	4	2107	45	27443	3	OS05G0550000,OS08G0280200,OS03G0723600	1	OS09G0471300
GO:0009878	nodule morphogenesis	biological_process	0.39487	1	4	2107	45	27443	3	OS03G0723600,OS08G0280200,OS05G0550000	1	OS09G0471300
GO:0009886	post-embryonic morphogenesis	biological_process	0.39487	1	4	2107	45	27443	3	OS08G0280200,OS03G0723600,OS05G0550000	1	OS09G0471300
GO:0044111	development involved in symbiotic interaction	biological_process	0.39487	1	4	2107	45	27443	3	OS08G0280200,OS03G0723600,OS05G0550000	1	OS09G0471300
GO:0000737	DNA catabolic process, endonucleolytic	biological_process	0.39578	1	1	2107	6	27443	0		1	OS11G0482400
GO:0006309	apoptotic DNA fragmentation	biological_process	0.39578	1	1	2107	6	27443	0		1	OS11G0482400
GO:0006921	cellular component disassembly involved in execution phase of apoptosis	biological_process	0.39578	1	1	2107	6	27443	0		1	OS11G0482400
GO:0030262	apoptotic nuclear changes	biological_process	0.39578	1	1	2107	6	27443	0		1	OS11G0482400
GO:0097194	execution phase of apoptosis	biological_process	0.39578	1	1	2107	6	27443	0		1	OS11G0482400
GO:0009772	photosynthetic electron transport in photosystem II	biological_process	0.39607	1	1	2107	7	27443	1	OS05G0589700	0
GO:0006732	coenzyme metabolic process	biological_process	0.39672	1	20	2107	232	27443	7	OS03G0669300,OS06G0682900,OS02G0582200,OS06G0528700,OS07G0160300,OS02G0194700,OS04G0109500	13	OS10G0100700,OS07G0176900,OS10G0430200,OS02G0150600,OS01G0279400,OS12G0507000,OS03G0703300,OS09G0327300,OS07G0100200,OS12G0290150,OS09G0533100,OS01G0574600,OS04G0581000
GO:0030260	entry into host cell	biological_process	0.39695	1	8	2107	86	27443	4	OS11G0592300,OS05G0542500,OS06G0710300,OS10G0470100	4	OS06G0670000,OS06G0483500,OS10G0503200,OS10G0580001
GO:0044409	entry into host	biological_process	0.39695	1	8	2107	86	27443	4	OS06G0710300,OS05G0542500,OS11G0592300,OS10G0470100	4	OS06G0670000,OS06G0483500,OS10G0580001,OS10G0503200
GO:0046718	viral entry into host cell	biological_process	0.39695	1	8	2107	86	27443	4	OS10G0470100,OS05G0542500,OS06G0710300,OS11G0592300	4	OS10G0580001,OS10G0503200,OS06G0483500,OS06G0670000
GO:0051806	entry into cell of other organism involved in symbiotic interaction	biological_process	0.39695	1	8	2107	86	27443	4	OS11G0592300,OS05G0542500,OS06G0710300,OS10G0470100	4	OS06G0483500,OS06G0670000,OS10G0503200,OS10G0580001
GO:0051828	entry into other organism involved in symbiotic interaction	biological_process	0.39695	1	8	2107	86	27443	4	OS10G0470100,OS05G0542500,OS06G0710300,OS11G0592300	4	OS10G0580001,OS10G0503200,OS06G0670000,OS06G0483500
GO:0006352	DNA-dependent transcription, initiation	biological_process	0.39721	1	21	2107	256	27443	11	OS05G0461600,OS04G0506900,OS10G0516500,OS06G0150400,OS03G0764600,OS09G0425200,OS06G0602400,OS01G0229600,OS09G0539000,OS05G0245300,OS01G0501800	10	OS06G0728000,OS04G0404800,OS04G0369100,OS09G0511600,OS05G0586600,OS05G0589200,OS05G0113400,OS03G0121700,OS03G0790700,OS01G0835900
GO:0009110	vitamin biosynthetic process	biological_process	0.39734	1	12	2107	138	27443	3	OS04G0623500,OS03G0804200,OS03G0792800	9	OS03G0679700,OS03G0111100,OS07G0466200,OS03G0703300,OS07G0100200,OS05G0555300,OS10G0100700,OS07G0464600,OS02G0130100
GO:0042364	water-soluble vitamin biosynthetic process	biological_process	0.39734	1	12	2107	138	27443	3	OS03G0804200,OS03G0792800,OS04G0623500	9	OS02G0130100,OS10G0100700,OS07G0464600,OS07G0100200,OS05G0555300,OS03G0703300,OS03G0111100,OS07G0466200,OS03G0679700
GO:0008810	cellulase activity	molecular_function	0.39781	1	1	2107	6	27443	1	OS05G0171900	0
GO:0006284	base-excision repair	biological_process	0.39822	1	3	2107	27	27443	1	OS01G0799500	2	OS01G0235100,OS11G0267300
GO:0004529	exodeoxyribonuclease activity	molecular_function	0.39834	1	2	2107	16	27443	0		2	OS06G0601500,OS09G0250700
GO:0016895	exodeoxyribonuclease activity, producing 5'-phosphomonoesters	molecular_function	0.39834	1	2	2107	16	27443	0		2	OS09G0250700,OS06G0601500
GO:0005905	coated pit	cellular_component	0.39854	1	3	2107	28	27443	2	OS10G0469900,OS05G0440300	1	OS06G0725900
GO:0012510	trans-Golgi network transport vesicle membrane	cellular_component	0.39854	1	3	2107	28	27443	2	OS05G0440300,OS10G0469900	1	OS06G0725900
GO:0030125	clathrin vesicle coat	cellular_component	0.39854	1	3	2107	28	27443	2	OS10G0469900,OS05G0440300	1	OS06G0725900
GO:0030130	clathrin coat of trans-Golgi network vesicle	cellular_component	0.39854	1	3	2107	28	27443	2	OS10G0469900,OS05G0440300	1	OS06G0725900
GO:0030132	clathrin coat of coated pit	cellular_component	0.39854	1	3	2107	28	27443	2	OS10G0469900,OS05G0440300	1	OS06G0725900
GO:0030140	trans-Golgi network transport vesicle	cellular_component	0.39854	1	3	2107	28	27443	2	OS10G0469900,OS05G0440300	1	OS06G0725900
GO:0030665	clathrin-coated vesicle membrane	cellular_component	0.39854	1	3	2107	28	27443	2	OS05G0440300,OS10G0469900	1	OS06G0725900
GO:0015698	inorganic anion transport	biological_process	0.39869	1	11	2107	121	27443	4	OS04G0527000,OS08G0300300,OS08G0101500,OS01G0686700	7	OS08G0406400,OS06G0367100,OS04G0652400,OS06G0120200,OS04G0524500,OS04G0298200,OS02G0593500
GO:0030410	nicotianamine synthase activity	molecular_function	0.39916	1	1	2107	6	27443	0		1	OS07G0689600
GO:0030417	nicotianamine metabolic process	biological_process	0.39916	1	1	2107	6	27443	0		1	OS07G0689600
GO:0030418	nicotianamine biosynthetic process	biological_process	0.39916	1	1	2107	6	27443	0		1	OS07G0689600
GO:0007596	blood coagulation	biological_process	0.39935	1	4	2107	39	27443	1	OS02G0582200	3	OS02G0198300,OS09G0442400,OS05G0582300
GO:0008192	RNA guanylyltransferase activity	molecular_function	0.39959	1	2	2107	16	27443	1	OS03G0832600	1	OS03G0656900
GO:0070568	guanylyltransferase activity	molecular_function	0.39959	1	2	2107	16	27443	1	OS03G0832600	1	OS03G0656900
GO:1901505	carbohydrate derivative transporter activity	molecular_function	0.40129	1	3	2107	28	27443	2	OS03G0784900,OS03G0411800	1	OS07G0557100
GO:0003950	NAD+ ADP-ribosyltransferase activity	molecular_function	0.4015	1	4	2107	40	27443	2	OS03G0230300,OS03G0648400	2	OS05G0256100,OS07G0603800
GO:0004064	arylesterase activity	molecular_function	0.40151	1	1	2107	6	27443	0		1	OS10G0543500
GO:0015085	calcium ion transmembrane transporter activity	molecular_function	0.4027	1	4	2107	40	27443	2	OS08G0402500,OS06G0618700	2	OS07G0298900,OS04G0412100
GO:0045735	nutrient reservoir activity	molecular_function	0.40288	1	7	2107	80	27443	5	OS02G0532500,OS05G0116000,OS08G0231400,OS03G0694000,OS01G0284500	2	OS03G0197300,OS11G0600900
GO:0006479	protein methylation	biological_process	0.4038	1	5	2107	50	27443	2	OS08G0400200,OS01G0927000	3	OS03G0708400,OS07G0179300,OS05G0511700
GO:0008213	protein alkylation	biological_process	0.4038	1	5	2107	50	27443	2	OS01G0927000,OS08G0400200	3	OS05G0511700,OS03G0708400,OS07G0179300
GO:0017176	phosphatidylinositol N-acetylglucosaminyltransferase activity	molecular_function	0.40433	1	3	2107	31	27443	3	OS05G0290300,OS06G0633800,OS01G0665200	0
GO:0051128	regulation of cellular component organization	biological_process	0.40481	1	9	2107	96	27443	2	OS04G0691800,OS07G0683600	7	OS01G0362100,OS07G0597000,OS04G0185100,OS10G0556200,OS01G0975300,OS06G0476900,OS07G0490300
GO:0008203	cholesterol metabolic process	biological_process	0.40482	1	1	2107	6	27443	1	OS07G0661600	0
GO:0051246	regulation of protein metabolic process	biological_process	0.40504	1	8	2107	88	27443	6	OS01G0160800,OS01G0167400,OS07G0586700,OS03G0245700,OS03G0701100,OS11G0703900	2	OS07G0597000,OS04G0628900
GO:0071826	ribonucleoprotein complex subunit organization	biological_process	0.40542	1	2	2107	17	27443	1	OS05G0131900	1	OS01G0231500
GO:0005885	Arp2/3 protein complex	cellular_component	0.40638	1	1	2107	6	27443	0		1	OS04G0185100
GO:0010638	positive regulation of organelle organization	biological_process	0.40638	1	1	2107	6	27443	0		1	OS04G0185100
GO:0030838	positive regulation of actin filament polymerization	biological_process	0.40638	1	1	2107	6	27443	0		1	OS04G0185100
GO:0031334	positive regulation of protein complex assembly	biological_process	0.40638	1	1	2107	6	27443	0		1	OS04G0185100
GO:0032273	positive regulation of protein polymerization	biological_process	0.40638	1	1	2107	6	27443	0		1	OS04G0185100
GO:0034314	Arp2/3 complex-mediated actin nucleation	biological_process	0.40638	1	1	2107	6	27443	0		1	OS04G0185100
GO:0045010	actin nucleation	biological_process	0.40638	1	1	2107	6	27443	0		1	OS04G0185100
GO:0051495	positive regulation of cytoskeleton organization	biological_process	0.40638	1	1	2107	6	27443	0		1	OS04G0185100
GO:0005158	insulin receptor binding	molecular_function	0.40665	1	1	2107	6	27443	1	OS01G0720600	0
GO:0033644	host cell membrane	cellular_component	0.4067	1	8	2107	88	27443	4	OS12G0183100,OS05G0195700,OS01G0927000,OS03G0271400	4	OS01G0975300,OS05G0312201,OS10G0388100,OS08G0524200
GO:0044218	other organism cell membrane	cellular_component	0.4067	1	8	2107	88	27443	4	OS03G0271400,OS01G0927000,OS12G0183100,OS05G0195700	4	OS08G0524200,OS10G0388100,OS05G0312201,OS01G0975300
GO:0044279	other organism membrane	cellular_component	0.4067	1	8	2107	88	27443	4	OS03G0271400,OS12G0183100,OS05G0195700,OS01G0927000	4	OS08G0524200,OS01G0975300,OS05G0312201,OS10G0388100
GO:0000723	telomere maintenance	biological_process	0.40733	1	6	2107	63	27443	1	OS03G0279801	5	OS01G0838100,OS04G0578400,OS07G0642100,OS03G0621700,OS09G0130800
GO:0032200	telomere organization	biological_process	0.40733	1	6	2107	63	27443	1	OS03G0279801	5	OS01G0838100,OS04G0578400,OS07G0642100,OS03G0621700,OS09G0130800
GO:0060249	anatomical structure homeostasis	biological_process	0.40733	1	6	2107	63	27443	1	OS03G0279801	5	OS09G0130800,OS03G0621700,OS07G0642100,OS04G0578400,OS01G0838100
GO:0009611	response to wounding	biological_process	0.40736	1	8	2107	90	27443	1	OS02G0582200	7	OS07G0693800,OS02G0198300,OS05G0582300,OS05G0412800,OS04G0502800,OS09G0442400,OS02G0703300
GO:0009056	catabolic process	biological_process	0.40755	1	90	2107	1092	27443	46	OS06G0134800,OS04G0432400,OS01G0761100,OS08G0120600,OS01G0191700,OS04G0652700,OS05G0440300,OS01G0698000,OS03G0258200,OS01G0905800,OS10G0524300,OS03G0345100,OS02G0592000,OS11G0240600,OS08G0466050,OS02G0259900,OS06G0103300,OS01G0122000,OS03G0219300,OS05G0555600,OS06G0668200,OS03G0669300,OS02G0208900,OS01G0612500,OS01G0274100,OS02G0293350,OS03G0848400,OS05G0566800,OS06G0326400,OS04G0201800,OS02G0582…	44	OS08G0524200,OS05G0114700,OS02G0198300,OS03G0679700,OS09G0442400,OS07G0685500,OS08G0432500,OS01G0895600,OS10G0419600,OS03G0231700,OS01G0168100,OS09G0423300,OS07G0162200,OS09G0250700,OS01G0264500,OS07G0176900,OS10G0430200,OS02G0731200,OS11G0477400,OS09G0460500,OS12G0102600,OS04G0412100,OS09G0434500,OS06G0483500,OS01G0574600,OS12G0581900,OS03G0176700,OS05G0376000,OS10G0571200,OS05G0105000,OS02G0657…
GO:0043547	positive regulation of GTPase activity	biological_process	0.40836	1	1	2107	6	27443	0		1	OS12G0102600
GO:0000444	MIS12/MIND type complex	cellular_component	0.40947	1	1	2107	6	27443	0		1	OS06G0671000
GO:0023051	regulation of signaling	biological_process	0.4106	1	17	2107	192	27443	8	OS06G0307900,OS02G0208900,OS08G0388900,OS03G0292900,OS10G0360600,OS12G0482500,OS07G0586700,OS08G0240200	9	OS11G0267300,OS08G0553700,OS01G0886300,OS02G0198300,OS06G0136600,OS01G0160200,OS06G0268600,OS01G0689900,OS09G0423300
GO:0006959	humoral immune response	biological_process	0.41101	1	1	2107	6	27443	0		1	OS02G0703300
GO:0042381	hemolymph coagulation	biological_process	0.41101	1	1	2107	6	27443	0		1	OS02G0703300
GO:0000346	transcription export complex	cellular_component	0.41205	1	1	2107	6	27443	0		1	OS11G0477400
GO:0000347	THO complex	cellular_component	0.41205	1	1	2107	6	27443	0		1	OS11G0477400
GO:0000445	THO complex part of transcription export complex	cellular_component	0.41205	1	1	2107	6	27443	0		1	OS11G0477400
GO:0008373	sialyltransferase activity	molecular_function	0.41217	1	1	2107	6	27443	0		1	OS12G0151500
GO:0051258	protein polymerization	biological_process	0.41251	1	6	2107	63	27443	4	OS02G0582200,OS01G0805900,OS07G0683600,OS03G0219300	2	OS09G0442400,OS04G0185100
GO:0009424	bacterial-type flagellum hook	cellular_component	0.41287	1	1	2107	6	27443	0		1	OS11G0477400
GO:0004532	exoribonuclease activity	molecular_function	0.41326	1	1	2107	6	27443	0		1	OS07G0168000
GO:0016896	exoribonuclease activity, producing 5'-phosphomonoesters	molecular_function	0.41326	1	1	2107	6	27443	0		1	OS07G0168000
GO:0007010	cytoskeleton organization	biological_process	0.41364	1	91	2107	1126	27443	48	OS06G0625900,OS10G0492800,OS07G0683600,OS06G0686400,OS03G0687000,OS05G0179950,OS02G0731900,OS03G0827900,OS02G0201300,OS07G0187700,OS08G0405700,OS07G0175900,OS09G0517100,OS02G0106600,OS10G0474900,OS06G0637500,OS03G0299600,OS01G0231000,OS01G0190300,OS01G0927000,OS06G0166400,OS03G0305400,OS09G0450300,OS10G0362300,OS06G0693200,OS01G0369200,OS09G0528200,OS07G0209100,OS10G0413101,OS12G0230600,OS05G0396…	43	OS01G0919700,OS06G0671000,OS01G0126401,OS03G0231700,OS01G0168100,OS12G0102500,OS08G0169300,OS11G0477400,OS11G0103400,OS03G0254200,OS01G0126200,OS02G0709000,OS10G0556200,OS09G0240200,OS03G0719000,OS09G0442400,OS04G0416000,OS04G0668800,OS09G0370500,OS01G0158200,OS02G0794400,OS02G0129800,OS02G0267000,OS10G0511600,OS11G0629400,OS01G0151200,OS08G0387500,OS10G0503200,OS02G0614500,OS01G0885900,OS01G0805…
GO:0006432	phenylalanyl-tRNA aminoacylation	biological_process	0.41404	1	1	2107	6	27443	0		1	OS02G0644700
GO:0006399	tRNA metabolic process	biological_process	0.41405	1	43	2107	507	27443	22	OS11G0222900,OS04G0611200,OS06G0528700,OS01G0799500,OS08G0143400,OS09G0332700,OS01G0192000,OS10G0474100,OS05G0555600,OS04G0223500,OS10G0502000,OS07G0437000,OS01G0581300,OS01G0368000,OS02G0208400,OS12G0411700,OS04G0507800,OS05G0408900,OS01G0535900,OS01G0274100,OS01G0265000,OS03G0725800	21	OS06G0731200,OS06G0245800,OS03G0116300,OS11G0477400,OS11G0153700,OS10G0100700,OS07G0474600,OS07G0464600,OS01G0743400,OS04G0151700,OS02G0190600,OS03G0307400,OS06G0646000,OS08G0242700,OS09G0442400,OS05G0105000,OS09G0556500,OS02G0644700,OS07G0100200,OS03G0781400,OS09G0498500
GO:0046486	glycerolipid metabolic process	biological_process	0.41408	1	19	2107	218	27443	12	OS01G0770100,OS04G0691900,OS01G0770000,OS02G0484975,OS01G0665200,OS06G0633800,OS04G0606000,OS01G0741900,OS07G0658700,OS11G0117900,OS09G0278300,OS05G0290300	7	OS10G0419600,OS07G0509800,OS06G0207700,OS07G0685500,OS08G0174300,OS01G0362100,OS07G0134000
GO:0004334	fumarylacetoacetase activity	molecular_function	0.41429	1	1	2107	7	27443	1	OS02G0196800	0
GO:0016822	hydrolase activity, acting on acid carbon-carbon bonds	molecular_function	0.41429	1	1	2107	7	27443	1	OS02G0196800	0
GO:0016823	hydrolase activity, acting on acid carbon-carbon bonds, in ketonic substances	molecular_function	0.41429	1	1	2107	7	27443	1	OS02G0196800	0
GO:0000087	M phase of mitotic cell cycle	biological_process	0.41449	1	1	2107	6	27443	0		1	OS03G0340900
GO:0004180	carboxypeptidase activity	molecular_function	0.41475	1	7	2107	76	27443	1	OS03G0126000	6	OS01G0613900,OS10G0101200,OS01G0158200,OS01G0332800,OS03G0392600,OS02G0687900
GO:0004435	phosphatidylinositol phospholipase C activity	molecular_function	0.41527	1	1	2107	6	27443	1	OS07G0694000	0
GO:0004629	phospholipase C activity	molecular_function	0.41527	1	1	2107	6	27443	1	OS07G0694000	0
GO:0004181	metallocarboxypeptidase activity	molecular_function	0.41527	1	1	2107	6	27443	0		1	OS01G0613900
GO:0005186	pheromone activity	molecular_function	0.41574	1	6	2107	63	27443	3	OS06G0175400,OS07G0246200,OS09G0397300	3	OS10G0116400,OS02G0554800,OS06G0138600
GO:0004564	beta-fructofuranosidase activity	molecular_function	0.41609	1	11	2107	130	27443	9	OS02G0241100,OS12G0119800,OS03G0858200,OS04G0432400,OS02G0194600,OS01G0718300,OS01G0310600,OS10G0492200,OS02G0106100	2	OS08G0163500,OS10G0437100
GO:0004575	sucrose alpha-glucosidase activity	molecular_function	0.41609	1	11	2107	130	27443	9	OS02G0106100,OS01G0718300,OS02G0194600,OS10G0492200,OS01G0310600,OS04G0432400,OS03G0858200,OS12G0119800,OS02G0241100	2	OS10G0437100,OS08G0163500
GO:0005102	receptor binding	molecular_function	0.41668	1	47	2107	565	27443	22	OS06G0175400,OS06G0713800,OS05G0455500,OS02G0262800,OS09G0467400,OS01G0159400,OS10G0470100,OS09G0415050,OS11G0525600,OS02G0104500,OS01G0720600,OS04G0107900,OS09G0397300,OS12G0270900,OS03G0701100,OS07G0246200,OS01G0681900,OS02G0642600,OS01G0583100,OS07G0680000,OS02G0582200,OS11G0149400	25	OS03G0232600,OS01G0662700,OS10G0511600,OS01G0168100,OS06G0480500,OS04G0502800,OS06G0670000,OS01G0109500,OS03G0184000,OS05G0412800,OS06G0138600,OS06G0155400,OS09G0555450,OS11G0477400,OS01G0885900,OS09G0258000,OS10G0116400,OS02G0498300,OS09G0442400,OS02G0554800,OS10G0580001,OS12G0271700,OS11G0229600,OS03G0656900,OS06G0646000
GO:0005938	cell cortex	cellular_component	0.41719	1	10	2107	111	27443	5	OS03G0724500,OS04G0167900,OS09G0128400,OS09G0347300,OS05G0369500	5	OS01G0922000,OS12G0292900,OS01G0168100,OS09G0442400,OS11G0477400
GO:0051028	mRNA transport	biological_process	0.4174	1	3	2107	28	27443	1	OS06G0670300	2	OS07G0437500,OS06G0625400
GO:0003707	steroid hormone receptor activity	molecular_function	0.4177	1	5	2107	53	27443	3	OS11G0208850,OS05G0171200,OS05G0461600	2	OS02G0326000,OS03G0126700
GO:1901605	alpha-amino acid metabolic process	biological_process	0.42112	1	26	2107	306	27443	14	OS01G0528300,OS02G0582200,OS07G0675000,OS03G0701200,OS04G0290800,OS04G0623500,OS08G0466050,OS06G0103300,OS01G0303800,OS09G0278300,OS07G0602900,OS06G0236300,OS06G0134800,OS08G0485400	12	OS10G0550900,OS03G0245100,OS02G0138100,OS01G0895600,OS10G0100700,OS12G0623900,OS01G0961200,OS11G0455800,OS06G0670000,OS09G0327300,OS03G0115700,OS09G0434500
GO:0009085	lysine biosynthetic process	biological_process	0.42153	1	3	2107	30	27443	1	OS01G0303800	2	OS03G0245100,OS02G0138100
GO:0009089	lysine biosynthetic process via diaminopimelate	biological_process	0.42153	1	3	2107	30	27443	1	OS01G0303800	2	OS02G0138100,OS03G0245100
GO:0046451	diaminopimelate metabolic process	biological_process	0.42153	1	3	2107	30	27443	1	OS01G0303800	2	OS02G0138100,OS03G0245100
GO:0006891	intra-Golgi vesicle-mediated transport	biological_process	0.4226	1	4	2107	40	27443	2	OS06G0171900,OS04G0559200	2	OS02G0129800,OS06G0601500
GO:0006189	'de novo' IMP biosynthetic process	biological_process	0.42267	1	1	2107	7	27443	0		1	OS03G0192550
GO:1901607	alpha-amino acid biosynthetic process	biological_process	0.42442	1	17	2107	197	27443	9	OS06G0236300,OS07G0602900,OS08G0485400,OS01G0303800,OS04G0623500,OS04G0290800,OS07G0675000,OS02G0582200,OS01G0528300	8	OS09G0327300,OS03G0115700,OS01G0961200,OS10G0100700,OS12G0623900,OS02G0138100,OS10G0550900,OS03G0245100
GO:0006221	pyrimidine nucleotide biosynthetic process	biological_process	0.42454	1	5	2107	52	27443	4	OS01G0720600,OS10G0413101,OS04G0623500,OS05G0573300	1	OS07G0524900
GO:0051920	peroxiredoxin activity	molecular_function	0.42509	1	2	2107	19	27443	0		2	OS06G0725300,OS02G0706400
GO:0044766	multi-organism transport	biological_process	0.42735	1	3	2107	30	27443	1	OS05G0542500	2	OS06G0483500,OS10G0503200
GO:0043112	receptor metabolic process	biological_process	0.42739	1	2	2107	17	27443	1	OS03G0292900	1	OS08G0524200
GO:0006766	vitamin metabolic process	biological_process	0.42771	1	12	2107	141	27443	3	OS04G0623500,OS03G0792800,OS03G0804200	9	OS05G0555300,OS07G0100200,OS07G0464600,OS10G0100700,OS02G0130100,OS03G0679700,OS07G0466200,OS03G0111100,OS03G0703300
GO:0006767	water-soluble vitamin metabolic process	biological_process	0.42771	1	12	2107	141	27443	3	OS04G0623500,OS03G0792800,OS03G0804200	9	OS05G0555300,OS07G0100200,OS07G0464600,OS10G0100700,OS02G0130100,OS03G0679700,OS07G0466200,OS03G0111100,OS03G0703300
GO:0043414	macromolecule methylation	biological_process	0.42829	1	9	2107	98	27443	4	OS01G0927000,OS08G0400200,OS01G0548600,OS09G0332700	5	OS06G0646000,OS03G0800400,OS03G0708400,OS07G0179300,OS05G0511700
GO:0030054	cell junction	cellular_component	0.42842	1	3	2107	31	27443	3	OS03G0858200,OS06G0716700,OS07G0635700	0
GO:0015939	pantothenate metabolic process	biological_process	0.42857	1	1	2107	7	27443	0		1	OS03G0703300
GO:0015940	pantothenate biosynthetic process	biological_process	0.42857	1	1	2107	7	27443	0		1	OS03G0703300
GO:0051186	cofactor metabolic process	biological_process	0.42866	1	44	2107	521	27443	22	OS01G0274100,OS06G0229066,OS01G0265000,OS07G0160300,OS03G0258200,OS02G0582200,OS01G0842600,OS01G0368000,OS04G0109500,OS11G0240600,OS02G0194700,OS07G0162600,OS04G0528300,OS06G0528700,OS05G0519700,OS09G0332700,OS05G0222200,OS06G0682900,OS05G0555600,OS09G0425200,OS04G0223500,OS03G0669300	22	OS01G0574600,OS04G0683600,OS01G0753100,OS07G0100200,OS09G0460500,OS12G0290150,OS09G0327300,OS10G0419600,OS03G0111100,OS07G0466200,OS01G0279400,OS02G0150600,OS07G0685500,OS04G0581000,OS09G0533100,OS06G0725900,OS06G0669400,OS03G0703300,OS12G0507000,OS10G0100700,OS10G0430200,OS07G0176900
GO:0032011	ARF protein signal transduction	biological_process	0.42892	1	3	2107	28	27443	2	OS02G0208900,OS12G0482500	1	OS02G0198300
GO:0032012	regulation of ARF protein signal transduction	biological_process	0.42892	1	3	2107	28	27443	2	OS02G0208900,OS12G0482500	1	OS02G0198300
GO:0018342	protein prenylation	biological_process	0.42894	1	3	2107	29	27443	2	OS03G0847600,OS01G0901600	1	OS03G0340900
GO:0097354	prenylation	biological_process	0.42894	1	3	2107	29	27443	2	OS01G0901600,OS03G0847600	1	OS03G0340900
GO:0046813	virion attachment, binding of host cell surface receptor	biological_process	0.43122	1	2	2107	18	27443	2	OS02G0704000,OS08G0537900	0
GO:0006900	membrane budding	biological_process	0.43185	1	1	2107	7	27443	0		1	OS02G0158500
GO:0006901	vesicle coating	biological_process	0.43185	1	1	2107	7	27443	0		1	OS02G0158500
GO:0007212	dopamine receptor signaling pathway	biological_process	0.43185	1	1	2107	7	27443	0		1	OS02G0158500
GO:0030276	clathrin binding	molecular_function	0.43185	1	1	2107	7	27443	0		1	OS02G0158500
GO:0032051	clathrin light chain binding	molecular_function	0.43185	1	1	2107	7	27443	0		1	OS02G0158500
GO:0048268	clathrin coat assembly	biological_process	0.43185	1	1	2107	7	27443	0		1	OS02G0158500
GO:0007167	enzyme linked receptor protein signaling pathway	biological_process	0.4328	1	1	2107	7	27443	1	OS03G0756500	0
GO:0007169	transmembrane receptor protein tyrosine kinase signaling pathway	biological_process	0.4328	1	1	2107	7	27443	1	OS03G0756500	0
GO:0032465	regulation of cytokinesis	biological_process	0.43316	1	1	2107	7	27443	0		1	OS01G0362100
GO:0030855	epithelial cell differentiation	biological_process	0.43349	1	1	2107	8	27443	1	OS01G0869900	0
GO:0060429	epithelium development	biological_process	0.43349	1	1	2107	8	27443	1	OS01G0869900	0
GO:0030136	clathrin-coated vesicle	cellular_component	0.4338	1	3	2107	30	27443	2	OS05G0440300,OS10G0469900	1	OS06G0725900
GO:0015936	coenzyme A metabolic process	biological_process	0.43424	1	2	2107	18	27443	1	OS07G0160300	1	OS09G0533100
GO:0017022	myosin binding	molecular_function	0.43453	1	1	2107	7	27443	0		1	OS07G0466200
GO:0001510	RNA methylation	biological_process	0.4352	1	3	2107	29	27443	1	OS01G0548600	2	OS06G0646000,OS03G0800400
GO:0048856	anatomical structure development	biological_process	0.43574	1	24	2107	294	27443	17	OS01G0869900,OS02G0115900,OS06G0110200,OS03G0277300,OS09G0278000,OS05G0550000,OS01G0840100,OS07G0435300,OS08G0280200,OS06G0324400,OS11G0703900,OS05G0460000,OS02G0194700,OS04G0589800,OS03G0723600,OS04G0489600,OS12G0183100	7	OS04G0514400,OS09G0471300,OS03G0218400,OS03G0364400,OS01G0168100,OS12G0244100,OS07G0693800
GO:0009396	folic acid-containing compound biosynthetic process	biological_process	0.43618	1	2	2107	18	27443	1	OS02G0582200	1	OS09G0327300
GO:0005911	cell-cell junction	cellular_component	0.43631	1	2	2107	20	27443	2	OS06G0716700,OS03G0858200	0
GO:0005666	DNA-directed RNA polymerase III complex	cellular_component	0.43646	1	1	2107	7	27443	1	OS05G0461600	0
GO:0016775	phosphotransferase activity, nitrogenous group as acceptor	molecular_function	0.43716	1	9	2107	100	27443	5	OS05G0185800,OS04G0432400,OS10G0362300,OS04G0169100,OS03G0146000	4	OS08G0174800,OS05G0405000,OS12G0102500,OS02G0155900
GO:0005451	monovalent cation:hydrogen antiporter activity	molecular_function	0.43989	1	3	2107	31	27443	1	OS04G0107900	2	OS02G0759900,OS11G0549900
GO:0015491	cation:cation antiporter activity	molecular_function	0.43989	1	3	2107	31	27443	1	OS04G0107900	2	OS11G0549900,OS02G0759900
GO:0005637	nuclear inner membrane	cellular_component	0.44	1	2	2107	18	27443	1	OS12G0120400	1	OS03G0392600
GO:0005639	integral to nuclear inner membrane	cellular_component	0.44	1	2	2107	18	27443	1	OS12G0120400	1	OS03G0392600
GO:0031229	intrinsic to nuclear inner membrane	cellular_component	0.44	1	2	2107	18	27443	1	OS12G0120400	1	OS03G0392600
GO:0044453	nuclear membrane part	cellular_component	0.44	1	2	2107	18	27443	1	OS12G0120400	1	OS03G0392600
GO:0005230	extracellular ligand-gated ion channel activity	molecular_function	0.44188	1	5	2107	54	27443	2	OS01G0110400,OS03G0773300	3	OS04G0585200,OS09G0428300,OS09G0431100
GO:0005521	lamin binding	molecular_function	0.44193	1	1	2107	7	27443	0		1	OS02G0728100
GO:0009966	regulation of signal transduction	biological_process	0.44218	1	16	2107	184	27443	7	OS08G0388900,OS06G0307900,OS02G0208900,OS07G0586700,OS08G0240200,OS10G0360600,OS12G0482500	9	OS11G0267300,OS08G0553700,OS01G0886300,OS09G0423300,OS02G0198300,OS06G0136600,OS01G0160200,OS06G0268600,OS01G0689900
GO:0007591	molting cycle, chitin-based cuticle	biological_process	0.44284	1	1	2107	7	27443	0		1	OS03G0184000
GO:0008255	ecdysis-triggering hormone activity	molecular_function	0.44284	1	1	2107	7	27443	0		1	OS03G0184000
GO:0018990	ecdysis, chitin-based cuticle	biological_process	0.44284	1	1	2107	7	27443	0		1	OS03G0184000
GO:0022404	molting cycle process	biological_process	0.44284	1	1	2107	7	27443	0		1	OS03G0184000
GO:0042303	molting cycle	biological_process	0.44284	1	1	2107	7	27443	0		1	OS03G0184000
GO:0004143	diacylglycerol kinase activity	molecular_function	0.44286	1	3	2107	30	27443	3	OS01G0783200,OS08G0143400,OS12G0224000	0
GO:0046165	alcohol biosynthetic process	biological_process	0.44338	1	1	2107	7	27443	1	OS07G0661600	0
GO:0006040	amino sugar metabolic process	biological_process	0.44379	1	6	2107	66	27443	1	OS03G0345100	5	OS02G0267000,OS07G0100200,OS05G0376000,OS05G0384800,OS10G0100700
GO:0010333	terpene synthase activity	molecular_function	0.44381	1	5	2107	52	27443	3	OS04G0344100,OS07G0581000,OS02G0571800	2	OS03G0781000,OS01G0701700
GO:0017038	protein import	biological_process	0.44395	1	11	2107	223	27443	5	OS03G0848400,OS02G0582200,OS06G0697200,OS01G0698000,OS05G0551000	6	OS02G0793900,OS11G0477400,OS10G0550900,OS06G0601500,OS04G0151700,OS01G0168100
GO:0006950	response to stress	biological_process	0.44408	1	136	2107	1715	27443	74	OS06G0716700,OS02G0571800,OS11G0454300,OS01G0303800,OS02G0773200,OS11G0167800,OS01G0511100,OS03G0305400,OS08G0345700,OS06G0224200,OS07G0586700,OS02G0262800,OS06G0675700,OS02G0518600,OS02G0625000,OS03G0279801,OS06G0158000,OS05G0170200,OS01G0581400,OS11G0454200,OS05G0582000,OS07G0157700,OS04G0559200,OS12G0112000,OS03G0251350,OS04G0201800,OS05G0355400,OS01G0741900,OS04G0209200,OS02G0642600,OS12G0555…	62	OS02G0198300,OS04G0434800,OS09G0258000,OS09G0240200,OS08G0374000,OS04G0610500,OS02G0678200,OS09G0442400,OS02G0225000,OS07G0693800,OS06G0291500,OS12G0564400,OS03G0297600,OS04G0688500,OS08G0387400,OS11G0267300,OS07G0642100,OS03G0644600,OS08G0553800,OS03G0586400,OS01G0838100,OS03G0621700,OS10G0571200,OS12G0512400,OS06G0661800,OS11G0227800,OS12G0244100,OS06G0725900,OS02G0618100,OS08G0174800,OS07G0134…
GO:0009260	ribonucleotide biosynthetic process	biological_process	0.44428	1	24	2107	321	27443	13	OS04G0673700,OS03G0848400,OS01G0678500,OS07G0160300,OS05G0482400,OS01G0720600,OS10G0413101,OS06G0593100,OS01G0273500,OS02G0115900,OS04G0209200,OS04G0623500,OS01G0550200	11	OS09G0533100,OS07G0524900,OS02G0117100,OS03G0143600,OS03G0192550,OS02G0556800,OS09G0240200,OS01G0268300,OS01G0558100,OS06G0590301,OS01G0886300
GO:0046390	ribose phosphate biosynthetic process	biological_process	0.44428	1	24	2107	321	27443	13	OS04G0673700,OS03G0848400,OS10G0413101,OS01G0720600,OS01G0678500,OS07G0160300,OS05G0482400,OS01G0550200,OS04G0623500,OS04G0209200,OS01G0273500,OS02G0115900,OS06G0593100	11	OS03G0192550,OS03G0143600,OS02G0117100,OS09G0533100,OS07G0524900,OS01G0558100,OS09G0240200,OS01G0268300,OS02G0556800,OS01G0886300,OS06G0590301
GO:0005136	interleukin-4 receptor binding	molecular_function	0.44447	1	1	2107	7	27443	1	OS09G0467400	0
GO:0003847	1-alkyl-2-acetylglycerophosphocholine esterase activity	molecular_function	0.44583	1	1	2107	7	27443	0		1	OS10G0419600
GO:0008238	exopeptidase activity	molecular_function	0.44583	1	16	2107	186	27443	6	OS10G0390500,OS03G0792800,OS01G0274100,OS09G0475700,OS03G0719400,OS03G0126000	10	OS01G0332800,OS03G0392600,OS02G0687900,OS08G0364900,OS01G0613900,OS04G0499200,OS02G0735200,OS07G0689400,OS10G0101200,OS01G0158200
GO:0004536	deoxyribonuclease activity	molecular_function	0.44791	1	8	2107	91	27443	4	OS05G0156401,OS01G0200350,OS02G0262800,OS04G0209200	4	OS09G0250700,OS06G0251100,OS06G0601500,OS04G0610500
GO:0042398	cellular modified amino acid biosynthetic process	biological_process	0.44908	1	8	2107	92	27443	3	OS02G0244100,OS02G0582200,OS04G0290800	5	OS03G0703300,OS07G0134000,OS02G0150600,OS09G0327300,OS03G0115700
GO:0000287	magnesium ion binding	molecular_function	0.44923	1	17	2107	205	27443	6	OS04G0344100,OS04G0209200,OS06G0593100,OS05G0156401,OS03G0805100,OS02G0571800	11	OS10G0571200,OS06G0590301,OS02G0575700,OS03G0230500,OS03G0726200,OS01G0558100,OS03G0724300,OS02G0794400,OS06G0136600,OS03G0143600,OS09G0533100
GO:1901361	organic cyclic compound catabolic process	biological_process	0.44965	1	24	2107	286	27443	11	OS07G0162600,OS11G0240600,OS12G0482500,OS06G0103300,OS01G0805900,OS03G0669300,OS04G0652700,OS03G0219300,OS02G0208900,OS01G0612500,OS03G0258200	13	OS04G0412100,OS11G0482400,OS09G0460500,OS09G0423300,OS12G0102600,OS09G0250700,OS02G0198300,OS05G0105000,OS07G0685500,OS10G0550900,OS01G0895600,OS10G0419600,OS06G0601500
GO:0031929	TOR signaling cascade	biological_process	0.45029	1	1	2107	7	27443	0		1	OS01G0886300
GO:0032006	regulation of TOR signaling cascade	biological_process	0.45029	1	1	2107	7	27443	0		1	OS01G0886300
GO:0046148	pigment biosynthetic process	biological_process	0.45036	1	23	2107	267	27443	17	OS08G0143400,OS05G0519700,OS06G0528700,OS04G0528300,OS04G0223500,OS09G0425200,OS01G0368000,OS05G0555600,OS01G0842600,OS05G0222200,OS09G0332700,OS01G0581300,OS07G0437000,OS07G0160300,OS01G0265000,OS06G0229066,OS01G0274100	6	OS02G0190600,OS10G0430200,OS06G0725900,OS01G0753100,OS03G0231700,OS06G0669400
GO:0007266	Rho protein signal transduction	biological_process	0.45168	1	1	2107	7	27443	0		1	OS01G0689900
GO:0035023	regulation of Rho protein signal transduction	biological_process	0.45168	1	1	2107	7	27443	0		1	OS01G0689900
GO:0015980	energy derivation by oxidation of organic compounds	biological_process	0.45176	1	18	2107	216	27443	10	OS10G0493600,OS05G0162500,OS02G0259900,OS01G0227200,OS01G0889900,OS12G0115300,OS01G0720600,OS04G0432400,OS03G0194900,OS08G0117900	8	OS05G0349700,OS06G0281400,OS02G0575700,OS11G0537375,OS03G0775000,OS10G0122600,OS01G0928000,OS10G0573800
GO:0004764	shikimate 3-dehydrogenase (NADP+) activity	molecular_function	0.45179	1	1	2107	7	27443	1	OS03G0809400	0
GO:0007339	binding of sperm to zona pellucida	biological_process	0.45181	1	1	2107	7	27443	0		1	OS08G0335200
GO:0009988	cell-cell recognition	biological_process	0.45181	1	1	2107	7	27443	0		1	OS08G0335200
GO:0035036	sperm-egg recognition	biological_process	0.45181	1	1	2107	7	27443	0		1	OS08G0335200
GO:0008643	carbohydrate transport	biological_process	0.45402	1	7	2107	81	27443	3	OS07G0581000,OS09G0467400,OS09G0557500	4	OS12G0180600,OS02G0155900,OS09G0513200,OS03G0308800
GO:0052126	movement in host environment	biological_process	0.45495	1	11	2107	128	27443	5	OS10G0413101,OS10G0470100,OS06G0710300,OS05G0542500,OS11G0592300	6	OS10G0580001,OS07G0576000,OS10G0503200,OS06G0483500,OS05G0419500,OS06G0670000
GO:0052192	movement in environment of other organism involved in symbiotic interaction	biological_process	0.45495	1	11	2107	128	27443	5	OS10G0413101,OS10G0470100,OS05G0542500,OS06G0710300,OS11G0592300	6	OS07G0576000,OS10G0580001,OS10G0503200,OS06G0483500,OS05G0419500,OS06G0670000
GO:0051345	positive regulation of hydrolase activity	biological_process	0.45514	1	2	2107	18	27443	0		2	OS09G0413700,OS12G0102600
GO:0006858	extracellular transport	biological_process	0.457	1	2	2107	20	27443	1	OS04G0107700	1	OS03G0229500
GO:0008410	CoA-transferase activity	molecular_function	0.45742	1	1	2107	7	27443	1	OS02G0194700	0
GO:0016197	endosomal transport	biological_process	0.45745	1	1	2107	7	27443	0		1	OS06G0367100
GO:0042147	retrograde transport, endosome to Golgi	biological_process	0.45745	1	1	2107	7	27443	0		1	OS06G0367100
GO:0006826	iron ion transport	biological_process	0.4582	1	7	2107	79	27443	2	OS02G0318500,OS05G0131500	5	OS12G0562100,OS03G0781000,OS02G0285800,OS03G0319400,OS03G0232500
GO:0008277	regulation of G-protein coupled receptor protein signaling pathway	biological_process	0.45929	1	2	2107	19	27443	0		2	OS06G0268600,OS11G0267300
GO:0019048	modulation by virus of host morphology or physiology	biological_process	0.45976	1	13	2107	153	27443	6	OS01G0905800,OS12G0183100,OS01G0927000,OS07G0119300,OS11G0481500,OS02G0669100	7	OS03G0828800,OS05G0312201,OS07G0578200,OS06G0251100,OS02G0678200,OS03G0644600,OS11G0446000
GO:0045087	innate immune response	biological_process	0.45977	1	1	2107	7	27443	0		1	OS02G0703300
GO:0004185	serine-type carboxypeptidase activity	molecular_function	0.46058	1	6	2107	67	27443	1	OS03G0126000	5	OS02G0687900,OS03G0392600,OS01G0332800,OS10G0101200,OS01G0158200
GO:0006778	porphyrin-containing compound metabolic process	biological_process	0.46103	1	25	2107	291	27443	17	OS01G0274100,OS06G0229066,OS01G0265000,OS07G0160300,OS11G0240600,OS07G0162600,OS03G0258200,OS04G0528300,OS06G0528700,OS05G0519700,OS09G0332700,OS05G0222200,OS01G0842600,OS05G0555600,OS01G0368000,OS09G0425200,OS04G0223500	8	OS04G0683600,OS01G0753100,OS06G0725900,OS06G0669400,OS09G0460500,OS10G0419600,OS07G0685500,OS10G0430200
GO:0018958	phenol-containing compound metabolic process	biological_process	0.46111	1	1	2107	7	27443	1	OS03G0139200	0
GO:0008725	DNA-3-methyladenine glycosylase activity	molecular_function	0.46122	1	1	2107	7	27443	1	OS01G0799500	0
GO:0043733	DNA-3-methylbase glycosylase activity	molecular_function	0.46122	1	1	2107	7	27443	1	OS01G0799500	0
GO:0019076	viral release from host cell	biological_process	0.4621	1	4	2107	43	27443	1	OS05G0542500	3	OS08G0524200,OS06G0483500,OS10G0503200
GO:0006063	uronic acid metabolic process	biological_process	0.46212	1	1	2107	7	27443	0		1	OS02G0657700
GO:0006064	glucuronate catabolic process	biological_process	0.46212	1	1	2107	7	27443	0		1	OS02G0657700
GO:0019585	glucuronate metabolic process	biological_process	0.46212	1	1	2107	7	27443	0		1	OS02G0657700
GO:0005200	structural constituent of cytoskeleton	molecular_function	0.46252	1	1	2107	7	27443	1	OS07G0635700	0
GO:0070925	organelle assembly	biological_process	0.46273	1	9	2107	104	27443	4	OS04G0513400,OS05G0440300,OS03G0251350,OS02G0170500	5	OS01G0168100,OS09G0442400,OS07G0490300,OS02G0121500,OS11G0477400
GO:0006954	inflammatory response	biological_process	0.46292	1	2	2107	19	27443	0		2	OS05G0412800,OS04G0502800
GO:0060590	ATPase regulator activity	molecular_function	0.46295	1	4	2107	44	27443	3	OS03G0848400,OS06G0703800,OS01G0741900	1	OS12G0290150
GO:0039526	modulation by virus of host apoptotic process	biological_process	0.46319	1	1	2107	8	27443	1	OS11G0481500	0
GO:0044531	modulation of programmed cell death in other organism	biological_process	0.46319	1	1	2107	8	27443	1	OS11G0481500	0
GO:0044532	modulation of apoptotic process in other organism	biological_process	0.46319	1	1	2107	8	27443	1	OS11G0481500	0
GO:0052040	modulation by symbiont of host programmed cell death	biological_process	0.46319	1	1	2107	8	27443	1	OS11G0481500	0
GO:0052150	modulation by symbiont of host apoptotic process	biological_process	0.46319	1	1	2107	8	27443	1	OS11G0481500	0
GO:0052248	modulation of programmed cell death in other organism involved in symbiotic interaction	biological_process	0.46319	1	1	2107	8	27443	1	OS11G0481500	0
GO:0052433	modulation by organism of apoptotic process in other organism involved in symbiotic interaction	biological_process	0.46319	1	1	2107	8	27443	1	OS11G0481500	0
GO:0090407	organophosphate biosynthetic process	biological_process	0.46426	1	45	2107	583	27443	23	OS03G0669300,OS02G0115900,OS04G0623500,OS01G0678500,OS10G0413101,OS04G0109500,OS07G0661000,OS05G0501300,OS01G0273500,OS01G0665200,OS06G0633800,OS06G0593100,OS01G0741900,OS01G0550200,OS04G0209200,OS05G0104000,OS07G0160300,OS05G0482400,OS01G0720600,OS05G0573300,OS05G0290300,OS04G0673700,OS03G0848400	22	OS06G0590301,OS10G0100700,OS12G0507000,OS06G0207700,OS07G0134000,OS01G0268300,OS09G0533100,OS07G0524900,OS04G0581000,OS02G0117100,OS01G0886300,OS01G0279400,OS03G0137600,OS07G0509800,OS02G0556800,OS01G0558100,OS12G0290150,OS09G0240200,OS07G0100200,OS02G0793900,OS03G0192550,OS03G0143600
GO:2001070	starch binding	molecular_function	0.46438	1	1	2107	7	27443	0		1	OS07G0662900
GO:0000279	M phase	biological_process	0.46456	1	1	2107	7	27443	0		1	OS03G0340900
GO:0022403	cell cycle phase	biological_process	0.46456	1	1	2107	7	27443	0		1	OS03G0340900
GO:0032775	DNA methylation on adenine	biological_process	0.46462	1	1	2107	7	27443	1	OS09G0332700	0
GO:0004860	protein kinase inhibitor activity	molecular_function	0.46494	1	2	2107	19	27443	1	OS03G0245700	1	OS05G0405000
GO:0019210	kinase inhibitor activity	molecular_function	0.46494	1	2	2107	19	27443	1	OS03G0245700	1	OS05G0405000
GO:0000042	protein targeting to Golgi	biological_process	0.46521	1	1	2107	7	27443	1	OS06G0171900	0
GO:0000301	retrograde transport, vesicle recycling within Golgi	biological_process	0.46521	1	1	2107	7	27443	1	OS06G0171900	0
GO:0034067	protein localization to Golgi apparatus	biological_process	0.46521	1	1	2107	7	27443	1	OS06G0171900	0
GO:0072600	establishment of protein localization to Golgi	biological_process	0.46521	1	1	2107	7	27443	1	OS06G0171900	0
GO:0008235	metalloexopeptidase activity	molecular_function	0.4653	1	1	2107	7	27443	0		1	OS01G0613900
GO:0019321	pentose metabolic process	biological_process	0.46629	1	2	2107	19	27443	0		2	OS07G0176900,OS03G0411500
GO:0016469	proton-transporting two-sector ATPase complex	cellular_component	0.46727	1	28	2107	374	27443	14	OS02G0115900,OS01G0273500,OS06G0683950,OS04G0209200,OS01G0550200,OS02G0582200,OS12G0261300,OS05G0106100,OS11G0620400,OS05G0482400,OS01G0678500,OS01G0111100,OS03G0848400,OS04G0673700	14	OS01G0886300,OS02G0498300,OS09G0442400,OS07G0557100,OS03G0251500,OS11G0477400,OS02G0556800,OS01G0168100,OS07G0179300,OS09G0423300,OS01G0268300,OS09G0240200,OS02G0793900,OS02G0728100
GO:0019028	viral capsid	cellular_component	0.46889	1	57	2107	714	27443	30	OS05G0529400,OS06G0158000,OS02G0194900,OS05G0119200,OS06G0705000,OS01G0770200,OS10G0113000,OS06G0686400,OS05G0572000,OS09G0412400,OS04G0272700,OS11G0248466,OS05G0546800,OS11G0592300,OS01G0665200,OS09G0475800,OS11G0582000,OS12G0238900,OS02G0582200,OS05G0136200,OS11G0621000,OS07G0119300,OS07G0635700,OS03G0775600,OS01G0283700,OS03G0323600,OS02G0135500,OS10G0208500,OS11G0199200,OS05G0542500	27	OS01G0141700,OS06G0554800,OS01G0958100,OS12G0564400,OS02G0725200,OS11G0641300,OS08G0337800,OS10G0503200,OS03G0335200,OS01G0851700,OS01G0268300,OS01G0168100,OS02G0129800,OS03G0210700,OS01G0137875,OS01G0231500,OS10G0539600,OS05G0562000,OS01G0853600,OS03G0656900,OS10G0567000,OS09G0517600,OS07G0143600,OS10G0101200,OS01G0673800,OS06G0483500,OS03G0795100
GO:0045158	electron transporter, transferring electrons within cytochrome b6/f complex of photosystem II activity	molecular_function	0.46989	1	2	2107	19	27443	1	OS03G0280700	1	OS02G0216300
GO:0008172	S-methyltransferase activity	molecular_function	0.47023	1	6	2107	66	27443	2	OS05G0162500,OS01G0227200	4	OS10G0122600,OS01G0928000,OS03G0775000,OS12G0623900
GO:0017056	structural constituent of nuclear pore	molecular_function	0.47044	1	1	2107	8	27443	0		1	OS06G0601500
GO:0072509	divalent inorganic cation transmembrane transporter activity	molecular_function	0.47089	1	12	2107	142	27443	4	OS12G0566000,OS02G0318500,OS08G0402500,OS06G0618700	8	OS02G0285800,OS03G0232500,OS03G0319400,OS07G0298900,OS03G0781000,OS02G0498300,OS04G0412100,OS11G0197400
GO:0015296	anion:cation symporter activity	molecular_function	0.47188	1	1	2107	8	27443	0		1	OS08G0411200
GO:0000155	phosphorelay sensor kinase activity	molecular_function	0.47203	1	6	2107	68	27443	5	OS04G0432400,OS05G0185800,OS03G0146000,OS04G0169100,OS10G0362300	1	OS08G0174800
GO:0032984	macromolecular complex disassembly	biological_process	0.47517	1	5	2107	55	27443	2	OS04G0691800,OS05G0131900	3	OS10G0556200,OS07G0597000,OS06G0476900
GO:0014070	response to organic cyclic compound	biological_process	0.47612	1	3	2107	33	27443	3	OS05G0461600,OS05G0171200,OS11G0208850	0
GO:0033993	response to lipid	biological_process	0.47612	1	3	2107	33	27443	3	OS05G0171200,OS11G0208850,OS05G0461600	0
GO:0043401	steroid hormone mediated signaling pathway	biological_process	0.47612	1	3	2107	33	27443	3	OS11G0208850,OS05G0171200,OS05G0461600	0
GO:0048545	response to steroid hormone stimulus	biological_process	0.47612	1	3	2107	33	27443	3	OS05G0461600,OS11G0208850,OS05G0171200	0
GO:0071383	cellular response to steroid hormone stimulus	biological_process	0.47612	1	3	2107	33	27443	3	OS05G0461600,OS11G0208850,OS05G0171200	0
GO:0071396	cellular response to lipid	biological_process	0.47612	1	3	2107	33	27443	3	OS05G0171200,OS11G0208850,OS05G0461600	0
GO:0071407	cellular response to organic cyclic compound	biological_process	0.47612	1	3	2107	33	27443	3	OS05G0171200,OS11G0208850,OS05G0461600	0
GO:0022904	respiratory electron transport chain	biological_process	0.4768	1	8	2107	96	27443	5	OS10G0493600,OS01G0889900,OS12G0115300,OS03G0194900,OS08G0117900	3	OS05G0349700,OS06G0281400,OS11G0537375
GO:0090304	nucleic acid metabolic process	biological_process	0.47791	1	457	2107	5926	27443	245	OS03G0569000,OS10G0474100,OS09G0415050,OS10G0561800,OS01G0844500,OS01G0279000,OS06G0528700,OS01G0799500,OS04G0506900,OS07G0661600,OS03G0815900,OS02G0150900,OS03G0696300,OS01G0900800,OS02G0759400,OS05G0205050,OS09G0539000,OS01G0229600,OS10G0155500,OS07G0581366,OS03G0810900,OS04G0209200,OS01G0741900,OS03G0724500,OS05G0162500,OS08G0499300,OS03G0409100,OS07G0581000,OS05G0116000,OS06G0127100,OS06G0211…	212	OS06G0245800,OS02G0806700,OS07G0134000,OS11G0482400,OS02G0608000,OS01G0115900,OS09G0313500,OS11G0227800,OS08G0174800,OS02G0728100,OS02G0618100,OS07G0474600,OS04G0369100,OS03G0351500,OS05G0490400,OS02G0150600,OS05G0426200,OS10G0571200,OS06G0661800,OS09G0484800,OS12G0512400,OS03G0571700,OS01G0339500,OS05G0417600,OS03G0784100,OS03G0126700,OS04G0645100,OS01G0289600,OS01G0835900,OS05G0113400,OS05G0589…
GO:0009341	beta-galactosidase complex	cellular_component	0.47879	1	1	2107	9	27443	1	OS11G0248466	0
GO:0009309	amine biosynthetic process	biological_process	0.4794	1	2	2107	19	27443	0		2	OS07G0689600,OS07G0437500
GO:0042401	cellular biogenic amine biosynthetic process	biological_process	0.4794	1	2	2107	19	27443	0		2	OS07G0689600,OS07G0437500
GO:0006458	'de novo' protein folding	biological_process	0.47951	1	2	2107	19	27443	2	OS05G0519700,OS07G0160300	0
GO:0051084	'de novo' posttranslational protein folding	biological_process	0.47951	1	2	2107	19	27443	2	OS05G0519700,OS07G0160300	0
GO:0051085	chaperone mediated protein folding requiring cofactor	biological_process	0.47951	1	2	2107	19	27443	2	OS07G0160300,OS05G0519700	0
GO:0061077	chaperone-mediated protein folding	biological_process	0.47951	1	2	2107	19	27443	2	OS05G0519700,OS07G0160300	0
GO:0031647	regulation of protein stability	biological_process	0.4806	1	2	2107	20	27443	1	OS05G0595100	1	OS03G0127900
GO:0050821	protein stabilization	biological_process	0.4806	1	2	2107	20	27443	1	OS05G0595100	1	OS03G0127900
GO:0019439	aromatic compound catabolic process	biological_process	0.48229	1	24	2107	291	27443	11	OS03G0258200,OS01G0612500,OS02G0208900,OS03G0219300,OS03G0669300,OS01G0805900,OS04G0652700,OS06G0103300,OS12G0482500,OS11G0240600,OS07G0162600	13	OS06G0601500,OS10G0419600,OS01G0895600,OS07G0685500,OS05G0105000,OS02G0198300,OS06G0483500,OS09G0250700,OS09G0423300,OS09G0460500,OS12G0102600,OS11G0482400,OS04G0412100
GO:0006094	gluconeogenesis	biological_process	0.4835	1	2	2107	19	27443	1	OS03G0255500	1	OS09G0465600
GO:0015018	galactosylgalactosylxylosylprotein 3-beta-glucuronosyltransferase activity	molecular_function	0.48353	1	2	2107	21	27443	1	OS11G0655800	1	OS05G0123100
GO:0015020	glucuronosyltransferase activity	molecular_function	0.48353	1	2	2107	21	27443	1	OS11G0655800	1	OS05G0123100
GO:0016998	cell wall macromolecule catabolic process	biological_process	0.48623	1	4	2107	45	27443	2	OS09G0379900,OS10G0524300	2	OS01G0264500,OS05G0376000
GO:0016984	ribulose-bisphosphate carboxylase activity	molecular_function	0.48717	1	1	2107	9	27443	0		1	OS02G0575700
GO:0000041	transition metal ion transport	biological_process	0.48826	1	14	2107	169	27443	8	OS09G0440700,OS02G0318500,OS03G0391100,OS07G0181500,OS04G0470700,OS12G0566000,OS04G0557800,OS05G0131500	6	OS02G0285800,OS03G0232500,OS03G0319400,OS12G0562100,OS03G0781000,OS01G0116901
GO:0006739	NADP metabolic process	biological_process	0.48841	1	6	2107	67	27443	2	OS03G0669300,OS06G0528700	4	OS07G0176900,OS10G0430200,OS12G0290150,OS01G0574600
GO:0005164	tumor necrosis factor receptor binding	molecular_function	0.48941	1	1	2107	8	27443	0		1	OS10G0511600
GO:0032813	tumor necrosis factor receptor superfamily binding	molecular_function	0.48941	1	1	2107	8	27443	0		1	OS10G0511600
GO:0030291	protein serine/threonine kinase inhibitor activity	molecular_function	0.48947	1	1	2107	8	27443	1	OS03G0245700	0
GO:0005876	spindle microtubule	cellular_component	0.49078	1	1	2107	8	27443	0		1	OS02G0129800
GO:0032269	negative regulation of cellular protein metabolic process	biological_process	0.49173	1	3	2107	34	27443	3	OS03G0245700,OS01G0167400,OS01G0160800	0
GO:0051248	negative regulation of protein metabolic process	biological_process	0.49173	1	3	2107	34	27443	3	OS03G0245700,OS01G0167400,OS01G0160800	0
GO:0005496	steroid binding	molecular_function	0.49281	1	4	2107	47	27443	2	OS05G0171200,OS05G0461600	2	OS03G0126700,OS02G0326000
GO:0055082	cellular chemical homeostasis	biological_process	0.49287	1	5	2107	56	27443	3	OS07G0586700,OS08G0402500,OS06G0618700	2	OS07G0298900,OS04G0412100
GO:0008113	peptide-methionine (S)-S-oxide reductase activity	molecular_function	0.49324	1	1	2107	8	27443	0		1	OS04G0482000
GO:0007586	digestion	biological_process	0.49371	1	2	2107	20	27443	1	OS05G0191500	1	OS03G0176700
GO:0004357	glutamate-cysteine ligase activity	molecular_function	0.49402	1	1	2107	8	27443	1	OS02G0244100	0
GO:0003877	ATP adenylyltransferase activity	molecular_function	0.49434	1	1	2107	8	27443	1	OS05G0149300	0
GO:0015095	magnesium ion transmembrane transporter activity	molecular_function	0.49461	1	2	2107	21	27443	0		2	OS02G0498300,OS11G0197400
GO:0015693	magnesium ion transport	biological_process	0.49461	1	2	2107	21	27443	0		2	OS11G0197400,OS02G0498300
GO:0009200	deoxyribonucleoside triphosphate metabolic process	biological_process	0.49552	1	1	2107	8	27443	0		1	OS01G0642700
GO:0009211	pyrimidine deoxyribonucleoside triphosphate metabolic process	biological_process	0.49552	1	1	2107	8	27443	0		1	OS01G0642700
GO:0046080	dUTP metabolic process	biological_process	0.49552	1	1	2107	8	27443	0		1	OS01G0642700
GO:0044448	cell cortex part	cellular_component	0.49582	1	9	2107	105	27443	4	OS04G0167900,OS05G0369500,OS09G0347300,OS09G0128400	5	OS09G0442400,OS12G0292900,OS01G0168100,OS01G0922000,OS11G0477400
GO:0003880	protein C-terminal carboxyl O-methyltransferase activity	molecular_function	0.49628	1	1	2107	8	27443	0		1	OS03G0708400
GO:0004671	protein C-terminal S-isoprenylcysteine carboxyl O-methyltransferase activity	molecular_function	0.49628	1	1	2107	8	27443	0		1	OS03G0708400
GO:0006481	C-terminal protein methylation	biological_process	0.49628	1	1	2107	8	27443	0		1	OS03G0708400
GO:0018410	C-terminal protein amino acid modification	biological_process	0.49628	1	1	2107	8	27443	0		1	OS03G0708400
GO:0043687	post-translational protein modification	biological_process	0.49628	1	1	2107	8	27443	0		1	OS03G0708400
GO:0010646	regulation of cell communication	biological_process	0.49638	1	16	2107	190	27443	7	OS07G0586700,OS08G0240200,OS10G0360600,OS12G0482500,OS08G0388900,OS06G0307900,OS02G0208900	9	OS09G0423300,OS02G0198300,OS06G0136600,OS01G0160200,OS01G0689900,OS06G0268600,OS11G0267300,OS08G0553700,OS01G0886300
GO:0009225	nucleotide-sugar metabolic process	biological_process	0.49662	1	1	2107	9	27443	0		1	OS08G0174800
GO:0008219	cell death	biological_process	0.49731	1	13	2107	155	27443	6	OS11G0481500,OS01G0711500,OS07G0559700,OS12G0261300,OS03G0130300,OS05G0461600	7	OS02G0225000,OS05G0575300,OS05G0423500,OS11G0482400,OS02G0728100,OS09G0413700,OS12G0244100
GO:0016265	death	biological_process	0.49731	1	13	2107	155	27443	6	OS07G0559700,OS12G0261300,OS03G0130300,OS05G0461600,OS11G0481500,OS01G0711500	7	OS02G0728100,OS09G0413700,OS12G0244100,OS02G0225000,OS05G0575300,OS05G0423500,OS11G0482400
GO:1901293	nucleoside phosphate biosynthetic process	biological_process	0.49764	1	28	2107	376	27443	16	OS01G0550200,OS04G0209200,OS04G0623500,OS02G0115900,OS01G0273500,OS03G0669300,OS06G0593100,OS10G0413101,OS01G0720600,OS05G0573300,OS05G0482400,OS07G0160300,OS01G0678500,OS07G0661000,OS03G0848400,OS04G0673700	12	OS01G0886300,OS06G0590301,OS12G0290150,OS01G0558100,OS09G0240200,OS01G0268300,OS02G0556800,OS03G0143600,OS03G0192550,OS02G0117100,OS07G0524900,OS09G0533100
GO:0000139	Golgi membrane	cellular_component	0.49858	1	9	2107	105	27443	5	OS05G0440300,OS07G0581000,OS09G0557500,OS09G0467400,OS10G0469900	4	OS02G0129800,OS06G0601500,OS09G0513200,OS06G0725900
GO:0004800	thyroxine 5'-deiodinase activity	molecular_function	0.49879	1	1	2107	8	27443	0		1	OS08G0174300
GO:0016740	transferase activity	molecular_function	0.49893	1	468	2107	5816	27443	259	OS03G0245700,OS06G0697000,OS01G0720600,OS05G0526900,OS07G0160300,OS08G0491200,OS03G0126825,OS05G0461600,OS09G0333500,OS12G0121200,OS08G0140500,OS04G0625200,OS08G0116900,OS08G0374600,OS01G0201100,OS02G0194700,OS04G0310400,OS04G0611200,OS12G0454800,OS02G0625300,OS11G0655800,OS08G0537900,OS08G0388900,OS01G0869900,OS04G0507800,OS02G0714100,OS01G0718300,OS06G0229066,OS02G0135500,OS06G0602800,OS01G0303…	209	OS11G0242500,OS07G0503900,OS08G0174300,OS07G0409200,OS02G0188000,OS09G0434500,OS08G0110000,OS03G0611200,OS05G0261001,OS10G0550900,OS03G0230500,OS07G0662900,OS07G0448100,OS01G0734600,OS11G0599200,OS05G0105000,OS04G0431700,OS02G0734600,OS01G0908200,OS04G0457800,OS09G0533100,OS07G0524900,OS01G0201200,OS01G0362100,OS07G0677900,OS08G0411200,OS02G0122900,OS04G0324100,OS03G0799900,OS01G0857500,OS12G0105…
GO:0031344	regulation of cell projection organization	biological_process	0.49995	1	1	2107	8	27443	0		1	OS07G0490300
GO:0060491	regulation of cell projection assembly	biological_process	0.49995	1	1	2107	8	27443	0		1	OS07G0490300
GO:1902115	regulation of organelle assembly	biological_process	0.49995	1	1	2107	8	27443	0		1	OS07G0490300
GO:1902208	regulation of bacterial-type flagellum assembly	biological_process	0.49995	1	1	2107	8	27443	0		1	OS07G0490300
GO:0017137	Rab GTPase binding	molecular_function	0.49995	1	3	2107	32	27443	1	OS05G0106700	2	OS05G0384800,OS04G0583700
GO:0030173	integral to Golgi membrane	cellular_component	0.5006	1	2	2107	20	27443	0		2	OS06G0601500,OS02G0129800
GO:0031228	intrinsic to Golgi membrane	cellular_component	0.5006	1	2	2107	20	27443	0		2	OS02G0129800,OS06G0601500
GO:0009512	cytochrome b6f complex	cellular_component	0.50137	1	4	2107	46	27443	2	OS02G0799300,OS03G0280700	2	OS02G0614500,OS02G0216300
GO:0006836	neurotransmitter transport	biological_process	0.50147	1	2	2107	20	27443	1	OS04G0605500	1	OS05G0197300
GO:0017182	peptidyl-diphthamide metabolic process	biological_process	0.50201	1	1	2107	8	27443	1	OS02G0815600	0
GO:0017183	peptidyl-diphthamide biosynthetic process from peptidyl-histidine	biological_process	0.50201	1	1	2107	8	27443	1	OS02G0815600	0
GO:0031145	anaphase-promoting complex-dependent proteasomal ubiquitin-dependent protein catabolic process	biological_process	0.50215	1	1	2107	8	27443	0		1	OS01G0975300
GO:0031361	integral to thylakoid membrane	cellular_component	0.50269	1	1	2107	8	27443	1	OS12G0476200	0
GO:0005227	calcium activated cation channel activity	molecular_function	0.50383	1	2	2107	20	27443	0		2	OS02G0198300,OS07G0553600
GO:0015269	calcium-activated potassium channel activity	molecular_function	0.50383	1	2	2107	20	27443	0		2	OS07G0553600,OS02G0198300
GO:0004828	serine-tRNA ligase activity	molecular_function	0.50395	1	3	2107	32	27443	0		3	OS09G0442400,OS04G0151700,OS11G0477400
GO:0006434	seryl-tRNA aminoacylation	biological_process	0.50395	1	3	2107	32	27443	0		3	OS11G0477400,OS04G0151700,OS09G0442400
GO:0030955	potassium ion binding	molecular_function	0.50446	1	13	2107	162	27443	7	OS02G0160500,OS06G0686400,OS01G0310600,OS08G0315200,OS07G0174400,OS01G0738900,OS12G0556900	6	OS04G0578400,OS01G0965900,OS03G0629900,OS10G0571200,OS05G0256100,OS08G0163500
GO:0031420	alkali metal ion binding	molecular_function	0.50446	1	13	2107	162	27443	7	OS06G0686400,OS02G0160500,OS01G0310600,OS01G0738900,OS07G0174400,OS08G0315200,OS12G0556900	6	OS04G0578400,OS10G0571200,OS03G0629900,OS05G0256100,OS01G0965900,OS08G0163500
GO:0008318	protein prenyltransferase activity	molecular_function	0.50451	1	3	2107	33	27443	2	OS01G0901600,OS03G0847600	1	OS03G0340900
GO:0032446	protein modification by small protein conjugation	biological_process	0.50465	1	10	2107	115	27443	5	OS03G0678400,OS09G0378700,OS03G0835400,OS06G0275700,OS06G0140800	5	OS10G0552400,OS03G0232600,OS04G0418500,OS01G0295900,OS02G0771100
GO:0070647	protein modification by small protein conjugation or removal	biological_process	0.50465	1	10	2107	115	27443	5	OS03G0678400,OS09G0378700,OS03G0835400,OS06G0140800,OS06G0275700	5	OS04G0418500,OS10G0552400,OS03G0232600,OS02G0771100,OS01G0295900
GO:0004618	phosphoglycerate kinase activity	molecular_function	0.50588	1	1	2107	8	27443	1	OS06G0668200	0
GO:0022843	voltage-gated cation channel activity	molecular_function	0.50654	1	14	2107	176	27443	8	OS06G0716700,OS01G0310600,OS02G0160500,OS06G0686400,OS12G0556900,OS07G0174400,OS01G0738900,OS08G0315200	6	OS04G0578400,OS04G0478600,OS08G0163500,OS05G0256100,OS03G0629900,OS01G0965900
GO:0004140	dephospho-CoA kinase activity	molecular_function	0.50764	1	1	2107	8	27443	1	OS07G0160300	0
GO:0006542	glutamine biosynthetic process	biological_process	0.50764	1	1	2107	9	27443	1	OS07G0602900	0
GO:0004602	glutathione peroxidase activity	molecular_function	0.50767	1	1	2107	11	27443	0		1	OS01G0189700
GO:0004879	ligand-activated sequence-specific DNA binding RNA polymerase II transcription factor activity	molecular_function	0.5078	1	2	2107	20	27443	0		2	OS03G0126700,OS02G0326000
GO:0004882	androgen receptor activity	molecular_function	0.5078	1	2	2107	20	27443	0		2	OS02G0326000,OS03G0126700
GO:0030518	intracellular steroid hormone receptor signaling pathway	biological_process	0.5078	1	2	2107	20	27443	0		2	OS02G0326000,OS03G0126700
GO:0030521	androgen receptor signaling pathway	biological_process	0.5078	1	2	2107	20	27443	0		2	OS02G0326000,OS03G0126700
GO:0030522	intracellular receptor signaling pathway	biological_process	0.5078	1	2	2107	20	27443	0		2	OS03G0126700,OS02G0326000
GO:0004347	glucose-6-phosphate isomerase activity	molecular_function	0.50793	1	1	2107	8	27443	0		1	OS09G0465600
GO:0006848	pyruvate transport	biological_process	0.50841	1	1	2107	9	27443	0		1	OS01G0362100
GO:0006850	mitochondrial pyruvate transport	biological_process	0.50841	1	1	2107	9	27443	0		1	OS01G0362100
GO:0031554	regulation of DNA-dependent transcription, termination	biological_process	0.50914	1	3	2107	32	27443	1	OS04G0691800	2	OS10G0556200,OS06G0476900
GO:0010629	negative regulation of gene expression	biological_process	0.50963	1	8	2107	93	27443	3	OS05G0205050,OS12G0454800,OS07G0669100	5	OS07G0693800,OS07G0503900,OS10G0556200,OS01G0126401,OS06G0551800
GO:0007218	neuropeptide signaling pathway	biological_process	0.50997	1	6	2107	71	27443	3	OS01G0761100,OS11G0149400,OS03G0575200	3	OS11G0140400,OS02G0530100,OS03G0184000
GO:0005685	U1 snRNP	cellular_component	0.51007	1	1	2107	8	27443	0		1	OS01G0231500
GO:0006376	mRNA splice site selection	biological_process	0.51007	1	1	2107	8	27443	0		1	OS01G0231500
GO:0030532	small nuclear ribonucleoprotein complex	cellular_component	0.51007	1	1	2107	8	27443	0		1	OS01G0231500
GO:0009007	site-specific DNA-methyltransferase (adenine-specific) activity	molecular_function	0.51043	1	1	2107	8	27443	1	OS09G0332700	0
GO:0009008	DNA-methyltransferase activity	molecular_function	0.51043	1	1	2107	8	27443	1	OS09G0332700	0
GO:0005213	structural constituent of chorion	molecular_function	0.51046	1	5	2107	61	27443	3	OS02G0194700,OS12G0183100,OS07G0435300	2	OS03G0218400,OS04G0514400
GO:0007304	chorion-containing eggshell formation	biological_process	0.51046	1	5	2107	61	27443	3	OS07G0435300,OS12G0183100,OS02G0194700	2	OS04G0514400,OS03G0218400
GO:0030703	eggshell formation	biological_process	0.51046	1	5	2107	61	27443	3	OS12G0183100,OS02G0194700,OS07G0435300	2	OS03G0218400,OS04G0514400
GO:0030707	ovarian follicle cell development	biological_process	0.51046	1	5	2107	61	27443	3	OS07G0435300,OS12G0183100,OS02G0194700	2	OS04G0514400,OS03G0218400
GO:0030259	lipid glycosylation	biological_process	0.5113	1	10	2107	115	27443	3	OS04G0272700,OS05G0526900,OS05G0527100	7	OS07G0503900,OS03G0841600,OS07G0510500,OS06G0593800,OS11G0599200,OS06G0590800,OS04G0565400
GO:0061025	membrane fusion	biological_process	0.5115	1	8	2107	95	27443	5	OS04G0546800,OS08G0537900,OS10G0470100,OS06G0710300,OS02G0704000	3	OS03G0644600,OS10G0580001,OS06G0670000
GO:0000270	peptidoglycan metabolic process	biological_process	0.51241	1	1	2107	9	27443	1	OS05G0244600	0
GO:0016799	hydrolase activity, hydrolyzing N-glycosyl compounds	molecular_function	0.51376	1	5	2107	59	27443	4	OS01G0612500,OS01G0160800,OS01G0799500,OS01G0167400	1	OS01G0235100
GO:0009584	detection of visible light	biological_process	0.51379	1	1	2107	9	27443	1	OS02G0668000	0
GO:0031329	regulation of cellular catabolic process	biological_process	0.51405	1	12	2107	142	27443	4	OS12G0482500,OS02G0582200,OS02G0208900,OS03G0848400	8	OS01G0944000,OS02G0198300,OS11G0477400,OS12G0102600,OS09G0423300,OS01G0168100,OS09G0442400,OS04G0151700
GO:0015093	ferrous iron transmembrane transporter activity	molecular_function	0.51654	1	5	2107	59	27443	1	OS02G0318500	4	OS02G0285800,OS03G0232500,OS03G0319400,OS03G0781000
GO:0015684	ferrous iron transport	biological_process	0.51654	1	5	2107	59	27443	1	OS02G0318500	4	OS02G0285800,OS03G0319400,OS03G0232500,OS03G0781000
GO:0051301	cell division	biological_process	0.51669	1	14	2107	171	27443	5	OS09G0450300,OS09G0332700,OS05G0222200,OS03G0281900,OS08G0468400	9	OS01G0362100,OS04G0151700,OS04G0620066,OS11G0155600,OS03G0656900,OS06G0671000,OS02G0728100,OS03G0719000,OS06G0601500
GO:0008013	beta-catenin binding	molecular_function	0.51788	1	3	2107	34	27443	1	OS03G0737000	2	OS08G0509100,OS08G0508800
GO:0019362	pyridine nucleotide metabolic process	biological_process	0.51846	1	6	2107	69	27443	2	OS06G0528700,OS03G0669300	4	OS01G0574600,OS12G0290150,OS10G0430200,OS07G0176900
GO:0046496	nicotinamide nucleotide metabolic process	biological_process	0.51846	1	6	2107	69	27443	2	OS03G0669300,OS06G0528700	4	OS10G0430200,OS07G0176900,OS12G0290150,OS01G0574600
GO:0002526	acute inflammatory response	biological_process	0.51852	1	1	2107	9	27443	0		1	OS05G0412800
GO:0019637	organophosphate metabolic process	biological_process	0.51972	1	77	2107	985	27443	39	OS01G0678500,OS04G0109500,OS03G0669300,OS02G0115900,OS04G0623500,OS05G0555600,OS03G0219300,OS01G0612500,OS02G0208900,OS01G0761100,OS05G0573300,OS05G0290300,OS04G0673700,OS06G0633800,OS01G0273500,OS01G0665200,OS05G0104000,OS07G0588600,OS10G0413101,OS12G0482500,OS01G0801600,OS05G0501300,OS07G0661000,OS01G0805900,OS06G0528700,OS07G0160300,OS05G0482400,OS01G0274100,OS09G0278300,OS01G0720600,OS11G0117…	38	OS02G0699400,OS03G0231700,OS09G0423300,OS04G0581000,OS03G0340900,OS10G0100700,OS10G0430200,OS07G0176900,OS06G0207700,OS09G0240200,OS07G0100200,OS12G0290150,OS02G0793900,OS02G0198300,OS03G0192550,OS03G0143600,OS01G0886300,OS01G0279400,OS07G0685500,OS03G0137600,OS10G0419600,OS01G0362100,OS01G0268300,OS07G0134000,OS09G0533100,OS07G0524900,OS08G0174800,OS02G0117100,OS06G0590301,OS12G0507000,OS03G0726…
GO:0004488	methylenetetrahydrofolate dehydrogenase (NADP+) activity	molecular_function	0.52031	1	1	2107	9	27443	0		1	OS09G0327300
GO:0031012	extracellular matrix	cellular_component	0.52036	1	10	2107	129	27443	5	OS01G0135700,OS05G0380900,OS01G0686700,OS08G0540400,OS05G0156401	5	OS07G0689400,OS01G0922000,OS02G0539600,OS01G0168100,OS01G0949500
GO:0009451	RNA modification	biological_process	0.52227	1	19	2107	231	27443	9	OS11G0222900,OS01G0548600,OS09G0332700,OS02G0208400,OS12G0411700,OS01G0535900,OS05G0408900,OS04G0474900,OS04G0517500	10	OS06G0731200,OS06G0646000,OS11G0153700,OS05G0105000,OS02G0122900,OS03G0800400,OS07G0474600,OS07G0179300,OS01G0362100,OS07G0464600
GO:0016278	lysine N-methyltransferase activity	molecular_function	0.52278	1	3	2107	33	27443	2	OS08G0400200,OS01G0927000	1	OS07G0474600
GO:0016279	protein-lysine N-methyltransferase activity	molecular_function	0.52278	1	3	2107	33	27443	2	OS08G0400200,OS01G0927000	1	OS07G0474600
GO:0018024	histone-lysine N-methyltransferase activity	molecular_function	0.52278	1	3	2107	33	27443	2	OS01G0927000,OS08G0400200	1	OS07G0474600
GO:0042054	histone methyltransferase activity	molecular_function	0.52278	1	3	2107	33	27443	2	OS01G0927000,OS08G0400200	1	OS07G0474600
GO:0016888	endodeoxyribonuclease activity, producing 5'-phosphomonoesters	molecular_function	0.52279	1	6	2107	73	27443	4	OS04G0209200,OS05G0156401,OS01G0200350,OS02G0262800	2	OS06G0251100,OS04G0610500
GO:0005811	lipid particle	cellular_component	0.52293	1	1	2107	10	27443	1	OS02G0194900	0
GO:0012511	monolayer-surrounded lipid storage body	cellular_component	0.52293	1	1	2107	10	27443	1	OS02G0194900	0
GO:0005732	small nucleolar ribonucleoprotein complex	cellular_component	0.52311	1	1	2107	9	27443	0		1	OS03G0307400
GO:0016999	antibiotic metabolic process	biological_process	0.52502	1	1	2107	9	27443	0		1	OS09G0465600
GO:0017000	antibiotic biosynthetic process	biological_process	0.52502	1	1	2107	9	27443	0		1	OS09G0465600
GO:0017144	drug metabolic process	biological_process	0.52502	1	1	2107	9	27443	0		1	OS09G0465600
GO:0044459	plasma membrane part	cellular_component	0.52523	1	13	2107	156	27443	7	OS10G0469900,OS06G0716700,OS05G0440300,OS12G0120400,OS06G0698200,OS04G0605500,OS06G0226500	6	OS06G0725900,OS04G0581000,OS04G0668800,OS03G0845000,OS12G0102500,OS05G0197300
GO:0005681	spliceosomal complex	cellular_component	0.52614	1	4	2107	48	27443	3	OS10G0516500,OS05G0131900,OS03G0701100	1	OS03G0121700
GO:0007292	female gamete generation	biological_process	0.52678	1	5	2107	62	27443	3	OS02G0194700,OS12G0183100,OS07G0435300	2	OS03G0218400,OS04G0514400
GO:0048477	oogenesis	biological_process	0.52678	1	5	2107	62	27443	3	OS07G0435300,OS02G0194700,OS12G0183100	2	OS04G0514400,OS03G0218400
GO:0006400	tRNA modification	biological_process	0.52757	1	12	2107	145	27443	6	OS02G0208400,OS09G0332700,OS05G0408900,OS01G0535900,OS12G0411700,OS11G0222900	6	OS07G0464600,OS05G0105000,OS11G0153700,OS07G0474600,OS06G0646000,OS06G0731200
GO:0010558	negative regulation of macromolecule biosynthetic process	biological_process	0.52812	1	9	2107	109	27443	5	OS01G0160800,OS05G0205050,OS01G0167400,OS12G0454800,OS07G0669100	4	OS07G0503900,OS07G0693800,OS06G0551800,OS10G0556200
GO:0031327	negative regulation of cellular biosynthetic process	biological_process	0.52812	1	9	2107	109	27443	5	OS01G0167400,OS05G0205050,OS01G0160800,OS07G0669100,OS12G0454800	4	OS10G0556200,OS06G0551800,OS07G0693800,OS07G0503900
GO:2000113	negative regulation of cellular macromolecule biosynthetic process	biological_process	0.52812	1	9	2107	109	27443	5	OS12G0454800,OS07G0669100,OS01G0160800,OS05G0205050,OS01G0167400	4	OS07G0503900,OS07G0693800,OS06G0551800,OS10G0556200
GO:0003677	DNA binding	molecular_function	0.52814	1	256	2107	3262	27443	145	OS02G0579600,OS05G0421450,OS02G0104500,OS04G0559200,OS06G0211200,OS02G0649900,OS04G0209200,OS03G0810900,OS03G0409100,OS08G0499300,OS11G0202300,OS01G0279000,OS04G0506900,OS06G0602400,OS03G0198600,OS05G0560200,OS11G0126900,OS02G0140500,OS11G0523800,OS06G0712700,OS03G0769800,OS02G0262800,OS03G0818100,OS02G0518600,OS04G0629500,OS02G0810900,OS09G0491708,OS03G0281900,OS10G0208500,OS02G0252400,OS11G0671…	111	OS01G0835900,OS05G0589200,OS01G0339500,OS03G0571700,OS01G0289600,OS03G0126700,OS03G0784100,OS10G0571200,OS05G0426200,OS03G0351500,OS04G0369100,OS09G0484800,OS12G0512400,OS02G0116500,OS06G0254600,OS09G0400400,OS02G0728100,OS08G0174800,OS01G0823500,OS10G0556200,OS11G0155600,OS09G0258000,OS04G0683900,OS09G0442400,OS02G0579000,OS03G0279200,OS07G0168000,OS06G0225300,OS06G0728000,OS08G0104900,OS11G0477…
GO:0044706	multi-multicellular organism process	biological_process	0.52859	1	16	2107	188	27443	5	OS11G0582000,OS11G0208850,OS01G0889900,OS02G0262800,OS06G0713800	11	OS04G0632100,OS01G0642700,OS03G0828800,OS02G0527900,OS01G0784700,OS04G0632600,OS06G0551800,OS04G0303100,OS07G0553600,OS04G0302300,OS09G0258000
GO:0019031	viral envelope	cellular_component	0.52985	1	28	2107	349	27443	9	OS07G0535800,OS03G0292900,OS06G0625900,OS02G0704000,OS03G0712600,OS05G0461600,OS08G0231100,OS10G0470100,OS08G0537900	19	OS08G0434700,OS02G0794400,OS10G0344500,OS01G0700100,OS06G0670000,OS09G0258000,OS01G0168100,OS01G0847200,OS07G0603800,OS03G0845000,OS07G0679700,OS03G0191100,OS07G0578200,OS05G0468900,OS01G0279400,OS05G0502000,OS10G0580001,OS06G0367100,OS03G0644600
GO:0036338	viral membrane	cellular_component	0.52985	1	28	2107	349	27443	9	OS08G0231100,OS10G0470100,OS08G0537900,OS03G0712600,OS05G0461600,OS02G0704000,OS07G0535800,OS03G0292900,OS06G0625900	19	OS10G0580001,OS06G0367100,OS03G0644600,OS01G0279400,OS05G0502000,OS03G0191100,OS07G0578200,OS05G0468900,OS07G0679700,OS01G0847200,OS07G0603800,OS03G0845000,OS09G0258000,OS01G0168100,OS10G0344500,OS01G0700100,OS06G0670000,OS02G0794400,OS08G0434700
GO:0043022	ribosome binding	molecular_function	0.53035	1	1	2107	11	27443	0		1	OS07G0597000
GO:0005578	proteinaceous extracellular matrix	cellular_component	0.53107	1	9	2107	117	27443	4	OS01G0135700,OS05G0380900,OS01G0686700,OS08G0540400	5	OS07G0689400,OS01G0922000,OS02G0539600,OS01G0168100,OS01G0949500
GO:0043566	structure-specific DNA binding	molecular_function	0.5311	1	7	2107	90	27443	2	OS03G0409100,OS10G0330000	5	OS08G0553750,OS06G0593800,OS08G0553800,OS03G0586400,OS01G0838100
GO:0000120	RNA polymerase I transcription factor complex	cellular_component	0.53191	1	1	2107	10	27443	0		1	OS03G0413100
GO:0005668	RNA polymerase transcription factor SL1 complex	cellular_component	0.53191	1	1	2107	10	27443	0		1	OS03G0413100
GO:0044452	nucleolar part	cellular_component	0.53191	1	1	2107	10	27443	0		1	OS03G0413100
GO:0004568	chitinase activity	molecular_function	0.53194	1	3	2107	34	27443	1	OS03G0345100	2	OS05G0376000,OS02G0267000
GO:0006032	chitin catabolic process	biological_process	0.53194	1	3	2107	34	27443	1	OS03G0345100	2	OS02G0267000,OS05G0376000
GO:0046348	amino sugar catabolic process	biological_process	0.53194	1	3	2107	34	27443	1	OS03G0345100	2	OS02G0267000,OS05G0376000
GO:1901072	glucosamine-containing compound catabolic process	biological_process	0.53194	1	3	2107	34	27443	1	OS03G0345100	2	OS02G0267000,OS05G0376000
GO:0019319	hexose biosynthetic process	biological_process	0.532	1	2	2107	21	27443	1	OS03G0255500	1	OS09G0465600
GO:0046364	monosaccharide biosynthetic process	biological_process	0.532	1	2	2107	21	27443	1	OS03G0255500	1	OS09G0465600
GO:0016272	prefoldin complex	cellular_component	0.53254	1	3	2107	35	27443	0		3	OS11G0229600,OS11G0477400,OS07G0162200
GO:0006818	hydrogen transport	biological_process	0.53303	1	30	2107	409	27443	16	OS11G0620400,OS02G0582200,OS12G0261300,OS05G0106100,OS06G0683950,OS04G0209200,OS04G0607500,OS01G0550200,OS03G0271400,OS01G0273500,OS02G0115900,OS01G0111100,OS04G0673700,OS03G0848400,OS01G0678500,OS05G0482400	14	OS07G0557100,OS11G0477400,OS03G0251500,OS09G0442400,OS02G0498300,OS01G0886300,OS02G0728100,OS02G0793900,OS09G0423300,OS07G0179300,OS01G0168100,OS01G0268300,OS09G0240200,OS02G0556800
GO:0015992	proton transport	biological_process	0.53303	1	30	2107	409	27443	16	OS01G0678500,OS05G0482400,OS01G0111100,OS04G0673700,OS03G0848400,OS03G0271400,OS01G0273500,OS02G0115900,OS06G0683950,OS04G0607500,OS04G0209200,OS01G0550200,OS02G0582200,OS12G0261300,OS05G0106100,OS11G0620400	14	OS02G0556800,OS09G0423300,OS07G0179300,OS01G0168100,OS01G0268300,OS09G0240200,OS02G0793900,OS02G0728100,OS01G0886300,OS09G0442400,OS02G0498300,OS07G0557100,OS11G0477400,OS03G0251500
GO:1901617	organic hydroxy compound biosynthetic process	biological_process	0.5331	1	1	2107	9	27443	1	OS07G0661600	0
GO:0072524	pyridine-containing compound metabolic process	biological_process	0.53323	1	6	2107	70	27443	2	OS03G0669300,OS06G0528700	4	OS10G0430200,OS07G0176900,OS01G0574600,OS12G0290150
GO:0009894	regulation of catabolic process	biological_process	0.53381	1	12	2107	144	27443	4	OS02G0208900,OS03G0848400,OS02G0582200,OS12G0482500	8	OS09G0442400,OS01G0168100,OS12G0102600,OS09G0423300,OS04G0151700,OS01G0944000,OS02G0198300,OS11G0477400
GO:0006915	apoptotic process	biological_process	0.53439	1	9	2107	109	27443	5	OS11G0481500,OS03G0130300,OS05G0461600,OS07G0559700,OS12G0261300	4	OS11G0482400,OS05G0575300,OS09G0413700,OS02G0728100
GO:0012501	programmed cell death	biological_process	0.53439	1	9	2107	109	27443	5	OS03G0130300,OS05G0461600,OS12G0261300,OS07G0559700,OS11G0481500	4	OS09G0413700,OS02G0728100,OS11G0482400,OS05G0575300
GO:0009069	serine family amino acid metabolic process	biological_process	0.53511	1	4	2107	47	27443	2	OS06G0134800,OS09G0278300	2	OS11G0455800,OS06G0670000
GO:0008135	translation factor activity, nucleic acid binding	molecular_function	0.53526	1	12	2107	150	27443	8	OS12G0595800,OS02G0649300,OS03G0292900,OS11G0703900,OS11G0568300,OS10G0516500,OS04G0630100,OS08G0277200	4	OS07G0597000,OS05G0131100,OS05G0575300,OS02G0794400
GO:0033043	regulation of organelle organization	biological_process	0.53558	1	4	2107	46	27443	1	OS07G0683600	3	OS01G0975300,OS07G0490300,OS04G0185100
GO:0005199	structural constituent of cell wall	molecular_function	0.53607	1	2	2107	22	27443	1	OS04G0629000	1	OS12G0180600
GO:0005249	voltage-gated potassium channel activity	molecular_function	0.53675	1	13	2107	167	27443	7	OS12G0556900,OS08G0315200,OS07G0174400,OS01G0738900,OS01G0310600,OS02G0160500,OS06G0686400	6	OS08G0163500,OS01G0965900,OS03G0629900,OS05G0256100,OS04G0578400,OS04G0478600
GO:0009274	peptidoglycan-based cell wall	cellular_component	0.53691	1	1	2107	9	27443	1	OS12G0255850	0
GO:0009276	Gram-negative-bacterium-type cell wall	cellular_component	0.53691	1	1	2107	9	27443	1	OS12G0255850	0
GO:0005125	cytokine activity	molecular_function	0.53768	1	3	2107	36	27443	0		3	OS04G0502800,OS06G0646000,OS02G0498300
GO:0019072	viral genome packaging	biological_process	0.53786	1	3	2107	37	27443	1	OS06G0686400	2	OS03G0795100,OS11G0641300
GO:0004826	phenylalanine-tRNA ligase activity	molecular_function	0.53834	1	1	2107	9	27443	0		1	OS02G0644700
GO:0071203	WASH complex	cellular_component	0.5391	1	16	2107	202	27443	8	OS03G0690500,OS08G0315200,OS11G0506800,OS01G0256500,OS07G0577600,OS10G0401000,OS02G0106900,OS06G0553800	8	OS07G0558300,OS10G0389300,OS11G0438000,OS08G0127800,OS09G0532700,OS01G0823500,OS04G0498400,OS07G0168000
GO:0032784	regulation of DNA-dependent transcription, elongation	biological_process	0.53968	1	1	2107	9	27443	1	OS12G0638200	0
GO:0018205	peptidyl-lysine modification	biological_process	0.53998	1	1	2107	10	27443	1	OS08G0280200	0
GO:0005267	potassium channel activity	molecular_function	0.54057	1	15	2107	192	27443	7	OS06G0686400,OS02G0160500,OS01G0310600,OS01G0738900,OS07G0174400,OS08G0315200,OS12G0556900	8	OS02G0198300,OS04G0478600,OS04G0578400,OS03G0629900,OS05G0256100,OS01G0965900,OS07G0553600,OS08G0163500
GO:0000746	conjugation	biological_process	0.54101	1	3	2107	36	27443	2	OS07G0559700,OS02G0194700	1	OS02G0832100
GO:0006730	one-carbon metabolic process	biological_process	0.54171	1	1	2107	10	27443	0		1	OS03G0621700
GO:0005198	structural molecule activity	molecular_function	0.54254	1	126	2107	1680	27443	66	OS06G0656300,OS01G0112500,OS08G0437300,OS12G0183100,OS03G0701100,OS10G0208500,OS09G0278300,OS05G0561500,OS11G0621000,OS06G0211200,OS07G0635700,OS10G0140200,OS05G0586050,OS04G0101800,OS10G0438300,OS02G0582200,OS01G0686700,OS10G0469900,OS04G0546800,OS04G0656500,OS01G0347100,OS12G0482500,OS10G0330000,OS09G0508500,OS02G0194700,OS03G0386500,OS10G0521600,OS06G0705000,OS11G0199801,OS12G0630500,OS04G0684…	60	OS09G0511600,OS06G0184400,OS01G0633000,OS09G0460500,OS10G0101200,OS07G0689400,OS10G0578950,OS05G0589200,OS09G0256700,OS07G0482566,OS06G0601500,OS05G0130600,OS01G0853600,OS05G0562000,OS04G0422000,OS06G0367100,OS02G0129800,OS02G0557800,OS10G0479500,OS06G0725900,OS01G0268300,OS04G0163800,OS08G0387500,OS04G0151700,OS08G0507100,OS06G0281400,OS04G0551700,OS04G0578400,OS04G0514400,OS02G0579300,OS02G0539…
GO:0006873	cellular ion homeostasis	biological_process	0.54341	1	4	2107	47	27443	2	OS08G0402500,OS06G0618700	2	OS07G0298900,OS04G0412100
GO:0006875	cellular metal ion homeostasis	biological_process	0.54341	1	4	2107	47	27443	2	OS06G0618700,OS08G0402500	2	OS04G0412100,OS07G0298900
GO:0030003	cellular cation homeostasis	biological_process	0.54341	1	4	2107	47	27443	2	OS08G0402500,OS06G0618700	2	OS07G0298900,OS04G0412100
GO:0004784	superoxide dismutase activity	molecular_function	0.54354	1	1	2107	9	27443	0		1	OS06G0115400
GO:0016721	oxidoreductase activity, acting on superoxide radicals as acceptor	molecular_function	0.54354	1	1	2107	9	27443	0		1	OS06G0115400
GO:0003871	5-methyltetrahydropteroyltriglutamate-homocysteine S-methyltransferase activity	molecular_function	0.54484	1	1	2107	9	27443	0		1	OS12G0623900
GO:0042085	5-methyltetrahydropteroyltri-L-glutamate-dependent methyltransferase activity	molecular_function	0.54484	1	1	2107	9	27443	0		1	OS12G0623900
GO:0016255	attachment of GPI anchor to protein	biological_process	0.54556	1	1	2107	9	27443	1	OS01G0741900	0
GO:0016160	amylase activity	molecular_function	0.54651	1	3	2107	36	27443	3	OS10G0465700,OS03G0351300,OS06G0713800	0
GO:0006597	spermine biosynthetic process	biological_process	0.54654	1	1	2107	9	27443	0		1	OS07G0437500
GO:0008215	spermine metabolic process	biological_process	0.54654	1	1	2107	9	27443	0		1	OS07G0437500
GO:0008374	O-acyltransferase activity	molecular_function	0.54746	1	6	2107	72	27443	4	OS01G0770000,OS02G0484975,OS01G0770100,OS04G0606000	2	OS08G0174300,OS08G0110000
GO:0000165	MAPK cascade	biological_process	0.54792	1	1	2107	9	27443	1	OS07G0586700	0
GO:0000186	activation of MAPKK activity	biological_process	0.54792	1	1	2107	9	27443	1	OS07G0586700	0
GO:0001678	cellular glucose homeostasis	biological_process	0.54792	1	1	2107	9	27443	1	OS07G0586700	0
GO:0008343	adult feeding behavior	biological_process	0.54792	1	1	2107	9	27443	1	OS07G0586700	0
GO:0030534	adult behavior	biological_process	0.54792	1	1	2107	9	27443	1	OS07G0586700	0
GO:0032094	response to food	biological_process	0.54792	1	1	2107	9	27443	1	OS07G0586700	0
GO:0032095	regulation of response to food	biological_process	0.54792	1	1	2107	9	27443	1	OS07G0586700	0
GO:0032096	negative regulation of response to food	biological_process	0.54792	1	1	2107	9	27443	1	OS07G0586700	0
GO:0032098	regulation of appetite	biological_process	0.54792	1	1	2107	9	27443	1	OS07G0586700	0
GO:0032099	negative regulation of appetite	biological_process	0.54792	1	1	2107	9	27443	1	OS07G0586700	0
GO:0032102	negative regulation of response to external stimulus	biological_process	0.54792	1	1	2107	9	27443	1	OS07G0586700	0
GO:0032104	regulation of response to extracellular stimulus	biological_process	0.54792	1	1	2107	9	27443	1	OS07G0586700	0
GO:0032105	negative regulation of response to extracellular stimulus	biological_process	0.54792	1	1	2107	9	27443	1	OS07G0586700	0
GO:0032107	regulation of response to nutrient levels	biological_process	0.54792	1	1	2107	9	27443	1	OS07G0586700	0
GO:0032108	negative regulation of response to nutrient levels	biological_process	0.54792	1	1	2107	9	27443	1	OS07G0586700	0
GO:0032147	activation of protein kinase activity	biological_process	0.54792	1	1	2107	9	27443	1	OS07G0586700	0
GO:0033500	carbohydrate homeostasis	biological_process	0.54792	1	1	2107	9	27443	1	OS07G0586700	0
GO:0033674	positive regulation of kinase activity	biological_process	0.54792	1	1	2107	9	27443	1	OS07G0586700	0
GO:0042593	glucose homeostasis	biological_process	0.54792	1	1	2107	9	27443	1	OS07G0586700	0
GO:0043408	regulation of MAPK cascade	biological_process	0.54792	1	1	2107	9	27443	1	OS07G0586700	0
GO:0045860	positive regulation of protein kinase activity	biological_process	0.54792	1	1	2107	9	27443	1	OS07G0586700	0
GO:0015932	nucleobase-containing compound transmembrane transporter activity	molecular_function	0.54833	1	3	2107	34	27443	1	OS03G0411800	2	OS08G0104900,OS07G0557100
GO:0004161	dimethylallyltranstransferase activity	molecular_function	0.54845	1	2	2107	22	27443	0		2	OS07G0466200,OS09G0563800
GO:0008121	ubiquinol-cytochrome-c reductase activity	molecular_function	0.54867	1	6	2107	82	27443	2	OS01G0727700,OS04G0678700	4	OS06G0570100,OS02G0461100,OS10G0541800,OS11G0661300
GO:0016681	oxidoreductase activity, acting on diphenols and related substances as donors, cytochrome as acceptor	molecular_function	0.54867	1	6	2107	82	27443	2	OS01G0727700,OS04G0678700	4	OS11G0661300,OS02G0461100,OS10G0541800,OS06G0570100
GO:0004612	phosphoenolpyruvate carboxykinase (ATP) activity	molecular_function	0.54885	1	1	2107	9	27443	1	OS03G0255500	0
GO:0008047	enzyme activator activity	molecular_function	0.55026	1	13	2107	169	27443	6	OS06G0703800,OS01G0583100,OS12G0482500,OS05G0191500,OS03G0125100,OS02G0208900	7	OS02G0198300,OS03G0176700,OS03G0656900,OS12G0102600,OS09G0423300,OS12G0290150,OS03G0290300
GO:0004176	ATP-dependent peptidase activity	molecular_function	0.55058	1	1	2107	9	27443	1	OS03G0409100	0
GO:0005319	lipid transporter activity	molecular_function	0.55099	1	2	2107	22	27443	1	OS03G0784900	1	OS02G0137800
GO:0006354	DNA-dependent transcription, elongation	biological_process	0.55102	1	1	2107	10	27443	1	OS12G0638200	0
GO:0004152	dihydroorotate dehydrogenase activity	molecular_function	0.55163	1	1	2107	9	27443	1	OS04G0623500	0
GO:0006222	UMP biosynthetic process	biological_process	0.55163	1	1	2107	9	27443	1	OS04G0623500	0
GO:0016635	oxidoreductase activity, acting on the CH-CH group of donors, quinone or related compound as acceptor	molecular_function	0.55163	1	1	2107	9	27443	1	OS04G0623500	0
GO:0046049	UMP metabolic process	biological_process	0.55163	1	1	2107	9	27443	1	OS04G0623500	0
GO:0004520	endodeoxyribonuclease activity	molecular_function	0.55196	1	6	2107	75	27443	4	OS02G0262800,OS04G0209200,OS01G0200350,OS05G0156401	2	OS06G0251100,OS04G0610500
GO:0000245	spliceosomal complex assembly	biological_process	0.55199	1	1	2107	9	27443	0		1	OS01G0231500
GO:0048193	Golgi vesicle transport	biological_process	0.55201	1	16	2107	195	27443	7	OS11G0549300,OS06G0171900,OS04G0559200,OS02G0259850,OS05G0129900,OS03G0215000,OS12G0237900	9	OS04G0498900,OS04G0544400,OS10G0479500,OS12G0601800,OS02G0129800,OS03G0685000,OS06G0693100,OS03G0611200,OS06G0601500
GO:0022900	electron transport chain	biological_process	0.55262	1	12	2107	161	27443	7	OS01G0889900,OS12G0115300,OS05G0589700,OS10G0493600,OS08G0117900,OS03G0194900,OS06G0294000	5	OS06G0281400,OS04G0645100,OS05G0349700,OS08G0163500,OS11G0537375
GO:0016759	cellulose synthase activity	molecular_function	0.5528	1	4	2107	47	27443	4	OS03G0808100,OS10G0341700,OS06G0336500,OS04G0429600	0
GO:0016760	cellulose synthase (UDP-forming) activity	molecular_function	0.5528	1	4	2107	47	27443	4	OS04G0429600,OS06G0336500,OS03G0808100,OS10G0341700	0
GO:0015627	type II protein secretion system complex	cellular_component	0.55356	1	1	2107	10	27443	0		1	OS02G0222500
GO:0015628	protein secretion by the type II secretion system	biological_process	0.55356	1	1	2107	10	27443	0		1	OS02G0222500
GO:0006077	(1->6)-beta-D-glucan metabolic process	biological_process	0.5542	1	1	2107	11	27443	0		1	OS05G0130600
GO:0006078	(1->6)-beta-D-glucan biosynthetic process	biological_process	0.5542	1	1	2107	11	27443	0		1	OS05G0130600
GO:1901264	carbohydrate derivative transport	biological_process	0.55513	1	1	2107	10	27443	1	OS03G0784900	0
GO:0009247	glycolipid biosynthetic process	biological_process	0.5552	1	9	2107	112	27443	5	OS06G0633800,OS01G0665200,OS05G0290300,OS01G0741900,OS05G0501300	4	OS02G0793900,OS03G0137600,OS06G0207700,OS07G0509800
GO:0046467	membrane lipid biosynthetic process	biological_process	0.5552	1	9	2107	112	27443	5	OS05G0290300,OS01G0741900,OS06G0633800,OS01G0665200,OS05G0501300	4	OS07G0509800,OS06G0207700,OS02G0793900,OS03G0137600
GO:0046700	heterocycle catabolic process	biological_process	0.55528	1	22	2107	269	27443	10	OS03G0258200,OS01G0612500,OS02G0208900,OS03G0219300,OS04G0652700,OS03G0669300,OS01G0805900,OS12G0482500,OS11G0240600,OS07G0162600	12	OS10G0419600,OS06G0601500,OS10G0550900,OS07G0685500,OS05G0105000,OS02G0198300,OS09G0250700,OS09G0423300,OS09G0460500,OS12G0102600,OS11G0482400,OS04G0412100
GO:0061024	membrane organization	biological_process	0.55538	1	11	2107	136	27443	5	OS04G0546800,OS10G0470100,OS08G0537900,OS06G0710300,OS02G0704000	6	OS01G0151200,OS10G0580001,OS07G0437500,OS03G0644600,OS02G0158500,OS06G0670000
GO:0016571	histone methylation	biological_process	0.5563	1	2	2107	22	27443	2	OS01G0927000,OS08G0400200	0
GO:0034968	histone lysine methylation	biological_process	0.5563	1	2	2107	22	27443	2	OS08G0400200,OS01G0927000	0
GO:0070008	serine-type exopeptidase activity	molecular_function	0.5564	1	8	2107	98	27443	2	OS03G0126000,OS09G0475700	6	OS01G0158200,OS10G0101200,OS03G0392600,OS02G0687900,OS01G0332800,OS08G0364900
GO:0006406	mRNA export from nucleus	biological_process	0.55649	1	2	2107	22	27443	0		2	OS07G0437500,OS06G0625400
GO:0015718	monocarboxylic acid transport	biological_process	0.55656	1	2	2107	24	27443	1	OS08G0101500	1	OS01G0362100
GO:0010605	negative regulation of macromolecule metabolic process	biological_process	0.55671	1	11	2107	136	27443	6	OS07G0669100,OS03G0245700,OS12G0454800,OS01G0160800,OS05G0205050,OS01G0167400	5	OS01G0126401,OS10G0556200,OS06G0551800,OS07G0503900,OS07G0693800
GO:0009165	nucleotide biosynthetic process	biological_process	0.55718	1	27	2107	373	27443	15	OS04G0623500,OS04G0209200,OS01G0550200,OS06G0593100,OS03G0669300,OS01G0273500,OS02G0115900,OS05G0573300,OS01G0720600,OS10G0413101,OS01G0678500,OS07G0160300,OS05G0482400,OS04G0673700,OS03G0848400	12	OS01G0886300,OS06G0590301,OS09G0240200,OS01G0268300,OS12G0290150,OS01G0558100,OS02G0556800,OS02G0117100,OS03G0192550,OS03G0143600,OS09G0533100,OS07G0524900
GO:0016892	endoribonuclease activity, producing 3'-phosphomonoesters	molecular_function	0.55787	1	2	2107	24	27443	1	OS04G0507800	1	OS01G0513500
GO:0005783	endoplasmic reticulum	cellular_component	0.55808	1	28	2107	360	27443	11	OS06G0300500,OS11G0637501,OS10G0469900,OS05G0461600,OS06G0705000,OS01G0741900,OS07G0544800,OS07G0246200,OS02G0734900,OS02G0244600,OS03G0848400	17	OS01G0895600,OS06G0207700,OS07G0509800,OS08G0553750,OS04G0321800,OS06G0728000,OS06G0115400,OS05G0426200,OS01G0784700,OS12G0512400,OS06G0228500,OS10G0479500,OS08G0553800,OS02G0326200,OS04G0151700,OS03G0121700,OS05G0197300
GO:0015977	carbon fixation	biological_process	0.55873	1	2	2107	26	27443	1	OS01G0720600	1	OS02G0575700
GO:0019054	modulation by virus of host process	biological_process	0.55873	1	3	2107	37	27443	2	OS11G0481500,OS01G0905800	1	OS03G0828800
GO:0044068	modulation by symbiont of host cellular process	biological_process	0.55873	1	3	2107	37	27443	2	OS11G0481500,OS01G0905800	1	OS03G0828800
GO:0019042	viral latency	biological_process	0.55947	1	2	2107	23	27443	0		2	OS01G0975300,OS10G0388100
GO:0006777	Mo-molybdopterin cofactor biosynthetic process	biological_process	0.56204	1	2	2107	23	27443	1	OS04G0109500	1	OS12G0507000
GO:0019720	Mo-molybdopterin cofactor metabolic process	biological_process	0.56204	1	2	2107	23	27443	1	OS04G0109500	1	OS12G0507000
GO:0019064	viral entry into host cell via membrane fusion with the plasma membrane	biological_process	0.56268	1	4	2107	48	27443	2	OS06G0710300,OS10G0470100	2	OS06G0670000,OS10G0580001
GO:0006665	sphingolipid metabolic process	biological_process	0.56513	1	2	2107	23	27443	0		2	OS02G0155900,OS03G0641250
GO:0009162	deoxyribonucleoside monophosphate metabolic process	biological_process	0.56583	1	1	2107	10	27443	1	OS01G0612500	0
GO:0042559	pteridine-containing compound biosynthetic process	biological_process	0.5659	1	2	2107	23	27443	1	OS02G0582200	1	OS09G0327300
GO:0004371	glycerone kinase activity	molecular_function	0.56677	1	1	2107	10	27443	0		1	OS11G0455800
GO:0005606	laminin-1 complex	cellular_component	0.56847	1	1	2107	10	27443	0		1	OS01G0168100
GO:0016477	cell migration	biological_process	0.56847	1	1	2107	10	27443	0		1	OS01G0168100
GO:0030155	regulation of cell adhesion	biological_process	0.56847	1	1	2107	10	27443	0		1	OS01G0168100
GO:0030334	regulation of cell migration	biological_process	0.56847	1	1	2107	10	27443	0		1	OS01G0168100
GO:0043256	laminin complex	cellular_component	0.56847	1	1	2107	10	27443	0		1	OS01G0168100
GO:0045995	regulation of embryonic development	biological_process	0.56847	1	1	2107	10	27443	0		1	OS01G0168100
GO:0051270	regulation of cellular component movement	biological_process	0.56847	1	1	2107	10	27443	0		1	OS01G0168100
GO:2000145	regulation of cell motility	biological_process	0.56847	1	1	2107	10	27443	0		1	OS01G0168100
GO:0051259	protein oligomerization	biological_process	0.56911	1	2	2107	23	27443	1	OS12G0120400	1	OS01G0639200
GO:0004673	protein histidine kinase activity	molecular_function	0.57042	1	8	2107	99	27443	5	OS05G0185800,OS04G0432400,OS10G0362300,OS04G0169100,OS03G0146000	3	OS05G0405000,OS08G0174800,OS12G0102500
GO:0010109	regulation of photosynthesis	biological_process	0.57109	1	1	2107	13	27443	1	OS01G0501800	0
GO:0042548	regulation of photosynthesis, light reaction	biological_process	0.57109	1	1	2107	13	27443	1	OS01G0501800	0
GO:0042549	photosystem II stabilization	biological_process	0.57109	1	1	2107	13	27443	1	OS01G0501800	0
GO:0043467	regulation of generation of precursor metabolites and energy	biological_process	0.57109	1	1	2107	13	27443	1	OS01G0501800	0
GO:0051276	chromosome organization	biological_process	0.57154	1	22	2107	285	27443	13	OS09G0450300,OS01G0226600,OS03G0279801,OS08G0499300,OS01G0869900,OS12G0119800,OS03G0251350,OS01G0927000,OS05G0245300,OS06G0171900,OS09G0440700,OS02G0170500,OS08G0400200	9	OS03G0621700,OS09G0442400,OS05G0376000,OS07G0642100,OS05G0384800,OS04G0578400,OS09G0130800,OS01G0838100,OS02G0121500
GO:0004715	non-membrane spanning protein tyrosine kinase activity	molecular_function	0.57167	1	1	2107	10	27443	0		1	OS01G0170700
GO:0006952	defense response	biological_process	0.57199	1	35	2107	471	27443	18	OS03G0773600,OS12G0169300,OS02G0262800,OS04G0513400,OS06G0675700,OS08G0345700,OS12G0555500,OS01G0741900,OS04G0209200,OS02G0642600,OS01G0200350,OS05G0156401,OS01G0927000,OS04G0107900,OS05G0582000,OS07G0618400,OS03G0130300,OS12G0183100	17	OS02G0703300,OS08G0387400,OS01G0332800,OS03G0644600,OS09G0321900,OS05G0412800,OS12G0564400,OS03G0297600,OS04G0502800,OS12G0244100,OS06G0251100,OS10G0571200,OS02G0678200,OS02G0225000,OS08G0374000,OS04G0610500,OS05G0312201
GO:0044703	multi-organism reproductive process	biological_process	0.57202	1	16	2107	193	27443	5	OS02G0262800,OS06G0713800,OS01G0889900,OS11G0582000,OS11G0208850	11	OS04G0302300,OS09G0258000,OS07G0553600,OS06G0551800,OS04G0303100,OS01G0784700,OS04G0632600,OS03G0828800,OS02G0527900,OS04G0632100,OS01G0642700
[truncated: 1,164 more rows]
