# Supplementary material for: Transcriptomic analysis of OsRUS1 overexpression rice lines with rapid and dynamic leaf rolling morphology
Source: Sci Rep. 2022 Apr 25;12:6736. doi: 10.1038/s41598-022-10784-x (PMC9038715; doi:10.1038/s41598-022-10784-x)
Supplement: Supplementary file 13 — Supplementary Table S6. [file 41598_2022_10784_MOESM13_ESM.xlsx]

## Sheet: Sheet1
Supplementary Table S6. List of KEGG enrichment of all differentially expressed genes between WT and OsRUS1-OX
Databases: KEGG PATHWAY
Statistical test method: hypergeometric test / Fisher's exact test
FDR correction method: Benjamini and Hochberg
Term	Database	ID	Input number	Background number	P-Value	Corrected P-Value	Input	KEGG_ID/KO	Entrez_ID	Hyperlink
Carotenoid biosynthesis	KEGG PATHWAY	dosa00906	17	31	2.27139e-06	0.000249853	OS12G0626400|OS10G0533500|OS09G0457100|OS04G0578400|OS07G0204900|OS01G0746400|OS07G0154100|OS02G0704000|OS01G0581300|OS09G0555500|OS03G0125100|OS02G0817900|OS12G0617250|OS03G0645900|OS03G0184000|OS12G0617400|OS02G0190600	dosa:Os12t0626400-01|dosa:Os10t0533500-00|dosa:Os09t0457100-01|dosa:Os04t0578400-01|dosa:Os07t0204900-01|dosa:Os01t0746400-00|dosa:Os07t0154100-01|dosa:Os02t0704000-01|dosa:Os01t0581300-01|dosa:Os09t0555500-01|dosa:Os03t0125100-01|dosa:Os02t0817900-01|dosa:Os03t0645900-00|dosa:Os03t0645900-00|dosa:Os03t0184000-00|dosa:Os12t0617400-01|dosa:Os02t0190600-00|	| | | | | | | | | | | | | | | | |	http://www.genome.jp/kegg-bin/show_pathway?dosa00906/dosa:Os10t0533500-00%09red/dosa:Os03t0125100-01%09red/dosa:Os12t0617400-01%09red/dosa:Os03t0645900-00%09red/dosa:Os01t0746400-00%09red/dosa:Os09t0555500-01%09red/dosa:Os12t0626400-01%09red/dosa:Os09t0457100-01%09red/dosa:Os07t0154100-01%09red/dosa:Os02t0817900-01%09red/dosa:Os04t0578400-01%09red/dosa:Os02t0704000-01%09red/dosa:Os07t0204900-01%0…
Photosynthesis	KEGG PATHWAY	dosa00195	17	55	0.000693021	0.0381162	OS09G0481200|OS08G0560900|OS01G0501800|OS01G0869800|OS04G0414700|OS01G0938100|OS07G0147500|OS07G0141400|OS01G0773700|OS05G0560000|OS10G0461100|OS03G0685000|OS07G0148900|OS07G0544800|OS07G0147550|OS12G0189400|OS07G0435300	dosa:Os09t0481200-01|dosa:Os08t0560900-01|dosa:Os01t0501800-01|dosa:Os01t0869800-01|dosa:Os04t0414700-01|dosa:Os01t0938100-01|dosa:Os07t0147500-01|dosa:Os07t0141400-01|dosa:Os01t0773700-02|dosa:Os05t0560000-01|dosa:Os10t0461400-01|dosa:Os03t0685000-01|dosa:Os07t0148900-01|dosa:Os07t0544800-01|dosa:Os07t0147550-00|dosa:Os12t0189400-01|dosa:Os07t0435300-01|	| | | | | | | | | | | | | | | | |	http://www.genome.jp/kegg-bin/show_pathway?dosa00195/dosa:Os12t0189400-01%09red/dosa:Os07t0141400-01%09red/dosa:Os07t0147550-00%09red/dosa:Os03t0685000-01%09red/dosa:Os05t0560000-01%09red/dosa:Os07t0147500-01%09red/dosa:Os07t0148900-01%09red/dosa:Os08t0560900-01%09red/dosa:Os01t0938100-01%09red/dosa:Os04t0414700-01%09red/dosa:Os07t0435300-01%09red/dosa:Os07t0544800-01%09red/dosa:Os10t0461400-01%0…
Plant hormone signal transduction	KEGG PATHWAY	dosa04075	42	222	0.00209665	0.076877	OS02G0551100|OS01G0194300|OS03G0297600|OS03G0180900|OS09G0325700|OS01G0948900|OS01G0867300|OS01G0808100|OS01G0286200|OS08G0474500|OS03G0268600|OS12G0152900|OS01G0846300|OS05G0457200|OS05G0572700|OS04G0617050|OS02G0769100|OS05G0537400|OS10G0566200|OS07G0685700|OS05G0178600|OS07G0129300|OS06G0211200|OS01G0718300|OS01G0231000|OS01G0583100|OS03G0322700|OS02G0194900|OS02G0643800|OS01G0869900|OS01G0190…	dosa:Os02t0551100-01|dosa:Os01t0194300-01|dosa:Os03t0297600-01|dosa:Os03t0180900-01|dosa:Os09t0325700-01|dosa:Os01t0948900-01|dosa:Os01t0867300-01|dosa:Os01t0808100-01|dosa:Os01t0286100-01|dosa:Os08t0474500-01|dosa:Os03t0268600-01|dosa:Os12t0152900-01|dosa:Os01t0846300-01|dosa:Os01t0846300-01|dosa:Os01t0656200-01|dosa:Os04t0617050-01|dosa:Os02t0769100-01|dosa:Os05t0537400-00|dosa:Os10t0566200-00|…	| | | | | | | | | | | | | | | | | | | | | | | | | | | | | | | | | | | | | | | | | |	http://www.genome.jp/kegg-bin/show_pathway?dosa04075/dosa:Os02t0643800-01%09red/dosa:Os02t0551100-01%09red/dosa:Os01t0286100-01%09red/dosa:Os04t0169100-01%09red/dosa:Os02t0766700-01%09red/dosa:Os04t0617050-01%09red/dosa:Os01t0656200-01%09red/dosa:Os01t0948900-01%09red/dosa:Os07t0129300-00%09red/dosa:Os01t0190300-01%09red/dosa:Os01t0867300-01%09red/dosa:Os10t0362300-01%09red/dosa:Os01t0194300-01%0…
Galactose metabolism	KEGG PATHWAY	dosa00052	16	62	0.00457033	0.125684	OS01G0191700|OS06G0151900|OS03G0316200|OS07G0679300|OS07G0209100|OS01G0170051|OS05G0194900|OS02G0534400|OS06G0675700|OS02G0106100|OS10G0493600|OS04G0458300|OS05G0595100|OS10G0155500|OS07G0687900|OS10G0492900	dosa:Os01t0191700-01|dosa:Os06t0151900-01|dosa:Os03t0316200-01|dosa:Os07t0679300-01|dosa:Os07t0209100-01|dosa:Os01t0170000-01|dosa:Os05t0194900-01|dosa:Os02t0534400-01|dosa:Os06t0675700-01|dosa:Os02t0106100-01|dosa:Os10t0493600-01|dosa:Os04t0458300-01|dosa:Os09t0323000-01|dosa:Os10t0155500-01|dosa:Os07t0687900-01|dosa:Os10t0492900-01|	| | | | | | | | | | | | | | | |	http://www.genome.jp/kegg-bin/show_pathway?dosa00052/dosa:Os05t0194900-01%09red/dosa:Os03t0316200-01%09red/dosa:Os01t0170000-01%09red/dosa:Os06t0151900-01%09red/dosa:Os07t0679300-01%09red/dosa:Os07t0687900-01%09red/dosa:Os09t0323000-01%09red/dosa:Os10t0493600-01%09red/dosa:Os04t0458300-01%09red/dosa:Os10t0492900-01%09red/dosa:Os02t0106100-01%09red/dosa:Os10t0155500-01%09red/dosa:Os06t0675700-01%0…
Biosynthesis of secondary metabolites	KEGG PATHWAY	dosa01110	140	1002	0.00830518	0.182714	OS12G0626400|OS11G0438700|OS05G0582300|OS03G0720300|OS07G0437500|OS05G0580000|OS05G0574600|OS12G0623900|OS04G0688500|OS02G0205500|OS01G0905800|OS06G0320200|OS01G0134500|OS10G0419600|OS04G0500700|OS08G0120600|OS09G0400400|OS08G0502700|OS04G0630300|OS03G0131200|OS11G0600900|OS02G0811600|OS01G0508000|OS12G0617400|OS09G0419200|OS06G0668200|OS07G0695800|OS01G0847200|OS04G0532400|OS06G0599200|OS07G0204…	dosa:Os12t0626400-01|dosa:Os11t0438700-01|dosa:Os05t0582300-01|dosa:Os03t0720300-01|dosa:Os07t0437500-01|dosa:Os05t0580000-01|dosa:Os05t0574600-01|dosa:Os12t0623900-01|dosa:Os04t0688500-01|dosa:Os02t0205500-01|dosa:Os01t0905800-01|dosa:Os06t0320200-01|dosa:Os01t0134500-01|dosa:Os10t0419600-00|dosa:Os04t0500700-01|dosa:Os08t0120600-01|dosa:Os09t0400400-01|dosa:Os08t0502700-01|dosa:Os04t0630300-01|…	| | | | | | | | | | | | | | | | | | | | | | | | | | | | | | | | | | | | | | | | | | | | | | | | | | | | | | | | | | | | | | | | | | | | | | | | | | | | | | | | | | | | | | | | | | | | | | | | | | | | | | | | | | | | | | | | | | | | | | | | | | | | | | | | | | | | | | | | | | | |	http://www.genome.jp/kegg-bin/show_pathway?dosa01110/dosa:Os07t0190000-01%09red/dosa:Os09t0323000-01%09red/dosa:Os01t0294500-00%09red/dosa:Os04t0623500-01%09red/dosa:Os11t0592300-01%09red/dosa:Os10t0550900-01%09red/dosa:Os02t0697400-01%09red/dosa:Os04t0447800-01%09red/dosa:Os04t0106300-01%09red/dosa:Os10t0533500-00%09red/dosa:Os01t0905800-01%09red/dosa:Os03t0429800-01%09red/dosa:Os04t0578400-01%0…
Photosynthesis - antenna proteins	KEGG PATHWAY	dosa00196	6	15	0.0153493	0.245419	OS02G0197600|OS06G0320500|OS07G0558400|OS01G0600900|OS07G0577600|OS09G0439500	dosa:Os02t0197600-01|dosa:Os06t0320500-01|dosa:Os07t0558400-01|dosa:Os01t0600900-02|dosa:Os07t0577600-01|dosa:Os09t0439500-01|	| | | | | |	http://www.genome.jp/kegg-bin/show_pathway?dosa00196/dosa:Os07t0558400-01%09red/dosa:Os01t0600900-02%09red/dosa:Os09t0439500-01%09red/dosa:Os06t0320500-01%09red/dosa:Os02t0197600-01%09red/dosa:Os07t0577600-01%09red
Glyoxylate and dicarboxylate metabolism	KEGG PATHWAY	dosa00630	14	60	0.0156176	0.245419	OS07G0152900|OS01G0682500|OS06G0486800|OS01G0110400|OS04G0623500|OS02G0115700|OS08G0502700|OS02G0735200|OS08G0434300|OS03G0131200|OS11G0455800|OS12G0291400|OS03G0102100|OS12G0292400	dosa:Os07t0152900-01|dosa:Os01t0682500-01|dosa:Os06t0486800-01|dosa:Os01t0110400-01|dosa:Os04t0623500-01|dosa:Os02t0115700-01|dosa:Os08t0502700-01|dosa:Os02t0735200-01|dosa:Os08t0434300-01|dosa:Os03t0131200-01|dosa:Os11t0455800-01|dosa:Os12t0291400-01|dosa:Os03t0102100-01|dosa:Os12t0274700-01|	| | | | | | | | | | | | | |	http://www.genome.jp/kegg-bin/show_pathway?dosa00630/dosa:Os03t0131200-01%09red/dosa:Os02t0115700-01%09red/dosa:Os07t0152900-01%09red/dosa:Os04t0623500-01%09red/dosa:Os01t0110400-01%09red/dosa:Os01t0682500-01%09red/dosa:Os12t0274700-01%09red/dosa:Os03t0102100-01%09red/dosa:Os06t0486800-01%09red/dosa:Os11t0455800-01%09red/dosa:Os02t0735200-01%09red/dosa:Os08t0502700-01%09red/dosa:Os08t0434300-01%0…
Circadian rhythm - plant	KEGG PATHWAY	dosa04712	10	39	0.0232627	0.307249	OS02G0618200|OS02G0625000|OS11G0157600|OS06G0157700|OS06G0601500|OS02G0203000|OS01G0286200|OS02G0771100|OS01G0748800|OS06G0157500	dosa:Os02t0618200-01|dosa:Os02t0625000-01|dosa:Os11t0157600-01|dosa:Os06t0157700-00|dosa:Os06t0601500-01|dosa:Os02t0203000-00|dosa:Os01t0286100-01|dosa:Os02t0771100-01|dosa:Os01t0748800-00|dosa:Os06t0157500-00|	| | | | | | | | | |	http://www.genome.jp/kegg-bin/show_pathway?dosa04712/dosa:Os02t0203000-00%09red/dosa:Os06t0157500-00%09red/dosa:Os01t0286100-01%09red/dosa:Os01t0748800-00%09red/dosa:Os02t0625000-01%09red/dosa:Os02t0618200-01%09red/dosa:Os11t0157600-01%09red/dosa:Os06t0157700-00%09red/dosa:Os02t0771100-01%09red/dosa:Os06t0601500-01%09red
Pentose phosphate pathway	KEGG PATHWAY	dosa00030	12	52	0.0257469	0.307249	OS01G0191700|OS06G0151900|OS03G0781400|OS07G0604000|OS09G0465600|OS01G0866400|OS05G0194900|OS01G0905800|OS04G0266900|OS08G0120600|OS03G0416500|OS07G0176900	dosa:Os01t0191700-01|dosa:Os06t0151900-01|dosa:Os03t0781400-01|dosa:Os07t0604000-01|dosa:Os09t0465600-01|dosa:Os01t0866400-01|dosa:Os05t0194900-01|dosa:Os01t0905800-01|dosa:Os04t0266900-01|dosa:Os08t0120600-01|dosa:Os03t0416500-01|dosa:Os07t0176900-01|	| | | | | | | | | | | |	http://www.genome.jp/kegg-bin/show_pathway?dosa00030/dosa:Os07t0604000-01%09red/dosa:Os05t0194900-01%09red/dosa:Os03t0416500-01%09red/dosa:Os06t0151900-01%09red/dosa:Os01t0866400-01%09red/dosa:Os03t0781400-01%09red/dosa:Os04t0266900-01%09red/dosa:Os01t0905800-01%09red/dosa:Os01t0191700-01%09red/dosa:Os07t0176900-01%09red/dosa:Os08t0120600-01%09red/dosa:Os09t0465600-01%09red
Glycerolipid metabolism	KEGG PATHWAY	dosa00561	13	60	0.0307249	0.307249	OS07G0679300|OS01G0682500|OS01G0783200|OS01G0142300|OS02G0714100|OS12G0224000|OS09G0440300|OS10G0493600|OS03G0810900|OS05G0457800|OS12G0563000|OS01G0329000|OS10G0492900	dosa:Os07t0679300-01|dosa:Os01t0682500-01|dosa:Os01t0783200-01|dosa:Os01t0142300-01|dosa:Os02t0714100-01|dosa:Os12t0224000-01|dosa:Os09t0440300-01|dosa:Os10t0493600-01|dosa:Os03t0810900-01|dosa:Os05t0457800-01|dosa:Os12t0563000-00|dosa:Os01t0329000-01|dosa:Os10t0492900-01|	| | | | | | | | | | | | |	http://www.genome.jp/kegg-bin/show_pathway?dosa00561/dosa:Os05t0457800-01%09red/dosa:Os10t0493600-01%09red/dosa:Os01t0783200-01%09red/dosa:Os12t0224000-01%09red/dosa:Os01t0329000-01%09red/dosa:Os09t0440300-01%09red/dosa:Os01t0682500-01%09red/dosa:Os12t0563000-00%09red/dosa:Os07t0679300-01%09red/dosa:Os10t0492900-01%09red/dosa:Os01t0142300-01%09red/dosa:Os02t0714100-01%09red/dosa:Os03t0810900-01%0…
Fructose and mannose metabolism	KEGG PATHWAY	dosa00051	13	60	0.0307249	0.307249	OS01G0191700|OS06G0151900|OS01G0847200|OS08G0345700|OS06G0652300|OS01G0866400|OS06G0326400|OS05G0194900|OS01G0905800|OS11G0600900|OS02G0714200|OS08G0120600|OS07G0669100	dosa:Os01t0191700-01|dosa:Os06t0151900-01|dosa:Os01t0847200-01|dosa:Os08t0345700-01|dosa:Os06t0652300-00|dosa:Os01t0866400-01|dosa:Os06t0326400-01|dosa:Os05t0194900-01|dosa:Os01t0905800-01|dosa:Os11t0600900-01|dosa:Os02t0714200-01|dosa:Os08t0120600-01|dosa:Os07t0669100-01|	| | | | | | | | | | | | |	http://www.genome.jp/kegg-bin/show_pathway?dosa00051/dosa:Os05t0194900-01%09red/dosa:Os06t0652300-00%09red/dosa:Os06t0151900-01%09red/dosa:Os01t0866400-01%09red/dosa:Os08t0345700-01%09red/dosa:Os06t0326400-01%09red/dosa:Os01t0905800-01%09red/dosa:Os01t0191700-01%09red/dosa:Os02t0714200-01%09red/dosa:Os11t0600900-01%09red/dosa:Os01t0847200-01%09red/dosa:Os07t0669100-01%09red/dosa:Os08t0120600-01%0…
Glycosphingolipid biosynthesis - globo series	KEGG PATHWAY	dosa00603	4	10	0.0460802	0.422402	OS07G0679300|OS10G0493600|OS05G0115900|OS10G0492900	dosa:Os07t0679300-01|dosa:Os10t0493600-01|dosa:Os05t0115900-01|dosa:Os10t0492900-01|	| | | |	http://www.genome.jp/kegg-bin/show_pathway?dosa00603/dosa:Os10t0492900-01%09red/dosa:Os10t0493600-01%09red/dosa:Os05t0115900-01%09red/dosa:Os07t0679300-01%09red
Peroxisome	KEGG PATHWAY	dosa04146	15	85	0.0790026	0.625986	OS01G0730800|OS07G0152900|OS09G0498500|OS02G0817700|OS03G0351500|OS04G0623500|OS02G0115700|OS08G0502700|OS01G0159400|OS06G0158000|OS03G0131200|OS02G0225000|OS08G0298700|OS06G0115400|OS03G0429800	dosa:Os01t0730800-01|dosa:Os07t0152900-01|dosa:Os09t0498500-00|dosa:Os02t0817700-02|dosa:Os03t0351500-01|dosa:Os04t0623500-01|dosa:Os02t0115700-01|dosa:Os08t0502700-01|dosa:Os01t0159400-01|dosa:Os06t0158000-01|dosa:Os03t0131200-01|dosa:Os09t0508900-01|dosa:Os08t0298700-01|dosa:Os06t0115400-01|dosa:Os03t0429800-01|	| | | | | | | | | | | | | | |	http://www.genome.jp/kegg-bin/show_pathway?dosa04146/dosa:Os09t0498500-00%09red/dosa:Os09t0508900-01%09red/dosa:Os06t0158000-01%09red/dosa:Os06t0115400-01%09red/dosa:Os03t0131200-01%09red/dosa:Os03t0351500-01%09red/dosa:Os02t0115700-01%09red/dosa:Os08t0298700-01%09red/dosa:Os04t0623500-01%09red/dosa:Os01t0730800-01%09red/dosa:Os03t0429800-01%09red/dosa:Os01t0159400-01%09red/dosa:Os08t0502700-01%0…
Butanoate metabolism	KEGG PATHWAY	dosa00650	6	25	0.0878136	0.625986	OS08G0465800|OS01G0574600|OS01G0110400|OS08G0205900|OS03G0720300|OS04G0447800	dosa:Os08t0465800-01|dosa:Os01t0574600-01|dosa:Os01t0110400-01|dosa:Os08t0205900-01|dosa:Os03t0720300-01|dosa:Os04t0447800-01|	| | | | | |	http://www.genome.jp/kegg-bin/show_pathway?dosa00650/dosa:Os01t0110400-01%09red/dosa:Os04t0447800-01%09red/dosa:Os01t0574600-01%09red/dosa:Os08t0465800-01%09red/dosa:Os03t0720300-01%09red/dosa:Os08t0205900-01%09red
Steroid biosynthesis	KEGG PATHWAY	dosa00100	9	45	0.0918765	0.625986	OS11G0525200|OS03G0231700|OS03G0805100|OS02G0140500|OS03G0810900|OS01G0134500|OS11G0302500|OS03G0108500|OS11G0707600	dosa:Os11t0525200-01|dosa:Os03t0231700-01|dosa:Os03t0805100-01|dosa:Os11t0562100-01|dosa:Os03t0810900-01|dosa:Os01t0134500-01|dosa:Os11t0302500-01|dosa:Os03t0108500-01|dosa:Os11t0707600-01|	| | | | | | | | |	http://www.genome.jp/kegg-bin/show_pathway?dosa00100/dosa:Os03t0805100-01%09red/dosa:Os01t0134500-01%09red/dosa:Os11t0302500-01%09red/dosa:Os03t0108500-01%09red/dosa:Os11t0525200-01%09red/dosa:Os11t0562100-01%09red/dosa:Os03t0231700-01%09red/dosa:Os11t0707600-01%09red/dosa:Os03t0810900-01%09red
Selenocompound metabolism	KEGG PATHWAY	dosa00450	5	20	0.102512	0.625986	OS04G0111200|OS03G0376100|OS12G0623900|OS05G0105000|OS07G0657900	dosa:Os04t0111200-01|dosa:Os03t0376100-01|dosa:Os12t0623900-01|dosa:Os05t0105000-01|dosa:Os07t0657900-01|	| | | | |	http://www.genome.jp/kegg-bin/show_pathway?dosa00450/dosa:Os05t0105000-01%09red/dosa:Os03t0376100-01%09red/dosa:Os12t0623900-01%09red/dosa:Os04t0111200-01%09red/dosa:Os07t0657900-01%09red
Folate biosynthesis	KEGG PATHWAY	dosa00790	5	20	0.102512	0.625986	OS12G0507000|OS03G0111100|OS01G0238500|OS06G0699700|OS10G0503200	dosa:Os12t0507000-01|dosa:Os03t0111100-01|dosa:Os01t0238500-01|dosa:Os06t0699700-01|dosa:Os10t0503200-01|	| | | | |	http://www.genome.jp/kegg-bin/show_pathway?dosa00790/dosa:Os01t0238500-01%09red/dosa:Os03t0111100-01%09red/dosa:Os06t0699700-01%09red/dosa:Os10t0503200-01%09red/dosa:Os12t0507000-01%09red
Lysine degradation	KEGG PATHWAY	dosa00310	7	33	0.105091	0.625986	OS09G0498500|OS07G0695800|OS08G0400000|OS01G0110400|OS01G0927000|OS09G0440300|OS08G0400200	dosa:Os09t0498500-00|dosa:Os07t0695800-01|dosa:Os08t0400000-01|dosa:Os01t0110400-01|dosa:Os01t0927000-01|dosa:Os09t0440300-01|dosa:Os08t0400200-00|	| | | | | | |	http://www.genome.jp/kegg-bin/show_pathway?dosa00310/dosa:Os09t0498500-00%09red/dosa:Os07t0695800-01%09red/dosa:Os09t0440300-01%09red/dosa:Os01t0110400-01%09red/dosa:Os01t0927000-01%09red/dosa:Os08t0400200-00%09red/dosa:Os08t0400000-01%09red
Cyanoamino acid metabolism	KEGG PATHWAY	dosa00460	9	48	0.119079	0.625986	OS01G0508000|OS01G0930800|OS05G0449600|OS06G0320200|OS07G0656200|OS04G0513400|OS01G0813800|OS11G0455800|OS04G0474900	dosa:Os01t0508000-01|dosa:Os01t0930800-01|dosa:Os05t0449600-01|dosa:Os06t0320200-01|dosa:Os01t0508000-01|dosa:Os04t0513100-01|dosa:Os01t0813700-01|dosa:Os11t0455800-01|dosa:Os04t0474900-01|	| | | | | | | | |	http://www.genome.jp/kegg-bin/show_pathway?dosa00460/dosa:Os04t0513100-01%09red/dosa:Os01t0508000-01%09red/dosa:Os05t0449600-01%09red/dosa:Os04t0474900-01%09red/dosa:Os01t0813700-01%09red/dosa:Os06t0320200-01%09red/dosa:Os11t0455800-01%09red/dosa:Os01t0930800-01%09red
Alanine, aspartate and glutamate metabolism	KEGG PATHWAY	dosa00250	9	48	0.119079	0.625986	OS08G0465800|OS08G0205900|OS02G0134400|OS03G0305500|OS10G0390500|OS02G0735200|OS08G0502700|OS03G0720300|OS04G0447800	dosa:Os08t0465800-01|dosa:Os08t0205900-01|dosa:Os02t0134400-01|dosa:Os03t0305500-01|dosa:Os07t0617800-01|dosa:Os02t0735200-01|dosa:Os08t0502700-01|dosa:Os03t0720300-01|dosa:Os04t0447800-01|	| | | | | | | | |	http://www.genome.jp/kegg-bin/show_pathway?dosa00250/dosa:Os02t0134400-01%09red/dosa:Os07t0617800-01%09red/dosa:Os04t0447800-01%09red/dosa:Os03t0305500-01%09red/dosa:Os02t0735200-01%09red/dosa:Os08t0502700-01%09red/dosa:Os08t0465800-01%09red/dosa:Os03t0720300-01%09red/dosa:Os08t0205900-01%09red
Linoleic acid metabolism	KEGG PATHWAY	dosa00591	4	15	0.119506	0.625986	OS02G0194700|OS03G0810900|OS08G0508800|OS08G0509100	dosa:Os02t0194700-01|dosa:Os03t0810900-01|dosa:Os08t0508800-01|dosa:Os08t0509100-01|	| | | |	http://www.genome.jp/kegg-bin/show_pathway?dosa00591/dosa:Os02t0194700-01%09red/dosa:Os08t0509100-01%09red/dosa:Os03t0810900-01%09red/dosa:Os08t0508800-01%09red
Tryptophan metabolism	KEGG PATHWAY	dosa00380	6	29	0.138056	0.681453	OS07G0695800|OS01G0110400|OS02G0115700|OS09G0440300|OS03G0131200|OS07G0437000	dosa:Os07t0695800-01|dosa:Os01t0110400-01|dosa:Os02t0115700-01|dosa:Os09t0440300-01|dosa:Os03t0131200-01|dosa:Os07t0437000-01|	| | | | | |	http://www.genome.jp/kegg-bin/show_pathway?dosa00380/dosa:Os03t0131200-01%09red/dosa:Os07t0695800-01%09red/dosa:Os09t0440300-01%09red/dosa:Os01t0110400-01%09red/dosa:Os07t0437000-01%09red/dosa:Os02t0115700-01%09red
Cutin, suberine and wax biosynthesis	KEGG PATHWAY	dosa00073	5	23	0.148251	0.681453	OS04G0511200|OS10G0471100|OS08G0298700|OS11G0507200|OS10G0486100	dosa:Os04t0511200-01|dosa:Os10t0471100-01|dosa:Os08t0298700-01|dosa:Os11t0507200-00|dosa:Os10t0486100-00|	| | | | |	http://www.genome.jp/kegg-bin/show_pathway?dosa00073/dosa:Os10t0471100-01%09red/dosa:Os10t0486100-00%09red/dosa:Os11t0507200-00%09red/dosa:Os04t0511200-01%09red/dosa:Os08t0298700-01%09red
Sesquiterpenoid and triterpenoid biosynthesis	KEGG PATHWAY	dosa00909	2	5	0.153263	0.681453	OS03G0231700|OS03G0805100	dosa:Os03t0231700-01|dosa:Os03t0805100-01|	| |	http://www.genome.jp/kegg-bin/show_pathway?dosa00909/dosa:Os03t0805100-01%09red/dosa:Os03t0231700-01%09red
Carbon fixation in photosynthetic organisms	KEGG PATHWAY	dosa00710	13	82	0.163208	0.681453	OS05G0405000|OS06G0668200|OS01G0866400|OS10G0390500|OS01G0905800|OS08G0434300|OS04G0266900|OS03G0255500|OS12G0291400|OS07G0176900|OS08G0120600|OS03G0781400|OS12G0292400	dosa:Os05t0405000-01|dosa:Os06t0668200-01|dosa:Os01t0866400-01|dosa:Os07t0617800-01|dosa:Os01t0905800-01|dosa:Os08t0434300-01|dosa:Os04t0266900-01|dosa:Os03t0255500-01|dosa:Os12t0291400-01|dosa:Os07t0176900-01|dosa:Os08t0120600-01|dosa:Os03t0781400-01|dosa:Os12t0274700-01|	| | | | | | | | | | | | |	http://www.genome.jp/kegg-bin/show_pathway?dosa00710/dosa:Os04t0266900-01%09red/dosa:Os01t0866400-01%09red/dosa:Os07t0176900-01%09red/dosa:Os03t0781400-01%09red/dosa:Os03t0255500-01%09red/dosa:Os07t0617800-01%09red/dosa:Os12t0274700-01%09red/dosa:Os01t0905800-01%09red/dosa:Os06t0668200-01%09red/dosa:Os08t0434300-01%09red/dosa:Os12t0291400-01%09red/dosa:Os05t0405000-01%09red/dosa:Os08t0120600-01%0…
Metabolic pathways	KEGG PATHWAY	dosa01100	219	1816	0.164097	0.681453	OS12G0626400|OS05G0405000|OS01G0142300|OS11G0438700|OS12G0224000|OS03G0720300|OS07G0437500|OS02G0817700|OS01G0508000|OS05G0580000|OS07G0661000|OS11G0217300|OS12G0623900|OS04G0688500|OS01G0201100|OS03G0386500|OS01G0905800|OS06G0320200|OS06G0158000|OS01G0134500|OS07G0147550|OS12G0291400|OS04G0500700|OS08G0120600|OS12G0292400|OS09G0498500|OS11G0629500|OS09G0400400|OS10G0419600|OS02G0644700|OS08G0502…	dosa:Os12t0626400-01|dosa:Os05t0405000-01|dosa:Os01t0142300-01|dosa:Os11t0438700-01|dosa:Os12t0224000-01|dosa:Os03t0720300-01|dosa:Os07t0437500-01|dosa:Os02t0817700-02|dosa:Os01t0508000-01|dosa:Os05t0580000-01|dosa:Os07t0661000-01|dosa:Os11t0217300-01|dosa:Os12t0623900-01|dosa:Os04t0688500-01|dosa:Os01t0201100-01|dosa:Os03t0386500-01|dosa:Os01t0905800-01|dosa:Os06t0320200-01|dosa:Os06t0158000-01|…	| | | | | | | | | | | | | | | | | | | | | | | | | | | | | | | | | | | | | | | | | | | | | | | | | | | | | | | | | | | | | | | | | | | | | | | | | | | | | | | | | | | | | | | | | | | | | | | | | | | | | | | | | | | | | | | | | | | | | | | | | | | | | | | | | | | | | | | | | | | | | | | | | | | | | | | | | | | | | | | | | | | | | | | | | | | | | | | | | | | | | | | | | | | | | | | | | | | | | | | |…	http://www.genome.jp/kegg-bin/show_pathway?dosa01100/dosa:Os07t0190000-01%09red/dosa:Os09t0323000-01%09red/dosa:Os01t0294500-00%09red/dosa:Os04t0623500-01%09red/dosa:Os07t0658700-01%09red/dosa:Os10t0550900-01%09red/dosa:Os08t0441500-01%09red/dosa:Os02t0697400-01%09red/dosa:Os04t0447800-01%09red/dosa:Os04t0106300-01%09red/dosa:Os10t0533500-00%09red/dosa:Os01t0905800-01%09red/dosa:Os03t0429800-01%0…
Fatty acid elongation	KEGG PATHWAY	dosa00062	6	31	0.167266	0.681453	OS05G0574600|OS03G0245700|OS04G0271450|OS02G0205500|OS02G0731900|OS06G0262800	dosa:Os05t0574600-01|dosa:Os03t0245700-02|dosa:Os04t0271200-01|dosa:Os02t0205500-01|dosa:Os02t0731900-01|dosa:Os06t0262800-01|	| | | | | |	http://www.genome.jp/kegg-bin/show_pathway?dosa00062/dosa:Os03t0245700-02%09red/dosa:Os02t0731900-01%09red/dosa:Os06t0262800-01%09red/dosa:Os04t0271200-01%09red/dosa:Os02t0205500-01%09red/dosa:Os05t0574600-01%09red
Carbon metabolism	KEGG PATHWAY	dosa01200	33	244	0.186149	0.696981	OS01G0191700|OS05G0405000|OS01G0574600|OS01G0711400|OS06G0136600|OS08G0434300|OS04G0404800|OS06G0246500|OS10G0571200|OS07G0604000|OS01G0110400|OS09G0465600|OS01G0905800|OS04G0266900|OS12G0291400|OS08G0120600|OS03G0781400|OS12G0292400|OS06G0151900|OS11G0629500|OS01G0866400|OS08G0502700|OS10G0390500|OS06G0611900|OS04G0119400|OS07G0176900|OS06G0668200|OS07G0695800|OS03G0416500|OS05G0194900|OS06G0486…	dosa:Os01t0191700-01|dosa:Os05t0405000-01|dosa:Os01t0574600-01|dosa:Os01t0711400-01|dosa:Os06t0136600-01|dosa:Os08t0434300-01|dosa:Os04t0404800-01|dosa:Os06t0246500-01|dosa:Os10t0571200-01|dosa:Os07t0604000-01|dosa:Os01t0110400-01|dosa:Os09t0465600-01|dosa:Os01t0905800-01|dosa:Os04t0266900-01|dosa:Os12t0291400-01|dosa:Os08t0120600-01|dosa:Os03t0781400-01|dosa:Os12t0274700-01|dosa:Os06t0151900-01|…	| | | | | | | | | | | | | | | | | | | | | | | | | | | | | | | | |	http://www.genome.jp/kegg-bin/show_pathway?dosa01200/dosa:Os01t0711400-01%09red/dosa:Os06t0136600-01%09red/dosa:Os04t0404800-01%09red/dosa:Os01t0110400-01%09red/dosa:Os03t0781400-01%09red/dosa:Os01t0905800-01%09red/dosa:Os08t0502700-01%09red/dosa:Os08t0434300-01%09red/dosa:Os08t0120600-01%09red/dosa:Os07t0604000-01%09red/dosa:Os07t0695800-01%09red/dosa:Os06t0151900-01%09red/dosa:Os06t0486800-01%0…
Vitamin B6 metabolism	KEGG PATHWAY	dosa00750	3	12	0.189584	0.696981	OS02G0130100|OS07G0100200|OS10G0100700	dosa:Os02t0130100-01|dosa:Os07t0100200-01|dosa:Os10t0100700-01|	| | |	http://www.genome.jp/kegg-bin/show_pathway?dosa00750/dosa:Os07t0100200-01%09red/dosa:Os10t0100700-01%09red/dosa:Os02t0130100-01%09red
Biosynthesis of unsaturated fatty acids	KEGG PATHWAY	dosa01040	8	47	0.190086	0.696981	OS04G0271450|OS03G0423300|OS07G0693800|OS02G0817700|OS07G0170000|OS08G0440900|OS01G0159400|OS03G0290300	dosa:Os04t0271200-01|dosa:Os03t0423300-01|dosa:Os07t0693800-01|dosa:Os02t0817700-02|dosa:Os07t0170000-00|dosa:Os08t0440900-01|dosa:Os01t0159400-01|dosa:Os03t0290300-01|	| | | | | | | |	http://www.genome.jp/kegg-bin/show_pathway?dosa01040/dosa:Os07t0693800-01%09red/dosa:Os03t0290300-01%09red/dosa:Os07t0170000-00%09red/dosa:Os04t0271200-01%09red/dosa:Os01t0159400-01%09red/dosa:Os08t0440900-01%09red/dosa:Os03t0423300-01%09red/dosa:Os02t0817700-02%09red
Monoterpenoid biosynthesis	KEGG PATHWAY	dosa00902	2	7	0.230138	0.794819	OS04G0531750|OS04G0532400	dosa:Os04t0531750-00|dosa:Os04t0532400-01|	| |	http://www.genome.jp/kegg-bin/show_pathway?dosa00902/dosa:Os04t0532400-01%09red/dosa:Os04t0531750-00%09red
Fatty acid metabolism	KEGG PATHWAY	dosa01212	12	81	0.23122	0.794819	OS04G0271450|OS03G0423300|OS02G0817700|OS07G0693800|OS01G0110400|OS02G0644700|OS07G0170000|OS08G0440900|OS01G0159400|OS06G0158000|OS05G0362100|OS03G0290300	dosa:Os04t0271200-01|dosa:Os03t0423300-01|dosa:Os02t0817700-02|dosa:Os07t0693800-01|dosa:Os01t0110400-01|dosa:Os11t0659500-01|dosa:Os07t0170000-00|dosa:Os08t0440900-01|dosa:Os01t0159400-01|dosa:Os06t0158000-01|dosa:Os05t0362100-01|dosa:Os03t0290300-01|	| | | | | | | | | | | |	http://www.genome.jp/kegg-bin/show_pathway?dosa01212/dosa:Os05t0362100-01%09red/dosa:Os06t0158000-01%09red/dosa:Os07t0693800-01%09red/dosa:Os11t0659500-01%09red/dosa:Os03t0290300-01%09red/dosa:Os07t0170000-00%09red/dosa:Os04t0271200-01%09red/dosa:Os01t0159400-01%09red/dosa:Os08t0440900-01%09red/dosa:Os01t0110400-01%09red/dosa:Os03t0423300-01%09red/dosa:Os02t0817700-02%09red
Terpenoid backbone biosynthesis	KEGG PATHWAY	dosa00900	8	52	0.260566	0.814522	OS05G0582350|OS02G0197700|OS01G0248701|OS01G0110400|OS01G0265000|OS05G0582300|OS05G0408900|OS05G0413400	dosa:Os05t0582300-01|dosa:Os02t0197700-01|dosa:Os01t0248701-00|dosa:Os01t0110400-01|dosa:Os01t0265000-00|dosa:Os05t0582300-01|dosa:Os07t0190000-01|dosa:Os05t0413400-01|	| | | | | | | |	http://www.genome.jp/kegg-bin/show_pathway?dosa00900/dosa:Os07t0190000-01%09red/dosa:Os02t0197700-01%09red/dosa:Os01t0248701-00%09red/dosa:Os01t0110400-01%09red/dosa:Os05t0413400-01%09red/dosa:Os01t0265000-00%09red/dosa:Os05t0582300-01%09red
Phosphatidylinositol signaling system	KEGG PATHWAY	dosa04070	10	68	0.264706	0.814522	OS07G0658700|OS01G0783200|OS09G0278300|OS12G0224000|OS05G0491000|OS03G0230500|OS07G0694000|OS04G0691900|OS03G0310800|OS03G0726200	dosa:Os07t0658700-01|dosa:Os01t0783200-01|dosa:Os09t0278300-00|dosa:Os12t0224000-01|dosa:Os05t0491000-01|dosa:Os03t0230500-01|dosa:Os07t0694000-01|dosa:Os04t0691900-01|dosa:Os03t0310800-01|dosa:Os03t0726200-01|	| | | | | | | | | |	http://www.genome.jp/kegg-bin/show_pathway?dosa04070/dosa:Os01t0783200-01%09red/dosa:Os04t0691900-01%09red/dosa:Os03t0726200-01%09red/dosa:Os07t0658700-01%09red/dosa:Os03t0310800-01%09red/dosa:Os07t0694000-01%09red/dosa:Os03t0230500-01%09red/dosa:Os09t0278300-00%09red/dosa:Os12t0224000-01%09red/dosa:Os05t0491000-01%09red
Glycolysis / Gluconeogenesis	KEGG PATHWAY	dosa00010	18	133	0.269439	0.814522	OS01G0191700|OS06G0151900|OS06G0668200|OS09G0465600|OS10G0571200|OS08G0120600|OS01G0866400|OS05G0194900|OS01G0905800|OS06G0136600|OS09G0440300|OS03G0818100|OS03G0255500|OS04G0119400|OS04G0404800|OS10G0155500|OS06G0246500|OS04G0458300	dosa:Os01t0191700-01|dosa:Os06t0151900-01|dosa:Os06t0668200-01|dosa:Os09t0465600-01|dosa:Os10t0571200-01|dosa:Os08t0120600-01|dosa:Os01t0866400-01|dosa:Os05t0194900-01|dosa:Os01t0905800-01|dosa:Os06t0136600-01|dosa:Os09t0440300-01|dosa:Os03t0818100-01|dosa:Os03t0255500-01|dosa:Os04t0119400-01|dosa:Os04t0404800-01|dosa:Os10t0155500-01|dosa:Os06t0246500-01|dosa:Os04t0458300-01|	| | | | | | | | | | | | | | | | | |	http://www.genome.jp/kegg-bin/show_pathway?dosa00010/dosa:Os05t0194900-01%09red/dosa:Os09t0440300-01%09red/dosa:Os06t0136600-01%09red/dosa:Os04t0404800-01%09red/dosa:Os01t0866400-01%09red/dosa:Os03t0255500-01%09red/dosa:Os03t0818100-01%09red/dosa:Os04t0458300-01%09red/dosa:Os09t0465600-01%09red/dosa:Os10t0155500-01%09red/dosa:Os04t0119400-01%09red/dosa:Os08t0120600-01%09red/dosa:Os01t0191700-01%0…
alpha-Linolenic acid metabolism	KEGG PATHWAY	dosa00592	7	45	0.272547	0.814522	OS08G0508800|OS02G0817700|OS02G0194700|OS01G0159400|OS03G0810900|OS05G0362100|OS08G0509100	dosa:Os08t0508800-01|dosa:Os02t0817700-02|dosa:Os02t0194700-01|dosa:Os01t0159400-01|dosa:Os03t0810900-01|dosa:Os05t0362100-01|dosa:Os08t0509100-01|	| | | | | | |	http://www.genome.jp/kegg-bin/show_pathway?dosa00592/dosa:Os05t0362100-01%09red/dosa:Os02t0194700-01%09red/dosa:Os08t0508800-01%09red/dosa:Os01t0159400-01%09red/dosa:Os08t0509100-01%09red/dosa:Os03t0810900-01%09red/dosa:Os02t0817700-02%09red
Inositol phosphate metabolism	KEGG PATHWAY	dosa00562	8	53	0.275541	0.814522	OS07G0658700|OS09G0278300|OS07G0694000|OS03G0230500|OS01G0955000|OS03G0818100|OS04G0691900|OS03G0726200	dosa:Os07t0658700-01|dosa:Os09t0278300-00|dosa:Os07t0694000-01|dosa:Os03t0230500-01|dosa:Os01t0955000-02|dosa:Os03t0818100-01|dosa:Os04t0691900-01|dosa:Os03t0726200-01|	| | | | | | | |	http://www.genome.jp/kegg-bin/show_pathway?dosa00562/dosa:Os04t0691900-01%09red/dosa:Os03t0726200-01%09red/dosa:Os07t0658700-01%09red/dosa:Os03t0818100-01%09red/dosa:Os07t0694000-01%09red/dosa:Os03t0230500-01%09red/dosa:Os09t0278300-00%09red/dosa:Os01t0955000-02%09red
Starch and sucrose metabolism	KEGG PATHWAY	dosa00500	24	184	0.282222	0.814522	OS01G0788400|OS01G0813800|OS01G0851700|OS10G0553300|OS05G0580000|OS07G0662900|OS03G0386500|OS09G0465600|OS08G0445700|OS06G0320200|OS04G0474900|OS10G0465700|OS02G0534400|OS05G0449600|OS06G0675700|OS02G0106100|OS07G0656200|OS04G0513400|OS01G0508000|OS06G0713800|OS03G0340500|OS01G0930800|OS09G0397300|OS11G0592300	dosa:Os01t0788400-01|dosa:Os01t0813700-01|dosa:Os01t0851700-01|dosa:Os10t0553300-01|dosa:Os05t0580000-01|dosa:Os07t0662900-01|dosa:Os03t0386500-01|dosa:Os09t0465600-01|dosa:Os08t0445700-01|dosa:Os06t0320200-01|dosa:Os04t0474900-01|dosa:Os10t0465700-01|dosa:Os02t0534400-01|dosa:Os05t0449600-01|dosa:Os06t0675700-01|dosa:Os02t0106100-01|dosa:Os01t0508000-01|dosa:Os04t0513100-01|dosa:Os01t0508000-01|…	| | | | | | | | | | | | | | | | | | | | | | | |	http://www.genome.jp/kegg-bin/show_pathway?dosa00500/dosa:Os03t0340500-01%09red/dosa:Os07t0662900-01%09red/dosa:Os11t0592300-01%09red/dosa:Os05t0449600-01%09red/dosa:Os06t0675700-01%09red/dosa:Os01t0788400-01%09red/dosa:Os01t0813700-01%09red/dosa:Os03t0386500-01%09red/dosa:Os09t0465600-01%09red/dosa:Os01t0851700-01%09red/dosa:Os06t0713800-01%09red/dosa:Os02t0534400-01%09red/dosa:Os04t0513100-01%0…
Protein processing in endoplasmic reticulum	KEGG PATHWAY	dosa04141	27	212	0.305468	0.814522	OS01G0895600|OS02G0758000|OS01G0840100|OS03G0848400|OS03G0271400|OS11G0703900|OS03G0245800|OS04G0108101|OS03G0266300|OS04G0107900|OS06G0716700|OS07G0187700|OS03G0266900|OS03G0678400|OS07G0246200|OS01G0136100|OS01G0136200|OS02G0115900|OS04G0445100|OS06G0253100|OS05G0460000|OS11G0199200|OS03G0799900|OS03G0277300|OS03G0267000|OS01G0369200|OS03G0648400	dosa:Os01t0895600-01|dosa:Os02t0758000-01|dosa:Os01t0840100-01|dosa:Os03t0848400-01|dosa:Os03t0271400-01|dosa:Os11t0703900-01|dosa:Os03t0245800-02|dosa:Os08t0500700-01|dosa:Os03t0266300-01|dosa:Os09t0482100-01|dosa:Os06t0716700-01|dosa:Os07t0187700-01|dosa:Os03t0266900-02|dosa:Os03t0678400-01|dosa:Os07t0246200-01|dosa:Os01t0136100-01|dosa:Os01t0136200-01|dosa:Os02t0115900-01|dosa:Os04t0445100-01|…	| | | | | | | | | | | | | | | | | | | | | | | | | | |	http://www.genome.jp/kegg-bin/show_pathway?dosa04141/dosa:Os01t0136100-01%09red/dosa:Os01t0895600-01%09red/dosa:Os08t0500700-01%09red/dosa:Os07t0187700-01%09red/dosa:Os01t0369200-01%09red/dosa:Os03t0277300-01%09red/dosa:Os03t0848400-01%09red/dosa:Os03t0266900-02%09red/dosa:Os06t0716700-01%09red/dosa:Os02t0758000-01%09red/dosa:Os07t0246200-01%09red/dosa:Os02t0115900-01%09red/dosa:Os03t0648400-01%0…
Thiamine metabolism	KEGG PATHWAY	dosa00730	2	9	0.308833	0.814522	OS03G0679700|OS05G0408900	dosa:Os03t0679700-01|dosa:Os07t0190000-01|	| |	http://www.genome.jp/kegg-bin/show_pathway?dosa00730/dosa:Os07t0190000-01%09red/dosa:Os03t0679700-01%09red
One carbon pool by folate	KEGG PATHWAY	dosa00670	3	17	0.331342	0.814522	OS01G0687500|OS03G0102100|OS11G0455800	dosa:Os01t0687500-01|dosa:Os03t0102100-01|dosa:Os11t0455800-01|	| | |	http://www.genome.jp/kegg-bin/show_pathway?dosa00670/dosa:Os03t0102100-01%09red/dosa:Os01t0687500-01%09red/dosa:Os11t0455800-01%09red
Glycine, serine and threonine metabolism	KEGG PATHWAY	dosa00260	10	73	0.33214	0.814522	OS09G0498500|OS01G0682500|OS11G0629500|OS06G0632200|OS01G0711400|OS08G0502700|OS06G0611900|OS09G0440300|OS11G0455800|OS06G0338200	dosa:Os09t0498500-00|dosa:Os01t0682500-01|dosa:Os11t0629500-01|dosa:Os06t0632200-01|dosa:Os01t0711400-01|dosa:Os08t0502700-01|dosa:Os01t0711400-01|dosa:Os09t0440300-01|dosa:Os11t0455800-01|dosa:Os06t0338200-01|	| | | | | | | | | |	http://www.genome.jp/kegg-bin/show_pathway?dosa00260/dosa:Os09t0498500-00%09red/dosa:Os06t0632200-01%09red/dosa:Os09t0440300-01%09red/dosa:Os01t0711400-01%09red/dosa:Os01t0682500-01%09red/dosa:Os08t0502700-01%09red/dosa:Os11t0629500-01%09red/dosa:Os11t0455800-01%09red/dosa:Os06t0338200-01%09red
Ubiquinone and other terpenoid-quinone biosynthesis	KEGG PATHWAY	dosa00130	6	41	0.340921	0.814522	OS02G0697400|OS01G0662700|OS10G0578950|OS07G0179300|OS04G0507800|OS08G0388900	dosa:Os02t0697400-01|dosa:Os01t0662700-01|dosa:Os10t0578950-00|dosa:Os07t0179300-00|dosa:Os04t0507800-01|dosa:Os08t0388900-00|	| | | | | |	http://www.genome.jp/kegg-bin/show_pathway?dosa00130/dosa:Os10t0578950-00%09red/dosa:Os01t0662700-01%09red/dosa:Os08t0388900-00%09red/dosa:Os02t0697400-01%09red/dosa:Os07t0179300-00%09red/dosa:Os04t0507800-01%09red
Porphyrin and chlorophyll metabolism	KEGG PATHWAY	dosa00860	6	41	0.340921	0.814522	OS01G0265000|OS10G0389300|OS10G0419600|OS01G0279100|OS04G0678700|OS05G0349700	dosa:Os01t0265000-00|dosa:Os10t0389300-01|dosa:Os10t0419600-00|dosa:Os01t0279100-01|dosa:Os04t0678700-01|dosa:Os05t0349700-01|	| | | | | |	http://www.genome.jp/kegg-bin/show_pathway?dosa00860/dosa:Os10t0389300-01%09red/dosa:Os10t0419600-00%09red/dosa:Os05t0349700-01%09red/dosa:Os01t0265000-00%09red/dosa:Os01t0279100-01%09red/dosa:Os04t0678700-01%09red
Regulation of autophagy	KEGG PATHWAY	dosa04140	5	33	0.341064	0.814522	OS07G0637000|OS05G0136200|OS03G0289100|OS03G0289133|OS01G0112500	dosa:Os07t0637000-01|dosa:Os05t0136200-01|dosa:Os03t0289100-01|dosa:Os08t0484600-01|dosa:Os01t0112500-01|	| | | | |	http://www.genome.jp/kegg-bin/show_pathway?dosa04140/dosa:Os07t0637000-01%09red/dosa:Os03t0289100-01%09red/dosa:Os01t0112500-01%09red/dosa:Os05t0136200-01%09red/dosa:Os08t0484600-01%09red
Ascorbate and aldarate metabolism	KEGG PATHWAY	dosa00053	6	42	0.359669	0.814522	OS11G0217300|OS02G0553200|OS09G0440300|OS04G0223300|OS04G0434800|OS12G0190000	dosa:Os11t0217300-01|dosa:Os02t0553200-01|dosa:Os09t0440300-01|dosa:Os04t0223300-00|dosa:Os04t0434800-01|dosa:Os12t0190000-01|	| | | | | |	http://www.genome.jp/kegg-bin/show_pathway?dosa00053/dosa:Os09t0440300-01%09red/dosa:Os04t0223300-00%09red/dosa:Os02t0553200-01%09red/dosa:Os12t0190000-01%09red/dosa:Os11t0217300-01%09red/dosa:Os04t0434800-01%09red
Sulfur metabolism	KEGG PATHWAY	dosa00920	6	42	0.359669	0.814522	OS02G0167100|OS01G0667200|OS03G0376100|OS07G0509800|OS07G0558300|OS04G0111200	dosa:Os02t0167100-01|dosa:Os01t0667200-01|dosa:Os03t0376100-01|dosa:Os07t0509800-01|dosa:Os07t0558300-01|dosa:Os04t0111200-01|	| | | | | |	http://www.genome.jp/kegg-bin/show_pathway?dosa00920/dosa:Os01t0667200-01%09red/dosa:Os02t0167100-01%09red/dosa:Os04t0111200-01%09red/dosa:Os07t0558300-01%09red/dosa:Os07t0509800-01%09red/dosa:Os03t0376100-01%09red
Other glycan degradation	KEGG PATHWAY	dosa00511	3	18	0.360293	0.814522	OS11G0525600|OS10G0140200|OS05G0115900	dosa:Os11t0525600-01|dosa:Os10t0140200-01|dosa:Os05t0115900-01|	| | |	http://www.genome.jp/kegg-bin/show_pathway?dosa00511/dosa:Os05t0115900-01%09red/dosa:Os11t0525600-01%09red/dosa:Os10t0140200-01%09red
Isoquinoline alkaloid biosynthesis	KEGG PATHWAY	dosa00950	4	26	0.362832	0.814522	OS08G0140500|OS07G0437500|OS01G0770200|OS06G0338200	dosa:Os08t0140500-00|dosa:Os07t0437500-01|dosa:Os01t0770200-01|dosa:Os06t0338200-01|	| | | |	http://www.genome.jp/kegg-bin/show_pathway?dosa00950/dosa:Os01t0770200-01%09red/dosa:Os06t0338200-01%09red/dosa:Os07t0437500-01%09red/dosa:Os08t0140500-00%09red
Glutathione metabolism	KEGG PATHWAY	dosa00480	12	93	0.376671	0.816321	OS10G0530500|OS02G0553200|OS10G0529300|OS01G0949750|OS01G0692000|OS10G0528100|OS03G0283000|OS04G0223300|OS01G0692100|OS04G0434800|OS03G0283100|OS05G0412800	dosa:Os10t0530400-01|dosa:Os02t0553200-01|dosa:Os10t0529300-01|dosa:Os01t0949750-00|dosa:Os01t0692100-01|dosa:Os10t0528100-01|dosa:Os03t0283000-00|dosa:Os04t0223300-00|dosa:Os01t0692100-01|dosa:Os04t0434800-01|dosa:Os03t0283100-01|dosa:Os05t0412800-01|	| | | | | | | | | | | |	http://www.genome.jp/kegg-bin/show_pathway?dosa00480/dosa:Os05t0412800-01%09red/dosa:Os04t0223300-00%09red/dosa:Os10t0529300-01%09red/dosa:Os02t0553200-01%09red/dosa:Os01t0692100-01%09red/dosa:Os10t0528100-01%09red/dosa:Os03t0283100-01%09red/dosa:Os04t0434800-01%09red/dosa:Os03t0283000-00%09red/dosa:Os01t0949750-00%09red/dosa:Os10t0530400-01%09red
Fatty acid degradation	KEGG PATHWAY	dosa00071	6	43	0.378476	0.816321	OS02G0817700|OS01G0110400|OS01G0159400|OS09G0440300|OS06G0158000|OS05G0362100	dosa:Os02t0817700-02|dosa:Os01t0110400-01|dosa:Os01t0159400-01|dosa:Os09t0440300-01|dosa:Os06t0158000-01|dosa:Os05t0362100-01|	| | | | | |	http://www.genome.jp/kegg-bin/show_pathway?dosa00071/dosa:Os05t0362100-01%09red/dosa:Os09t0440300-01%09red/dosa:Os01t0110400-01%09red/dosa:Os06t0158000-01%09red/dosa:Os01t0159400-01%09red/dosa:Os02t0817700-02%09red
Taurine and hypotaurine metabolism	KEGG PATHWAY	dosa00430	3	19	0.389048	0.821246	OS03G0720300|OS08G0465800|OS04G0447800	dosa:Os03t0720300-01|dosa:Os08t0465800-01|dosa:Os04t0447800-01|	| | |	http://www.genome.jp/kegg-bin/show_pathway?dosa00430/dosa:Os04t0447800-01%09red/dosa:Os08t0465800-01%09red/dosa:Os03t0720300-01%09red
Phagosome	KEGG PATHWAY	dosa04145	11	86	0.395691	0.821246	OS01G0805900|OS01G0895600|OS04G0530400|OS09G0278300|OS05G0516600|OS03G0219300|OS01G0229400|OS05G0106100|OS03G0251500|OS04G0691900|OS07G0246200	dosa:Os01t0805900-01|dosa:Os01t0895600-01|dosa:Os04t0530400-01|dosa:Os09t0278300-00|dosa:Os05t0516600-01|dosa:Os03t0219300-01|dosa:Os01t0229400-01|dosa:Os05t0106100-01|dosa:Os03t0251500-01|dosa:Os04t0691900-01|dosa:Os07t0246200-01|	| | | | | | | | | | |	http://www.genome.jp/kegg-bin/show_pathway?dosa04145/dosa:Os03t0251500-01%09red/dosa:Os01t0805900-01%09red/dosa:Os04t0691900-01%09red/dosa:Os01t0229400-01%09red/dosa:Os03t0219300-01%09red/dosa:Os05t0516600-01%09red/dosa:Os05t0106100-01%09red/dosa:Os04t0530400-01%09red/dosa:Os07t0246200-01%09red/dosa:Os09t0278300-00%09red/dosa:Os01t0895600-01%09red
Plant-pathogen interaction	KEGG PATHWAY	dosa04626	21	173	0.410671	0.836552	OS04G0107900|OS04G0560600|OS08G0499300|OS11G0537375|OS06G0716700|OS05G0491000|OS10G0539600|OS03G0128700|EPlOSAG00000021175|OS06G0207700|OS05G0502000|OS04G0108101|OS01G0135700|OS01G0949500|OS08G0540400|OS07G0129300|OS03G0758250|OS03G0310800|OS11G0227100|OS05G0380900|OS03G0758300	dosa:Os09t0482100-01|dosa:Os04t0560600-01|dosa:Os08t0499300-01|dosa:Os01t0360200-01|dosa:Os06t0716700-01|dosa:Os05t0491000-01|dosa:Os10t0539600-01|dosa:Os03t0128700-01|dosa:Os06t0527100-01|dosa:Os06t0207700-01|dosa:Os05t0502000-01|dosa:Os08t0500700-01|dosa:Os01t0135700-01|dosa:Os01t0949500-01|dosa:Os08t0540400-01|dosa:Os07t0129300-00|dosa:Os03t0758300-01|dosa:Os03t0310800-01|dosa:Os11t0227100-00|…	| | | | | | | | | | | | | | | | | | | | |	http://www.genome.jp/kegg-bin/show_pathway?dosa04626/dosa:Os07t0129300-00%09red/dosa:Os09t0482100-01%09red/dosa:Os05t0502000-01%09red/dosa:Os11t0227100-00%09red/dosa:Os10t0539600-01%09red/dosa:Os06t0527100-01%09red/dosa:Os03t0758300-01%09red/dosa:Os04t0560600-01%09red/dosa:Os01t0360200-01%09red/dosa:Os06t0207700-01%09red/dosa:Os01t0135700-01%09red/dosa:Os03t0310800-01%09red/dosa:Os01t0949500-01%0…
Glycosaminoglycan degradation	KEGG PATHWAY	dosa00531	2	12	0.422888	0.845776	OS01G0931100|OS05G0115900	dosa:Os05t0155700-01|dosa:Os05t0115900-01|	| |	http://www.genome.jp/kegg-bin/show_pathway?dosa00531/dosa:Os05t0155700-01%09red/dosa:Os05t0115900-01%09red
Tyrosine metabolism	KEGG PATHWAY	dosa00350	6	46	0.434813	0.854097	OS08G0140500|OS02G0196800|OS06G0103300|OS07G0437500|OS06G0338200|OS01G0770200	dosa:Os08t0140500-00|dosa:Os02t0196800-01|dosa:Os06t0103300-01|dosa:Os07t0437500-01|dosa:Os06t0338200-01|dosa:Os01t0770200-01|	| | | | | |	http://www.genome.jp/kegg-bin/show_pathway?dosa00350/dosa:Os06t0103300-01%09red/dosa:Os01t0770200-01%09red/dosa:Os07t0437500-01%09red/dosa:Os08t0140500-00%09red/dosa:Os02t0196800-01%09red/dosa:Os06t0338200-01%09red
Lysine biosynthesis	KEGG PATHWAY	dosa00300	2	13	0.458781	0.868542	OS09G0440300|OS03G0245100	dosa:Os09t0440300-01|dosa:Os03t0245100-01|	| |	http://www.genome.jp/kegg-bin/show_pathway?dosa00300/dosa:Os09t0440300-01%09red/dosa:Os03t0245100-01%09red
Propanoate metabolism	KEGG PATHWAY	dosa00640	2	13	0.458781	0.868542	OS01G0110400|OS04G0404800	dosa:Os01t0110400-01|dosa:Os04t0404800-01|	| |	http://www.genome.jp/kegg-bin/show_pathway?dosa00640/dosa:Os01t0110400-01%09red/dosa:Os04t0404800-01%09red
beta-Alanine metabolism	KEGG PATHWAY	dosa00410	5	39	0.465855	0.868542	OS03G0720300|OS06G0338200|OS08G0465800|OS04G0447800|OS09G0440300	dosa:Os03t0720300-01|dosa:Os06t0338200-01|dosa:Os08t0465800-01|dosa:Os04t0447800-01|dosa:Os09t0440300-01|	| | | | |	http://www.genome.jp/kegg-bin/show_pathway?dosa00410/dosa:Os04t0447800-01%09red/dosa:Os06t0338200-01%09red/dosa:Os08t0465800-01%09red/dosa:Os03t0720300-01%09red/dosa:Os09t0440300-01%09red
Phenylpropanoid biosynthesis	KEGG PATHWAY	dosa00940	24	206	0.474153	0.86928	OS10G0566800|OS01G0813800|OS01G0283700|OS04G0688500|OS06G0320200|OS07G0626700|OS04G0474900|OS08G0277200|OS01G0591300|OS11G0112400|OS09G0400400|OS05G0449600|OS10G0578950|OS07G0656200|OS04G0513400|OS08G0441500|OS02G0697400|OS01G0508000|OS09G0419200|OS04G0500700|OS02G0811600|OS10G0430200|OS01G0930800|OS12G0112000	dosa:Os10t0566800-01|dosa:Os01t0813700-01|dosa:Os01t0283700-01|dosa:Os04t0688500-01|dosa:Os06t0320200-01|dosa:Os01t0294500-00|dosa:Os04t0474900-01|dosa:Os08t0277200-01|dosa:Os01t0591300-01|dosa:Os11t0112400-01|dosa:Os09t0400400-01|dosa:Os05t0449600-01|dosa:Os10t0578950-00|dosa:Os01t0508000-01|dosa:Os04t0513100-01|dosa:Os08t0441500-01|dosa:Os02t0697400-01|dosa:Os01t0508000-01|dosa:Os09t0419200-01|…	| | | | | | | | | | | | | | | | | | | | | | | |	http://www.genome.jp/kegg-bin/show_pathway?dosa00940/dosa:Os10t0430200-01%09red/dosa:Os01t0294500-00%09red/dosa:Os04t0513100-01%09red/dosa:Os12t0112000-01%09red/dosa:Os05t0449600-01%09red/dosa:Os01t0283700-01%09red/dosa:Os02t0697400-01%09red/dosa:Os01t0813700-01%09red/dosa:Os04t0688500-01%09red/dosa:Os08t0441500-01%09red/dosa:Os09t0419200-01%09red/dosa:Os02t0811600-00%09red/dosa:Os06t0320200-01%0…
Valine, leucine and isoleucine degradation	KEGG PATHWAY	dosa00280	5	40	0.486113	0.876597	OS01G0110400|OS12G0183100|OS09G0440300|OS02G0817700|OS05G0125500	dosa:Os01t0110400-01|dosa:Os12t0183100-01|dosa:Os09t0440300-01|dosa:Os02t0817700-02|dosa:Os05t0125500-01|	| | | | |	http://www.genome.jp/kegg-bin/show_pathway?dosa00280/dosa:Os12t0183100-01%09red/dosa:Os01t0110400-01%09red/dosa:Os02t0817700-02%09red/dosa:Os09t0440300-01%09red/dosa:Os05t0125500-01%09red
Sulfur relay system	KEGG PATHWAY	dosa04122	2	15	0.52646	0.906087	OS12G0507000|OS02G0167100	dosa:Os12t0507000-01|dosa:Os02t0167100-01|	| |	http://www.genome.jp/kegg-bin/show_pathway?dosa04122/dosa:Os02t0167100-01%09red/dosa:Os12t0507000-01%09red
Nicotinate and nicotinamide metabolism	KEGG PATHWAY	dosa00760	2	15	0.52646	0.906087	OS02G0134400|OS12G0290150	dosa:Os02t0134400-01|dosa:Os12t0290150-00|	| |	http://www.genome.jp/kegg-bin/show_pathway?dosa00760/dosa:Os02t0134400-01%09red/dosa:Os12t0290150-00%09red
Glycosphingolipid biosynthesis - ganglio series	KEGG PATHWAY	dosa00604	1	6	0.527178	0.906087	OS05G0115900	dosa:Os05t0115900-01|	|	http://www.genome.jp/kegg-bin/show_pathway?dosa00604/dosa:Os05t0115900-01%09red
Pyruvate metabolism	KEGG PATHWAY	dosa00620	9	80	0.555986	0.9409	OS05G0405000|OS10G0571200|OS01G0110400|OS09G0440300|OS08G0434300|OS03G0255500|OS04G0119400|OS04G0404800|OS06G0246500	dosa:Os05t0405000-01|dosa:Os10t0571200-01|dosa:Os01t0110400-01|dosa:Os09t0440300-01|dosa:Os08t0434300-01|dosa:Os03t0255500-01|dosa:Os04t0119400-01|dosa:Os04t0404800-01|dosa:Os06t0246500-01|	| | | | | | | | |	http://www.genome.jp/kegg-bin/show_pathway?dosa00620/dosa:Os09t0440300-01%09red/dosa:Os10t0571200-01%09red/dosa:Os04t0404800-01%09red/dosa:Os01t0110400-01%09red/dosa:Os03t0255500-01%09red/dosa:Os04t0119400-01%09red/dosa:Os08t0434300-01%09red/dosa:Os05t0405000-01%09red/dosa:Os06t0246500-01%09red
Synthesis and degradation of ketone bodies	KEGG PATHWAY	dosa00072	1	7	0.575177	0.958628	OS01G0110400	dosa:Os01t0110400-01|	|	http://www.genome.jp/kegg-bin/show_pathway?dosa00072/dosa:Os01t0110400-01%09red
Flavonoid biosynthesis	KEGG PATHWAY	dosa00941	3	28	0.621901	0.984838	OS04G0630300|OS04G0630400|OS04G0500700	dosa:Os04t0630300-01|dosa:Os04t0630400-01|dosa:Os04t0500700-01|	| | |	http://www.genome.jp/kegg-bin/show_pathway?dosa00941/dosa:Os04t0630300-01%09red/dosa:Os04t0500700-01%09red/dosa:Os04t0630400-01%09red
Sphingolipid metabolism	KEGG PATHWAY	dosa00600	3	28	0.621901	0.984838	OS07G0679300|OS10G0493600|OS10G0492900	dosa:Os07t0679300-01|dosa:Os10t0493600-01|dosa:Os10t0492900-01|	| | |	http://www.genome.jp/kegg-bin/show_pathway?dosa00600/dosa:Os10t0492900-01%09red/dosa:Os10t0493600-01%09red/dosa:Os07t0679300-01%09red
Tropane, piperidine and pyridine alkaloid biosynthesis	KEGG PATHWAY	dosa00960	3	28	0.621901	0.984838	OS11G0438700|OS11G0443700|OS06G0338200	dosa:Os11t0438700-01|dosa:Os11t0443700-01|dosa:Os06t0338200-01|	| | |	http://www.genome.jp/kegg-bin/show_pathway?dosa00960/dosa:Os06t0338200-01%09red/dosa:Os11t0438700-01%09red/dosa:Os11t0443700-01%09red
Protein export	KEGG PATHWAY	dosa03060	6	57	0.626715	0.984838	OS01G0958100|OS02G0115900|OS01G0151200|OS11G0153700|OS03G0765200|OS02G0267000	dosa:Os01t0958100-01|dosa:Os02t0115900-01|dosa:Os01t0151200-01|dosa:Os11t0153700-01|dosa:Os03t0765200-01|dosa:Os02t0267000-01|	| | | | | |	http://www.genome.jp/kegg-bin/show_pathway?dosa03060/dosa:Os02t0267000-01%09red/dosa:Os03t0765200-01%09red/dosa:Os02t0115900-01%09red/dosa:Os11t0153700-01%09red/dosa:Os01t0151200-01%09red/dosa:Os01t0958100-01%09red
Nitrogen metabolism	KEGG PATHWAY	dosa00910	3	32	0.703854	1	OS08G0468100|OS02G0735200|OS01G0547600	dosa:Os08t0468100-01|dosa:Os02t0735200-01|dosa:Os01t0547600-00|	| | |	http://www.genome.jp/kegg-bin/show_pathway?dosa00910/dosa:Os02t0735200-01%09red/dosa:Os01t0547600-00%09red/dosa:Os08t0468100-01%09red
Biosynthesis of amino acids	KEGG PATHWAY	dosa01230	25	246	0.723471	1	OS01G0528300|OS01G0191700|OS04G0106300|OS06G0136600|OS02G0735200|OS10G0571200|OS12G0623900|OS03G0376100|OS06G0632200|OS03G0305500|OS01G0905800|OS09G0440300|OS03G0245100|OS04G0266900|OS08G0120600|OS06G0151900|OS11G0629500|OS03G0781400|OS10G0390500|OS03G0126000|OS07G0176900|OS06G0668200|OS05G0455500|OS05G0194900|OS11G0455800	dosa:Os09t0566050-00|dosa:Os01t0191700-01|dosa:Os04t0106300-01|dosa:Os06t0136600-01|dosa:Os02t0735200-01|dosa:Os10t0571200-01|dosa:Os12t0623900-01|dosa:Os03t0376100-01|dosa:Os06t0632200-01|dosa:Os03t0305500-01|dosa:Os01t0905800-01|dosa:Os09t0440300-01|dosa:Os03t0245100-01|dosa:Os04t0266900-01|dosa:Os08t0120600-01|dosa:Os06t0151900-01|dosa:Os11t0629500-01|dosa:Os03t0781400-01|dosa:Os07t0617800-01|…	| | | | | | | | | | | | | | | | | | | | | | | | |	http://www.genome.jp/kegg-bin/show_pathway?dosa01230/dosa:Os06t0136600-01%09red/dosa:Os03t0781400-01%09red/dosa:Os03t0305500-01%09red/dosa:Os04t0106300-01%09red/dosa:Os01t0905800-01%09red/dosa:Os08t0120600-01%09red/dosa:Os09t0440300-01%09red/dosa:Os06t0151900-01%09red/dosa:Os11t0629500-01%09red/dosa:Os07t0617800-01%09red/dosa:Os09t0566050-00%09red/dosa:Os01t0191700-01%09red/dosa:Os06t0668200-01%0…
Fatty acid biosynthesis	KEGG PATHWAY	dosa00061	4	44	0.731525	1	OS07G0170000|OS03G0423300|OS06G0158000|OS02G0644700	dosa:Os07t0170000-00|dosa:Os03t0423300-01|dosa:Os06t0158000-01|dosa:Os11t0659500-01|	| | | |	http://www.genome.jp/kegg-bin/show_pathway?dosa00061/dosa:Os06t0158000-01%09red/dosa:Os03t0423300-01%09red/dosa:Os07t0170000-00%09red/dosa:Os11t0659500-01%09red
Brassinosteroid biosynthesis	KEGG PATHWAY	dosa00905	1	12	0.751288	1	OS06G0600400	dosa:Os06t0600400-01|	|	http://www.genome.jp/kegg-bin/show_pathway?dosa00905/dosa:Os06t0600400-01%09red
Citrate cycle (TCA cycle)	KEGG PATHWAY	dosa00020	5	56	0.75477	1	OS06G0246500|OS08G0434300|OS07G0695800|OS03G0255500|OS04G0119400	dosa:Os06t0246500-01|dosa:Os08t0434300-01|dosa:Os07t0695800-01|dosa:Os03t0255500-01|dosa:Os04t0119400-01|	| | | | |	http://www.genome.jp/kegg-bin/show_pathway?dosa00020/dosa:Os07t0695800-01%09red/dosa:Os08t0434300-01%09red/dosa:Os04t0119400-01%09red/dosa:Os03t0255500-01%09red/dosa:Os06t0246500-01%09red
Zeatin biosynthesis	KEGG PATHWAY	dosa00908	2	24	0.756519	1	OS10G0483500|OS04G0565400	dosa:Os10t0483500-01|dosa:Os04t0565400-01|	| |	http://www.genome.jp/kegg-bin/show_pathway?dosa00908/dosa:Os04t0565400-01%09red/dosa:Os10t0483500-01%09red
Amino sugar and nucleotide sugar metabolism	KEGG PATHWAY	dosa00520	11	119	0.77968	1	OS11G0217300|OS01G0847200|OS06G0652300|OS09G0465600|OS02G0678400|OS05G0595100|OS11G0600900|OS04G0608100|OS11G0592300|OS05G0580000|OS05G0115900	dosa:Os11t0217300-01|dosa:Os01t0847200-01|dosa:Os06t0652300-00|dosa:Os09t0465600-01|dosa:Os02t0678400-01|dosa:Os09t0323000-01|dosa:Os11t0600900-01|dosa:Os04t0608100-01|dosa:Os11t0592300-01|dosa:Os05t0580000-01|dosa:Os05t0115900-01|	| | | | | | | | | | |	http://www.genome.jp/kegg-bin/show_pathway?dosa00520/dosa:Os06t0652300-00%09red/dosa:Os09t0465600-01%09red/dosa:Os11t0592300-01%09red/dosa:Os05t0115900-01%09red/dosa:Os09t0323000-01%09red/dosa:Os04t0608100-01%09red/dosa:Os02t0678400-01%09red/dosa:Os11t0217300-01%09red/dosa:Os01t0847200-01%09red/dosa:Os11t0600900-01%09red/dosa:Os05t0580000-01%09red
Ether lipid metabolism	KEGG PATHWAY	dosa00565	2	26	0.792209	1	OS03G0810900|OS01G0955000	dosa:Os03t0810900-01|dosa:Os01t0955000-02|	| |	http://www.genome.jp/kegg-bin/show_pathway?dosa00565/dosa:Os01t0955000-02%09red/dosa:Os03t0810900-01%09red
Stilbenoid, diarylheptanoid and gingerol biosynthesis	KEGG PATHWAY	dosa00945	1	14	0.799247	1	OS04G0500700	dosa:Os04t0500700-01|	|	http://www.genome.jp/kegg-bin/show_pathway?dosa00945/dosa:Os04t0500700-01%09red
Glycerophospholipid metabolism	KEGG PATHWAY	dosa00564	8	91	0.799269	1	OS01G0783200|OS05G0588100|OS12G0224000|OS03G0810900|OS12G0563000|OS01G0955000|OS01G0329000|OS05G0457800	dosa:Os01t0783200-01|dosa:Os05t0588100-00|dosa:Os12t0224000-01|dosa:Os03t0810900-01|dosa:Os12t0563000-00|dosa:Os01t0955000-02|dosa:Os01t0329000-01|dosa:Os05t0457800-01|	| | | | | | | |	http://www.genome.jp/kegg-bin/show_pathway?dosa00564/dosa:Os05t0457800-01%09red/dosa:Os01t0783200-01%09red/dosa:Os12t0224000-01%09red/dosa:Os12t0563000-00%09red/dosa:Os05t0588100-00%09red/dosa:Os01t0329000-01%09red/dosa:Os01t0955000-02%09red/dosa:Os03t0810900-01%09red
Diterpenoid biosynthesis	KEGG PATHWAY	dosa00904	3	38	0.800281	1	OS06G0599200|OS06G0570100|OS02G0571800	dosa:Os06t0599200-01|dosa:Os06t0570100-01|dosa:Os02t0571800-00|	| | |	http://www.genome.jp/kegg-bin/show_pathway?dosa00904/dosa:Os02t0571800-00%09red/dosa:Os06t0570100-01%09red/dosa:Os06t0599200-01%09red
Arginine and proline metabolism	KEGG PATHWAY	dosa00330	6	73	0.825577	1	OS04G0106300|OS03G0305500|OS02G0735200|OS09G0440300|OS10G0550900|OS05G0455500	dosa:Os04t0106300-01|dosa:Os03t0305500-01|dosa:Os02t0735200-01|dosa:Os09t0440300-01|dosa:Os10t0550900-01|dosa:Os01t0848200-01|	| | | | | |	http://www.genome.jp/kegg-bin/show_pathway?dosa00330/dosa:Os09t0440300-01%09red/dosa:Os01t0848200-01%09red/dosa:Os10t0550900-01%09red/dosa:Os04t0106300-01%09red/dosa:Os03t0305500-01%09red/dosa:Os02t0735200-01%09red
Arachidonic acid metabolism	KEGG PATHWAY	dosa00590	1	16	0.837965	1	OS03G0810900	dosa:Os03t0810900-01|	|	http://www.genome.jp/kegg-bin/show_pathway?dosa00590/dosa:Os03t0810900-01%09red
Pantothenate and CoA biosynthesis	KEGG PATHWAY	dosa00770	2	30	0.849968	1	OS08G0176100|OS09G0533100	dosa:Os08t0176100-01|dosa:Os09t0533100-01|	| |	http://www.genome.jp/kegg-bin/show_pathway?dosa00770/dosa:Os08t0176100-01%09red/dosa:Os09t0533100-01%09red
Base excision repair	KEGG PATHWAY	dosa03410	3	43	0.859146	1	OS08G0466050|OS11G0267300|OS06G0728000	dosa:Os05t0160800-01|dosa:Os11t0267300-01|dosa:Os06t0728000-01|	| | |	http://www.genome.jp/kegg-bin/show_pathway?dosa03410/dosa:Os11t0267300-01%09red/dosa:Os06t0728000-01%09red/dosa:Os05t0160800-01%09red
Cysteine and methionine metabolism	KEGG PATHWAY	dosa00270	8	100	0.868837	1	OS02G0167100|OS12G0623900|OS10G0419400|OS02G0771600|OS03G0376100|OS08G0434300|OS05G0149300|OS01G0192900	dosa:Os02t0167100-01|dosa:Os12t0623900-01|dosa:Os10t0419400-01|dosa:Os02t0771600-01|dosa:Os03t0376100-01|dosa:Os08t0434300-01|dosa:Os05t0149400-01|dosa:Os01t0192900-00|	| | | | | | | |	http://www.genome.jp/kegg-bin/show_pathway?dosa00270/dosa:Os02t0167100-01%09red/dosa:Os05t0149400-01%09red/dosa:Os12t0623900-01%09red/dosa:Os10t0419400-01%09red/dosa:Os01t0192900-00%09red/dosa:Os03t0376100-01%09red/dosa:Os02t0771600-01%09red/dosa:Os08t0434300-01%09red
Biotin metabolism	KEGG PATHWAY	dosa00780	1	20	0.894452	1	OS07G0170000	dosa:Os07t0170000-00|	|	http://www.genome.jp/kegg-bin/show_pathway?dosa00780/dosa:Os07t0170000-00%09red
Histidine metabolism	KEGG PATHWAY	dosa00340	1	20	0.894452	1	OS09G0440300	dosa:Os09t0440300-01|	|	http://www.genome.jp/kegg-bin/show_pathway?dosa00340/dosa:Os09t0440300-01%09red
Aminoacyl-tRNA biosynthesis	KEGG PATHWAY	dosa00970	4	61	0.90728	1	OS01G0687500|OS06G0245800|OS09G0556500|OS01G0743400	dosa:Os01t0687500-01|dosa:Os06t0245800-01|dosa:Os09t0556500-01|dosa:Os01t0743400-01|	| | | |	http://www.genome.jp/kegg-bin/show_pathway?dosa00970/dosa:Os01t0687500-01%09red/dosa:Os01t0743400-01%09red/dosa:Os06t0245800-01%09red/dosa:Os09t0556500-01%09red
Phenylalanine, tyrosine and tryptophan biosynthesis	KEGG PATHWAY	dosa00400	3	49	0.909254	1	OS01G0528300|OS06G0632200|OS03G0126000	dosa:Os09t0566050-00|dosa:Os06t0632200-01|dosa:Os03t0126000-01|	| | |	http://www.genome.jp/kegg-bin/show_pathway?dosa00400/dosa:Os09t0566050-00%09red/dosa:Os06t0632200-01%09red/dosa:Os03t0126000-01%09red
Glycosylphosphatidylinositol(GPI)-anchor biosynthesis	KEGG PATHWAY	dosa00563	1	24	0.931258	1	OS05G0290300	dosa:Os05t0290300-00|	|	http://www.genome.jp/kegg-bin/show_pathway?dosa00563/dosa:Os05t0290300-00%09red
Pentose and glucuronate interconversions	KEGG PATHWAY	dosa00040	3	56	0.946933	1	OS11G0217300|OS07G0669100|OS01G0788400	dosa:Os11t0217300-01|dosa:Os07t0669100-01|dosa:Os01t0788400-01|	| | |	http://www.genome.jp/kegg-bin/show_pathway?dosa00040/dosa:Os01t0788400-01%09red/dosa:Os07t0669100-01%09red/dosa:Os11t0217300-01%09red
Purine metabolism	KEGG PATHWAY	dosa00230	11	153	0.952079	1	OS10G0571200|OS07G0168000|OS03G0320900|OS03G0429800|OS12G0560400|OS04G0671100|OS04G0111200|OS04G0680400|OS08G0466050|OS02G0625500|OS07G0661000	dosa:Os10t0571200-01|dosa:Os07t0168000-01|dosa:Os03t0320900-01|dosa:Os03t0429800-01|dosa:Os12t0560400-01|dosa:Os04t0671100-01|dosa:Os04t0111200-01|dosa:Os04t0680400-01|dosa:Os05t0160800-01|dosa:Os02t0625500-01|dosa:Os07t0661000-01|	| | | | | | | | | | |	http://www.genome.jp/kegg-bin/show_pathway?dosa00230/dosa:Os02t0625500-01%09red/dosa:Os03t0320900-01%09red/dosa:Os10t0571200-01%09red/dosa:Os04t0111200-01%09red/dosa:Os07t0661000-01%09red/dosa:Os04t0671100-01%09red/dosa:Os12t0560400-01%09red/dosa:Os07t0168000-01%09red/dosa:Os04t0680400-01%09red/dosa:Os03t0429800-01%09red/dosa:Os05t0160800-01%09red
RNA degradation	KEGG PATHWAY	dosa03018	7	108	0.954369	1	OS01G0191700|OS06G0151900|OS01G0769000|OS07G0168000|OS07G0249600|OS06G0136600|OS05G0194900	dosa:Os01t0191700-01|dosa:Os06t0151900-01|dosa:Os01t0769000-01|dosa:Os07t0168000-01|dosa:Os07t0249600-01|dosa:Os06t0136600-01|dosa:Os05t0194900-01|	| | | | | | |	http://www.genome.jp/kegg-bin/show_pathway?dosa03018/dosa:Os05t0194900-01%09red/dosa:Os06t0151900-01%09red/dosa:Os01t0769000-01%09red/dosa:Os07t0168000-01%09red/dosa:Os01t0191700-01%09red/dosa:Os07t0249600-01%09red/dosa:Os06t0136600-01%09red
Nucleotide excision repair	KEGG PATHWAY	dosa03420	3	67	0.978079	1	OS08G0466050|OS01G0141700|OS05G0244600	dosa:Os05t0160800-01|dosa:Os01t0141700-01|dosa:Os05t0244600-01|	| | |	http://www.genome.jp/kegg-bin/show_pathway?dosa03420/dosa:Os01t0141700-01%09red/dosa:Os05t0160800-01%09red/dosa:Os05t0244600-01%09red
Pyrimidine metabolism	KEGG PATHWAY	dosa00240	7	121	0.979686	1	OS07G0624700|OS07G0168000|OS07G0657900|OS05G0573300|OS08G0466050|OS12G0560400|OS06G0109600	dosa:Os07t0624700-01|dosa:Os07t0168000-01|dosa:Os07t0657900-01|dosa:Os05t0573300-01|dosa:Os05t0160800-01|dosa:Os12t0560400-01|dosa:Os06t0109600-01|	| | | | | | |	http://www.genome.jp/kegg-bin/show_pathway?dosa00240/dosa:Os07t0657900-01%09red/dosa:Os05t0573300-01%09red/dosa:Os12t0560400-01%09red/dosa:Os07t0168000-01%09red/dosa:Os06t0109600-01%09red/dosa:Os07t0624700-01%09red/dosa:Os05t0160800-01%09red
Ubiquitin mediated proteolysis	KEGG PATHWAY	dosa04120	8	134	0.980504	1	OS01G0233900|OS02G0771100|OS05G0425700|OS01G0369200|OS02G0293400|OS01G0141700|OS09G0321900|OS02G0293350	dosa:Os01t0233900-01|dosa:Os02t0771100-01|dosa:Os05t0425700-01|dosa:Os01t0369200-01|dosa:Os02t0293400-01|dosa:Os01t0141700-01|dosa:Os09t0321900-01|dosa:Os02t0293400-01|	| | | | | | | |	http://www.genome.jp/kegg-bin/show_pathway?dosa04120/dosa:Os01t0141700-01%09red/dosa:Os05t0425700-01%09red/dosa:Os09t0321900-01%09red/dosa:Os01t0233900-01%09red/dosa:Os01t0369200-01%09red/dosa:Os02t0771100-01%09red/dosa:Os02t0293400-01%09red
Endocytosis	KEGG PATHWAY	dosa04144	7	122	0.980956	1	OS07G0658700|OS01G0840100|OS02G0198300|OS05G0460000|OS05G0516600|OS11G0703900|OS03G0277300	dosa:Os07t0658700-01|dosa:Os01t0840100-01|dosa:Os02t0198300-01|dosa:Os05t0460000-01|dosa:Os05t0516600-01|dosa:Os11t0703900-01|dosa:Os03t0277300-01|	| | | | | | |	http://www.genome.jp/kegg-bin/show_pathway?dosa04144/dosa:Os05t0516600-01%09red/dosa:Os07t0658700-01%09red/dosa:Os05t0460000-01%09red/dosa:Os03t0277300-01%09red/dosa:Os02t0198300-01%09red/dosa:Os11t0703900-01%09red/dosa:Os01t0840100-01%09red
DNA replication	KEGG PATHWAY	dosa03030	2	55	0.98347	1	OS08G0466050|OS05G0244600	dosa:Os05t0160800-01|dosa:Os05t0244600-01|	| |	http://www.genome.jp/kegg-bin/show_pathway?dosa03030/dosa:Os05t0160800-01%09red/dosa:Os05t0244600-01%09red
SNARE interactions in vesicular transport	KEGG PATHWAY	dosa04130	1	38	0.984694	1	OS04G0530400	dosa:Os04t0530400-01|	|	http://www.genome.jp/kegg-bin/show_pathway?dosa04130/dosa:Os04t0530400-01%09red
Mismatch repair	KEGG PATHWAY	dosa03430	1	39	0.986252	1	OS05G0244600	dosa:Os05t0244600-01|	|	http://www.genome.jp/kegg-bin/show_pathway?dosa03430/dosa:Os05t0244600-01%09red
RNA polymerase	KEGG PATHWAY	dosa03020	1	40	0.987652	1	OS12G0560400	dosa:Os12t0560400-01|	|	http://www.genome.jp/kegg-bin/show_pathway?dosa03020/dosa:Os12t0560400-01%09red
Phenylalanine metabolism	KEGG PATHWAY	dosa00360	8	155	0.994997	1	OS04G0688500|OS10G0566800|OS11G0112400|OS10G0578950|OS07G0626700|OS02G0697400|OS06G0338200|OS12G0112000	dosa:Os04t0688500-01|dosa:Os10t0566800-01|dosa:Os11t0112400-01|dosa:Os10t0578950-00|dosa:Os01t0294500-00|dosa:Os02t0697400-01|dosa:Os06t0338200-01|dosa:Os12t0112000-01|	| | | | | | | |	http://www.genome.jp/kegg-bin/show_pathway?dosa00360/dosa:Os04t0688500-01%09red/dosa:Os01t0294500-00%09red/dosa:Os12t0112000-01%09red/dosa:Os10t0578950-00%09red/dosa:Os02t0697400-01%09red/dosa:Os11t0112400-01%09red/dosa:Os06t0338200-01%09red/dosa:Os10t0566800-01%09red
Homologous recombination	KEGG PATHWAY	dosa03440	1	56	0.997788	1	OS05G0244600	dosa:Os05t0244600-01|	|	http://www.genome.jp/kegg-bin/show_pathway?dosa03440/dosa:Os05t0244600-01%09red
2-Oxocarboxylic acid metabolism	KEGG PATHWAY	dosa01210	1	58	0.998216	1	OS10G0390500	dosa:Os07t0617800-01|	|	http://www.genome.jp/kegg-bin/show_pathway?dosa01210/dosa:Os07t0617800-01%09red
mRNA surveillance pathway	KEGG PATHWAY	dosa03015	3	110	0.999492	1	OS06G0698400|OS05G0373900|OS05G0376000	dosa:Os06t0698400-01|dosa:Os05t0373900-01|dosa:Os01t0945800-01|	| | |	http://www.genome.jp/kegg-bin/show_pathway?dosa03015/dosa:Os01t0945800-01%09red/dosa:Os05t0373900-01%09red/dosa:Os06t0698400-01%09red
Oxidative phosphorylation	KEGG PATHWAY	dosa00190	3	118	0.999757	1	OS03G0251500|OS05G0106100|OS08G0246400	dosa:Os03t0251500-01|dosa:Os05t0106100-01|dosa:Os08t0246400-01|	| | |	http://www.genome.jp/kegg-bin/show_pathway?dosa00190/dosa:Os05t0106100-01%09red/dosa:Os03t0251500-01%09red/dosa:Os08t0246400-01%09red
Spliceosome	KEGG PATHWAY	dosa03040	6	194	0.999973	1	OS07G0633200|OS01G0840100|OS05G0460000|OS03G0701100|OS11G0703900|OS03G0277300	dosa:Os07t0633200-01|dosa:Os01t0840100-01|dosa:Os05t0460000-01|dosa:Os03t0701100-01|dosa:Os11t0703900-01|dosa:Os03t0277300-01|	| | | | | |	http://www.genome.jp/kegg-bin/show_pathway?dosa03040/dosa:Os07t0633200-01%09red/dosa:Os05t0460000-01%09red/dosa:Os03t0277300-01%09red/dosa:Os03t0701100-01%09red/dosa:Os11t0703900-01%09red/dosa:Os01t0840100-01%09red
RNA transport	KEGG PATHWAY	dosa03013	2	167	1	1	OS12G0165900|OS01G0918300	dosa:Os12t0165900-01|dosa:Os01t0918300-01|	| |	http://www.genome.jp/kegg-bin/show_pathway?dosa03013/dosa:Os12t0165900-01%09red/dosa:Os01t0918300-01%09red
Ribosome	KEGG PATHWAY	dosa03010	5	316	1	1	OS03G0815400|OS06G0647100|OS03G0122200|OS01G0633000|OS05G0243200	dosa:Os03t0815400-01|dosa:Os06t0647100-01|dosa:Os03t0122200-01|dosa:Os01t0633000-01|dosa:Os05t0243200-01|	| | | | |	http://www.genome.jp/kegg-bin/show_pathway?dosa03010/dosa:Os01t0633000-01%09red/dosa:Os03t0815400-01%09red/dosa:Os05t0243200-01%09red/dosa:Os06t0647100-01%09red/dosa:Os03t0122200-01%09red
