# Supplementary material for: Transcriptomic analysis of OsRUS1 overexpression rice lines with rapid and dynamic leaf rolling morphology
Source: Sci Rep. 2022 Apr 25;12:6736. doi: 10.1038/s41598-022-10784-x (PMC9038715; doi:10.1038/s41598-022-10784-x)
Supplement: Supplementary file 14 — Supplementary Table S7. [file 41598_2022_10784_MOESM14_ESM.xlsx]

## Sheet: Wilcoxon Rank Sum Test
Supplementary Table S7. The statistics of MapMan analysis results
bin	name	elements	p-value
11.2	lipid metabolism.FA desaturation	3	0.0171718
13.1.3.4	amino acid metabolism.synthesis.aspartate family.methionine	5	0.030323
25	C1-metabolism	7	0.0505847
2.1.2	major CHO metabolism.synthesis.starch	4	0.0518692
13.2.3.1	amino acid metabolism.degradation.aspartate family.asparagine	2	0.055327
10.5.3	cell wall.cell wall proteins.LRR	3	0.0561459
3.1	minor CHO metabolism.raffinose family	4	0.0712065
11.9.3	lipid metabolism.lipid degradation.lysophospholipases	5	0.0791819
10.6.3	cell wall.degradation.pectate lyases and polygalacturonases	3	0.0819227
11.8	lipid metabolism.''exotics'' (steroids, squalene etc)	7	0.0936019
13.2.1.2	amino acid metabolism.degradation.central amino acid metabolism.aspartate	1	0.110706
10.2	cell wall.cellulose synthesis	4	0.126907
11.9.4	lipid metabolism.lipid degradation.beta-oxidation	4	0.138208
9	mitochondrial electron transport / ATP synthesis	7	0.144874
16.8	secondary metabolism.flavonoids	11	0.165602
13.1.5.2	amino acid metabolism.synthesis.serine-glycine-cysteine group.glycine	2	0.19808
16.7	secondary metabolism.wax	1	0.199484
10.6.2	cell wall.degradation.mannan-xylose-arabinose-fucose	2	0.205489
12.1	N-metabolism.nitrate metabolism	1	0.207923
23.4	nucleotide metabolism.phosphotransfer and pyrophosphatases	4	0.221274
13.2.2.2	amino acid metabolism.degradation.glutamate family.proline	1	0.22331
21.2	redox.ascorbate and glutathione	6	0.25892
13.1.5.1	amino acid metabolism.synthesis.serine-glycine-cysteine group.serine	1	0.268615
3.2.1	minor CHO metabolism.trehalose.TPS	2	0.286251
13.2.3.5	amino acid metabolism.degradation.aspartate family.lysine	3	0.28901
10.3	cell wall.hemicellulose synthesis	2	0.337987
3.2.3	minor CHO metabolism.trehalose.potential TPS/TPP	2	0.352132
8.1	TCA / org. transformation.TCA	4	0.371445
10.5.1	cell wall.cell wall proteins.AGPs	1	0.374555
1.2	PS.photorespiration	6	0.396548
13.2.5.2	amino acid metabolism.degradation.serine-glycine-cysteine group.glycine	2	0.401935
11.10	lipid metabolism.glycolipid synthesis	1	0.408643
10.7	cell wall.modification	3	0.410768
13.1.6.3	amino acid metabolism.synthesis.aromatic aa.phenylalanine	1	0.427739
7.1	OPP.oxidative PP	3	0.433743
16.2	secondary metabolism.phenylpropanoids	16	0.449109
13.2.4.4	amino acid metabolism.degradation.branched-chain group.leucine	1	0.452325
13.2.6.2	amino acid metabolism.degradation.aromatic aa.tyrosine	2	0.465428
13.1.2.2	amino acid metabolism.synthesis.glutamate family.proline	1	0.475486
14	S-assimilation	1	0.484336
7.2	OPP.non-reductive PP	2	0.490932
2.1.1	major CHO metabolism.synthesis.sucrose	1	0.491032
13.2.5.3	amino acid metabolism.degradation.serine-glycine-cysteine group.cysteine	1	0.501546
13.1.6.1	amino acid metabolism.synthesis.aromatic aa.chorismate	1	0.518305
13.1.3.5	amino acid metabolism.synthesis.aspartate family.lysine	1	0.543189
13.2.3.4	amino acid metabolism.degradation.aspartate family.methionine	1	0.551878
23.2	nucleotide metabolism.degradation	5	0.55601
1.1	PS.lightreaction	29	0.591252
13.2.2.3	amino acid metabolism.degradation.glutamate family.arginine	1	0.606229
10.8	cell wall.pectin*esterases	2	0.618222
6	gluconeogenese/ glyoxylate cycle	3	0.647913
3.7	minor CHO metabolism.sugar kinases	1	0.649138
2.2.2	major CHO metabolism.degradation.starch	6	0.687441
11.3	lipid metabolism.Phospholipid synthesis	8	0.691795
12.2	N-metabolism.ammonia metabolism	2	0.710755
13.1.1.1	amino acid metabolism.synthesis.central amino acid metabolism.GABA	4	0.722667
4	glycolysis	9	0.736874
11.1	lipid metabolism.FA synthesis and FA elongation	16	0.740346
11.9.2	lipid metabolism.lipid degradation.lipases	4	0.751984
3.5	minor CHO metabolism.others	9	0.755914
2.2.1	major CHO metabolism.degradation.sucrose	5	0.784328
3.2.2	minor CHO metabolism.trehalose.TPP	2	0.788973
13.2.4.1	amino acid metabolism.degradation.branched-chain group.shared	1	0.838778
1.3	PS.calvin cycle	9	0.845529
5	fermentation	2	0.879959
23.3	nucleotide metabolism.salvage	4	0.880647
16.99	secondary metabolism.unspecified	1	0.89852
10.1	cell wall.precursor synthesis	9	0.913598
13.1.6.5	amino acid metabolism.synthesis.aromatic aa.tryptophan	4	0.919166
13.1.2.3	amino acid metabolism.synthesis.glutamate family.arginine	2	0.931134
13.1.1.3	amino acid metabolism.synthesis.central amino acid metabolism.alanine	2	0.932468
23.1.1	nucleotide metabolism.synthesis.pyrimidine	1	0.938063
16.4	secondary metabolism.N misc	4	0.961186
19	tetrapyrrole synthesis	4	0.963551
16.1	secondary metabolism.isoprenoids	20	0.974098
10.6.1	cell wall.degradation.cellulases and beta -1,4-glucanases	1	0.995741
30.1	signalling.in sugar and nutrient physiology	3	0.020924
30.2	signalling.receptor kinases	73	0.0397496
27.3	RNA.regulation of transcription	205	0.0427892
30.11	signalling.light	11	0.0490466
17.5	hormone metabolism.ethylene	35	0.0503892
17.6	hormone metabolism.gibberelin	2	0.109043
17.7	hormone metabolism.jasmonate	5	0.146417
17.8	hormone metabolism.salicylic acid	1	0.195769
17.4	hormone metabolism.cytokinin	2	0.24217
21.2	redox.ascorbate and glutathione	6	0.25892
30.4	signalling.phosphinositides	6	0.27436
17.1	hormone metabolism.abscisic acid	16	0.334671
30.6	signalling.MAP kinases	3	0.349835
21.3	redox.heme	2	0.381983
17.3	hormone metabolism.brassinosteroid	4	0.396728
21.4	redox.glutaredoxins	6	0.46746
17.2	hormone metabolism.auxin	20	0.547611
29.5	protein.degradation	106	0.564305
30.3	signalling.calcium	24	0.684021
21.5	redox.peroxiredoxin	1	0.777222
21.6	redox.dismutases and catalases	4	0.795367
30.5	signalling.G-proteins	12	0.860415
21.1	redox.thioredoxin	7	0.874636
30.99	signalling.unspecified	1	0.878837
29.4	protein.postranslational modification	96	0.909685
1.3.2	PS.calvin cycle.rubisco small subunit	2	0.0903524
1.3.7	PS.calvin cycle.FBPase	2	0.129284
1.3.13	PS.calvin cycle.rubisco interacting	1	0.288609
1.3.8	PS.calvin cycle.transketolase	1	0.35018
1.3.3	PS.calvin cycle.phosphoglycerate kinase	1	0.369472
1.2.4	PS.photorespiration.glycine cleavage	1	0.387453
1.1.1.1	PS.lightreaction.photosystem II.LHC-II	6	0.448231
1.3.6	PS.calvin cycle.aldolase	2	0.4522
1.1.5.2	PS.lightreaction.other electron carrier (ox/red).ferredoxin	1	0.483595
1.1.2.1	PS.lightreaction.photosystem I.LHC-I	2	0.485667
1.1.4	PS.lightreaction.ATP synthase	1	0.486563
1.2.3	PS.photorespiration.aminotransferases peroxisomal	1	0.80923
1.1.1.2	PS.lightreaction.photosystem II.PSII polypeptide subunits	9	0.932939
1.1.2.2	PS.lightreaction.photosystem I.PSI polypeptide subunits	6	0.942422
1.2.2	PS.photorespiration.glycolate oxydase	2	0.954503
34.2	transport.sugars	18	0.000901569
34.99	transport.misc	28	0.0024315
34.15	transport.potassium	15	0.0817711
34.4	transport.nitrate	2	0.121831
34.6	transport.sulphate	2	0.173024
34.12	transport.metal	10	0.217029
34.9	transport.metabolite transporters at the mitochondrial membrane	11	0.363809
34.16	transport.ABC transporters and multidrug resistance systems	21	0.380423
34.3	transport.amino acids	13	0.424262
34.14	transport.unspecified cations	7	0.463708
34.7	transport.phosphate	5	0.465228
34.19.3	transport.Major Intrinsic Proteins.NIP	1	0.605401
34.11	transport.NDP-sugars at the ER	2	0.609381
34.8	transport.metabolite transporters at the envelope membrane	2	0.618813
34.22	transport.cyclic nucleotide or calcium regulated channels	4	0.796283
34.1	transport.p- and v-ATPases	2	0.820135
34.13	transport.peptides and oligopeptides	11	0.832434
34.19.2	transport.Major Intrinsic Proteins.TIP	3	0.899405
34.18	transport.unspecified anions	3	0.926575
34.10	transport.nucleotides	4	0.944642
34.21	transport.calcium	3	0.966389
34.19.1	transport.Major Intrinsic Proteins.PIP	4	0.978694
20.2.1	stress.abiotic.heat	29	0.000515006
20.2.99	stress.abiotic.unspecified	7	0.0498214
20.2.2	stress.abiotic.cold	5	0.231332
21.2	redox.ascorbate and glutathione	6	0.25892
20.2.4	stress.abiotic.touch/wounding	3	0.337269
21.3	redox.heme	2	0.381983
21.4	redox.glutaredoxins	6	0.46746
20.2.3	stress.abiotic.drought/salt	7	0.534901
31.3	cell.cycle	7	0.601033
21.5	redox.peroxiredoxin	1	0.777222
21.6	redox.dismutases and catalases	4	0.795367
33	development	107	0.795944
31.2	cell.division	6	0.825062
21.1	redox.thioredoxin	7	0.874636
20.2	stress.abiotic	52	0.000203451
