# Supplementary material for: Transcriptomic analysis of OsRUS1 overexpression rice lines with rapid and dynamic leaf rolling morphology
Source: Sci Rep. 2022 Apr 25;12:6736. doi: 10.1038/s41598-022-10784-x (PMC9038715; doi:10.1038/s41598-022-10784-x)
Supplement: Supplementary file 15 — Supplementary Table S8. [file 41598_2022_10784_MOESM15_ESM.xls]

## Sheet: MapManExport
Supplementary Table S8. Differentially expressed genes involved in metabolism overview pathway analysis
BinCode	BinName	id	type	description	log2FoldChange
10.5.1.1	cell wall.cell wall proteins.AGPs.AGP	os08g0321000	Transcript	moderately similar to ( 273) AT5G55730 | Symbols: FLA1 | FLA1 (FASCICLIN-LIKE ARAB INOGALACTAN 1) | chr5:22558375-22560392 REVERSE protein|fasciclin-like arabinogalactan protein 8 precursor, putative, expressed	2.0029
10.5.3	cell wall.cell wall proteins.LRR	os05g0180300	Transcript	moderately similar to ( 382) AT3G24480 | Symbols: | leucine-rich repeat family protein / extensin family protein | chr3:8901154-8902638 REVERSEweakly similar to ( 112) RPK1_IPONI Receptor-like protein kinase precursor (EC 2.7.11.1) - Ipomoea nil (Japanese morning glory) (Pharbitis nil) protein|uncharacterized protein At4g06744 precursor, putative, expressed	1.4231
10.5.3	cell wall.cell wall proteins.LRR	os04g0505200	Transcript	moderately similar to ( 340) AT4G06744 | Symbols: | leucine-rich repeat family protein / extensin family protein | chr4:4070870-4072084 REVERSEweakly similar to ( 103) PSKR_DAUCA Phytosulfokine receptor precursor (EC 2.7.11.1) (Phytosulfokine LRR receptor kinase) - Daucus carota (Carrot) protein|uncharacterized protein At4g06744 precursor, putative, expressed	3.6858
10.5.3	cell wall.cell wall proteins.LRR	os01g0594300	Transcript	moderately similar to ( 407) AT3G24480 | Symbols: | leucine-rich repeat family protein / extensin family protein | chr3:8901154-8902638 REVERSEweakly similar to ( 126) RPK1_IPONI Receptor-like protein kinase precursor (EC 2.7.11.1) - Ipomoea nil (Japanese morning glory) (Pharbitis nil) protein|retrotransposon protein, putative, Ty3-gypsy subclass, expressed	3.7224
3.1.1.2	minor CHO metabolism.raffinose family.galactinol synthases.putative	os03g0316200	Transcript	moderately similar to ( 488) AT2G47180 | Symbols: AtGolS1 | AtGolS1 (Arabidopsis thaliana galactinol synthase 1); transferase, transferring glycosyl groups / transferase, transferring hexosyl groups | chr2:19369049-19370372 REVERSE Glyco_transf_8 protein|glycosyl transferase 8 domain containing protein, putative, expressed	3.7172
3.1.1.2	minor CHO metabolism.raffinose family.galactinol synthases.putative	os07g0687900	Transcript	moderately similar to ( 495) AT1G56600 | Symbols: AtGolS2 | AtGolS2 (Arabidopsis thaliana galactinol synthase 2); transferase, transferring glycosyl groups / transferase, transferring hexosyl groups | chr1:21207620-21209291 FORWARD Glyco_transf_8 protein|glycosyl transferase 8 domain containing protein, putative, expressed	3.2717
3.1.2.2	minor CHO metabolism.raffinose family.raffinose synthases.putative	os12g0555400	Transcript	very weakly similar to (84.7) AT3G57520 | Symbols: AtSIP2 | AtSIP2 (Arabidopsis thaliana seed imbibition 2); hydrolase, hydrolyzing O-glycosyl compounds | chr3:21289299-21292694 REVERSERaffinose_syn protein|uncharacterized glycosyltransferase, putative, expressed	-0.97258
3.1.2.2	minor CHO metabolism.raffinose family.raffinose synthases.putative	os07g0209100	Transcript	highly similar to ( 996) AT3G57520 | Symbols: AtSIP2 | AtSIP2 (Arabidopsis thaliana seed imbibition 2); hydrolase, hydrolyzing O-glycosyl compounds | chr3:21289299-21292694 REVERSEmoderately similar to ( 266) STSYN_PEA Stachyose synthase precursor (EC 2.4.1.67) (Galactinol--raffinose galactosyltransferase) - Pisum sativum (Garden pea)Raffinose_syn protein|uncharacterized glycosyltransferase, puta…	6.7427
10.1.1.1	cell wall.precursor synthesis.NDP sugar pyrophosphorylase.GDP mannose	os01g0847200	Transcript	highly similar to ( 626) AT2G39770 | Symbols: CYT1, VTC1, SOZ1, EMB101, GMP1 | CYT1 (CYTOKINESIS DEFECTIVE 1); mannose-1-phosphate guanylyltransferase/ nucleotidyltransferase | chr2:16589401-16590741 FORWARD GCD1 NTP_transferase RfbA GlmU GlgC glgC GalU LicC protein|mannose-1-phosphate guanyltransferase, putative, expressed	-2.1242
10.1.10	cell wall.precursor synthesis.UDP-glucose 4,6-dehydratase	os02g0678400	Transcript	highly similar to ( 523) AT1G63000 | Symbols: NRS/ER, UER1 | NRS/ER (NUCLEOTIDE-RHAMNOSE SYNTHASE/EPIMERASE-REDUCTASE); UDP-4-keto-6-deoxy-glucose-3,5-epimerase/ UDP-4-keto-rhamnose-4-keto-reductase/ dTDP-4-dehydrorhamnose 3,5-epimerase/ dTDP-4-dehydrorhamnose reductase | chr1:23342510-23343859 FORWARDRfbD protein|synthase, putative, expressed	-1.1122
10.1.11	cell wall.precursor synthesis.UER	os02g0678400	Transcript	highly similar to ( 523) AT1G63000 | Symbols: NRS/ER, UER1 | NRS/ER (NUCLEOTIDE-RHAMNOSE SYNTHASE/EPIMERASE-REDUCTASE); UDP-4-keto-6-deoxy-glucose-3,5-epimerase/ UDP-4-keto-rhamnose-4-keto-reductase/ dTDP-4-dehydrorhamnose 3,5-epimerase/ dTDP-4-dehydrorhamnose reductase | chr1:23342510-23343859 FORWARDRfbD protein|synthase, putative, expressed	-1.1122
10.1.30.1	cell wall.precursor synthesis.sugar kinases.galacturonic acid kinase	os04g0608100	Transcript	moderately similar to ( 285) AT3G10700 | Symbols: | GHMP kinase family protein | chr3:3346789-3350863 REVERSE PRK05322 GalK PRK03817 PRK05101 protein|GHMP kinases ATP-binding protein, putative, expressed	2.061
10.1.12.4	cell wall.precursor synthesis.KDO pathway.CMP-KDO Synthetase	os05g0561500	Transcript	moderately similar to ( 404) AT1G53000 | Symbols: | cytidylyltransferase family | chr1:19745330-19747133 REVERSEPRK05450 KdsB CTP_transf_3 protein|3-deoxy-manno-octulosonate cytidylyltransferase, putative, expressed	0.78124
10.1.2	cell wall.precursor synthesis.UGE	os05g0595100	Transcript	highly similar to ( 554) AT4G10960 | Symbols: UGE5 | UGE5 (UDP-D-glucose/UDP-D-galactose 4-epimerase 5); UDP-glucose 4-epimerase/ protein dimerization | chr4:6716083-6718472 REVERSEmoderately similar to ( 470) GALE1_PEA UDP-glucose 4-epimerase (EC 5.1.3.2) (Galactowaldenase) (UDP-galactose 4-epimerase) - Pisum sativum (Garden pea) GalE PRK10675 Epimerase WcaG RfbB Gmd PRK10084 PRK10217 protein|NA…	2.3802
10.1.8	cell wall.precursor synthesis.GER	os06g0652300	Transcript	moderately similar to ( 376) AT1G73250 | Symbols: ATFX, GER1 | GER1 (GDP-4-KETO-6-DEOXYMANNOSE-3,5-EPIMERASE-4-REDUCTASE 1); GDP-L-fucose synthase | chr1:27545213-27546360 REVERSEhighly similar to ( 590) FCL2_ORYSA Putative GDP-L-fucose synthase 2 (EC 1.1.1.271) (GDP-4-keto-6-deoxy-D-mannose-3, 5-epimerase-4-reductase 2) - Oryza sativa (Rice) Epimerase WcaG RfbB GalE protein|synthase, putative, e…	1.5379
10.1.5	cell wall.precursor synthesis.UXS	os07g0674100	Transcript	highly similar to ( 653) AT3G62830 | Symbols: UXS2, ATUXS2 | AUD1; UDP-glucuronate decarboxylase/ catalytic/ dTDP-glucose 4,6-dehydratase | chr3:23232539-23235353 FORWARDweakly similar to ( 102) GME1_ORYSA GDP-mannose 3,5-epimerase 1 (EC 5.1.3.18) (GDP-Man 3,5-epimerase 1) (OsGME-1) - Oryza sativa (Rice) WcaG RfbB Epimerase GalE PRK10084 PRK08125 PRK11908 PRK10217 Gmd PRK10675 RfbD protein|NAD de…	2.2597
10.1.30.3	cell wall.precursor synthesis.sugar kinases.glucuronic acid kinase	os11g0217300	Transcript	highly similar to ( 523) AT3G01640 | Symbols: | GHMP kinase family protein | chr3:239418-241198 FORWARDERG12 protein|GHMP kinases ATP-binding protein, putative, expressed	0.91476
10.1.20	cell wall.precursor synthesis.phosphomannose isomerase	os11g0600900	Transcript	moderately similar to ( 436) AT3G02570 | Symbols: MEE31, PMI1 | MEE31 (MATERNAL EFFECT EMBRYO ARREST 31); mannose-6-phosphate isomerase | chr3:543463-545478 REVERSE PMI_typeI ManA protein|mannose-6-phosphate isomerase, putative, expressed	-0.97039
11.3	lipid metabolism.Phospholipid synthesis	os01g0329000	Transcript	very weakly similar to (84.7) AT4G01950 | Symbols: ATGPAT3, GPAT3 | GPAT3 (GLYCEROL-3-PHOSPHATE ACYLTRANSFERASE 3); acyltransferase | chr4:844597-846710 REVERSE protein|glycerol-3-phosphate acyltransferase, putative, expressed	-4.3761
11.3	lipid metabolism.Phospholipid synthesis	os05g0457800	Transcript	moderately similar to ( 411) AT3G11430 | Symbols: ATGPAT5, GPAT5 | GPAT5 (GLYCEROL-3-PHOSPHATE ACYLTRANSFERASE 5); 1-acylglycerol-3-phosphate O-acyltransferase/ acyltransferase/ organic anion transmembrane transporter | chr3:3595911-3597678 FORWARD protein|glycerol-3-phosphate acyltransferase 8, putative, expressed	1.3173
11.3	lipid metabolism.Phospholipid synthesis	os03g0125400	Transcript	moderately similar to ( 358) AT2G46090 | Symbols: | diacylglycerol kinase family protein | chr2:18950919-18953079 FORWARD LCB5 PRK11914 DAGK_cat protein|diacylglycerol kinase, putative, expressed	0.82306
11.3	lipid metabolism.Phospholipid synthesis	os12g0563000	Transcript	moderately similar to ( 278) AT4G01950 | Symbols: ATGPAT3, GPAT3 | GPAT3 (GLYCEROL-3-PHOSPHATE ACYLTRANSFERASE 3); acyltransferase | chr4:844597-846710 REVERSE protein|glycerol-3-phosphate acyltransferase, putative, expressed	1.7412
11.3	lipid metabolism.Phospholipid synthesis	os10g0413400	Transcript	moderately similar to ( 410) AT2G38110 | Symbols: ATGPAT6, GPAT6 | GPAT6 (GLYCEROL-3-PHOSPHATE ACYLTRANSFERASE 6); 1-acylglycerol-3-phosphate O-acyltransferase/ acyltransferase | chr2:15952816-15955364 REVERSE protein|glycerol-3-phosphate acyltransferase, putative, expressed	2.7989
11.3.5	lipid metabolism.Phospholipid synthesis.diacylglycerol kinase	os01g0783200	Transcript	highly similar to ( 546) AT2G20900 | Symbols: DGK5, ATDGK5 | diacylglycerol kinase, putative | chr2:8989412-8992798 REVERSE DAGKa DAGK_cat DAGKc protein|diacylglycerol kinase, putative, expressed	0.95991
11.3.5	lipid metabolism.Phospholipid synthesis.diacylglycerol kinase	os12g0224000	Transcript	highly similar to ( 758) AT5G63770 | Symbols: ATDGK2 | ATDGK2 (Diacylglycerol kinase 2); diacylglycerol kinase | chr5:25519755-25522404 FORWARD DAGKa DAGK_acc DAGKc DAGK_cat protein|diacylglycerol kinase 1, putative, expressed	2.6529
11.3.7	lipid metabolism.Phospholipid synthesis.cyclopropane-fatty-acyl-phospholipid synthase	os07g0474600	Transcript	highly similar to ( 615) AT3G23530 | Symbols: | cyclopropane fatty acid synthase, putative / CPA-FA synthase, putative | chr3:8437472-8442597 FORWARDCfa CMAS PRK11705 protein|Cyclopropane-fatty-acyl-phospholipid synthase, putative, expressed	-0.93984
11.8	lipid metabolism.''exotics'' (steroids, squalene etc)	os08g0240000	Transcript	moderately similar to ( 234) AT5G43690 | Symbols: | sulfotransferase family protein | chr5:17546273-17547268 FORWARD Sulfotransfer_1 protein|flavonol sulfotransferase, putative, expressed	7.8654
11.8	lipid metabolism.''exotics'' (steroids, squalene etc)	os12g0270900	Transcript	moderately similar to ( 248) AT3G45070 | Symbols: | sulfotransferase family protein | chr3:16486378-16487349 REVERSE Sulfotransfer_1 protein|flavonol sulfotransferase, putative, expressed	3.9522
11.8	lipid metabolism.''exotics'' (steroids, squalene etc)	os05g0501300	Transcript	moderately similar to ( 280) AT4G27270 | Symbols: | quinone reductase family protein | chr4:13661458-13663243 REVERSE PRK03767 WrbA protein|NADPH-dependent FMN reductase domain containing protein, expressed	3.2965
11.8.1	lipid metabolism.''exotics'' (steroids, squalene etc).sphingolipids	os09g0338500	Transcript	highly similar to ( 535) AT2G46210 | Symbols: | delta-8 sphingolipid desaturase, putative | chr2:18977542-18978891 FORWARD Delta6-FADS-like FA_desaturase Cyt-b5 protein|desaturase/cytochrome b5 protein, putative, expressed	-1.1075
11.8.2	lipid metabolism.''exotics'' (steroids, squalene etc).methylsterol monooxygenase	os03g0108500	Transcript	moderately similar to ( 303) AT4G22756 | Symbols: SMO1-2, ATSMO1, ATSMO1-2, SMO1 | SMO1-2 (STEROL C4-METHYL OXIDASE 1-2); 4,4-dimethyl-9beta,19-cyclopropylsterol-4alpha-methyl oxidase/ C-4 methylsterol oxidase/ catalytic | chr4:11955124-11956695 REVERSE protein|fatty acid hydroxylase, putative, expressed	1.4963
11.8.2	lipid metabolism.''exotics'' (steroids, squalene etc).methylsterol monooxygenase	os11g0707600	Transcript	moderately similar to ( 395) AT2G29390 | Symbols: ATSMO2 | SMO2-2 (STEROL 4-ALPHA-METHYL-OXIDASE 2-2); 4-alpha-methyl-delta7-sterol-4alpha-methyl oxidase/ C-4 methylsterol oxidase | chr2:12610758-12611929 REVERSE ERG3 protein|fatty acid hydroxylase, putative, expressed	-0.97475
11.8.8	lipid metabolism.''exotics'' (steroids, squalene etc).squalene synthase	os03g0805100	Transcript	highly similar to ( 574) AT4G34640 | Symbols: SQS1, ERG9 | SQS1 (SQUALENE SYNTHASE 1); farnesyl-diphosphate farnesyltransferase | chr4:16538489-16541655 FORWARD SQS_PSY Trans_IPPS_HH ERG9 Trans_IPPS Isoprenoid_Biosyn_C1 protein|squalene synthetase, putative, expressed	2.4637
11.1.7	lipid metabolism.FA synthesis and FA elongation.ACP thioesterase	os02g0644700	Transcript	moderately similar to ( 332) AT1G08510 | Symbols: FATB | FATB (fatty acyl-ACP thioesterases B); acyl carrier/ acyl-[acyl-carrier-protein] hydrolase | chr1:2691546-2693409 REVERSEmoderately similar to ( 322) FATB_GOSHI Myristoyl-acyl carrier protein thioesterase, chloroplast precursor (EC 3.1.2.-) (16:0-acyl-carrier protein thioesterase) (16:0-ACP thioesterase) (Acyl-[acyl-carrier-protein] hydrola…	-1.0099
11.1.8	lipid metabolism.FA synthesis and FA elongation.acyl coa ligase	os09g0380050	Transcript	moderately similar to ( 496) AT5G23050 | Symbols: AAE17 | AAE17 (ACYL-ACTIVATING ENZYME 17); catalytic/ ligase | chr5:7731513-7735399 REVERSE Acs PRK03584 CaiC PRK03429 AMP-binding acsA PRK02239 PRK01291 PRK04319 PRK02167 PRK03613 PRK00851 PRK04664 PRK03914 PRK10524 PRK02530 PRK03582 protein|AMP-binding enzyme, putative, expressed	2.4156
11.1.8	lipid metabolism.FA synthesis and FA elongation.acyl coa ligase	os03g0305000	Transcript	highly similar to ( 885) AT3G16910 | Symbols: AAE7, ACN1 | AAE7 (ACYL-ACTIVATING ENZYME 7); AMP binding / acetate-CoA ligase | chr3:5773231-5775411 REVERSEweakly similar to ( 152) 4CL1_TOBAC 4-coumarate--CoA ligase 1 (EC 6.2.1.12) (4CL 1) (4-coumaroyl-CoA synthase 1) - Nicotiana tabacum (Common tobacco) PRK08162 CaiC PRK06219 PRK08316 PRK07771 PRK07008 PRK06018 AMP-binding PRK06368 PRK06187 PRK07…	-1.2367
11.1.8	lipid metabolism.FA synthesis and FA elongation.acyl coa ligase	os04g0404800	Transcript	nearly identical (1163) AT5G36880 | Symbols: | acetyl-CoA synthetase, putative / acetate-CoA ligase, putative | chr5:14534961-14540296 REVERSEvery weakly similar to (97.8) 4CL1_TOBAC 4-coumarate--CoA ligase 1 (EC 6.2.1.12) (4CL 1) (4-coumaroyl-CoA synthase 1) - Nicotiana tabacum (Common tobacco) PRK01291 PRK02167 PRK02239 PRK03613 PRK04664 PRK03582 acsA PRK02530 PRK03429 PRK00851 PRK03914 Acs PRK…	-0.81219
11.1.8	lipid metabolism.FA synthesis and FA elongation.acyl coa ligase	os04g0683700	Transcript	highly similar to ( 650) AT3G48990 | Symbols: | AMP-dependent synthetase and ligase family protein | chr3:18159031-18161294 REVERSEweakly similar to ( 151) 4CL1_TOBAC 4-coumarate--CoA ligase 1 (EC 6.2.1.12) (4CL 1) (4-coumaroyl-CoA synthase 1) - Nicotiana tabacum (Common tobacco) CaiC PRK05852 PRK08315 AMP-binding PRK07514 PRK07656 PRK08316 PRK05605 PRK03640 PRK06187 Acs PRK08314 PRK12583 PRK0683…	-1.0793
11.1.8	lipid metabolism.FA synthesis and FA elongation.acyl coa ligase	os03g0305100	Transcript	highly similar to ( 842) AT3G16910 | Symbols: AAE7, ACN1 | AAE7 (ACYL-ACTIVATING ENZYME 7); AMP binding / acetate-CoA ligase | chr3:5773231-5775411 REVERSEweakly similar to ( 131) 4CL1_TOBAC 4-coumarate--CoA ligase 1 (EC 6.2.1.12) (4CL 1) (4-coumaroyl-CoA synthase 1) - Nicotiana tabacum (Common tobacco) PRK08162 CaiC PRK06219 PRK07008 PRK07771 PRK08316 PRK06018 AMP-binding PRK03640 PRK07770 PRK06…	1.4875
11.1.9	lipid metabolism.FA synthesis and FA elongation.long chain fatty acid CoA ligase	os06g0158000	Transcript	highly similar to ( 916) AT4G23850 | Symbols: | long-chain-fatty-acid--CoA ligase / long-chain acyl-CoA synthetase | chr4:12403720-12408263 REVERSEvery weakly similar to (89.4) 4CL1_TOBAC 4-coumarate--CoA ligase 1 (EC 6.2.1.12) (4CL 1) (4-coumaroyl-CoA synthase 1) - Nicotiana tabacum (Common tobacco) FAA1 AMP-binding CaiC PRK08316 PRK05605 Acs PRK09089 PRK07656 PRK08315 PRK08162 PRK07684 PRK07771…	1.4141
11.1.10	lipid metabolism.FA synthesis and FA elongation.beta ketoacyl CoA synthase	os02g0813600	Transcript	moderately similar to ( 439) AT2G28630 | Symbols: KCS12 | KCS12 (3-KETOACYL-COA SYNTHASE 12); acyltransferase/ catalytic/ transferase, transferring acyl groups other than amino-acyl groups | chr2:12275719-12277149 REVERSEFAE1_CUT1_RppA CHS_like BcsA KAS_III FabH protein|3-ketoacyl-CoA synthase, putative, expressed	6.9407
11.1.10	lipid metabolism.FA synthesis and FA elongation.beta ketoacyl CoA synthase	os06g0262800	Transcript	highly similar to ( 579) AT1G68530 | Symbols: CUT1, POP1, CER6, G2, KCS6 | KCS6 (3-KETOACYL-COA SYNTHASE 6); catalytic/ transferase, transferring acyl groups other than amino-acyl groups | chr1:25713600-25714733 REVERSEFAE1_CUT1_RppA CHS_like BcsA FabH protein|3-ketoacyl-CoA synthase, putative, expressed	2.1591
11.1.10	lipid metabolism.FA synthesis and FA elongation.beta ketoacyl CoA synthase	os05g0574600	Transcript	highly similar to ( 775) AT2G26640 | Symbols: KCS11 | KCS11 (3-KETOACYL-COA SYNTHASE 11); acyltransferase/ catalytic/ transferase, transferring acyl groups other than amino-acyl groups | chr2:11330094-11331623 FORWARDFAE1_CUT1_RppA CHS_like BcsA FabH KAS_III protein|3-ketoacyl-CoA synthase, putative, expressed	-1.8223
11.1.10	lipid metabolism.FA synthesis and FA elongation.beta ketoacyl CoA synthase	os02g0205500	Transcript	highly similar to ( 786) AT2G26640 | Symbols: KCS11 | KCS11 (3-KETOACYL-COA SYNTHASE 11); acyltransferase/ catalytic/ transferase, transferring acyl groups other than amino-acyl groups | chr2:11330094-11331623 FORWARDFAE1_CUT1_RppA CHS_like BcsA FabH protein|3-ketoacyl-CoA synthase, putative, expressed	-1.8724
11.1.10	lipid metabolism.FA synthesis and FA elongation.beta ketoacyl CoA synthase	os03g0245700	Transcript	highly similar to ( 669) AT1G01120 | Symbols: KCS1 | KCS1 (3-KETOACYL-COA SYNTHASE 1); acyltransferase/ fatty acid elongase | chr1:57392-58978 REVERSEFAE1_CUT1_RppA CHS_like BcsA protein|3-ketoacyl-CoA synthase, putative, expressed	0.79777
11.1.10	lipid metabolism.FA synthesis and FA elongation.beta ketoacyl CoA synthase	os02g0731900	Transcript	highly similar to ( 600) AT1G68530 | Symbols: CUT1, POP1, CER6, G2, KCS6 | KCS6 (3-KETOACYL-COA SYNTHASE 6); catalytic/ transferase, transferring acyl groups other than amino-acyl groups | chr1:25713600-25714733 REVERSEFAE1_CUT1_RppA CHS_like BcsA FabH protein|3-ketoacyl-CoA synthase, putative, expressed	0.78096
11.1.12	lipid metabolism.FA synthesis and FA elongation.ACP protein	os12g0534200	Transcript	very weakly similar to ( 100) AT1G54580 | Symbols: ACP2 | ACP2 (ACYL CARRIER PROTEIN 2); acyl carrier | chr1:20389572-20390770 FORWARDweakly similar to ( 155) ACP1_HORVU Acyl carrier protein 1, chloroplast precursor (Acyl carrier protein I) (ACP I) - Hordeum vulgare (Barley) protein|acyl carrier protein, putative, expressed	-0.83682
11.1.12	lipid metabolism.FA synthesis and FA elongation.ACP protein	os11g0521500	Transcript	very weakly similar to (99.4) AT4G25050 | Symbols: ACP4 | ACP4 (acyl carrier protein 4); acyl carrier | chr4:12870178-12871024 FORWARDweakly similar to ( 102) ACP2_SPIOL Acyl carrier protein 2, chloroplast precursor (Acyl carrier protein II) (ACP II) - Spinacia oleracea (Spinach) protein|acyl carrier protein, putative, expressed	-0.69186
11.1.15	lipid metabolism.FA synthesis and FA elongation.ACP desaturase	os03g0423300	Transcript	moderately similar to ( 389) AT3G02610 | Symbols: | acyl-[acyl-carrier-protein] desaturase/ oxidoreductase/ transition metal ion binding | chr3:555665-557458 FORWARDmoderately similar to ( 396) STAD_RICCO Acyl-[acyl-carrier-protein] desaturase, chloroplast precursor (EC 1.14.19.2) (Stearoyl-ACP desaturase) (Delta(9) stearoyl-acyl carrier protein desaturase) - Ricinus communis (Castor bean)Acyl_AC…	2.3316
11.9.3	lipid metabolism.lipid degradation.lysophospholipases	os09g0535900	Transcript	moderately similar to ( 476) AT4G38690 | Symbols: | 1-phosphatidylinositol phosphodiesterase-related | chr4:18074743-18075699 REVERSE protein|ki1 protein, putative, expressed	2.4113
11.9.3	lipid metabolism.lipid degradation.lysophospholipases	os01g0955000	Transcript	highly similar to ( 687) AT2G26870 | Symbols: | phosphoesterase family protein | chr2:11457117-11459355 REVERSEPhosphoesterase PlcC protein|phosphoesterase family protein, putative, expressed	2.0855
11.9.3.2	lipid metabolism.lipid degradation.lysophospholipases.carboxylesterase	os01g0612500	Transcript	moderately similar to ( 271) AT5G20060 | Symbols: | phospholipase/carboxylesterase family protein | chr5:6776800-6779447 FORWARD Abhydrolase_2 protein|OsPOP2 - Putative Prolyl Oligopeptidase homologue, expressed	5.8201
11.9.3.2	lipid metabolism.lipid degradation.lysophospholipases.carboxylesterase	os05g0588100	Transcript	moderately similar to ( 285) AT5G20060 | Symbols: | phospholipase/carboxylesterase family protein | chr5:6776800-6779447 FORWARD Abhydrolase_2 protein|acyl-protein thioesterase, putative, expressed	-1.2659
11.9.3.3	lipid metabolism.lipid degradation.lysophospholipases.glycerophosphodiester phosphodiesterase	os04g0394100	Transcript	moderately similar to ( 319) AT5G41080 | Symbols: | glycerophosphoryl diester phosphodiesterase family protein | chr5:16441989-16443835 FORWARD GDPD UgpQ protein|glycerophosphoryl diester phosphodiesterase family protein, putative, expressed	3.9858
11.9.2	lipid metabolism.lipid degradation.lipases	os01g0837200	Transcript	moderately similar to ( 392) AT2G39420 | Symbols: | esterase/lipase/thioesterase family protein | chr2:16460442-16462872 FORWARD PldB protein|hydrolase, alpha/beta fold family domain containing protein, expressed	-5.02257
11.9.2	lipid metabolism.lipid degradation.lipases	os03g0719400	Transcript	moderately similar to ( 365) AT1G73480 | Symbols: | hydrolase, alpha/beta fold family protein | chr1:27629266-27632486 FORWARD PldB protein|hydrolase, alpha/beta fold family domain containing protein, expressed	2.4853
11.9.2	lipid metabolism.lipid degradation.lipases	os11g0655800	Transcript	moderately similar to ( 386) AT5G18640 | Symbols: | lipase class 3 family protein | chr5:6213247-6215494 FORWARD Lipase_3 Lipase_3 Lipase protein|lipase precursor, putative, expressed	0.73966
11.9.2.1	lipid metabolism.lipid degradation.lipases.triacylglycerol lipase	os03g0830900	Transcript	moderately similar to ( 309) AT4G16070 | Symbols: | lipase class 3 family protein | chr4:9096808-9100596 REVERSE Lipase_3 Lipase Lipase_3 protein|lipase class 3 family protein, putative, expressed	1.0359
11.9.4.2	lipid metabolism.lipid degradation.beta-oxidation.acyl CoA DH	os01g0159400	Transcript	highly similar to ( 702) AT3G51840 | Symbols: ACX4, ATSCX, ATG6 | ACX4 (ACYL-COA OXIDASE 4); acyl-CoA oxidase/ oxidoreductase | chr3:19225653-19229008 REVERSEweakly similar to ( 155) IVD1_SOLTU Isovaleryl-CoA dehydrogenase 1, mitochondrial precursor (EC 1.3.99.10) (IVD 1) - Solanum tuberosum (Potato) GCD SCAD/SBCAD CaiA ACAD IVD LCAD IBD VLCAD MCAD PRK12341 PRK03354 ACAD_fadE5 ACAD_fadE6_17_26 Ac…	1.2476
11.9.4.5	lipid metabolism.lipid degradation.beta-oxidation.acyl-CoA thioesterase	os01g0229600	Transcript	very weakly similar to (89.0) AT3G16175 | Symbols: | thioesterase family protein | chr3:5480497-5481208 FORWARD protein|thioesterase family protein, putative, expressed	1.1176
11.9.4.9	lipid metabolism.lipid degradation.beta-oxidation.multifunctional	os05g0362100	Transcript	highly similar to ( 909) AT3G06860 | Symbols: MFP2, ATMFP2 | MFP2 (MULTIFUNCTIONAL PROTEIN 2); 3-hydroxyacyl-CoA dehydrogenase/ enoyl-CoA hydratase | chr3:2161926-2166009 FORWARDhighly similar to ( 948) MFPA_CUCSA Glyoxysomal fatty acid beta-oxidation multifunctional protein MFP-a [Includes: Enoyl-CoA hydratase (EC 4.2.1.17); 3-2-trans-enoyl-CoA isomerase (EC 5.3.3.8); 3-hydroxybutyryl-CoA epimer…	2.4827
11.9.4.13	lipid metabolism.lipid degradation.beta-oxidation.acyl CoA reductase	os08g0298700	Transcript	moderately similar to ( 337) AT5G22500 | Symbols: FAR1 | FAR1 (FATTY ACID REDUCTASE 1); fatty acyl-CoA reductase (alcohol-forming)/ oxidoreductase, acting on the CH-CH group of donors | chr5:7470541-7473916 FORWARD NAD_binding_4 protein|male sterility protein, putative, expressed	2.9866
2.1.2.1	major CHO metabolism.synthesis.starch.AGPase	os05g0580000	Transcript	highly similar to ( 684) AT1G27680 | Symbols: APL2 | APL2 (ADPGLC-PPASE LARGE SUBUNIT); glucose-1-phosphate adenylyltransferase | chr1:9631630-9634450 FORWARDhighly similar to ( 997) GLGL2_WHEAT Glucose-1-phosphate adenylyltransferase large subunit, chloroplast precursor (EC 2.7.7.27) (ADP-glucose synthase) (ADP-glucose pyrophosphorylase) (AGPase S) (Alpha-D-glucose-1-phosphate adenyl transferase…	-2.6136
2.1.2.2	major CHO metabolism.synthesis.starch.starch synthase	os06g0133000	Transcript	highly similar to ( 768) AT1G32900 | Symbols: | starch synthase, putative | chr1:11920582-11923506 REVERSEnearly identical (1214) SSG1_ORYSA Granule-bound starch synthase 1, chloroplast precursor (EC 2.4.1.242) (Granule-bound starch synthase I) (GBSS-I) - Oryza sativa (Rice)glgA GlgA Glyco_transf_5 RfaG Glycos_transf_1 protein|starch synthase, putative, expressed	-1.9848
2.1.2.2	major CHO metabolism.synthesis.starch.starch synthase	os01g0720600	Transcript	highly similar to ( 884) AT4G18240 | Symbols: ATSS4, SSIV, SS4 | ATSS4; transferase, transferring glycosyl groups | chr4:10082221-10087044 FORWARDmoderately similar to ( 343) SSY3_SOLTU Soluble starch synthase 3, chloroplast precursor (EC 2.4.1.21) (SS III) (Soluble starch synthase III) - Solanum tuberosum (Potato)glgA GlgA Glyco_transf_5 protein|starch synthase, putative, expressed	1.1689
2.1.2.3	major CHO metabolism.synthesis.starch.starch branching	os06g0367100	Transcript	nearly identical (1190) AT3G20440 | Symbols: EMB2729, BE1 | alpha-amylase/ catalytic/ cation binding | chr3:7123603-7130364 REVERSEmoderately similar to ( 447) GLGB_SOLTU 1,4-alpha-glucan branching enzyme (EC 2.4.1.18) (Starch branching enzyme) (Q-enzyme) - Solanum tuberosum (Potato) GlgB PRK05402 PRK12313 PRK12568 protein|1,4-alpha-glucan-branching enzyme, putative, expressed	-1.289
2.2.2.1	major CHO metabolism.degradation.starch.starch cleavage	os06g0713800	Transcript	highly similar to ( 502) AT4G25000 | Symbols: ATAMY1, AMY1 | AMY1 (ALPHA-AMYLASE-LIKE); alpha-amylase | chr4:12852109-12853825 REVERSEhighly similar to ( 865) AMY2A_ORYSA Alpha-amylase isozyme 2A precursor (EC 3.2.1.1) (1,4-alpha-D-glucan glucanohydrolase) (Alpha-amylase isozyme C2) - Oryza sativa (Rice) Alpha-amylase PRK09441 Alpha-amyl_C2 Aamy AmyA protein|alpha-amylase precursor, putative, exp…	4.0048
2.2.2.1.2	major CHO metabolism.degradation.starch.starch cleavage.beta amylase	os10g0465700	Transcript	highly similar to ( 620) AT3G23920 | Symbols: BAM1, BMY7, TR-BAMY | BAM1 (BETA-AMYLASE 1); beta-amylase | chr3:8641722-8644199 FORWARDmoderately similar to ( 401) AMYB_SOYBN Beta-amylase (EC 3.2.1.2) (1,4-alpha-D-glucan maltohydrolase) - Glycine max (Soybean)Glyco_hydro_14 protein|beta-amylase, putative, expressed	0.85632
2.2.2.1.2	major CHO metabolism.degradation.starch.starch cleavage.beta amylase	os03g0351300	Transcript	moderately similar to ( 290) AT5G18670 | Symbols: BMY3, BAM9 | BMY3; beta-amylase/ catalytic/ cation binding | chr5:6226138-6227999 FORWARDweakly similar to ( 154) AMYB_VIGUN Beta-amylase (EC 3.2.1.2) (1,4-alpha-D-glucan maltohydrolase) - Vigna unguiculata (Cowpea)Glyco_hydro_14 protein|beta-amylase, putative, expressed	1.9191
2.2.2.2	major CHO metabolism.degradation.starch.starch phosphorylase	os01g0851700	Transcript	nearly identical (1365) AT3G46970 | Symbols: ATPHS2, PHS2 | PHS2 (ALPHA-GLUCAN PHOSPHORYLASE 2); phosphorylase/ transferase, transferring glycosyl groups | chr3:17301625-17306111 REVERSEnearly identical (1554) PHSH_WHEAT Alpha-glucan phosphorylase, H isozyme (EC 2.4.1.1) (Starch phosphorylase H) - Triticum aestivum (Wheat) Phosphorylase GlgP protein|alpha-glucan phosphorylast isozyme, putative, e…	-0.79235
2.2.2.4	major CHO metabolism.degradation.starch.D enzyme	os07g0662900	Transcript	nearly identical (1384) AT2G40840 | Symbols: DPE2 | DPE2 (DISPROPORTIONATING ENZYME 2); 4-alpha-glucanotransferase/ heteroglycan binding | chr2:17045368-17050779 FORWARDvery weakly similar to (99.8) DPEP_SOLTU 4-alpha-glucanotransferase, chloroplast precursor (EC 2.4.1.25) (Amylomaltase) (Disproportionating enzyme) (D-enzyme) - Solanum tuberosum (Potato)Glyco_hydro_77 MalQ malQ protein|4-alpha-gl…	-1.3099
2.2.2.4	major CHO metabolism.degradation.starch.D enzyme	os05g0446900	Transcript	weakly similar to ( 121) AT5G01260 | Symbols: | glycoside hydrolase starch-binding domain-containing protein | chr5:105367-106488 FORWARD protein|starch binding domain containing protein, putative, expressed	1.1851
2.2.1.3.1	major CHO metabolism.degradation.sucrose.invertases.neutral	os04g0432400	Transcript	highly similar to ( 850) AT4G09510 | Symbols: CINV2 | beta-fructofuranosidase, putative / invertase, putative / saccharase, putative / beta-fructosidase, putative | chr4:6021679-6023310 REVERSEInvertase_neut protein|neutral/alkaline invertase, putative, expressed	1.5418
2.2.1.3.1	major CHO metabolism.degradation.sucrose.invertases.neutral	os02g0529400	Transcript	highly similar to ( 877) AT5G22510 | Symbols: | beta-fructofuranosidase, putative / invertase, putative / saccharase, putative / beta-fructosidase, putative | chr5:7474974-7477479 REVERSEInvertase_neut protein|neutral/alkaline invertase, putative, expressed	-0.79534
2.2.1.3.2	major CHO metabolism.degradation.sucrose.invertases.cell wall	os02g0534400	Transcript	moderately similar to ( 216) AT2G36190 | Symbols: AtcwINV4 | AtcwINV4 (Arabidopsis thaliana cell wall invertase 4); hydrolase, hydrolyzing O-glycosyl compounds | chr2:15174951-15177785 REVERSEmoderately similar to ( 366) INV1_ORYSA Beta-fructofuranosidase, insoluble isoenzyme 1 precursor (EC 3.2.1.26) (Sucrose hydrolase 1) (Invertase 1) (Cell wall beta-fructosidase 1) (OsCIN1) - Oryza sativa (Ric…	-1.8425
2.2.1.3.3	major CHO metabolism.degradation.sucrose.invertases.vacuolar	os02g0106100	Transcript	moderately similar to ( 436) AT1G62660 | Symbols: | beta-fructosidase (BFRUCT3) / beta-fructofuranosidase / invertase, vacuolar | chr1:23199949-23203515 FORWARDmoderately similar to ( 467) INVA_PHAAU Acid beta-fructofuranosidase precursor (EC 3.2.1.26) (Acid sucrose hydrolase) (Acid invertase) (AI) (Vacuolar invertase) [Contains: Acid beta-fructofuranosidase 30 kDa subunit; Acid beta-fructofurano…	4.8171
2.2.1.5	major CHO metabolism.degradation.sucrose.Susy	os03g0340500	Transcript	nearly identical (1141) AT4G02280 | Symbols: SUS3, ATSUS3 | SUS3 (sucrose synthase 3); UDP-glycosyltransferase/ sucrose synthase/ transferase, transferring glycosyl groups | chr4:995166-998719 FORWARDnearly identical (1150) SUS2_PEA Sucrose synthase 2 (EC 2.4.1.13) (Sucrose-UDP glucosyltransferase 2) - Pisum sativum (Garden pea) Sucrose_synth Glycos_transf_1 RfaG protein|sucrose synthase, putativ…	1.1986
4.1.13	glycolysis.cytosolic branch.enolase	os06g0136600	Transcript	highly similar to ( 621) AT2G36530 | Symbols: LOS2 | LOS2; copper ion binding / phosphopyruvate hydratase | chr2:15321081-15323786 REVERSEhighly similar to ( 674) ENO1_MAIZE Enolase 1 (EC 4.2.1.11) (2-phosphoglycerate dehydratase 1) (2-phospho-D-glycerate hydro-lyase 1) - Zea mays (Maize) enolase Enolase_C eno Eno protein|enolase, putative, expressed	-0.84688
4.1.16	glycolysis.cytosolic branch.phospho-enol-pyruvate carboxylase kinase (PPCK)	os04g0517500	Transcript	very weakly similar to (90.1) AT1G08650 | Symbols: PPCK1 | PPCK1 (PHOSPHOENOLPYRUVATE CARBOXYLASE KINASE); kinase/ protein serine/threonine kinase | chr1:2752206-2753232 FORWARD S_TKc S_TKc Pkinase SPS1 protein|CAMK_CAMK_like.3 - CAMK includes calcium/calmodulin depedent protein kinases, expressed	2.3081
4.2.2	glycolysis.plastid branch.phosphoglucomutase (PGM)	os06g0476200	Transcript	highly similar to ( 663) AT1G70820 | Symbols: | phosphoglucomutase, putative / glucose phosphomutase, putative | chr1:26705594-26708034 FORWARD {ManB} manB PGM_PMM_I glmM protein|expressed protein	-0.77331
4.2.3	glycolysis.plastid branch.glucose-6-phosphate isomerase	os09g0465600	Transcript	highly similar to ( 929) AT4G24620 | Symbols: PGI1, PGI | PGI1 (PHOSPHOGLUCOSE ISOMERASE 1); glucose-6-phosphate isomerase | chr4:12709097-12712610 REVERSEweakly similar to ( 114) G6PIA_ORYSA Glucose-6-phosphate isomerase, cytosolic A (EC 5.3.1.9) (GPI-A) (Phosphoglucose isomerase A) (PGI-A) (Phosphohexose isomerase A) (PHI-A) - Oryza sativa (Rice) pgi Pgi PGI PRK00973 PRK03868 PRK09533 protein|g…	-0.81893
4.2.4	glycolysis.plastid branch.phosphofructokinase (PFK)	os06g0151900	Transcript	highly similar to ( 768) AT4G26270 | Symbols: PFK3 | PFK3 (PHOSPHOFRUCTOKINASE 3); 6-phosphofructokinase | chr4:13301094-13304030 REVERSE PRK06830 PfkA PRK03202 PFK PFK Bacterial_PFK PRK06555 Pyrophosphate_PFK PRK07085 Eukaryotic_PFK protein|6-phosphofructokinase, putative, expressed	-0.89695
4.2.4	glycolysis.plastid branch.phosphofructokinase (PFK)	os05g0194900	Transcript	highly similar to ( 717) AT4G26270 | Symbols: PFK3 | PFK3 (PHOSPHOFRUCTOKINASE 3); 6-phosphofructokinase | chr4:13301094-13304030 REVERSE PRK06830 PfkA PRK03202 PFK PFK Bacterial_PFK PRK06555 PRK07085 Pyrophosphate_PFK Eukaryotic_PFK protein|6-phosphofructokinase, putative, expressed	1.5398
4.2.4	glycolysis.plastid branch.phosphofructokinase (PFK)	os01g0191700	Transcript	highly similar to ( 751) AT4G26270 | Symbols: PFK3 | PFK3 (PHOSPHOFRUCTOKINASE 3); 6-phosphofructokinase | chr4:13301094-13304030 REVERSE PRK06830 PfkA PRK03202 PFK PFK Bacterial_PFK PRK07085 PRK06555 Pyrophosphate_PFK Eukaryotic_PFK protein|6-phosphofructokinase, putative, expressed	0.81337
4.2.4	glycolysis.plastid branch.phosphofructokinase (PFK)	os01g0738800	Transcript	highly similar to ( 726) AT4G26270 | Symbols: PFK3 | PFK3 (PHOSPHOFRUCTOKINASE 3); 6-phosphofructokinase | chr4:13301094-13304030 REVERSE PRK06830 PfkA PRK03202 PFK PFK Bacterial_PFK PRK06555 Eukaryotic_PFK PRK07085 Pyrophosphate_PFK protein|6-phosphofructokinase, putative, expressed	0.94987
4.2.14	glycolysis.plastid branch.pyruvate kinase (PK)	os10g0571200	Transcript	highly similar to ( 735) AT1G32440 | Symbols: PKp3 | PKp3 (plastidial pyruvate kinase 3); pyruvate kinase | chr1:11712205-11714963 FORWARDhighly similar to ( 761) KPYG_TOBAC Pyruvate kinase isozyme G, chloroplast precursor (EC 2.7.1.40) - Nicotiana tabacum (Common tobacco) PRK05826 PykF Pyruvate_Kinase PRK06354 PK PRK09206 PRK06247 PRK06739 PRK08187 protein|pyruvate kinase, putative, expressed	-0.83486
4.3.16	glycolysis.unclear/dually targeted.phospho-enol-pyruvate carboxylase kinase (PEPCK)	os04g0517500	Transcript	very weakly similar to (90.1) AT1G08650 | Symbols: PPCK1 | PPCK1 (PHOSPHOENOLPYRUVATE CARBOXYLASE KINASE); kinase/ protein serine/threonine kinase | chr1:2752206-2753232 FORWARD S_TKc S_TKc Pkinase SPS1 protein|CAMK_CAMK_like.3 - CAMK includes calcium/calmodulin depedent protein kinases, expressed	2.3081
7.1.2	OPP.oxidative PP.6-phosphogluconolactonase	os03g0416500	Transcript	moderately similar to ( 324) AT1G13700 | Symbols: | glucosamine/galactosamine-6-phosphate isomerase family protein | chr1:4694475-4695600 REVERSE 6PGL NagB GlcN6P_deaminase nagB protein|6-phosphogluconolactonase, putative, expressed	1.3345
7.1.2	OPP.oxidative PP.6-phosphogluconolactonase	os07g0604000	Transcript	moderately similar to ( 332) AT1G13700 | Symbols: | glucosamine/galactosamine-6-phosphate isomerase family protein | chr1:4694475-4695600 REVERSE 6PGL NagB GlcN6P_deaminase protein|6-phosphogluconolactonase, putative, expressed	3.0274
7.1.3	OPP.oxidative PP.6-phosphogluconate dehydrogenase	os01g0574600	Transcript	moderately similar to ( 397) AT1G17650 | Symbols: GLYR2, GR2 | GLYR2 (GLYOXYLATE REDUCTASE 2); glyoxylate reductase (NADP)/ phosphogluconate dehydrogenase (decarboxylating) | chr1:6069594-6071964 REVERSE MmsB garR NAD_binding_2 protein|NAD binding domain of 6-phosphogluconate dehydrogenase containing protein, expressed	-0.73869
7.2.4	OPP.non-reductive PP.ribose 5-phosphate isomerase	os03g0781400	Transcript	moderately similar to ( 257) AT5G44520 | Symbols: | ribose 5-phosphate isomerase-related | chr5:17934610-17936441 REVERSE RPI_A RpiA PRK00702 protein|ribose-5-phosphate isomerase A, putative, expressed	-0.84702
7.2.4	OPP.non-reductive PP.ribose 5-phosphate isomerase	os07g0176900	Transcript	moderately similar to ( 352) AT3G04790 | Symbols: | ribose 5-phosphate isomerase-related | chr3:1313365-1314195 FORWARD RPI_A RpiA PRK00702 Rib_5-P_isom_A protein|ribose-5-phosphate isomerase A, putative, expressed	-0.78753
5.1	fermentation.LDH	os09g0440300	Transcript	highly similar to ( 790) AT1G54100 | Symbols: ALDH7B4 | ALDH7B4 (Aldehyde Dehydrogenase 7B4); 3-chloroallyl aldehyde dehydrogenase/ oxidoreductase | chr1:20195435-20198853 REVERSEhighly similar to ( 813) AL7A1_MALDO Aldehyde dehydrogenase family 7 member A1 (EC 1.2.1.3) (Antiquitin-1) (Matured fruit 60 kDa protein) (MF-60) - Malus domestica (Apple) (Malus sylvestris) Aldedh PutA PRK10090 PRK03137…	2.6817
5.10	fermentation.aldehyde dehydrogenase	os09g0440300	Transcript	highly similar to ( 790) AT1G54100 | Symbols: ALDH7B4 | ALDH7B4 (Aldehyde Dehydrogenase 7B4); 3-chloroallyl aldehyde dehydrogenase/ oxidoreductase | chr1:20195435-20198853 REVERSEhighly similar to ( 813) AL7A1_MALDO Aldehyde dehydrogenase family 7 member A1 (EC 1.2.1.3) (Antiquitin-1) (Matured fruit 60 kDa protein) (MF-60) - Malus domestica (Apple) (Malus sylvestris) Aldedh PutA PRK10090 PRK03137…	2.6817
5.10	fermentation.aldehyde dehydrogenase	os01g0591300	Transcript	highly similar to ( 641) AT3G24503 | Symbols: ALDH2C4, ALDH1A, REF1 | ALDH2C4; 3-chloroallyl aldehyde dehydrogenase/ aldehyde dehydrogenase (NAD)/ coniferyl-aldehyde dehydrogenase | chr3:8919732-8923029 REVERSEmoderately similar to ( 351) BADH_SPIOL Betaine-aldehyde dehydrogenase, chloroplast precursor (EC 1.2.1.8) (BADH) - Spinacia oleracea (Spinach) Aldedh PutA PRK09847 gabD2 PRK10090 gabD PRK0…	-1.7351
6.3	gluconeogenesis.Malate DH	os08g0434300	Transcript	highly similar to ( 516) AT3G47520 | Symbols: MDH | MDH (MALATE DEHYDROGENASE); L-malate dehydrogenase/ binding / catalytic/ malate dehydrogenase/ oxidoreductase/ oxidoreductase, acting on the CH-OH group of donors, NAD or NADP as acceptor | chr3:17513657-17514868 FORWARDmoderately similar to ( 387) MDHG_ORYSA Malate dehydrogenase, glyoxysomal precursor (EC 1.1.1.37) - Oryza sativa (Rice) MDH_gly…	-1.1572
6.4	gluconeogenese/ glyoxylate cycle.PEPCK	os03g0255500	Transcript	highly similar to ( 959) AT4G37870 | Symbols: PCK1, PEPCK | PCK1 (PHOSPHOENOLPYRUVATE CARBOXYKINASE 1); ATP binding / phosphoenolpyruvate carboxykinase (ATP)/ phosphoenolpyruvate carboxykinase/ purine nucleotide binding | chr4:17802974-17806332 REVERSEnearly identical (1022) PEPCK_MAIZE Phosphoenolpyruvate carboxykinase [ATP] (EC 4.1.1.49) (PEP carboxykinase) (Phosphoenolpyruvate carboxylase) (PE…	2.1198
6.5	gluconeogenese/ glyoxylate cycle.pyruvate dikinase	os05g0405000	Transcript	nearly identical (1470) AT4G15530 | Symbols: PPDK | PPDK (pyruvate orthophosphate dikinase); kinase/ pyruvate, phosphate dikinase | chr4:8864828-8870748 REVERSEnearly identical (1585) PPDK_MAIZE Pyruvate, phosphate dikinase, chloroplast precursor (EC 2.7.9.1) (Pyruvate, orthophosphate dikinase) - Zea mays (Maize)PRK09279 PpsA PRK05878 PEP-utilizers_C PPDK_N PRK06464 PtsA PtsP PRK11177 PEP-utilize…	-0.99599
8.1.1.1	TCA / org. transformation.TCA.pyruvate DH.E1	os06g0246500	Transcript	highly similar to ( 571) AT1G59900 | Symbols: AT-E1 ALPHA | AT-E1 ALPHA; oxidoreductase, acting on the aldehyde or oxo group of donors, disulfide as acceptor / pyruvate dehydrogenase (acetyl-transferring) | chr1:22051368-22053660 FORWARDhighly similar to ( 565) ODPA_PEA Pyruvate dehydrogenase E1 component subunit alpha, mitochondrial precursor (EC 1.2.4.1) (PDHE1-A) - Pisum sativum (Garden pea) E…	3.5571
8.1.1.1	TCA / org. transformation.TCA.pyruvate DH.E1	os04g0119400	Transcript	highly similar to ( 622) AT1G01090 | Symbols: PDH-E1 ALPHA | PDH-E1 ALPHA (PYRUVATE DEHYDROGENASE E1 ALPHA); pyruvate dehydrogenase (acetyl-transferring) | chr1:47705-49166 REVERSEmoderately similar to ( 249) ODPA_SOLTU Pyruvate dehydrogenase E1 component subunit alpha, mitochondrial precursor (EC 1.2.4.1) (PDHE1-A) - Solanum tuberosum (Potato) TPP_E1_PDC_ADC_BCADC AcoA E1_dh protein|dehydrogenas…	2.8246
8.1.5	TCA / org. transformation.TCA.2-oxoglutarate dehydrogenase	os07g0695800	Transcript	nearly identical (1774) AT3G55410 | Symbols: | 2-oxoglutarate dehydrogenase E1 component, putative / oxoglutarate decarboxylase, putative / alpha-ketoglutaric dehydrogenase, putative | chr3:20541897-20545728 FORWARD kgd SucA kgd TPP_E1_OGDC_like E1_dh Transket_pyr protein|2-oxoglutarate dehydrogenase E1 component, mitochondrial precursor, putative, expressed	1.0421
8.1.9	TCA / org. transformation.TCA.malate DH	os08g0434300	Transcript	highly similar to ( 516) AT3G47520 | Symbols: MDH | MDH (MALATE DEHYDROGENASE); L-malate dehydrogenase/ binding / catalytic/ malate dehydrogenase/ oxidoreductase/ oxidoreductase, acting on the CH-OH group of donors, NAD or NADP as acceptor | chr3:17513657-17514868 FORWARDmoderately similar to ( 387) MDHG_ORYSA Malate dehydrogenase, glyoxysomal precursor (EC 1.1.1.37) - Oryza sativa (Rice) MDH_gly…	-1.1572
13.1.1.1.1	amino acid metabolism.synthesis.central amino acid metabolism.GABA.Glutamate decarboxylase	os04g0447800	Transcript	highly similar to ( 734) AT2G02010 | Symbols: GAD4 | GAD4 (glutamate decarboxylase 4); calmodulin binding | chr2:474375-476495 REVERSEhighly similar to ( 735) DCE_PETHY Glutamate decarboxylase (EC 4.1.1.15) (GAD) - Petunia hybrida (Petunia) GadB Pyridoxal_deC protein|glutamate decarboxylase, putative, expressed	4.3101
13.1.1.1.1	amino acid metabolism.synthesis.central amino acid metabolism.GABA.Glutamate decarboxylase	os08g0465800	Transcript	highly similar to ( 590) AT5G17330 | Symbols: GAD, GAD1 | GAD; calmodulin binding / glutamate decarboxylase | chr5:5711141-5714839 FORWARDhighly similar to ( 583) DCE_PETHY Glutamate decarboxylase (EC 4.1.1.15) (GAD) - Petunia hybrida (Petunia) Pyridoxal_deC GadB protein|decarboxylase, putative, expressed	0.88504
13.1.1.1.1	amino acid metabolism.synthesis.central amino acid metabolism.GABA.Glutamate decarboxylase	os03g0720300	Transcript	highly similar to ( 874) AT5G17330 | Symbols: GAD, GAD1 | GAD; calmodulin binding / glutamate decarboxylase | chr5:5711141-5714839 FORWARDhighly similar to ( 859) DCE_PETHY Glutamate decarboxylase (EC 4.1.1.15) (GAD) - Petunia hybrida (Petunia) GadB Pyridoxal_deC protein|glutamate decarboxylase, putative, expressed	1.0035
13.1.1.1.2	amino acid metabolism.synthesis.central amino acid metabolism.GABA.GABA transaminase	os08g0205900	Transcript	highly similar to ( 766) AT3G22200 | Symbols: POP2, GABA-T, HER1 | POP2 (POLLEN-PISTIL INCOMPATIBILITY 2); 4-aminobutyrate transaminase/ 4-aminobutyrate:pyruvate transaminase | chr3:7835286-7838863 FORWARDvery weakly similar to (94.4) GSA_CHLRE Glutamate-1-semialdehyde 2,1-aminomutase, chloroplast precursor (EC 5.4.3.8) (GSA) (Glutamate-1-semialdehyde aminotransferase) (GSA-AT) - Chlamydomonas re…	-1.1095
13.1.1.3.1	amino acid metabolism.synthesis.central amino acid metabolism.alanine.alanine aminotransferase	os10g0390500	Transcript	highly similar to ( 739) AT1G17290 | Symbols: AlaAT1 | AlaAT1 (ALANINE AMINOTRANSFERAS); ATP binding / L-alanine:2-oxoglutarate aminotransferase | chr1:5922771-5926093 FORWARDhighly similar to ( 834) ALA2_HORVU Alanine aminotransferase 2 (EC 2.6.1.2) (GPT) (Glutamic--pyruvic transaminase 2) (Glutamic--alanine transaminase 2) (ALAAT-2) - Hordeum vulgare (Barley) PRK09265 COG0436 PRK08363 PRK05764 …	1.223
13.1.1.3.11	amino acid metabolism.synthesis.central amino acid metabolism.alanine.alanine-glyoxylate aminotransferase	os08g0502700	Transcript	moderately similar to ( 259) AT2G13360 | Symbols: AGT, AGT1 | AGT (ALANINE:GLYOXYLATE AMINOTRANSFERASE); alanine-glyoxylate transaminase/ serine-glyoxylate transaminase/ serine-pyruvate transaminase | chr2:5539417-5540902 REVERSE COG0075 protein|aminotransferase, putative, expressed	-0.65251
13.2.1.2	amino acid metabolism.degradation.central amino acid metabolism.aspartate	os02g0134400	Transcript	highly similar to ( 901) AT5G14760 | Symbols: AO | AO (L-ASPARTATE OXIDASE); L-aspartate oxidase/ electron carrier/ oxidoreductase | chr5:4769133-4772012 FORWARDmoderately similar to ( 246) DHSA_ORYSA Succinate dehydrogenase [ubiquinone] flavoprotein subunit, mitochondrial precursor (EC 1.3.5.1) (FP) (Flavoprotein subunit of complex II) - Oryza sativa (Rice) NadB PRK09077 PRK07395 PRK07804 PRK080…	-2.5788
16.1.1	secondary metabolism.isoprenoids.non-mevalonate pathway	os01g0265000	Transcript	moderately similar to ( 432) AT1G74470 | Symbols: | geranylgeranyl reductase | chr1:27991248-27992845 FORWARDFixC protein|FAD binding domain containing protein, expressed	1.0217
16.1.1.1	secondary metabolism.isoprenoids.non-mevalonate pathway.DXS	os05g0408900	Transcript	nearly identical (1150) AT4G15560 | Symbols: CLA1, DEF, CLA, DXS, DXPS2 | CLA1 (CLOROPLASTOS ALTERADOS 1); 1-deoxy-D-xylulose-5-phosphate synthase | chr4:8884218-8887254 FORWARDnearly identical (1393) DXS_ORYSA Probable 1-deoxy-D-xylulose-5-phosphate synthase, chloroplast precursor (EC 2.2.1.7) (1-deoxyxylulose-5-phosphate synthase) (DXP synthase) (DXPS) - Oryza sativa (Rice) PRK05444 Dxs PRK1257…	1.2204
16.1.1.10	secondary metabolism.isoprenoids.non-mevalonate pathway.geranylgeranyl pyrophosphate synthase	os01g0248701	Transcript	moderately similar to ( 276) AT4G36810 | Symbols: GGPS1 | GGPS1 (GERANYLGERANYL PYROPHOSPHATE SYNTHASE 1); farnesyltranstransferase | chr4:17343513-17344628 FORWARDmoderately similar to ( 280) GGPPS_HEVBR Geranylgeranyl pyrophosphate synthetase, chloroplast precursor (GGPP synthetase) [Includes: Dimethylallyltranstransferase (EC 2.5.1.1); Geranyltranstransferase (EC 2.5.1.10); Farnesyltranstransf…	3.8061
16.1.1.10	secondary metabolism.isoprenoids.non-mevalonate pathway.geranylgeranyl pyrophosphate synthase	os12g0271700	Transcript	moderately similar to ( 474) AT1G17050 | Symbols: SPS2 | SPS2 (Solanesyl diphosphate synthase 2); trans-octaprenyltranstransferase | chr1:5829289-5831215 FORWARDweakly similar to ( 119) GGPPS_HEVBR Geranylgeranyl pyrophosphate synthetase, chloroplast precursor (GGPP synthetase) [Includes: Dimethylallyltranstransferase (EC 2.5.1.1); Geranyltranstransferase (EC 2.5.1.10); Farnesyltranstransferase (…	-1.4612
16.1.1.10	secondary metabolism.isoprenoids.non-mevalonate pathway.geranylgeranyl pyrophosphate synthase	os05g0582300	Transcript	moderately similar to ( 423) AT1G78510 | Symbols: SPS1 | SPS1 (solanesyl diphosphate synthase 1); trans-octaprenyltranstransferase | chr1:29535410-29537042 REVERSEweakly similar to ( 109) GGPPS_HEVBR Geranylgeranyl pyrophosphate synthetase, chloroplast precursor (GGPP synthetase) [Includes: Dimethylallyltranstransferase (EC 2.5.1.1); Geranyltranstransferase (EC 2.5.1.10); Farnesyltranstransferase…	-1.3551
16.1.2.1	secondary metabolism.isoprenoids.mevalonate pathway.acetyl-CoA C-acyltransferase	os01g0110400	Transcript	highly similar to ( 549) AT5G47720 | Symbols: | acetyl-CoA C-acyltransferase, putative / 3-ketoacyl-CoA thiolase, putative | chr5:19331866-19334009 FORWARD thiolase PRK08235 PRK06954 PRK07800 PRK05790 PRK07025 PRK05656 PRK07491 PRK06845 PRK07124 PRK06366 PRK08041 PRK09051 Thiolase_N PaaJ PRK06689 PRK06205 PRK06633 PRK09050 PRK09052 PRK06445 PRK07661 PRK08234 fadA PRK08242 PRK07851 PRK07108 PRK065…	1.0583
16.1.2.7	secondary metabolism.isoprenoids.mevalonate pathway.isopentenyl pyrophosphate:dimethyllallyl pyrophosphate isomerase	os05g0413400	Transcript	moderately similar to ( 419) AT3G02780 | Symbols: IPP2, IPIAT1, IDI2 | IPP2 (ISOPENTENYL PYROPHOSPHATE:DIMETHYLALLYL PYROPHOSPHATE ISOMERASE 2); isopentenyl-diphosphate delta-isomerase | chr3:602578-604648 REVERSE IPP_Isomerase Idi PRK03759 protein|hydrolase, NUDIX family, domain containing protein, expressed	1.3695
16.1.3	secondary metabolism.isoprenoids.tocopherol biosynthesis	os07g0576000	Transcript	moderately similar to ( 385) AT3G11945 | Symbols: ATHST | homogentisate farnesyltransferase/ homogentisate geranylgeranyltransferase/ homogentisate solanesyltransferase | chr3:3780041-3782880 REVERSEubiA protein|prenyltransferase, putative, expressed	-0.92443
16.1.3.3	secondary metabolism.isoprenoids.tocopherol biosynthesis.MPBQ/MSBQ methyltransferase	os07g0179300	Transcript	moderately similar to ( 461) AT3G63410 | Symbols: APG1, VTE3, IEP37, E37 | APG1 (ALBINO OR PALE GREEN MUTANT 1); 2-methyl-6-phytyl-1,4-benzoquinone methyltransferase/ S-adenosylmethionine-dependent methyltransferase/ methyltransferase | chr3:23415816-23417002 REVERSEmoderately similar to ( 462) IN37_SPIOL 37 kDa inner envelope membrane protein, chloroplast precursor (E37) - Spinacia oleracea (Spi…	-2.1761
16.1.4	secondary metabolism.isoprenoids.carotenoids	os03g0841900	Transcript	highly similar to ( 502) AT1G57770 | Symbols: | amine oxidase family | chr1:21395254-21398135 FORWARDweakly similar to ( 173) CRTSO_DAUCA Carotenoid isomerase, chloroplast precursor (EC 5.-.-.-) (CrtISO) - Daucus carota (Carrot) COG1233 protein|amine oxidase, flavin-containing, domain containing protein, expressed	-0.96005
16.1.4.1	secondary metabolism.isoprenoids.carotenoids.phytoene synthase	os12g0626400	Transcript	highly similar to ( 508) AT5G17230 | Symbols: | phytoene synthase (PSY) / geranylgeranyl-diphosphate geranylgeranyl transferase | chr5:5659839-5662087 REVERSEhighly similar to ( 520) PSY_DAUCA Phytoene synthase, chloroplast precursor (EC 2.5.1.-) - Daucus carota (Carrot) SQS_PSY Trans_IPPS_HH ERG9 Isoprenoid_Biosyn_C1 Trans_IPPS protein|phytoene synthase, chloroplast precursor, putative, expressed	-2.0178
16.1.4.1	secondary metabolism.isoprenoids.carotenoids.phytoene synthase	os09g0555500	Transcript	moderately similar to ( 474) AT5G17230 | Symbols: | phytoene synthase (PSY) / geranylgeranyl-diphosphate geranylgeranyl transferase | chr5:5659839-5662087 REVERSEmoderately similar to ( 483) PSY_MAIZE Phytoene synthase, chloroplast precursor (EC 2.5.1.-) - Zea mays (Maize) SQS_PSY Trans_IPPS_HH ERG9 Isoprenoid_Biosyn_C1 Trans_IPPS protein|phytoene synthase, chloroplast precursor, putative, expres…	1.6087
16.1.4.3	secondary metabolism.isoprenoids.carotenoids.zeta-carotene desaturase	os07g0204900	Transcript	highly similar to ( 924) AT3G04870 | Symbols: ZDS, PDE181 | ZDS (ZETA-CAROTENE DESATURASE); carotene 7,8-desaturase | chr3:1342842-1346189 FORWARDnearly identical (1043) ZDS_MAIZE Zeta-carotene desaturase, chloroplast precursor (EC 1.14.99.30) (Carotene 7,8-desaturase) - Zea mays (Maize) COG3349 Amino_oxidase PRK07233 protein|zeta-carotene desaturase, chloroplast/chromoplast precursor, putative, …	-1.0203
16.1.4.4	secondary metabolism.isoprenoids.carotenoids.lycopene epsilon cyclase	os01g0581300	Transcript	highly similar to ( 667) AT5G57030 | Symbols: LUT2 | LUT2 (LUTEIN DEFICIENT 2); lycopene epsilon cyclase | chr5:23077398-23079818 FORWARDmoderately similar to ( 269) LCYB_TOBAC Lycopene beta cyclase, chloroplast precursor (EC 1.14.-.-) - Nicotiana tabacum (Common tobacco)Lycopene_cycl protein|lycopene epsilon cyclase, chloroplast precursor, putative, expressed	2.1585
16.1.4.5	secondary metabolism.isoprenoids.carotenoids.lycopene beta cyclase	os02g0190600	Transcript	highly similar to ( 679) AT3G10230 | Symbols: LYC | LYC (LYCOPENE CYCLASE); lycopene beta cyclase | chr3:3164340-3165449 REVERSEhighly similar to ( 672) LCYB_CAPAN Lycopene beta cyclase, chloroplast precursor (EC 1.14.-.-) - Capsicum annuum (Bell pepper)Lycopene_cycl FixC protein|lycopene beta cyclase, chloroplast precursor, putative, expressed	-0.82435
16.1.4.6	secondary metabolism.isoprenoids.carotenoids.carotenoid beta ring hydroxylase	os10g0533500	Transcript	moderately similar to ( 283) AT4G25700 | Symbols: BETA-OHASE 1, B1, chy1 | BETA-OHASE 1 (BETA-HYDROXYLASE 1); carotene beta-ring hydroxylase | chr4:13094965-13095866 REVERSE protein|fatty acid hydroxylase, putative, expressed	1.7853
16.1.4.6	secondary metabolism.isoprenoids.carotenoids.carotenoid beta ring hydroxylase	os04g0578400	Transcript	moderately similar to ( 327) AT4G25700 | Symbols: BETA-OHASE 1, B1, chy1 | BETA-OHASE 1 (BETA-HYDROXYLASE 1); carotene beta-ring hydroxylase | chr4:13094965-13095866 REVERSE protein|fatty acid hydroxylase, putative, expressed	-1.0528
16.1.5	secondary metabolism.isoprenoids.terpenoids	os04g0344100	Transcript	weakly similar to ( 180) AT4G16730 | Symbols: | lyase/ magnesium ion binding | chr4:9403119-9406003 FORWARDmoderately similar to ( 230) DCS1_GOSHI (+)-delta-cadinene synthase (EC 4.2.3.13) (D-cadinene synthase) - Gossypium hirsutum (Upland cotton)Terpene_cyclase_plant_C1 Terpene_synth_C Terpene_cyclase_C1 protein|terpene synthase family, metal binding domain containing protein, expressed	8.6425
16.1.5	secondary metabolism.isoprenoids.terpenoids	os02g0140500	Transcript	moderately similar to ( 300) AT2G07050 | Symbols: CAS1 | CAS1 (cycloartenol synthase 1); cycloartenol synthase | chr2:2924629-2930295 FORWARD SQCY_1 protein|cycloartenol synthase, putative, expressed	2.8886
16.1.5	secondary metabolism.isoprenoids.terpenoids	os02g0571800	Transcript	highly similar to ( 563) AT1G79460 | Symbols: GA2, KS, ATKS | GA2 (GA REQUIRING 2); ent-kaurene synthase | chr1:29890568-29894436 FORWARDhighly similar to ( 608) KSB_CUCMA Ent-kaurene synthase B, chloroplast precursor (EC 4.2.3.19) (KSB) - Cucurbita maxima (Pumpkin) (Winter squash)Terpene_cyclase_plant_C1 Terpene_cyclase_C1 Terpene_synth_C Terpene_synth Isoprenoid_Biosyn_C1 protein|terpene syntha…	2.9511
16.7	secondary metabolism.wax	os10g0471100	Transcript	highly similar to ( 713) AT1G02205 | Symbols: CER1 | CER1 (ECERIFERUM 1); octadecanal decarbonylase | chr1:418818-422154 FORWARD protein|WAX2, putative, expressed	3.1494
16.4.1	secondary metabolism.N misc.alkaloid-like	os10g0543500	Transcript	moderately similar to ( 347) AT3G51420 | Symbols: SSL4, ATSSL4 | SSL4 (STRICTOSIDINE SYNTHASE-LIKE 4); strictosidine synthase | chr3:19084082-19085451 FORWARD Str_synth COG3386 protein|strictosidine synthase, putative, expressed	-1.8162
16.4.1	secondary metabolism.N misc.alkaloid-like	os07g0437500	Transcript	highly similar to ( 624) AT2G20340 | Symbols: | tyrosine decarboxylase, putative | chr2:8779804-8782490 FORWARDhighly similar to ( 852) TYDC1_ORYSA Tyrosine decarboxylase 1 (EC 4.1.1.25) - Oryza sativa (Rice) Pyridoxal_deC GadB protein|decarboxylase, putative, expressed	-0.83059
16.4.1	secondary metabolism.N misc.alkaloid-like	os08g0140500	Transcript	moderately similar to ( 427) AT2G20340 | Symbols: | tyrosine decarboxylase, putative | chr2:8779804-8782490 FORWARDmoderately similar to ( 474) DDC_CATRO Aromatic-L-amino-acid decarboxylase (EC 4.1.1.28) (AADC) (DOPA decarboxylase) (Tryptophan decarboxylase) - Catharanthus roseus (Rosy periwinkle) (Madagascar periwinkle) Pyridoxal_deC GadB protein|decarboxylase, putative, expressed	3.373
16.4.1	secondary metabolism.N misc.alkaloid-like	os01g0770200	Transcript	moderately similar to ( 496) AT2G20340 | Symbols: | tyrosine decarboxylase, putative | chr2:8779804-8782490 FORWARDhighly similar to ( 519) TYDC2_PETCR Tyrosine decarboxylase 2 (EC 4.1.1.25) - Petroselinum crispum (Parsley) (Petroselinum hortense) Pyridoxal_deC GadB protein|decarboxylase, putative, expressed	1.6993
16.99	secondary metabolism.unspecified	os10g0533200	Transcript	moderately similar to ( 214) AT5G52810 | Symbols: | ornithine cyclodeaminase/mu-crystallin family protein | chr5:21399524-21400501 FORWARD PRK06141 COG2423 PRK08618 OCD_Mu_crystall PRK06046 PRK07589 PRK07340 PRK08291 PRK06407 PRK06199 PRK06823 protein|shikimate/quinate 5-dehydrogenase, putative, expressed	0.78861
16.1.1	secondary metabolism.isoprenoids.non-mevalonate pathway	os01g0265000	Transcript	moderately similar to ( 432) AT1G74470 | Symbols: | geranylgeranyl reductase | chr1:27991248-27992845 FORWARDFixC protein|FAD binding domain containing protein, expressed	1.0217
16.1.1.1	secondary metabolism.isoprenoids.non-mevalonate pathway.DXS	os05g0408900	Transcript	nearly identical (1150) AT4G15560 | Symbols: CLA1, DEF, CLA, DXS, DXPS2 | CLA1 (CLOROPLASTOS ALTERADOS 1); 1-deoxy-D-xylulose-5-phosphate synthase | chr4:8884218-8887254 FORWARDnearly identical (1393) DXS_ORYSA Probable 1-deoxy-D-xylulose-5-phosphate synthase, chloroplast precursor (EC 2.2.1.7) (1-deoxyxylulose-5-phosphate synthase) (DXP synthase) (DXPS) - Oryza sativa (Rice) PRK05444 Dxs PRK1257…	1.2204
16.1.1.10	secondary metabolism.isoprenoids.non-mevalonate pathway.geranylgeranyl pyrophosphate synthase	os01g0248701	Transcript	moderately similar to ( 276) AT4G36810 | Symbols: GGPS1 | GGPS1 (GERANYLGERANYL PYROPHOSPHATE SYNTHASE 1); farnesyltranstransferase | chr4:17343513-17344628 FORWARDmoderately similar to ( 280) GGPPS_HEVBR Geranylgeranyl pyrophosphate synthetase, chloroplast precursor (GGPP synthetase) [Includes: Dimethylallyltranstransferase (EC 2.5.1.1); Geranyltranstransferase (EC 2.5.1.10); Farnesyltranstransf…	3.8061
16.1.1.10	secondary metabolism.isoprenoids.non-mevalonate pathway.geranylgeranyl pyrophosphate synthase	os12g0271700	Transcript	moderately similar to ( 474) AT1G17050 | Symbols: SPS2 | SPS2 (Solanesyl diphosphate synthase 2); trans-octaprenyltranstransferase | chr1:5829289-5831215 FORWARDweakly similar to ( 119) GGPPS_HEVBR Geranylgeranyl pyrophosphate synthetase, chloroplast precursor (GGPP synthetase) [Includes: Dimethylallyltranstransferase (EC 2.5.1.1); Geranyltranstransferase (EC 2.5.1.10); Farnesyltranstransferase (…	-1.4612
16.1.1.10	secondary metabolism.isoprenoids.non-mevalonate pathway.geranylgeranyl pyrophosphate synthase	os05g0582300	Transcript	moderately similar to ( 423) AT1G78510 | Symbols: SPS1 | SPS1 (solanesyl diphosphate synthase 1); trans-octaprenyltranstransferase | chr1:29535410-29537042 REVERSEweakly similar to ( 109) GGPPS_HEVBR Geranylgeranyl pyrophosphate synthetase, chloroplast precursor (GGPP synthetase) [Includes: Dimethylallyltranstransferase (EC 2.5.1.1); Geranyltranstransferase (EC 2.5.1.10); Farnesyltranstransferase…	-1.3551
16.1.2.1	secondary metabolism.isoprenoids.mevalonate pathway.acetyl-CoA C-acyltransferase	os01g0110400	Transcript	highly similar to ( 549) AT5G47720 | Symbols: | acetyl-CoA C-acyltransferase, putative / 3-ketoacyl-CoA thiolase, putative | chr5:19331866-19334009 FORWARD thiolase PRK08235 PRK06954 PRK07800 PRK05790 PRK07025 PRK05656 PRK07491 PRK06845 PRK07124 PRK06366 PRK08041 PRK09051 Thiolase_N PaaJ PRK06689 PRK06205 PRK06633 PRK09050 PRK09052 PRK06445 PRK07661 PRK08234 fadA PRK08242 PRK07851 PRK07108 PRK065…	1.0583
16.1.2.7	secondary metabolism.isoprenoids.mevalonate pathway.isopentenyl pyrophosphate:dimethyllallyl pyrophosphate isomerase	os05g0413400	Transcript	moderately similar to ( 419) AT3G02780 | Symbols: IPP2, IPIAT1, IDI2 | IPP2 (ISOPENTENYL PYROPHOSPHATE:DIMETHYLALLYL PYROPHOSPHATE ISOMERASE 2); isopentenyl-diphosphate delta-isomerase | chr3:602578-604648 REVERSE IPP_Isomerase Idi PRK03759 protein|hydrolase, NUDIX family, domain containing protein, expressed	1.3695
16.1.3	secondary metabolism.isoprenoids.tocopherol biosynthesis	os07g0576000	Transcript	moderately similar to ( 385) AT3G11945 | Symbols: ATHST | homogentisate farnesyltransferase/ homogentisate geranylgeranyltransferase/ homogentisate solanesyltransferase | chr3:3780041-3782880 REVERSEubiA protein|prenyltransferase, putative, expressed	-0.92443
16.1.3.3	secondary metabolism.isoprenoids.tocopherol biosynthesis.MPBQ/MSBQ methyltransferase	os07g0179300	Transcript	moderately similar to ( 461) AT3G63410 | Symbols: APG1, VTE3, IEP37, E37 | APG1 (ALBINO OR PALE GREEN MUTANT 1); 2-methyl-6-phytyl-1,4-benzoquinone methyltransferase/ S-adenosylmethionine-dependent methyltransferase/ methyltransferase | chr3:23415816-23417002 REVERSEmoderately similar to ( 462) IN37_SPIOL 37 kDa inner envelope membrane protein, chloroplast precursor (E37) - Spinacia oleracea (Spi…	-2.1761
16.1.4	secondary metabolism.isoprenoids.carotenoids	os03g0841900	Transcript	highly similar to ( 502) AT1G57770 | Symbols: | amine oxidase family | chr1:21395254-21398135 FORWARDweakly similar to ( 173) CRTSO_DAUCA Carotenoid isomerase, chloroplast precursor (EC 5.-.-.-) (CrtISO) - Daucus carota (Carrot) COG1233 protein|amine oxidase, flavin-containing, domain containing protein, expressed	-0.96005
16.1.4.1	secondary metabolism.isoprenoids.carotenoids.phytoene synthase	os12g0626400	Transcript	highly similar to ( 508) AT5G17230 | Symbols: | phytoene synthase (PSY) / geranylgeranyl-diphosphate geranylgeranyl transferase | chr5:5659839-5662087 REVERSEhighly similar to ( 520) PSY_DAUCA Phytoene synthase, chloroplast precursor (EC 2.5.1.-) - Daucus carota (Carrot) SQS_PSY Trans_IPPS_HH ERG9 Isoprenoid_Biosyn_C1 Trans_IPPS protein|phytoene synthase, chloroplast precursor, putative, expressed	-2.0178
16.1.4.1	secondary metabolism.isoprenoids.carotenoids.phytoene synthase	os09g0555500	Transcript	moderately similar to ( 474) AT5G17230 | Symbols: | phytoene synthase (PSY) / geranylgeranyl-diphosphate geranylgeranyl transferase | chr5:5659839-5662087 REVERSEmoderately similar to ( 483) PSY_MAIZE Phytoene synthase, chloroplast precursor (EC 2.5.1.-) - Zea mays (Maize) SQS_PSY Trans_IPPS_HH ERG9 Isoprenoid_Biosyn_C1 Trans_IPPS protein|phytoene synthase, chloroplast precursor, putative, expres…	1.6087
16.1.4.3	secondary metabolism.isoprenoids.carotenoids.zeta-carotene desaturase	os07g0204900	Transcript	highly similar to ( 924) AT3G04870 | Symbols: ZDS, PDE181 | ZDS (ZETA-CAROTENE DESATURASE); carotene 7,8-desaturase | chr3:1342842-1346189 FORWARDnearly identical (1043) ZDS_MAIZE Zeta-carotene desaturase, chloroplast precursor (EC 1.14.99.30) (Carotene 7,8-desaturase) - Zea mays (Maize) COG3349 Amino_oxidase PRK07233 protein|zeta-carotene desaturase, chloroplast/chromoplast precursor, putative, …	-1.0203
16.1.4.4	secondary metabolism.isoprenoids.carotenoids.lycopene epsilon cyclase	os01g0581300	Transcript	highly similar to ( 667) AT5G57030 | Symbols: LUT2 | LUT2 (LUTEIN DEFICIENT 2); lycopene epsilon cyclase | chr5:23077398-23079818 FORWARDmoderately similar to ( 269) LCYB_TOBAC Lycopene beta cyclase, chloroplast precursor (EC 1.14.-.-) - Nicotiana tabacum (Common tobacco)Lycopene_cycl protein|lycopene epsilon cyclase, chloroplast precursor, putative, expressed	2.1585
16.1.4.5	secondary metabolism.isoprenoids.carotenoids.lycopene beta cyclase	os02g0190600	Transcript	highly similar to ( 679) AT3G10230 | Symbols: LYC | LYC (LYCOPENE CYCLASE); lycopene beta cyclase | chr3:3164340-3165449 REVERSEhighly similar to ( 672) LCYB_CAPAN Lycopene beta cyclase, chloroplast precursor (EC 1.14.-.-) - Capsicum annuum (Bell pepper)Lycopene_cycl FixC protein|lycopene beta cyclase, chloroplast precursor, putative, expressed	-0.82435
16.1.4.6	secondary metabolism.isoprenoids.carotenoids.carotenoid beta ring hydroxylase	os10g0533500	Transcript	moderately similar to ( 283) AT4G25700 | Symbols: BETA-OHASE 1, B1, chy1 | BETA-OHASE 1 (BETA-HYDROXYLASE 1); carotene beta-ring hydroxylase | chr4:13094965-13095866 REVERSE protein|fatty acid hydroxylase, putative, expressed	1.7853
16.1.4.6	secondary metabolism.isoprenoids.carotenoids.carotenoid beta ring hydroxylase	os04g0578400	Transcript	moderately similar to ( 327) AT4G25700 | Symbols: BETA-OHASE 1, B1, chy1 | BETA-OHASE 1 (BETA-HYDROXYLASE 1); carotene beta-ring hydroxylase | chr4:13094965-13095866 REVERSE protein|fatty acid hydroxylase, putative, expressed	-1.0528
16.1.5	secondary metabolism.isoprenoids.terpenoids	os04g0344100	Transcript	weakly similar to ( 180) AT4G16730 | Symbols: | lyase/ magnesium ion binding | chr4:9403119-9406003 FORWARDmoderately similar to ( 230) DCS1_GOSHI (+)-delta-cadinene synthase (EC 4.2.3.13) (D-cadinene synthase) - Gossypium hirsutum (Upland cotton)Terpene_cyclase_plant_C1 Terpene_synth_C Terpene_cyclase_C1 protein|terpene synthase family, metal binding domain containing protein, expressed	8.6425
16.1.5	secondary metabolism.isoprenoids.terpenoids	os02g0140500	Transcript	moderately similar to ( 300) AT2G07050 | Symbols: CAS1 | CAS1 (cycloartenol synthase 1); cycloartenol synthase | chr2:2924629-2930295 FORWARD SQCY_1 protein|cycloartenol synthase, putative, expressed	2.8886
16.1.5	secondary metabolism.isoprenoids.terpenoids	os02g0571800	Transcript	highly similar to ( 563) AT1G79460 | Symbols: GA2, KS, ATKS | GA2 (GA REQUIRING 2); ent-kaurene synthase | chr1:29890568-29894436 FORWARDhighly similar to ( 608) KSB_CUCMA Ent-kaurene synthase B, chloroplast precursor (EC 4.2.3.19) (KSB) - Cucurbita maxima (Pumpkin) (Winter squash)Terpene_cyclase_plant_C1 Terpene_cyclase_C1 Terpene_synth_C Terpene_synth Isoprenoid_Biosyn_C1 protein|terpene syntha…	2.9511
16.8.1.21	secondary metabolism.flavonoids.anthocyanins.anthocyanin 5-aromatic acyltransferase	os02g0484200	Transcript	weakly similar to ( 103) AT3G29670 | Symbols: | transferase family protein | chr3:11527952-11529307 FORWARDTransferase protein|transferase family protein, putative, expressed	2.8178
16.8.1.21	secondary metabolism.flavonoids.anthocyanins.anthocyanin 5-aromatic acyltransferase	os04g0606000	Transcript	weakly similar to ( 164) AT3G29670 | Symbols: | transferase family protein | chr3:11527952-11529307 FORWARDTransferase protein|transferase family protein, putative, expressed	1.888
16.8.1.21	secondary metabolism.flavonoids.anthocyanins.anthocyanin 5-aromatic acyltransferase	os06g0145600	Transcript	very weakly similar to (92.4) AT5G39080 | Symbols: | transferase family protein | chr5:15641681-15643072 FORWARDTransferase protein|transferase family protein, putative, expressed	3.2633
16.8.1.21	secondary metabolism.flavonoids.anthocyanins.anthocyanin 5-aromatic acyltransferase	os07g0414000	Transcript	weakly similar to ( 160) AT1G03940 | Symbols: | transferase family protein | chr1:1009542-1010951 REVERSETransferase protein|transferase family protein, putative, expressed	1.1308
16.8.2	secondary metabolism.flavonoids.chalcones	os11g0116300	Transcript	moderately similar to ( 235) AT5G05270 | Symbols: | chalcone-flavanone isomerase family protein | chr5:1563543-1564827 FORWARDvery weakly similar to (88.2) CFI_PHAVU Chalcone--flavonone isomerase (EC 5.5.1.6) (Chalcone isomerase) - Phaseolus vulgaris (Kidney bean) (French bean)Chalcone protein|chalcone--flavonone isomerase, putative, expressed	-2.3141
16.8.3	secondary metabolism.flavonoids.dihydroflavonols	os06g0683100	Transcript	moderately similar to ( 290) AT4G27250 | Symbols: | dihydroflavonol 4-reductase family / dihydrokaempferol 4-reductase family | chr4:13642803-13644425 REVERSEmoderately similar to ( 221) DFRA_DIACA Dihydroflavonol-4-reductase (EC 1.1.1.219) (DFR) (Dihydrokaempferol 4-reductase) - Dianthus caryophyllus (Carnation) (Clove pink) WcaG protein|dihydroflavonol-4-reductase, putative, expressed	3.7787
16.8.3	secondary metabolism.flavonoids.dihydroflavonols	os04g0630100	Transcript	weakly similar to ( 197) AT1G61720 | Symbols: BAN | BAN (BANYULS); oxidoreductase | chr1:22791326-22792757 REVERSEweakly similar to ( 156) DFRA_VITVI Dihydroflavonol-4-reductase (EC 1.1.1.219) (DFR) (Dihydrokaempferol 4-reductase) - Vitis vinifera (Grape) WcaG protein|leucoanthocyanidin reductase, putative, expressed	3.2815
16.8.3	secondary metabolism.flavonoids.dihydroflavonols	os04g0630900	Transcript	weakly similar to ( 193) AT1G61720 | Symbols: BAN | BAN (BANYULS); oxidoreductase | chr1:22791326-22792757 REVERSEweakly similar to ( 141) DFRA_PETHY Dihydroflavonol-4-reductase (EC 1.1.1.219) (DFR) (Dihydrokaempferol 4-reductase) - Petunia hybrida (Petunia) protein|reductase, putative, expressed	-1.244
16.8.3	secondary metabolism.flavonoids.dihydroflavonols	os04g0630300	Transcript	moderately similar to ( 276) AT1G61720 | Symbols: BAN | BAN (BANYULS); oxidoreductase | chr1:22791326-22792757 REVERSEmoderately similar to ( 214) DFRA_DIACA Dihydroflavonol-4-reductase (EC 1.1.1.219) (DFR) (Dihydrokaempferol 4-reductase) - Dianthus caryophyllus (Carnation) (Clove pink) WcaG protein|leucoanthocyanidin reductase, putative, expressed	4.4102
16.8.3	secondary metabolism.flavonoids.dihydroflavonols	os04g0630400	Transcript	moderately similar to ( 283) AT1G61720 | Symbols: BAN | BAN (BANYULS); oxidoreductase | chr1:22791326-22792757 REVERSEmoderately similar to ( 218) DFRA_VITVI Dihydroflavonol-4-reductase (EC 1.1.1.219) (DFR) (Dihydrokaempferol 4-reductase) - Vitis vinifera (Grape) WcaG Epimerase protein|leucoanthocyanidin reductase, putative, expressed	0.87229
16.8.5.1	secondary metabolism.flavonoids.isoflavones.isoflavone reductase	os12g0263600	Transcript	weakly similar to ( 151) AT4G13660 | Symbols: ATPRR2, PRR2 | PRR2 (PINORESINOL REDUCTASE 2); pinoresinol reductase | chr4:7946283-7948252 FORWARDvery weakly similar to (91.7) IFRH_MAIZE Isoflavone reductase homolog IRL (EC 1.3.1.-) - Zea mays (Maize)NmrA protein|nmrA-like family domain containing protein, expressed	-0.86702
16.2	secondary metabolism.phenylpropanoids	os06g0155500	Transcript	moderately similar to ( 341) AT1G28680 | Symbols: | transferase family protein | chr1:10078222-10079763 FORWARDweakly similar to ( 142) HCBT1_DIACA Anthranilate N-benzoyltransferase protein 1 (EC 2.3.1.144) (Anthranilate N-hydroxycinnamoyl/benzoyltransferase 1) - Dianthus caryophyllus (Carnation) (Clove pink)Transferase protein|transferase family protein, putative, expressed	-0.83453
16.2	secondary metabolism.phenylpropanoids	os01g0901600	Transcript	moderately similar to ( 479) AT5G63380 | Symbols: | 4-coumarate--CoA ligase family protein / 4-coumaroyl-CoA synthase family protein | chr5:25387581-25390026 REVERSEmoderately similar to ( 261) 4CL1_TOBAC 4-coumarate--CoA ligase 1 (EC 6.2.1.12) (4CL 1) (4-coumaroyl-CoA synthase 1) - Nicotiana tabacum (Common tobacco) CaiC AMP-binding PRK08314 PRK06187 PRK08316 PRK08315 PRK07770 PRK05677 PRK08276 …	1.8827
16.2	secondary metabolism.phenylpropanoids	os05g0278500	Transcript	moderately similar to ( 275) AT3G62160 | Symbols: | transferase family protein | chr3:23014333-23015808 REVERSETransferase protein|transferase family protein, putative, expressed	-4.5453
16.2	secondary metabolism.phenylpropanoids	os11g0507200	Transcript	highly similar to ( 576) AT5G41040 | Symbols: | transferase family protein | chr5:16431582-16433086 FORWARDmoderately similar to ( 210) HCBT2_DIACA Anthranilate N-benzoyltransferase protein 2 (EC 2.3.1.144) (Anthranilate N-hydroxycinnamoyl/benzoyltransferase 2) - Dianthus caryophyllus (Carnation) (Clove pink)Transferase protein|transferase family protein, putative, expressed	4.2634
16.2	secondary metabolism.phenylpropanoids	os11g0182200	Transcript	weakly similar to ( 179) AT5G48930 | Symbols: HCT | HCT (HYDROXYCINNAMOYL-COA SHIKIMATE/QUINATE HYDROXYCINNAMOYL TRANSFERASE); quinate O-hydroxycinnamoyltransferase/ shikimate O-hydroxycinnamoyltransferase/ transferase | chr5:19836654-19838092 REVERSEweakly similar to ( 169) HCBT2_DIACA Anthranilate N-benzoyltransferase protein 2 (EC 2.3.1.144) (Anthranilate N-hydroxycinnamoyl/benzoyltransferase …	1.1561
16.2	secondary metabolism.phenylpropanoids	os04g0500700	Transcript	highly similar to ( 572) AT5G48930 | Symbols: HCT | HCT (HYDROXYCINNAMOYL-COA SHIKIMATE/QUINATE HYDROXYCINNAMOYL TRANSFERASE); quinate O-hydroxycinnamoyltransferase/ shikimate O-hydroxycinnamoyltransferase/ transferase | chr5:19836654-19838092 REVERSEmoderately similar to ( 343) HCBT1_DIACA Anthranilate N-benzoyltransferase protein 1 (EC 2.3.1.144) (Anthranilate N-hydroxycinnamoyl/benzoyltransfer…	-1.0349
16.2	secondary metabolism.phenylpropanoids	os08g0243500	Transcript	highly similar to ( 920) AT4G30210 | Symbols: ATR2, AR2 | ATR2 (ARABIDOPSIS P450 REDUCTASE 2); NADPH-hemoprotein reductase | chr4:14796900-14800578 FORWARDhighly similar to ( 948) NCPR_CATRO NADPH--cytochrome P450 reductase (EC 1.6.2.4) (CPR) (P450R) - Catharanthus roseus (Rosy periwinkle) (Madagascar periwinkle) CysJ FAD_binding_1 cysJ PRK06214 Flavodoxin_1 protein|NADPH reductase, putative, exp…	-0.70936
16.2	secondary metabolism.phenylpropanoids	os10g0578950	Transcript	moderately similar to ( 479) AT4G19010 | Symbols: | 4-coumarate--CoA ligase family protein / 4-coumaroyl-CoA synthase family protein | chr4:10411715-10414221 REVERSEmoderately similar to ( 271) 4CL1_TOBAC 4-coumarate--CoA ligase 1 (EC 6.2.1.12) (4CL 1) (4-coumaroyl-CoA synthase 1) - Nicotiana tabacum (Common tobacco) CaiC AMP-binding PRK08314 Acs PRK09089 PRK07656 PRK06187 PRK06839 PRK05605 PRK07…	-1.3281
16.2	secondary metabolism.phenylpropanoids	os06g0710700	Transcript	moderately similar to ( 369) AT5G17540 | Symbols: | transferase family protein | chr5:5782061-5783682 REVERSEweakly similar to ( 154) HCBT3_DIACA Anthranilate N-benzoyltransferase protein 3 (EC 2.3.1.144) (Anthranilate N-hydroxycinnamoyl/benzoyltransferase 3) - Dianthus caryophyllus (Carnation) (Clove pink)Transferase protein|transferase family protein, putative, expressed	8.5507
16.2	secondary metabolism.phenylpropanoids	os07g0463600	Transcript	weakly similar to ( 176) AT4G35160 | Symbols: | O-methyltransferase family 2 protein | chr4:16730989-16732808 REVERSEmoderately similar to ( 270) ZRP4_MAIZE O-methyltransferase ZRP4 (EC 2.1.1.-) (OMT) - Zea mays (Maize) Methyltransf_2 protein|O-methyltransferase, putative, expressed	-1.0586
16.2	secondary metabolism.phenylpropanoids	os01g0350000	Transcript	moderately similar to ( 307) AT5G17540 | Symbols: | transferase family protein | chr5:5782061-5783682 REVERSEweakly similar to ( 154) HCBT3_DIACA Anthranilate N-benzoyltransferase protein 3 (EC 2.3.1.144) (Anthranilate N-hydroxycinnamoyl/benzoyltransferase 3) - Dianthus caryophyllus (Carnation) (Clove pink)Transferase protein|transferase family protein, putative, expressed	3.9602
16.2.1.3	secondary metabolism.phenylpropanoids.lignin biosynthesis.4CL	os02g0697400	Transcript	highly similar to ( 675) AT1G65060 | Symbols: 4CL3 | 4CL3; 4-coumarate-CoA ligase | chr1:24167927-24171457 REVERSEhighly similar to ( 955) 4CL2_ORYSA 4-coumarate--CoA ligase 2 (EC 6.2.1.12) (4CL 2) (4-coumaroyl-CoA synthase 2) - Oryza sativa (Rice) CaiC AMP-binding PRK08314 PRK08315 PRK08316 PRK07656 PRK07770 PRK05605 PRK06187 Acs PRK06178 PRK07684 PRK03640 PRK06710 PRK07059 PRK12583 PRK08974 PRK…	-2.0716
16.2.1.4	secondary metabolism.phenylpropanoids.lignin biosynthesis.HCT	os09g0544000	Transcript	weakly similar to ( 142) AT5G48930 | Symbols: HCT | HCT (HYDROXYCINNAMOYL-COA SHIKIMATE/QUINATE HYDROXYCINNAMOYL TRANSFERASE); quinate O-hydroxycinnamoyltransferase/ shikimate O-hydroxycinnamoyltransferase/ transferase | chr5:19836654-19838092 REVERSEweakly similar to ( 144) HCBT1_DIACA Anthranilate N-benzoyltransferase protein 1 (EC 2.3.1.144) (Anthranilate N-hydroxycinnamoyl/benzoyltransferase …	6.5516
16.2.1.7	secondary metabolism.phenylpropanoids.lignin biosynthesis.CCR1	os01g0639200	Transcript	moderately similar to ( 311) AT5G14700 | Symbols: | cinnamoyl-CoA reductase-related | chr5:4740502-4743327 REVERSEweakly similar to ( 103) DFRA_VITVI Dihydroflavonol-4-reductase (EC 1.1.1.219) (DFR) (Dihydrokaempferol 4-reductase) - Vitis vinifera (Grape) protein|cinnamoyl-CoA reductase-related, putative, expressed	-0.89572
16.2.1.10	secondary metabolism.phenylpropanoids.lignin biosynthesis.CAD	os09g0400400	Transcript	moderately similar to ( 320) AT4G37980 | Symbols: ELI3-1, ELI3, ATCAD7, CAD7 | ELI3-1 (ELICITOR-ACTIVATED GENE 3-1); binding / catalytic/ oxidoreductase/ zinc ion binding | chr4:17852670-17853914 FORWARDmoderately similar to ( 324) MTDH_FRAAN Probable mannitol dehydrogenase (EC 1.1.1.255) (NAD-dependent mannitol dehydrogenase) - Fragaria ananassa (Strawberry) AdhP PRK09422 Tdh AdhC Qor ADH_N tdh …	-4.0276
16.2.1.10	secondary metabolism.phenylpropanoids.lignin biosynthesis.CAD	os10g0430200	Transcript	moderately similar to ( 421) AT4G39330 | Symbols: ATCAD9, CAD9 | CAD9 (CINNAMYL ALCOHOL DEHYDROGENASE 9); binding / catalytic/ oxidoreductase/ zinc ion binding | chr4:18291268-18292740 FORWARDmoderately similar to ( 423) MTDH_FRAAN Probable mannitol dehydrogenase (EC 1.1.1.255) (NAD-dependent mannitol dehydrogenase) - Fragaria ananassa (Strawberry) AdhP PRK09422 AdhC Tdh Qor ADH_N tdh ADH_zinc_N …	-1.388
21.2	redox.ascorbate and glutathione	os12g0223300	Transcript	very weakly similar to (99.0) AT5G48810 | Symbols: ATB5-B, B5 #3, ATCB5-D, CB5-D | CB5-D (CYTOCHROME B5 ISOFORM D); heme binding | chr5:19789249-19790180 REVERSEvery weakly similar to (99.8) CYB5_TOBAC Cytochrome b5 - Nicotiana tabacum (Common tobacco) Cyt-b5 protein|cytochrome b5-like Heme/Steroid binding domain containing protein, expressed	-0.72882
21.2	redox.ascorbate and glutathione	os04g0533500	Transcript	weakly similar to ( 182) AT4G25570 | Symbols: ACYB-2 | ACYB-2; carbon-monoxide oxygenase | chr4:13053887-13055518 REVERSE Cytochrom_B561 B561 protein|cytochrome b561, putative, expressed	-1.4065
21.2.1	redox.ascorbate and glutathione.ascorbate	os04g0223300	Transcript	moderately similar to ( 405) AT4G35000 | Symbols: APX3 | APX3 (ASCORBATE PEROXIDASE 3); L-ascorbate peroxidase | chr4:16665007-16667541 REVERSEhighly similar to ( 542) APX3_ORYSA Probable L-ascorbate peroxidase 3 (EC 1.11.1.11) (OsAPx03) - Oryza sativa (Rice)ascorbate_peroxidase plant_peroxidase peroxidase KatG secretory_peroxidase catalase_peroxidase protein|OsAPx3 - Peroxisomal Ascorbate Peroxi…	5.7114
21.2.1	redox.ascorbate and glutathione.ascorbate	os04g0434800	Transcript	moderately similar to ( 458) AT4G08390 | Symbols: SAPX | SAPX (STROMAL ASCORBATE PEROXIDASE); L-ascorbate peroxidase | chr4:5315071-5317071 FORWARDhighly similar to ( 608) APX7_ORYSA Probable L-ascorbate peroxidase 7, chloroplast precursor (EC 1.11.1.11) (OsAPx07) - Oryza sativa (Rice)ascorbate_peroxidase plant_peroxidase peroxidase KatG secretory_peroxidase catalase_peroxidase protein|OsAPx7 - S…	-1.8254
21.2.1	redox.ascorbate and glutathione.ascorbate	os02g0553200	Transcript	moderately similar to ( 467) AT1G77490 | Symbols: TAPX | TAPX (THYLAKOIDAL ASCORBATE PEROXIDASE); L-ascorbate peroxidase | chr1:29117688-29120046 FORWARDhighly similar to ( 654) APX8_ORYSA Probable L-ascorbate peroxidase 8, chloroplast precursor (EC 1.11.1.11) (OsAPx08) - Oryza sativa (Rice)ascorbate_peroxidase plant_peroxidase peroxidase KatG secretory_peroxidase catalase_peroxidase protein|OsAP…	0.74518
21.2.1.2	redox.ascorbate and glutathione.ascorbate.GDP-L-galactose-hexose-1-phosphate guanyltransferase	os12g0190000	Transcript	highly similar to ( 535) AT5G55120 | Symbols: VTC5 | VTC5 (VITAMIN C DEFECTIVE 5); GDP-D-glucose phosphorylase/ galactose-1-phosphate guanylyltransferase (GDP)/ quercetin 4'-O-glucosyltransferase | chr5:22369515-22371709 FORWARD protein|VTC2, putative, expressed	-1.4028
1.3.2	PS.calvin cycle.rubisco small subunit	os12g0291400	Transcript	moderately similar to ( 238) AT1G67090 | Symbols: RBCS1A | RBCS1A (RIBULOSE BISPHOSPHATE CARBOXYLASE SMALL CHAIN 1A); copper ion binding / ribulose-bisphosphate carboxylase | chr1:25048590-25049249 REVERSEmoderately similar to ( 364) RBS2_ORYSA Ribulose bisphosphate carboxylase small chain A, chloroplast precursor (EC 4.1.1.39) (RuBisCO small subunit A) - Oryza sativa (Rice)RuBisCO_small RuBisCO_…	-1.8423
1.3.2	PS.calvin cycle.rubisco small subunit	os12g0292400	Transcript	weakly similar to ( 194) AT1G67090 | Symbols: RBCS1A | RBCS1A (RIBULOSE BISPHOSPHATE CARBOXYLASE SMALL CHAIN 1A); copper ion binding / ribulose-bisphosphate carboxylase | chr1:25048590-25049249 REVERSEmoderately similar to ( 273) RBS1_ORYSA Ribulose bisphosphate carboxylase small chain, chloroplast precursor (EC 4.1.1.39) (RuBisCO small subunit) (Ribulose bisphosphate carboxylase small chain C) (…	-1.1632
1.3.3	PS.calvin cycle.phosphoglycerate kinase	os06g0668200	Transcript	highly similar to ( 643) AT1G79550 | Symbols: PGK | PGK (PHOSPHOGLYCERATE KINASE); phosphoglycerate kinase | chr1:29924347-29926295 REVERSEhighly similar to ( 669) PGKY_WHEAT Phosphoglycerate kinase, cytosolic (EC 2.7.2.3) - Triticum aestivum (Wheat) pgk Phosphoglycerate_kinase PGK Pgk protein|phosphoglycerate kinase protein, putative, expressed	2.0167
1.3.6	PS.calvin cycle.aldolase	os08g0120600	Transcript	highly similar to ( 529) AT2G36460 | Symbols: | fructose-bisphosphate aldolase, putative | chr2:15296929-15297732 REVERSEhighly similar to ( 536) ALF_ORYSA Fructose-bisphosphate aldolase cytoplasmic isozyme (EC 4.1.2.13) (Gravity-specific protein GSC 233) - Oryza sativa (Rice) Glycolytic FBP_aldolase_I_a COG3588 FBP_aldolase_I protein|fructose-bisphospate aldolase isozyme, putative, expressed	2.4849
1.3.6	PS.calvin cycle.aldolase	os01g0905800	Transcript	highly similar to ( 598) AT2G36460 | Symbols: | fructose-bisphosphate aldolase, putative | chr2:15296929-15297732 REVERSEhighly similar to ( 670) ALF_ORYSA Fructose-bisphosphate aldolase cytoplasmic isozyme (EC 4.1.2.13) (Gravity-specific protein GSC 233) - Oryza sativa (Rice) Glycolytic FBP_aldolase_I_a COG3588 FBP_aldolase_I protein|fructose-bisphospate aldolase isozyme, putative, expressed	0.86827
1.3.7	PS.calvin cycle.FBPase	os06g0664200	Transcript	highly similar to ( 506) AT5G64380 | Symbols: | fructose-1,6-bisphosphatase family protein | chr5:25741342-25743024 FORWARDmoderately similar to ( 268) F16P1_SPIOL Fructose-1,6-bisphosphatase, chloroplast precursor (EC 3.1.3.11) (D-fructose-1,6-bisphosphate 1-phosphohydrolase) (FBPase) - Spinacia oleracea (Spinach) FBPase PRK09293 FBPase Fbp protein|fructose-1,6-bisphosphatase, putative, expressed	-1.2394
1.3.7	PS.calvin cycle.FBPase	os01g0866400	Transcript	highly similar to ( 529) AT1G43670 | Symbols: | fructose-1,6-bisphosphatase, putative / D-fructose-1,6-bisphosphate 1-phosphohydrolase, putative / FBPase, putative | chr1:16468184-16470347 FORWARDhighly similar to ( 615) F16P2_ORYSA Fructose-1,6-bisphosphatase, cytosolic (EC 3.1.3.11) (D-fructose-1,6-bisphosphate 1-phosphohydrolase) (FBPase) - Oryza sativa (Rice) FBPase FBPase PRK09293 Fbp protei…	-1.2398
1.3.8	PS.calvin cycle.transketolase	os04g0266900	Transcript	nearly identical (1112) AT2G45290 | Symbols: | transketolase, putative | chr2:18672737-18675589 FORWARDnearly identical (1141) TKTC_SOLTU Transketolase, chloroplast precursor (EC 2.2.1.1) (TK) - Solanum tuberosum (Potato) TktA PRK05899 PRK12753 PRK12754 Transketolase_N TPP_TK COG3959 Transket_pyr COG3958 protein|transketolase, chloroplast precursor, putative, expressed	2.1039
1.3.13	PS.calvin cycle.rubisco interacting	os11g0707100	Transcript	weakly similar to ( 180) AT2G39730 | Symbols: RCA | RCA (RUBISCO ACTIVASE); ADP binding / ATP binding / enzyme regulator/ ribulose-1,5-bisphosphate carboxylase/oxygenase activator | chr2:16571174-16573345 REVERSEmoderately similar to ( 219) RCAB_HORVU Ribulose bisphosphate carboxylase/oxygenase activase B, chloroplast precursor (RuBisCO activase B) (RA B) - Hordeum vulgare (Barley) protein|expres…	2.408
1.2	PS.photorespiration	os03g0102100	Transcript	moderately similar to ( 405) AT4G17360 | Symbols: | formyltetrahydrofolate deformylase/ hydroxymethyl-, formyl- and related transferase/ methyltransferase | chr4:9703698-9705468 REVERSE PurU purU PRK13011 purU purN PurN Formyl_trans_N Fmt protein|formyl transferase, putative, expressed	-0.96249
1.2.2	PS.photorespiration.glycolate oxydase	os07g0152900	Transcript	highly similar to ( 620) AT3G14420 | Symbols: | (S)-2-hydroxy-acid oxidase, peroxisomal, putative / glycolate oxidase, putative / short chain alpha-hydroxy acid oxidase, putative | chr3:4821899-4823899 FORWARDhighly similar to ( 610) GOX_SPIOL Peroxisomal (S)-2-hydroxy-acid oxidase (EC 1.1.3.15) (Glycolate oxidase) (GOX) (Short chain alpha-hydroxy acid oxidase) - Spinacia oleracea (Spinach) FMN_d…	-1.0557
1.2.2	PS.photorespiration.glycolate oxydase	os04g0623500	Transcript	highly similar to ( 579) AT3G14420 | Symbols: | (S)-2-hydroxy-acid oxidase, peroxisomal, putative / glycolate oxidase, putative / short chain alpha-hydroxy acid oxidase, putative | chr3:4821899-4823899 FORWARDhighly similar to ( 576) GOX_SPIOL Peroxisomal (S)-2-hydroxy-acid oxidase (EC 1.1.3.15) (Glycolate oxidase) (GOX) (Short chain alpha-hydroxy acid oxidase) - Spinacia oleracea (Spinach) FMN_d…	2.0525
1.2.3	PS.photorespiration.aminotransferases peroxisomal	os08g0502700	Transcript	moderately similar to ( 259) AT2G13360 | Symbols: AGT, AGT1 | AGT (ALANINE:GLYOXYLATE AMINOTRANSFERASE); alanine-glyoxylate transaminase/ serine-glyoxylate transaminase/ serine-pyruvate transaminase | chr2:5539417-5540902 REVERSE COG0075 protein|aminotransferase, putative, expressed	-0.65251
1.2.4.1	PS.photorespiration.glycine cleavage.P subunit	os06g0611900	Transcript	nearly identical (1076) AT2G26080 | Symbols: AtGLDP2 | AtGLDP2 (Arabidopsis thaliana glycine decarboxylase P-protein 2); ATP binding / glycine dehydrogenase (decarboxylating) | chr2:11109330-11113786 REVERSEnearly identical (1071) GCSPB_FLAPR Glycine dehydrogenase [decarboxylating] B, mitochondrial precursor (EC 1.4.4.2) (Glycine decarboxylase B) (Glycine cleavage system P-protein B) - Flaveria p…	-1.081
1.2.7	PS.photorespiration.glycerate kinase	os01g0682500	Transcript	highly similar to ( 510) AT1G80380 | Symbols: | phosphoribulokinase/uridine kinase-related | chr1:30217895-30219784 FORWARD COG4240 protein|uncharacterized kinase mug58, putative, expressed	-0.72799
1.1.1.1	PS.lightreaction.photosystem II.LHC-II	os07g0577600	Transcript	moderately similar to ( 345) AT3G61470 | Symbols: LHCA2 | LHCA2; chlorophyll binding | chr3:22745736-22747032 FORWARDmoderately similar to ( 355) CB12_PETHY Chlorophyll a-b binding protein, chloroplast precursor (LHCI type II CAB) - Petunia hybrida (Petunia)Chloroa_b-bind protein|chlorophyll A-B binding protein, putative, expressed	0.8239
1.1.1.1	PS.lightreaction.photosystem II.LHC-II	os09g0439500	Transcript	moderately similar to ( 358) AT1G19150 | Symbols: LHCA6, LHCA2*1 | LHCA6; chlorophyll binding | chr1:6612806-6613799 FORWARDmoderately similar to ( 285) CB12_PETHY Chlorophyll a-b binding protein, chloroplast precursor (LHCI type II CAB) - Petunia hybrida (Petunia)Chloroa_b-bind protein|chlorophyll A-B binding protein, putative, expressed	1.2748
1.1.1.1	PS.lightreaction.photosystem II.LHC-II	os08g0435900	Transcript	moderately similar to ( 373) AT3G47470 | Symbols: LHCA4, CAB4 | LHCA4 (LIGHT-HARVESTING CHLOROPHYLL-PROTEIN COMPLEX I SUBUNIT A4); chlorophyll binding | chr3:17493622-17494773 REVERSEmoderately similar to ( 223) CB12_PETHY Chlorophyll a-b binding protein, chloroplast precursor (LHCI type II CAB) - Petunia hybrida (Petunia)Chloroa_b-bind protein|chlorophyll A-B binding protein, putative, expressed	1.4242
1.1.1.1	PS.lightreaction.photosystem II.LHC-II	os01g0600900	Transcript	moderately similar to ( 424) AT2G34430 | Symbols: LHB1B1, LHCB1.4 | LHB1B1; chlorophyll binding | chr2:14524818-14525618 FORWARDmoderately similar to ( 466) CB22_ORYSA Chlorophyll a-b binding protein 2, chloroplast precursor (LHCII type I CAB-2) (LHCP) - Oryza sativa (Rice)Chloroa_b-bind protein|chlorophyll A-B binding protein, putative, expressed	1.0352
1.1.1.1	PS.lightreaction.photosystem II.LHC-II	os07g0558400	Transcript	moderately similar to ( 442) AT5G01530 | Symbols: | chlorophyll A-B binding protein CP29 (LHCB4) | chr5:209084-210243 FORWARDmoderately similar to ( 242) CB29_CHLRE Chlorophyll a-b binding protein CP29 - Chlamydomonas reinhardtiiChloroa_b-bind protein|chlorophyll A-B binding protein, putative, expressed	1.4009
1.1.1.1	PS.lightreaction.photosystem II.LHC-II	os06g0320500	Transcript	moderately similar to ( 354) AT3G54890 | Symbols: LHCA1 | LHCA1; chlorophyll binding | chr3:20339881-20340922 REVERSEweakly similar to ( 139) CB2B_PINSY Chlorophyll a-b binding protein type 2 member 1B, chloroplast precursor (Chlorophyll a-b binding protein type II 1B) (CAB) (LHCP) - Pinus sylvestris (Scots pine)Chloroa_b-bind protein|chlorophyll A-B binding protein, putative, expressed	1.2099
1.1.1.2	PS.lightreaction.photosystem II.PSII polypeptide subunits	os08g0504500	Transcript	protein|thylakoid lumenal 19 kDa protein, chloroplast precursor, putative, expressed	1.0663
1.1.1.2	PS.lightreaction.photosystem II.PSII polypeptide subunits	os07g0544800	Transcript	weakly similar to ( 162) AT4G21280 | Symbols: PSBQ, PSBQA, PSBQ-1 | oxygen-evolving enhancer protein 3, chloroplast, putative (PSBQ1) (PSBQ) | chr4:11334446-11335587 FORWARDweakly similar to ( 191) PSBQ1_MAIZE Oxygen-evolving enhancer protein 3-1, chloroplast precursor (OEE3) (16 kDa subunit of oxygen evolving system of photosystem II) (OEC 16 kDa subunit) - Zea mays (Maize)PsbQ protein|oxygen ev…	1.9788
1.1.1.2	PS.lightreaction.photosystem II.PSII polypeptide subunits	os01g0869800	Transcript	moderately similar to ( 256) AT1G44575 | Symbols: NPQ4, PSBS | NPQ4 (NONPHOTOCHEMICAL QUENCHING); chlorophyll binding / xanthophyll binding | chr1:16871768-16872548 FORWARDmoderately similar to ( 269) PSBS_TOBAC Photosystem II 22 kDa protein, chloroplast precursor (CP22) - Nicotiana tabacum (Common tobacco) protein|chlorophyll A-B binding protein, putative, expressed	-0.78937
1.1.1.2	PS.lightreaction.photosystem II.PSII polypeptide subunits	os03g0747700	Transcript	weakly similar to ( 152) AT1G05385 | Symbols: | photosystem II 11 kDa protein-related | chr1:1582747-1583648 REVERSE protein|expressed protein	-1.3691
1.1.1.2	PS.lightreaction.photosystem II.PSII polypeptide subunits	os07g0147550	Transcript	weakly similar to ( 142) AT1G79040 | Symbols: PSBR | PSBR (photosystem II subunit R) | chr1:29736085-29736781 FORWARDweakly similar to ( 185) PSBR_HORVU Photosystem II 10 kDa polypeptide, chloroplast precursor - Hordeum vulgare (Barley)PsbR protein|photosystem II 10 kDa polypeptide, chloroplast precursor, putative, expressed	6.0791
1.1.1.2	PS.lightreaction.photosystem II.PSII polypeptide subunits	os07g0141400	Transcript	moderately similar to ( 280) AT1G06680 | Symbols: PSBP-1, OEE2, PSII-P | PSBP-1 (PHOTOSYSTEM II SUBUNIT P-1); poly(U) binding | chr1:2048076-2049186 FORWARDmoderately similar to ( 326) PSBP_WHEAT Oxygen-evolving enhancer protein 2, chloroplast precursor (OEE2) (23 kDa subunit of oxygen evolving system of photosystem II) (OEC 23 kDa subunit) (23 kDa thylakoid membrane protein) - Triticum aestivum …	0.8103
1.1.1.2	PS.lightreaction.photosystem II.PSII polypeptide subunits	os01g0501800	Transcript	moderately similar to ( 412) AT3G50820 | Symbols: PSBO2, PSBO-2, OEC33 | PSBO2 (PHOTOSYSTEM II SUBUNIT O-2); oxygen evolving/ poly(U) binding | chr3:18891008-18892311 REVERSEmoderately similar to ( 442) PSBO_WHEAT Oxygen-evolving enhancer protein 1, chloroplast precursor (OEE1) (33 kDa subunit of oxygen evolving system of photosystem II) (OEC 33 kDa subunit) (33 kDa thylakoid membrane protein) - …	1.1773
1.1.1.2	PS.lightreaction.photosystem II.PSII polypeptide subunits	os01g0938100	Transcript	weakly similar to ( 191) AT4G28660 | Symbols: PSB28 | PSB28 (PHOTOSYSTEM II REACTION CENTER PSB28 PROTEIN) | chr4:14150008-14150933 FORWARDpsbW Psb28 protein|photosystem II reaction center PSB28 protein, chloroplast precursor, putative, expressed	-0.95872
1.1.1.2	PS.lightreaction.photosystem II.PSII polypeptide subunits	os05g0292800	Transcript	weakly similar to ( 118) AT5G02120 | Symbols: OHP | OHP (ONE HELIX PROTEIN) | chr5:419144-419633 FORWARD protein|expressed protein	-0.72808
1.1.2.1	PS.lightreaction.photosystem I.LHC-I	os01g0589800	Transcript	weakly similar to ( 134) AT1G34000 | Symbols: OHP2 | OHP2 (ONE-HELIX PROTEIN 2) | chr1:12358151-12358902 REVERSE protein|high light inducible protein, putative, expressed	-1.0404
1.1.2.1	PS.lightreaction.photosystem I.LHC-I	os02g0197600	Transcript	moderately similar to ( 296) AT1G61520 | Symbols: LHCA3 | LHCA3; chlorophyll binding | chr1:22700493-22701149 FORWARDweakly similar to ( 109) CB12_PETHY Chlorophyll a-b binding protein, chloroplast precursor (LHCI type II CAB) - Petunia hybrida (Petunia)Chloroa_b-bind protein|chlorophyll A-B binding protein, putative, expressed	0.74383
1.1.2.2	PS.lightreaction.photosystem I.PSI polypeptide subunits	os09g0481200	Transcript	weakly similar to ( 169) AT1G55670 | Symbols: PSAG | PSAG (PHOTOSYSTEM I SUBUNIT G) | chr1:20802874-20803356 REVERSEweakly similar to ( 189) PSAG_HORVU Photosystem I reaction center subunit V, chloroplast precursor (PSI-G) (Photosystem I 9 kDa protein) - Hordeum vulgare (Barley)PSI_PSAK protein|photosystem I reaction center subunit, chloroplast precursor, putative, expressed	0.75008
1.1.2.2	PS.lightreaction.photosystem I.PSI polypeptide subunits	os07g0148900	Transcript	weakly similar to ( 137) AT1G30380 | Symbols: PSAK | PSAK (photosystem I subunit K) | chr1:10722325-10723013 FORWARDweakly similar to ( 166) PSAK_HORVU Photosystem I reaction center subunit psaK, chloroplast precursor (Photosystem I subunit X) (PSI-K) (Light-harvesting complex I 7 kDa protein) - Hordeum vulgare (Barley)PSI_PSAK protein|photosystem I reaction center subunit, chloroplast precursor,…	0.86427
1.1.2.2	PS.lightreaction.photosystem I.PSI polypeptide subunits	os07g0435300	Transcript	weakly similar to ( 105) AT2G20260 | Symbols: PSAE-2 | PSAE-2 (photosystem I subunit E-2); catalytic | chr2:8736780-8737644 FORWARDweakly similar to ( 120) PSAE_HORVU Photosystem I reaction center subunit IV, chloroplast precursor (PSI-E) (Photosystem I 10.8 kDa polypeptide) - Hordeum vulgare (Barley)PSI_PsaE psaE protein|photosystem I reaction center subunit IV A, chloroplast precursor, putative…	0.99571
1.1.2.2	PS.lightreaction.photosystem I.PSI polypeptide subunits	os04g0414700	Transcript	weakly similar to ( 165) AT1G08380 | Symbols: PSAO | PSAO (photosystem I subunit O) | chr1:2641004-2641739 REVERSE protein|membrane protein, putative, expressed	1.5979
1.1.2.2	PS.lightreaction.photosystem I.PSI polypeptide subunits	os12g0189400	Transcript	weakly similar to ( 156) AT5G64040 | Symbols: PSAN | PSAN; calmodulin binding | chr5:25628690-25629409 REVERSEweakly similar to ( 166) PSAN_HORVU Photosystem I reaction center subunit N, chloroplast precursor (PSI-N) - Hordeum vulgare (Barley)PsaN protein|photosystem I reaction center subunit N, chloroplast precursor, putative, expressed	0.70652
1.1.2.2	PS.lightreaction.photosystem I.PSI polypeptide subunits	os08g0560900	Transcript	moderately similar to ( 260) AT4G02770 | Symbols: PSAD-1 | PSAD-1 (photosystem I subunit D-1) | chr4:1229247-1229873 REVERSEmoderately similar to ( 296) PSAD_HORVU Photosystem I reaction center subunit II, chloroplast precursor (Photosystem I 20 kDa subunit) (PSI-D) - Hordeum vulgare (Barley)PsaD psaD protein|photosystem I reaction center subunit II, chloroplast precursor, putative, expressed	0.76176
1.1.4	PS.lightreaction.ATP synthase	os01g0673800	Transcript	moderately similar to ( 359) AT2G31040 | Symbols: | ATP synthase protein I -related | chr2:13209094-13211012 REVERSE protein|ATP synthase protein I related, putative, expressed	-0.94921
1.1.5	PS.lightreaction.other electron carrier (ox/red)	os07g0567400	Transcript	weakly similar to ( 167) AT5G45040 | Symbols: | cytochrome c6 (ATC6) | chr5:18175566-18176851 REVERSE protein|cytochrome c, putative, expressed	-1.165
1.1.5.2	PS.lightreaction.other electron carrier (ox/red).ferredoxin	os05g0555300	Transcript	weakly similar to ( 169) AT4G32590 | Symbols: | ferredoxin-related | chr4:15721417-15722781 FORWARD protein|2Fe-2S iron-sulfur cluster binding domain containing protein, expressed	-0.9514
1.1.6	PS.lightreaction.NADH DH	os01g0882500	Transcript	moderately similar to ( 262) AT5G58260 | Symbols: | Encodes subunit NDH-N of NAD(P)H:plastoquinone dehydrogenase complex (Ndh complex) present in the thylakoid membrane of chloroplasts. This subunit is thought to be required for Ndh complex assembly. | chr5:23561356-23561929 REVERSE protein|NADH dehydrogenase I subunit N, putative, expressed	-0.83344
1.1.30	PS.lightreaction.state transition	os05g0549100	Transcript	highly similar to ( 783) AT1G68830 | Symbols: STN7 | STN7 (Stt7 homolog STN7); kinase/ protein kinase | chr1:25872654-25875473 REVERSEmoderately similar to ( 309) STT7_CHLRE Serine/threonine-protein kinase stt7, chloroplast precursor (EC 2.7.11.1) - Chlamydomonas reinhardtii S_TKc S_TKc Pkinase SPS1 protein|serine/threonine-protein kinase SNT7, chloroplast precursor, putative, expressed	0.74017
1.1.40	PS.lightreaction.cyclic electron flow-chlororespiration	os03g0586500	Transcript	moderately similar to ( 252) AT3G15840 | Symbols: PIFI | PIFI (post-illumination chlorophyll fluorescence increase) | chr3:5356782-5358070 REVERSE protein|chloroplast post-illumination chlorophyll fluorescence increase protein, putative, expressed	-1.2466
19.12	tetrapyrrole synthesis.magnesium-protoporphyrin IX monomethyl ester (oxidative) cyclase	os01g0279100	Transcript	moderately similar to ( 486) AT3G56940 | Symbols: CRD1, CHL27, ACSF | CRD1 (COPPER RESPONSE DEFECT 1); DNA binding / magnesium-protoporphyrin IX monomethyl ester (oxidative) cyclase | chr3:21076594-21078269 FORWARDhighly similar to ( 519) CRD1_HORVU Magnesium-protoporphyrin IX monomethyl ester [oxidative] cyclase, chloroplast precursor (EC 1.14.13.81) (Mg-protoporphyrin IX monomethyl ester oxidat…	0.87797
19.14	tetrapyrrole synthesis.protochlorophyllide reductase	os04g0678700	Transcript	moderately similar to ( 462) AT5G54190 | Symbols: PORA | PORA; oxidoreductase/ protochlorophyllide reductase | chr5:21991183-21992238 REVERSEhighly similar to ( 516) PORA_WHEAT Protochlorophyllide reductase A, chloroplast precursor (EC 1.3.1.33) (PCR A) (NADPH-protochlorophyllide oxidoreductase A) (POR A) - Triticum aestivum (Wheat) PRK07453 PRK06197 PRK06196 PRK05854 FabG protein|protochlorophyl…	3.4535
19.15	tetrapyrrole synthesis.chlorophyll synthase	os05g0349700	Transcript	highly similar to ( 510) AT3G51820 | Symbols: ATG4, G4, CHLG | G4; chlorophyll synthetase | chr3:19216301-19218934 REVERSEPRK07566 UbiA PRK12392 UbiA protein|prenyltransferase, putative, expressed	-0.88568
19.99	tetrapyrrole synthesis.unspecified	os10g0419600	Transcript	moderately similar to ( 238) AT5G43860 | Symbols: ATCLH2, CLH2 | ATCLH2; chlorophyllase | chr5:17630492-17632184 FORWARDweakly similar to ( 163) CLH1_CITSI Chlorophyllase-1, chloroplast precursor (EC 3.1.1.14) (Chlorophyll-chlorophyllido hydrolase 1) (Chlase 1) - Citrus sinensis (Sweet orange)Chlorophyllase protein|chlorophyllase-2, chloroplast precursor, putative, expressed	-1.0553
9.1.1	mitochondrial electron transport / ATP synthesis.NADH-DH.complex I	os02g0580500	Transcript	moderately similar to ( 367) AT5G40770 | Symbols: ATPHB3 | ATPHB3 (PROHIBITIN 3) | chr5:16315589-16316621 REVERSE Band_7_prohibitin PHB Band_7 HflC protein|mitochondrial prohibitin complex protein 1, putative, expressed	1.7473
9.2.1	mitochondrial electron transport / ATP synthesis.NADH-DH.type II.internal matrix	os08g0141400	Transcript	moderately similar to ( 414) AT4G21490 | Symbols: NDB3 | NDB3; NADH dehydrogenase | chr4:11436495-11439326 REVERSE Ndh Pyr_redox_2 protein|external NADH-ubiquinone oxidoreductase 1, mitochondrial precursor, putative, expressed	1.9577
9.2.2	mitochondrial electron transport / ATP synthesis.NADH-DH.type II.external	os08g0141400	Transcript	moderately similar to ( 414) AT4G21490 | Symbols: NDB3 | NDB3; NADH dehydrogenase | chr4:11436495-11439326 REVERSE Ndh Pyr_redox_2 protein|external NADH-ubiquinone oxidoreductase 1, mitochondrial precursor, putative, expressed	1.9577
9.3	mitochondrial electron transport / ATP synthesis.electron transfer flavoprotein	os03g0835400	Transcript	moderately similar to ( 362) AT1G50940 | Symbols: ETFALPHA | ETFALPHA (electron transfer flavoprotein alpha); FAD binding / electron carrier | chr1:18878038-18879939 REVERSE FixB ETF_alpha ETF_alpha ETF PRK11916 fixB ETF protein|electron transfer flavoprotein subunit alpha, mitochondrial precursor, putative, expressed	1.1954
9.4	mitochondrial electron transport / ATP synthesis.alternative oxidase	os04g0600300	Transcript	moderately similar to ( 414) AT3G22360 | Symbols: AOX1B | AOX1B; alternative oxidase | chr3:7904156-7905384 FORWARDmoderately similar to ( 414) AOX1_TOBAC Alternative oxidase 1, mitochondrial precursor (EC 1.-.-.-) - Nicotiana tabacum (Common tobacco)AOX AOX protein|transposon protein, putative, unclassified, expressed	1.821
9.5	mitochondrial electron transport / ATP synthesis.cytochrome c reductase	os08g0246400	Transcript	weakly similar to ( 113) AT4G32470 | Symbols: | ubiquinol-cytochrome C reductase complex 14 kDa protein, putative | chr4:15669705-15671095 REVERSEweakly similar to ( 110) UCR6_SOLTU Ubiquinol-cytochrome c reductase complex 14 kDa protein (EC 1.10.2.2) (CR14) - Solanum tuberosum (Potato) protein|cytochrome b-c1 complex subunit 7, putative, expressed	0.93199
9.9	mitochondrial electron transport / ATP synthesis.F1-ATPase	os01g0770100	Transcript	weakly similar to ( 179) AT3G49210 | Symbols: | unknown protein | chr3:18238216-18241161 REVERSEDUF1298 protein|wax synthase, putative, expressed	1.3397
9.9	mitochondrial electron transport / ATP synthesis.F1-ATPase	os01g0770000	Transcript	moderately similar to ( 361) AT3G49190 | Symbols: | condensation domain-containing protein | chr3:18231988-18234376 REVERSEDUF1298 protein|wax synthase, putative, expressed	1.6224
