# Supplementary material for: Transcriptomic analysis of OsRUS1 overexpression rice lines with rapid and dynamic leaf rolling morphology
Source: Sci Rep. 2022 Apr 25;12:6736. doi: 10.1038/s41598-022-10784-x (PMC9038715; doi:10.1038/s41598-022-10784-x)
Supplement: Supplementary file 16 — Supplementary Table S9. [file 41598_2022_10784_MOESM16_ESM.xls]

## Sheet: MapManExport
Supplementary Table S9. Differentially expressed genes involved in transport overview pathway analysis
BinCode	BinName	id	type	description	log2FoldChange
27.3	RNA.regulation of transcription	os08g0290000	Transcript	moderately similar to ( 476) AT4G19440 | Symbols: | pentatricopeptide (PPR) repeat-containing protein | chr4:10602006-10604483 REVERSEmoderately similar to ( 264) RF1_ORYSA Rf1 protein, mitochondrial precursor (PPR protein) (Fertility restorer) (Restorer for CMS) - Oryza sativa (Rice) protein|pentatricopeptide repeat domain containing protein, putative, expressed	-0.97848
27.3.1	RNA.regulation of transcription.ABI3/VP1-related B3-domain-containing transcription factor family	os07g0679700	Transcript	highly similar to ( 520) AT4G32010 | Symbols: HSL1, HSI2-L1, VAL2 | HSL1 (HSI2-LIKE 1); transcription factor | chr4:15481231-15484897 FORWARDB3 protein|B3 DNA binding domain containing protein, putative, expressed	-0.66612
27.3.3	RNA.regulation of transcription.AP2/EREBP, APETALA2/Ethylene-responsive element binding protein family	os05g0572000	Transcript	weakly similar to ( 110) AT4G39780 | Symbols: | AP2 domain-containing transcription factor, putative | chr4:18458216-18459034 REVERSEAP2 AP2 protein|AP2 domain containing protein, expressed	1.6991
27.3.3	RNA.regulation of transcription.AP2/EREBP, APETALA2/Ethylene-responsive element binding protein family	os06g0127100	Transcript	weakly similar to ( 107) AT4G25480 | Symbols: DREB1A, CBF3, ATCBF3 | DREB1A (DEHYDRATION RESPONSE ELEMENT B1A); DNA binding / transcription activator/ transcription factor | chr4:13018353-13019003 REVERSEAP2 AP2 protein|dehydration-responsive element-binding protein, putative, expressed	5.4388
27.3.3	RNA.regulation of transcription.AP2/EREBP, APETALA2/Ethylene-responsive element binding protein family	os02g0764700	Transcript	AP2 AP2 protein|AP2 domain containing protein, expressed	3.991
27.3.3	RNA.regulation of transcription.AP2/EREBP, APETALA2/Ethylene-responsive element binding protein family	os01g0885900	Transcript	protein|AP2 domain containing protein, expressed	-3.0449
27.3.3	RNA.regulation of transcription.AP2/EREBP, APETALA2/Ethylene-responsive element binding protein family	os10g0523900	Transcript	protein|dehydration-responsive element-binding protein, putative, expressed	4.6033
27.3.3	RNA.regulation of transcription.AP2/EREBP, APETALA2/Ethylene-responsive element binding protein family	os06g0166400	Transcript	very weakly similar to (89.7) AT4G36900 | Symbols: RAP2.10 | RAP2.10 (related to AP2 10); DNA binding / transcription factor | chr4:17389015-17389605 FORWARDAP2 AP2 protein|AP2 domain containing protein, expressed	2.6865
27.3.3	RNA.regulation of transcription.AP2/EREBP, APETALA2/Ethylene-responsive element binding protein family	os04g0648900	Transcript	weakly similar to ( 126) AT2G23340 | Symbols: | AP2 domain-containing transcription factor, putative | chr2:9938186-9938716 FORWARDAP2 AP2 protein|AP2 domain containing protein, expressed	1.5562
27.3.3	RNA.regulation of transcription.AP2/EREBP, APETALA2/Ethylene-responsive element binding protein family	os03g0815800	Transcript	very weakly similar to (80.1) AT2G46310 | Symbols: CRF5 | CRF5 (CYTOKININ RESPONSE FACTOR 5); DNA binding / transcription factor | chr2:19011614-19012498 FORWARDAP2 AP2 protein|AP2 domain containing protein, expressed	0.97377
27.3.3	RNA.regulation of transcription.AP2/EREBP, APETALA2/Ethylene-responsive element binding protein family	os08g0408500	Transcript	weakly similar to ( 162) AT1G78080 | Symbols: RAP2.4 | RAP2.4 (related to AP2 4); DNA binding / transcription factor | chr1:29364790-29365794 FORWARDvery weakly similar to (86.3) ERF1_TOBAC Ethylene-responsive transcription factor 1 (Ethylene-responsive element-binding factor 1) (EREBP-1) (NtERF1) - Nicotiana tabacum (Common tobacco)AP2 AP2 protein|ethylene-responsive transcription factor, putati…	1.2573
27.3.3	RNA.regulation of transcription.AP2/EREBP, APETALA2/Ethylene-responsive element binding protein family	os05g0316800	Transcript	AP2 AP2 protein|AP2 domain containing protein, expressed	0.92213
27.3.3	RNA.regulation of transcription.AP2/EREBP, APETALA2/Ethylene-responsive element binding protein family	os04g0398000	Transcript	very weakly similar to (85.9) AT5G13330 | Symbols: Rap2.6L | Rap2.6L (related to AP2 6L); DNA binding / transcription factor | chr5:4272384-4274461 FORWARDAP2 AP2 protein|ethylene-responsive transcription factor ERF114, putative, expressed	1.8066
27.3.3	RNA.regulation of transcription.AP2/EREBP, APETALA2/Ethylene-responsive element binding protein family	os01g0141000	Transcript	moderately similar to ( 234) AT1G25560 | Symbols: TEM1 | TEM1 (TEMPRANILLO 1); transcription factor | chr1:8981891-8982976 REVERSEB3 protein|B3 DNA binding domain containing protein, expressed	-1.2411
27.3.3	RNA.regulation of transcription.AP2/EREBP, APETALA2/Ethylene-responsive element binding protein family	os01g0200600	Transcript	weakly similar to ( 110) AT5G11590 | Symbols: TINY2 | TINY2 (TINY2); DNA binding / transcription factor | chr5:3727789-3728499 REVERSEAP2 AP2 protein|AP2 domain containing protein, expressed	33.1695
27.3.3	RNA.regulation of transcription.AP2/EREBP, APETALA2/Ethylene-responsive element binding protein family	os03g0183300	Transcript	AP2 AP2 protein|AP2 domain containing protein, expressed	0.90598
27.3.3	RNA.regulation of transcription.AP2/EREBP, APETALA2/Ethylene-responsive element binding protein family	os09g0434500	Transcript	weakly similar to ( 107) AT1G53910 | Symbols: RAP2.12 | RAP2.12; DNA binding / transcription factor | chr1:20135242-20136581 FORWARDweakly similar to ( 148) ERF1_ORYSA Ethylene-responsive transcription factor 1 (Ethylene-responsive element-binding factor 1) (EREBP-1) (OsEREBP1) - Oryza sativa (Rice)AP2 AP2 protein|AP2 domain containing protein, expressed	-0.94526
27.3.4	RNA.regulation of transcription.ARF, Auxin Response Factor family	os02g0628600	Transcript	highly similar to ( 593) AT4G30080 | Symbols: ARF16 | ARF16 (AUXIN RESPONSE FACTOR 16); miRNA binding / transcription factor | chr4:14703369-14705564 REVERSEAuxin_resp B3 protein|auxin response factor, putative, expressed	-1.2297
27.3.4	RNA.regulation of transcription.ARF, Auxin Response Factor family	os11g0523800	Transcript	highly similar to ( 750) AT5G62000 | Symbols: ARF2, ARF1-BP, HSS | ARF2 (AUXIN RESPONSE FACTOR 2); protein binding / transcription factor | chr5:24910859-24914680 FORWARDAuxin_resp B3 protein|auxin response factor, putative, expressed	1.0288
27.3.5	RNA.regulation of transcription.ARR	os02g0557800	Transcript	very weakly similar to ( 100) AT3G57040 | Symbols: ARR9, ATRR4 | ARR9 (RESPONSE REGULATOR 9); transcription regulator/ two-component response regulator | chr3:21110059-21111228 FORWARDREC REC protein|OsRR2 type-A response regulator, expressed	-1.6039
27.3.6	RNA.regulation of transcription.bHLH,Basic Helix-Loop-Helix family	os11g0446000	Transcript	moderately similar to ( 311) AT5G53900 | Symbols: | unknown protein | chr5:21881375-21883133 REVERSE protein|transcription factor-related, putative, expressed	-2.1536
27.3.6	RNA.regulation of transcription.bHLH,Basic Helix-Loop-Helix family	os01g0566800	Transcript	weakly similar to ( 127) AT3G21330 | Symbols: | basic helix-loop-helix (bHLH) family protein | chr3:7507720-7508841 FORWARD protein|helix-loop-helix DNA-binding domain containing protein, expressed	3.2492
27.3.6	RNA.regulation of transcription.bHLH,Basic Helix-Loop-Helix family	os09g0474100	Transcript	weakly similar to ( 189) AT1G68920 | Symbols: | basic helix-loop-helix (bHLH) family protein | chr1:25915620-25917675 FORWARD protein|helix-loop-helix DNA-binding domain containing protein, expressed	1.0918
27.3.6	RNA.regulation of transcription.bHLH,Basic Helix-Loop-Helix family	os04g0489600	Transcript	weakly similar to ( 135) AT1G05805 | Symbols: | basic helix-loop-helix (bHLH) family protein | chr1:1744843-1747427 FORWARD protein|helix-loop-helix DNA-binding domain containing protein, expressed	1.9266
27.3.6	RNA.regulation of transcription.bHLH,Basic Helix-Loop-Helix family	os01g0900800	Transcript	weakly similar to ( 147) AT1G05805 | Symbols: | basic helix-loop-helix (bHLH) family protein | chr1:1744843-1747427 FORWARD protein|helix-loop-helix DNA-binding domain containing protein, expressed	1.3154
27.3.6	RNA.regulation of transcription.bHLH,Basic Helix-Loop-Helix family	os02g0673500	Transcript	moderately similar to ( 219) AT2G27230 | Symbols: LHW | LHW (LONESOME HIGHWAY); protein homodimerization/ transcription activator/ transcription factor | chr2:11650895-11653840 FORWARD protein|helix-loop-helix DNA-binding protein, putative, expressed	-3.1101
27.3.6	RNA.regulation of transcription.bHLH,Basic Helix-Loop-Helix family	os04g0557800	Transcript	moderately similar to ( 204) AT1G63650 | Symbols: EGL3, EGL1, ATMYC-2 | EGL3 (ENHANCER OF GLABRA 3); DNA binding / transcription factor | chr1:23599809-23602734 FORWARDmoderately similar to ( 449) ARLC_MAIZE Anthocyanin regulatory Lc protein - Zea mays (Maize) protein|anthocyanin regulatory Lc protein, putative, expressed	1.9724
27.3.6	RNA.regulation of transcription.bHLH,Basic Helix-Loop-Helix family	os01g0575200	Transcript	very weakly similar to (97.1) AT5G56960 | Symbols: | basic helix-loop-helix (bHLH) family protein | chr5:23038703-23041174 REVERSE protein|helix-loop-helix DNA-binding domain containing protein, expressed	-1.255
27.3.6	RNA.regulation of transcription.bHLH,Basic Helix-Loop-Helix family	os09g0455300	Transcript	weakly similar to ( 120) AT5G67060 | Symbols: HEC1 | HEC1 (HECATE 1); transcription factor | chr5:26766276-26767001 FORWARD protein|bHelix-loop-helix transcription factor, putative, expressed	6.0485
27.3.6	RNA.regulation of transcription.bHLH,Basic Helix-Loop-Helix family	os07g0628500	Transcript	weakly similar to ( 112) AT3G47640 | Symbols: | basic helix-loop-helix (bHLH) family protein | chr3:17568035-17569101 FORWARD protein|helix-loop-helix DNA-binding domain containing protein, expressed	-2.1156
27.3.6	RNA.regulation of transcription.bHLH,Basic Helix-Loop-Helix family	os05g0455400	Transcript	weakly similar to ( 160) AT5G54680 | Symbols: ILR3 | ILR3 (iaa-leucine resistant3); DNA binding / transcription factor | chr5:22217270-22218993 FORWARD protein|basic helix-loop-helix DND-binding domain containing protein, expressed	-2.0651
27.3.6	RNA.regulation of transcription.bHLH,Basic Helix-Loop-Helix family	os09g0519100	Transcript	protein|helix-loop-helix DNA-binding domain containing protein, expressed	3.5238
27.3.6	RNA.regulation of transcription.bHLH,Basic Helix-Loop-Helix family	os02g0120500	Transcript	weakly similar to ( 173) AT2G16910 | Symbols: AMS | AMS (ABORTED MICROSPORES); DNA binding / transcription factor | chr2:7331721-7334077 FORWARD protein|helix-loop-helix DNA-binding domain containing protein, expressed	-2.3407
27.3.6	RNA.regulation of transcription.bHLH,Basic Helix-Loop-Helix family	os10g0556200	Transcript	weakly similar to ( 111) AT4G00050 | Symbols: UNE10 | UNE10 (unfertilized embryo sac 10); DNA binding / transcription factor | chr4:17863-19848 FORWARD protein|helix-loop-helix DNA-binding domain containing protein, expressed	-0.94685
27.3.6	RNA.regulation of transcription.bHLH,Basic Helix-Loop-Helix family	os01g0928000	Transcript	moderately similar to ( 277) AT3G26744 | Symbols: ICE1, ATICE1, SCRM | ICE1 (INDUCER OF CBF EXPRESSION 1); DNA binding / transcription activator/ transcription factor | chr3:9832953-9834790 REVERSE protein|inducer of CBF expression 2, putative, expressed	-0.74368
27.3.6	RNA.regulation of transcription.bHLH,Basic Helix-Loop-Helix family	os01g0159800	Transcript	weakly similar to ( 105) AT3G25710 | Symbols: BHLH32, ATAIG1 | BHLH32 (BASIC HELIX-LOOP-HELIX 32); DNA binding / transcription factor | chr3:9369598-9371096 FORWARD protein|basic helix-loop-helix, putative, expressed	1.8973
27.3.6	RNA.regulation of transcription.bHLH,Basic Helix-Loop-Helix family	os03g0782500	Transcript	weakly similar to ( 104) AT1G09530 | Symbols: PIF3, POC1, PAP3 | PIF3 (PHYTOCHROME INTERACTING FACTOR 3); DNA binding / protein binding / transcription factor/ transcription regulator | chr1:3077216-3079367 FORWARD protein|phytochrome-interacting factor 4, putative, expressed	1.1267
27.3.6	RNA.regulation of transcription.bHLH,Basic Helix-Loop-Helix family	os03g0725800	Transcript	weakly similar to ( 146) AT2G22750 | Symbols: | basic helix-loop-helix (bHLH) family protein | chr2:9672145-9673624 FORWARD protein|helix-loop-helix DNA-binding domain containing protein, expressed	1.2769
27.3.7	RNA.regulation of transcription.C2C2(Zn) CO-like, Constans-like zinc finger family	os02g0148000	Transcript	weakly similar to ( 115) AT5G57180 | Symbols: CIA2 | CIA2 (CHLOROPLAST IMPORT APPARATUS 2); transcription regulator | chr5:23168393-23169523 FORWARD protein|CCT motif family protein, expressed	-0.89046
27.3.7	RNA.regulation of transcription.C2C2(Zn) CO-like, Constans-like zinc finger family	os03g0180900	Transcript	protein|ZIM domain containing protein, putative, expressed	2.3072
27.3.7	RNA.regulation of transcription.C2C2(Zn) CO-like, Constans-like zinc finger family	os06g0713000	Transcript	weakly similar to ( 137) AT1G75540 | Symbols: STH2 | STH2 (SALT TOLERANCE HOMOLOG2); transcription factor/ zinc ion binding | chr1:28366059-28367398 FORWARD protein|B-box zinc finger family protein, putative, expressed	1.0714
27.3.7	RNA.regulation of transcription.C2C2(Zn) CO-like, Constans-like zinc finger family	os01g0202500	Transcript	weakly similar to ( 109) AT1G78600 | Symbols: LZF1, STH3 | LZF1 (LIGHT-REGULATED ZINC FINGER PROTEIN 1); transcription factor/ zinc ion binding | chr1:29567370-29568662 FORWARD protein|B-box zinc finger family protein, putative, expressed	-1.2494
27.3.8	RNA.regulation of transcription.C2C2(Zn) DOF zinc finger family	os01g0264000	Transcript	moderately similar to ( 203) AT5G39660 | Symbols: CDF2 | CDF2 (CYCLING DOF FACTOR 2); DNA binding / protein binding / transcription factor | chr5:15878920-15880712 FORWARDvery weakly similar to (99.8) MNB1A_MAIZE Dof zinc finger protein MNB1A - Zea mays (Maize)zf-Dof protein|expressed protein	2.3463
27.3.8	RNA.regulation of transcription.C2C2(Zn) DOF zinc finger family	os08g0490100	Transcript	weakly similar to ( 103) AT1G28310 | Symbols: | Dof-type zinc finger domain-containing protein | chr1:9912534-9913685 REVERSEweakly similar to ( 180) MNB1A_MAIZE Dof zinc finger protein MNB1A - Zea mays (Maize)zf-Dof protein|dof zinc finger domain containing protein, putative, expressed	0.92954
27.3.8	RNA.regulation of transcription.C2C2(Zn) DOF zinc finger family	os02g0252400	Transcript	weakly similar to ( 112) AT1G21340 | Symbols: | Dof-type zinc finger domain-containing protein | chr1:7476087-7476869 FORWARDweakly similar to ( 101) PBF_MAIZE Dof zinc finger protein PBF (Prolamin box-binding factor) - Zea mays (Maize)zf-Dof protein|dof zinc finger domain containing protein, putative, expressed	5.96237
27.3.8	RNA.regulation of transcription.C2C2(Zn) DOF zinc finger family	os09g0475800	Transcript	very weakly similar to (97.8) AT5G60850 | Symbols: OBP4 | OBP4; DNA binding / transcription factor | chr5:24480578-24481501 FORWARDweakly similar to ( 125) MNB1A_MAIZE Dof zinc finger protein MNB1A - Zea mays (Maize)zf-Dof protein|dof zinc finger domain containing protein, putative, expressed	2.4512
27.3.11	RNA.regulation of transcription.C2H2 zinc finger family	os03g0197800	Transcript	moderately similar to ( 284) AT1G03840 | Symbols: MGP | MGP (Magpie); nucleic acid binding / protein binding / transcription factor/ zinc ion binding | chr1:967596-970058 REVERSE protein|ZOS3-04 - C2H2 zinc finger protein, expressed	0.99462
27.3.11	RNA.regulation of transcription.C2H2 zinc finger family	os07g0501700	Transcript	weakly similar to ( 177) AT1G48590 | Symbols: | C2 domain-containing protein | chr1:17962979-17964274 FORWARD protein|GTPase activating protein, putative, expressed	1.2182
27.3.11	RNA.regulation of transcription.C2H2 zinc finger family	os02g0198300	Transcript	moderately similar to ( 416) AT4G21160 | Symbols: ZAC | ZAC; ARF GTPase activator/ phospholipid binding | chr4:11284694-11286532 FORWARD ArfGap ArfGap COG5347 C2 C2 C2 protein|stromal membrane-associated protein, putative, expressed	-1.1108
27.3.11	RNA.regulation of transcription.C2H2 zinc finger family	os01g0838600	Transcript	very weakly similar to (89.7) AT2G28710 | Symbols: | zinc finger (C2H2 type) family protein | chr2:12322974-12323444 FORWARD protein|ZOS1-14 - C2H2 zinc finger protein, expressed	2.8738
27.3.11	RNA.regulation of transcription.C2H2 zinc finger family	os05g0551000	Transcript	nearly identical (1060) AT3G18290 | Symbols: EMB2454 | EMB2454 (embryo defective 2454); protein binding / zinc ion binding | chr3:6274308-6280174 FORWARD zf-CHY protein|E3 ubiquitin ligase, putative, expressed	0.79176
27.3.11	RNA.regulation of transcription.C2H2 zinc finger family	os05g0114400	Transcript	very weakly similar to (92.8) AT5G59820 | Symbols: RHL41, ZAT12 | RHL41 (RESPONSIVE TO HIGH LIGHT 41); nucleic acid binding / transcription factor/ zinc ion binding | chr5:24103073-24103561 FORWARD protein|ZOS5-02 - C2H2 zinc finger protein, expressed	6.01781
27.3.11	RNA.regulation of transcription.C2H2 zinc finger family	os08g0562300	Transcript	moderately similar to ( 296) AT5G22890 | Symbols: | zinc finger (C2H2 type) family protein | chr5:7653541-7654662 REVERSE protein|ZOS8-14 - C2H2 zinc finger protein, expressed	-1.8149
27.3.11	RNA.regulation of transcription.C2H2 zinc finger family	os07g0588600	Transcript	very weakly similar to (94.7) AT3G49930 | Symbols: | zinc finger (C2H2 type) family protein | chr3:18510246-18510893 FORWARDvery weakly similar to (85.5) ZFP1_WHEAT Zinc-finger protein 1 (WZF1) - Triticum aestivum (Wheat) protein|ZOS7-07 - C2H2 zinc finger protein, expressed	6.2729
27.3.12	RNA.regulation of transcription.C3H zinc finger family	os01g0917400	Transcript	moderately similar to ( 309) AT3G02830 | Symbols: ZFN1 | ZFN1 (ZINC FINGER PROTEIN 1); DNA binding / nuclease/ nucleic acid binding | chr3:614075-615916 FORWARDhighly similar to ( 592) ZFNL2_ORYSA Zinc finger CCCH domain-containing protein ZFN-like 2 - Oryza sativa (Rice) protein|zinc finger C-x8-C-x5-C-x3-H type family protein, expressed	-0.69673
27.3.12	RNA.regulation of transcription.C3H zinc finger family	os05g0195200	Transcript	moderately similar to ( 236) AT4G29190 | Symbols: | zinc finger (CCCH-type) family protein | chr4:14392233-14393303 REVERSE protein|zinc finger CCCH type family protein, putative, expressed	4.0826
27.3.12	RNA.regulation of transcription.C3H zinc finger family	os01g0192000	Transcript	moderately similar to ( 241) AT2G19810 | Symbols: | zinc finger (CCCH-type) family protein | chr2:8550419-8551498 FORWARD protein|zinc finger/CCCH transcription factor, putative, expressed	1.6175
27.3.12	RNA.regulation of transcription.C3H zinc finger family	os01g0257400	Transcript	moderately similar to ( 306) AT2G47850 | Symbols: | zinc finger (CCCH-type) family protein | chr2:19595953-19598119 FORWARDhighly similar to ( 724) ZFNL3_ORYSA Zinc finger CCCH domain-containing protein ZFN-like 3 - Oryza sativa (Rice) protein|zinc finger C-x8-C-x5-C-x3-H type family protein, expressed	1.6232
27.3.14	RNA.regulation of transcription.CCAAT box binding factor family, HAP2	os03g0696300	Transcript	weakly similar to ( 121) AT3G20910 | Symbols: NF-YA9 | NF-YA9 (NUCLEAR FACTOR Y, SUBUNIT A9); specific transcriptional repressor/ transcription factor | chr3:7326495-7328369 FORWARD CBF CBFB_NFYA protein|nuclear transcription factor Y subunit, putative, expressed	0.77828
27.3.16	RNA.regulation of transcription.CCAAT box binding factor family, HAP5	os03g0251350	Transcript	weakly similar to ( 185) AT5G63470 | Symbols: NF-YC4 | NF-YC4 (NUCLEAR FACTOR Y, SUBUNIT C4); DNA binding / transcription factor | chr5:25416332-25417084 REVERSE HAP5 protein|core histone H2A/H2B/H3/H4, putative, expressed	1.8391
27.3.16	RNA.regulation of transcription.CCAAT box binding factor family, HAP5	os02g0170500	Transcript	moderately similar to ( 209) AT1G56170 | Symbols: HAP5B, ATHAP5B, NF-YC2 | NF-YC2 (NUCLEAR FACTOR Y, SUBUNIT C2); DNA binding / transcription activator/ transcription factor | chr1:21025118-21025717 FORWARD HAP5 protein|core histone H2A/H2B/H3/H4, putative, expressed	0.84134
27.3.17	RNA.regulation of transcription.CPP(Zn),CPP1-related transcription factor family	os01g0761100	Transcript	moderately similar to ( 343) AT4G29000 | Symbols: | tesmin/TSO1-like CXC domain-containing protein | chr4:14293957-14296602 FORWARD protein|tesmin/TSO1-like CXC domain containing protein, expressed	0.96532
27.3.19	RNA.regulation of transcription.EIN3-like(EIL) transcription factor family	os07g0685700	Transcript	moderately similar to ( 402) AT2G27050 | Symbols: EIL1 | EIL1 (ETHYLENE-INSENSITIVE3-LIKE 1); transcription factor/ transcription regulator | chr2:11546314-11548068 FORWARDEIN3 protein|ethylene-insensitive 3, putative, expressed	0.86596
27.3.19	RNA.regulation of transcription.EIN3-like(EIL) transcription factor family	os02g0574800	Transcript	moderately similar to ( 243) AT5G65100 | Symbols: | ethylene insensitive 3 family protein | chr5:26006835-26008508 REVERSEEIN3 protein|ethylene-insensitive 3, putative, expressed	3.8842
27.3.20	RNA.regulation of transcription.G2-like transcription factor family, GARP	os06g0670300	Transcript	very weakly similar to (99.0) AT2G02060 | Symbols: | transcription factor | chr2:495691-497609 FORWARD protein|MYB family transcription factor, putative, expressed	2.7746
27.3.20	RNA.regulation of transcription.G2-like transcription factor family, GARP	os08g0434700	Transcript	weakly similar to ( 103) AT1G69580 | Symbols: | transcription factor | chr1:26172127-26173612 FORWARD protein|myb-like DNA-binding domain containing protein, expressed	-1.1539
27.3.20	RNA.regulation of transcription.G2-like transcription factor family, GARP	os02g0139000	Transcript	weakly similar to ( 187) AT3G13040 | Symbols: | myb family transcription factor | chr3:4172415-4174456 REVERSE protein|Myb-like DNA-binding domain containing protein, putative, expressed	2.1731
27.3.20	RNA.regulation of transcription.G2-like transcription factor family, GARP	os06g0348800	Transcript	weakly similar to ( 177) AT2G20570 | Symbols: GPRI1, GLK1 | GPRI1 (GBF'S PRO-RICH REGION-INTERACTING FACTOR 1); transcription factor/ transcription regulator | chr2:8855486-8857522 FORWARD protein|myb-like DNA-binding domain containing protein, expressed	1.4245
27.3.20	RNA.regulation of transcription.G2-like transcription factor family, GARP	os07g0119300	Transcript	weakly similar to ( 107) AT2G03500 | Symbols: | myb family transcription factor | chr2:1059926-1062259 FORWARD protein|MYB family transcription factor, putative, expressed	0.97051
27.3.20	RNA.regulation of transcription.G2-like transcription factor family, GARP	os03g0764600	Transcript	weakly similar to ( 136) AT2G03500 | Symbols: | myb family transcription factor | chr2:1059926-1062259 FORWARD protein|MYB family transcription factor, putative, expressed	2.1592
27.3.20	RNA.regulation of transcription.G2-like transcription factor family, GARP	os05g0488600	Transcript	moderately similar to ( 275) AT5G18240 | Symbols: MYR1 | MYR1 (MYb-related protein 1); transcription factor | chr5:6028617-6030573 REVERSE protein|Myb transcription factor, putative, expressed	-1.7884
27.3.22	RNA.regulation of transcription.HB,Homeobox transcription factor family	os03g0198600	Transcript	very weakly similar to (99.0) AT4G36740 | Symbols: HB-5, ATHB40 | ATHB40 (ARABIDOPSIS THALIANA HOMEOBOX PROTEIN 40); DNA binding / transcription factor | chr4:17314649-17316314 REVERSE protein|homeobox domain containing protein, expressed	37.3345
27.3.22	RNA.regulation of transcription.HB,Homeobox transcription factor family	os06g0698200	Transcript	weakly similar to ( 141) AT5G06710 | Symbols: HAT14 | HAT14 (HOMEOBOX FROM ARABIDOPSIS THALIANA); DNA binding / transcription factor | chr5:2069093-2070284 REVERSE protein|homeobox associated leucine zipper, putative, expressed	3.4702
27.3.22	RNA.regulation of transcription.HB,Homeobox transcription factor family	os04g0569100	Transcript	highly similar to ( 639) AT4G00730 | Symbols: ANL2, AHDP | ANL2 (ANTHOCYANINLESS 2); transcription factor/ transcription regulator | chr4:301071-304103 REVERSESTART START START Homeobox HOX homeodomain protein|homeobox and START domains containing protein, putative, expressed	1.715
27.3.22	RNA.regulation of transcription.HB,Homeobox transcription factor family	os10g0103700	Transcript	weakly similar to ( 169) AT4G37790 | Symbols: HAT22 | HAT22; transcription factor | chr4:17768241-17769272 FORWARD protein|homeobox associated leucine zipper, putative, expressed	1.0332
27.3.22	RNA.regulation of transcription.HB,Homeobox transcription factor family	os03g0231150	Transcript	weakly similar to ( 167) AT5G06710 | Symbols: HAT14 | HAT14 (HOMEOBOX FROM ARABIDOPSIS THALIANA); DNA binding / transcription factor | chr5:2069093-2070284 REVERSE HALZ protein|homeobox associated leucine zipper, putative, expressed	2.5944
27.3.22	RNA.regulation of transcription.HB,Homeobox transcription factor family	os04g0548700	Transcript	weakly similar to ( 184) AT4G16780 | Symbols: ATHB-2, HAT4, ATHB2 | ATHB-2 (ARABIDOPSIS THALIANA HOMEOBOX PROTEIN 2); DNA binding / protein homodimerization/ sequence-specific DNA binding / transcription factor | chr4:9449291-9450604 FORWARD protein|homeobox associated leucine zipper, putative, expressed	2.0263
27.3.22	RNA.regulation of transcription.HB,Homeobox transcription factor family	os03g0769800	Transcript	very weakly similar to (89.7) AT1G30490 | Symbols: PHV, ATHB9 | PHV (PHAVOLUTA); DNA binding / protein binding / transcription factor | chr1:10796328-10800744 REVERSE protein|homeobox domain containing protein, expressed	1.8536
27.3.22	RNA.regulation of transcription.HB,Homeobox transcription factor family	os10g0561800	Transcript	weakly similar to ( 163) AT5G06710 | Symbols: HAT14 | HAT14 (HOMEOBOX FROM ARABIDOPSIS THALIANA); DNA binding / transcription factor | chr5:2069093-2070284 REVERSE HD-ZIP_N HALZ protein|homeobox associated leucine zipper, putative, expressed	1.6812
27.3.22	RNA.regulation of transcription.HB,Homeobox transcription factor family	os09g0528200	Transcript	weakly similar to ( 128) AT2G46680 | Symbols: ATHB-7, ATHB7 | ATHB-7 (ARABIDOPSIS THALIANA HOMEOBOX 7); transcription activator/ transcription factor | chr2:19165777-19166773 REVERSE protein|homeobox associated leucine zipper, putative, expressed	1.4059
27.3.22	RNA.regulation of transcription.HB,Homeobox transcription factor family	os04g0541700	Transcript	weakly similar to ( 114) AT2G46680 | Symbols: ATHB-7, ATHB7 | ATHB-7 (ARABIDOPSIS THALIANA HOMEOBOX 7); transcription activator/ transcription factor | chr2:19165777-19166773 REVERSE protein|homeobox associated leucine zipper, putative, expressed	1.9555
27.3.22	RNA.regulation of transcription.HB,Homeobox transcription factor family	os02g0649300	Transcript	weakly similar to ( 110) AT4G40060 | Symbols: ATHB16, ATHB-16 | ATHB16 (ARABIDOPSIS THALIANA HOMEOBOX PROTEIN 16); sequence-specific DNA binding / transcription activator/ transcription factor | chr4:18571682-18572774 REVERSE protein|homeobox associated leucine zipper, putative, expressed	5.2924
27.3.22	RNA.regulation of transcription.HB,Homeobox transcription factor family	os03g0188900	Transcript	weakly similar to ( 106) AT5G15150 | Symbols: ATHB-3, HAT7, ATHB3 | ATHB-3 (ARABIDOPSIS THALIANA HOMEOBOX 3); DNA binding / sequence-specific DNA binding / transcription factor | chr5:4913951-4915609 REVERSE protein|homeobox associated leucine zipper, putative, expressed	2.6267
27.3.22	RNA.regulation of transcription.HB,Homeobox transcription factor family	os04g0627000	Transcript	nearly identical (1018) AT4G04890 | Symbols: PDF2 | PDF2 (PROTODERMAL FACTOR 2); DNA binding / transcription factor | chr4:2476970-2480090 REVERSESTART START START Homeobox protein|homeobox and START domains containing protein, putative, expressed	0.81531
27.3.23	RNA.regulation of transcription.HSF,Heat-shock transcription factor family	os02g0232000	Transcript	weakly similar to ( 179) AT3G24520 | Symbols: AT-HSFC1, HSFC1 | AT-HSFC1; DNA binding / transcription factor | chr3:8941455-8942531 FORWARD HSF_DNA-bind HSF HSF1 protein|HSF-type DNA-binding domain containing protein, expressed	2.9334
27.3.23	RNA.regulation of transcription.HSF,Heat-shock transcription factor family	os06g0553100	Transcript	weakly similar to ( 179) AT3G24520 | Symbols: AT-HSFC1, HSFC1 | AT-HSFC1; DNA binding / transcription factor | chr3:8941455-8942531 FORWARD HSF_DNA-bind HSF HSF1 protein|HSF-type DNA-binding domain containing protein, expressed	7.2204
27.3.23	RNA.regulation of transcription.HSF,Heat-shock transcription factor family	os08g0546800	Transcript	weakly similar to ( 192) AT1G46264 | Symbols: AT-HSFB4, HSFB4 | AT-HSFB4; DNA binding / transcription factor | chr1:17224904-17226183 FORWARD HSF_DNA-bind HSF HSF1 protein|HSF-type DNA-binding domain containing protein, expressed	1.2811
27.3.24	RNA.regulation of transcription.MADS box transcription factor family	os02g0579600	Transcript	moderately similar to ( 254) AT3G57230 | Symbols: AGL16 | AGL16 (AGAMOUS-LIKE 16); transcription factor | chr3:21177710-21180671 FORWARDmoderately similar to ( 431) MAD27_ORYSA MADS-box transcription factor 27 (OsMADS27) (RMADS218) - Oryza sativa (Rice) MADS_MEF2_like MADS MADS K-box MADS_SRF_like protein|OsMADS27 - MADS-box family gene with MIKCc type-box, expressed	0.94197
27.3.24	RNA.regulation of transcription.MADS box transcription factor family	os08g0112700	Transcript	weakly similar to ( 181) AT1G71692 | Symbols: AGL12, XAL1 | AGL12 (AGAMOUS-LIKE 12); transcription factor | chr1:26952903-26954939 REVERSEmoderately similar to ( 420) MAD26_ORYSA MADS-box transcription factor 26 (OsMADS26) (FDRMADS3) (RMADS220) - Oryza sativa (Rice) MADS_MEF2_like MADS MADS MADS_SRF_like protein|OsMADS26 - MADS-box family gene with MIKCc type-box, expressed	1.142
27.3.24	RNA.regulation of transcription.MADS box transcription factor family	os02g0731200	Transcript	moderately similar to ( 228) AT3G57230 | Symbols: AGL16 | AGL16 (AGAMOUS-LIKE 16); transcription factor | chr3:21177710-21180671 FORWARDmoderately similar to ( 407) MAD57_ORYSA MADS-box transcription factor 57 (OsMADS57) - Oryza sativa (Rice) MADS_MEF2_like MADS MADS MADS_SRF_like protein|OsMADS57 - MADS-box family gene with MIKCc type-box, expressed	-1.0256
27.3.24	RNA.regulation of transcription.MADS box transcription factor family	os06g0712700	Transcript	weakly similar to ( 179) AT3G54340 | Symbols: AP3, ATAP3 | AP3 (APETALA 3); DNA binding / transcription factor | chr3:20119428-20121087 REVERSEmoderately similar to ( 402) MAD16_ORYSA MADS-box transcription factor 16 (OsMADS16) (Protein SUPERWOMAN1) (Protein APETALA3-like) - Oryza sativa (Rice) MADS_MEF2_like MADS MADS K-box MADS_SRF_like SRF-TF protein|OsMADS16 - MADS-box family gene with MIKCc …	0.88995
27.3.25	RNA.regulation of transcription.MYB domain transcription factor family	os12g0564100	Transcript	moderately similar to ( 219) AT1G48000 | Symbols: MYB112, AtMYB112 | MYB112 (myb domain protein 112); DNA binding / transcription factor | chr1:17704269-17706377 REVERSEweakly similar to ( 153) MYB38_MAIZE Myb-related protein Zm38 - Zea mays (Maize) protein|MYB family transcription factor, putative, expressed	4.6274
27.3.25	RNA.regulation of transcription.MYB domain transcription factor family	os08g0428200	Transcript	moderately similar to ( 267) AT5G16600 | Symbols: MYB43, AtMYB43 | MYB43 (myb domain protein 43); DNA binding / transcription factor | chr5:5438291-5440214 FORWARDmoderately similar to ( 251) ODO1_PETHY ODORANT1 protein (MYB-like protein ODO1) - Petunia hybrida (Petunia) protein|MYB family transcription factor, putative, expressed	-2.0379
27.3.25	RNA.regulation of transcription.MYB domain transcription factor family	os02g0579300	Transcript	moderately similar to ( 255) AT5G15310 | Symbols: ATMYB16, ATMIXTA | ATMYB16 (MYB DOMAIN PROTEIN 16); DNA binding / transcription factor | chr5:4974894-4976106 FORWARDmoderately similar to ( 201) MYB38_MAIZE Myb-related protein Zm38 - Zea mays (Maize) REB1 protein|MYB family transcription factor, putative, expressed	-3.4638
27.3.25	RNA.regulation of transcription.MYB domain transcription factor family	os03g0720800	Transcript	moderately similar to ( 216) AT1G17950 | Symbols: ATMYB52, BW52, MYB52 | MYB52 (MYB DOMAIN PROTEIN 52); DNA binding / transcription factor | chr1:6177764-6179063 FORWARDvery weakly similar to (98.6) MYB1_MAIZE Myb-related protein Zm1 - Zea mays (Maize) REB1 protein|MYB family transcription factor, putative, expressed	2.1698
27.3.25	RNA.regulation of transcription.MYB domain transcription factor family	os06g0125600	Transcript	moderately similar to ( 206) AT5G08510 | Symbols: | pentatricopeptide (PPR) repeat-containing protein | chr5:2753099-2754731 FORWARD protein|pentatricopeptide, putative, expressed	-1.0879
27.3.25	RNA.regulation of transcription.MYB domain transcription factor family	os05g0574800	Transcript	highly similar to ( 912) AT1G15510 | Symbols: | pentatricopeptide (PPR) repeat-containing protein | chr1:5329111-5331711 FORWARDweakly similar to ( 103) RF1_ORYSA Rf1 protein, mitochondrial precursor (PPR protein) (Fertility restorer) (Restorer for CMS) - Oryza sativa (Rice) protein|pentatricopeptide, putative, expressed	-1.2203
27.3.25	RNA.regulation of transcription.MYB domain transcription factor family	os01g0874300	Transcript	moderately similar to ( 260) AT4G38620 | Symbols: ATMYB4, MYB4 | MYB4; DNA binding / transcription factor | chr4:18053866-18054876 FORWARDmoderately similar to ( 248) MYB38_MAIZE Myb-related protein Zm38 - Zea mays (Maize) REB1 protein|MYB family transcription factor, putative, expressed	0.85555
27.3.25	RNA.regulation of transcription.MYB domain transcription factor family	os02g0529900	Transcript	moderately similar to ( 317) AT1G16480 | Symbols: | FUNCTIONS IN: molecular_function unknown; INVOLVED IN: biological_process unknown; LOCATED IN: cellular_component unknown; EXPRESSED IN: shoot apex; CONTAINS InterPro DOMAIN/s: Pentatricopeptide repeat (InterPro:IPR002885); BEST Arabidopsis thaliana protein match is: pentatricopeptide (PPR) repeat-containing protein (TAIR:AT4G13650.1). | chr1:56…	-1.2898
27.3.25	RNA.regulation of transcription.MYB domain transcription factor family	os03g0315400	Transcript	moderately similar to ( 249) AT1G48000 | Symbols: MYB112, AtMYB112 | MYB112 (myb domain protein 112); DNA binding / transcription factor | chr1:17704269-17706377 REVERSEweakly similar to ( 152) MYBA2_ORYSA Myb-related protein MYBAS2 - Oryza sativa (Rice) protein|MYB family transcription factor, putative, expressed	2.3853
27.3.25	RNA.regulation of transcription.MYB domain transcription factor family	os02g0641300	Transcript	weakly similar to ( 181) AT5G52260 | Symbols: AtMYB19 | AtMYB19 (myb domain protein 19); DNA binding / transcription factor | chr5:21220165-21221223 FORWARDweakly similar to ( 162) MYB3_HORVU Myb-related protein Hv33 - Hordeum vulgare (Barley) protein|MYB family transcription factor, putative, expressed	-1.614
27.3.25	RNA.regulation of transcription.MYB domain transcription factor family	os07g0688200	Transcript	moderately similar to ( 242) AT1G48000 | Symbols: MYB112, AtMYB112 | MYB112 (myb domain protein 112); DNA binding / transcription factor | chr1:17704269-17706377 REVERSEweakly similar to ( 155) GAM1_ORYSA Transcription factor GAMYB (OsGAMyb) - Oryza sativa (Rice) protein|MYB family transcription factor, putative, expressed	3.7239
27.3.25	RNA.regulation of transcription.MYB domain transcription factor family	os03g0771100	Transcript	moderately similar to ( 244) AT5G57620 | Symbols: MYB36, AtMYB36 | MYB36 (myb domain protein 36); DNA binding / transcription factor | chr5:23334904-23336388 FORWARDweakly similar to ( 165) MYB4_ORYSA Myb-related protein Myb4 (OsMyb4) (Transcription factor RLTR1) - Oryza sativa (Rice) protein|MYB family transcription factor, putative, expressed	1.8444
27.3.25	RNA.regulation of transcription.MYB domain transcription factor family	os11g0482400	Transcript	moderately similar to ( 483) AT1G11290 | Symbols: CRR22 | CRR22 (CHLORORESPIRATORY REDUCTION22); endonuclease | chr1:3791454-3793883 REVERSEvery weakly similar to (98.6) RF1_ORYSA Rf1 protein, mitochondrial precursor (PPR protein) (Fertility restorer) (Restorer for CMS) - Oryza sativa (Rice) protein|pentatricopeptide repeat protein PPR986-12, putative, expressed	-0.93512
27.3.25	RNA.regulation of transcription.MYB domain transcription factor family	os01g0975300	Transcript	weakly similar to ( 173) AT5G59780 | Symbols: MYB59, ATMYB59-2 | MYB59 (MYB DOMAIN PROTEIN 59); DNA binding / transcription factor | chr5:24082425-24083255 REVERSEweakly similar to ( 179) MYBA2_ORYSA Myb-related protein MYBAS2 - Oryza sativa (Rice) protein|MYB family transcription factor, putative, expressed	-2.3592
27.3.25	RNA.regulation of transcription.MYB domain transcription factor family	os07g0113500	Transcript	highly similar to ( 613) AT4G37380 | Symbols: | pentatricopeptide (PPR) repeat-containing protein | chr4:17572040-17573938 REVERSEvery weakly similar to (98.6) RF1_ORYSA Rf1 protein, mitochondrial precursor (PPR protein) (Fertility restorer) (Restorer for CMS) - Oryza sativa (Rice) protein|pentatricopeptide, putative, expressed	-0.91403
27.3.25	RNA.regulation of transcription.MYB domain transcription factor family	os06g0112700	Transcript	moderately similar to ( 224) AT1G34670 | Symbols: AtMYB93 | AtMYB93 (myb domain protein 93); DNA binding / transcription factor | chr1:12709128-12710423 FORWARDweakly similar to ( 198) ODO1_PETHY ODORANT1 protein (MYB-like protein ODO1) - Petunia hybrida (Petunia) protein|MYB family transcription factor, putative, expressed	4.5732
27.3.25	RNA.regulation of transcription.MYB domain transcription factor family	os06g0258000	Transcript	moderately similar to ( 250) AT1G66230 | Symbols: MYB20, AtMYB20 | MYB20 (myb domain protein 20); DNA binding / transcription factor | chr1:24677322-24678246 FORWARDmoderately similar to ( 249) ODO1_PETHY ODORANT1 protein (MYB-like protein ODO1) - Petunia hybrida (Petunia) protein|ODORANT1, putative, expressed	3.8885
27.3.25	RNA.regulation of transcription.MYB domain transcription factor family	os07g0558100	Transcript	moderately similar to ( 258) AT4G21440 | Symbols: ATMYB102, ATM4 | ATMYB102 (ARABIDOPSIS MYB-LIKE 102); DNA binding / transcription factor | chr4:11418425-11419652 REVERSEmoderately similar to ( 214) MYB38_MAIZE Myb-related protein Zm38 - Zea mays (Maize) REB1 protein|MYB family transcription factor, putative, expressed	4.5233
27.3.25	RNA.regulation of transcription.MYB domain transcription factor family	os11g0282700	Transcript	very weakly similar to (82.4) AT3G47680 | Symbols: | DNA binding | chr3:17577483-17578391 REVERSE protein|transposon protein, putative, Pong sub-class, expressed	4.462
27.3.25	RNA.regulation of transcription.MYB domain transcription factor family	os08g0437300	Transcript	moderately similar to ( 268) AT5G62470 | Symbols: MYB96 | MYB96 (myb domain protein 96); DNA binding / transcription factor | chr5:25079434-25080858 REVERSEweakly similar to ( 180) MYB4_ORYSA Myb-related protein Myb4 (OsMyb4) (Transcription factor RLTR1) - Oryza sativa (Rice) REB1 protein|MYB family transcription factor, putative, expressed	2.1141
27.3.25	RNA.regulation of transcription.MYB domain transcription factor family	os06g0637500	Transcript	weakly similar to ( 184) AT5G67300 | Symbols: ATMYBR1, ATMYB44, MYBR1 | MYBR1 (MYB DOMAIN PROTEIN R1); DNA binding / transcription factor | chr5:26854109-26855026 FORWARDweakly similar to ( 110) MYB4_ORYSA Myb-related protein Myb4 (OsMyb4) (Transcription factor RLTR1) - Oryza sativa (Rice) REB1 protein|MYB transcription factor TaMYB1, putative, expressed	1.7019
27.3.25	RNA.regulation of transcription.MYB domain transcription factor family	os01g0823700	Transcript	moderately similar to ( 246) AT2G45260 | Symbols: | unknown protein | chr2:18664661-18665938 REVERSE protein|expressed protein	-1.2317
27.3.25	RNA.regulation of transcription.MYB domain transcription factor family	os05g0114700	Transcript	weakly similar to ( 133) AT3G46130 | Symbols: MYB111, PFG3, ATMYB48-2 | MYB111 (MYB DOMAIN PROTEIN 111); DNA binding / transcription factor | chr3:16945465-16946376 FORWARDweakly similar to ( 140) MYBA2_ORYSA Myb-related protein MYBAS2 - Oryza sativa (Rice) protein|expressed protein	-1.1176
27.3.25	RNA.regulation of transcription.MYB domain transcription factor family	os11g0684000	Transcript	moderately similar to ( 230) AT1G48000 | Symbols: MYB112, AtMYB112 | MYB112 (myb domain protein 112); DNA binding / transcription factor | chr1:17704269-17706377 REVERSEweakly similar to ( 154) GAM1_ORYSA Transcription factor GAMYB (OsGAMyb) - Oryza sativa (Rice) protein|MYB family transcription factor, putative, expressed	1.9505
27.3.26	RNA.regulation of transcription.MYB-related transcription factor family	os05g0195700	Transcript	weakly similar to ( 147) AT5G56840 | Symbols: | DNA-binding family protein | chr5:22980789-22982152 FORWARD protein|Myb transcription factor, putative, expressed	0.85835
27.3.26	RNA.regulation of transcription.MYB-related transcription factor family	os04g0676700	Transcript	moderately similar to ( 216) AT5G08520 | Symbols: | myb family transcription factor | chr5:2755470-2757741 REVERSE protein|MYB_Al protein, putative, expressed	0.75745
27.3.26	RNA.regulation of transcription.MYB-related transcription factor family	os05g0579700	Transcript	very weakly similar to (92.8) AT1G75250 | Symbols: ATRL6 | ATRL6 (ARABIDOPSIS RAD-LIKE 6); transcription factor | chr1:28244463-28245453 REVERSE protein|MYB family transcription factor, putative, expressed	-6.5619
27.3.26	RNA.regulation of transcription.MYB-related transcription factor family	os02g0680700	Transcript	moderately similar to ( 238) AT5G52660 | Symbols: | myb family transcription factor | chr5:21359423-21362037 REVERSE protein|myb-like DNA-binding domain containing protein, expressed	-0.74422
27.3.26	RNA.regulation of transcription.MYB-related transcription factor family	os05g0579600	Transcript	very weakly similar to (99.4) AT1G75250 | Symbols: ATRL6 | ATRL6 (ARABIDOPSIS RAD-LIKE 6); transcription factor | chr1:28244463-28245453 REVERSE protein|MYB family transcription factor, putative, expressed	-2.6452
27.3.26	RNA.regulation of transcription.MYB-related transcription factor family	os01g0603300	Transcript	weakly similar to ( 145) AT5G56840 | Symbols: | DNA-binding family protein | chr5:22980789-22982152 FORWARD protein|Myb transcription factor, putative, expressed	-1.2878
27.3.26	RNA.regulation of transcription.MYB-related transcription factor family	os01g0192300	Transcript	weakly similar to ( 154) AT5G56840 | Symbols: | DNA-binding family protein | chr5:22980789-22982152 FORWARD protein|Myb transcription factor, putative, expressed	3.076
27.3.26	RNA.regulation of transcription.MYB-related transcription factor family	os01g0187900	Transcript	moderately similar to ( 215) AT5G47390 | Symbols: | myb family transcription factor | chr5:19227001-19228546 FORWARD protein|myb-related transcription activator, putative, expressed	-1.0714
27.3.26	RNA.regulation of transcription.MYB-related transcription factor family	os01g0863300	Transcript	weakly similar to ( 140) AT5G58900 | Symbols: | myb family transcription factor | chr5:23783275-23784667 REVERSE protein|MYB family transcription factor, putative, expressed	1.6958
27.3.27	RNA.regulation of transcription.NAC domain transcription factor family	os08g0515700	Transcript	moderately similar to ( 253) AT1G76620 | Symbols: | unknown protein | chr1:28756787-28759131 FORWARDDUF547 protein|ternary complex factor MIP1, putative, expressed	2.1109
27.3.29	RNA.regulation of transcription.TCP transcription factor family	os06g0226700	Transcript	weakly similar to ( 148) AT1G69690 | Symbols: | TCP family transcription factor, putative | chr1:26216449-26217426 FORWARDTCP protein|TCP-domain protein, putative, expressed	1.7707
27.3.30	RNA.regulation of transcription.Trihelix, Triple-Helix transcription factor family	os10g0516500	Transcript	weakly similar to ( 167) AT1G76880 | Symbols: | trihelix DNA-binding protein, putative | chr1:28865594-28867931 FORWARD protein|expressed protein	1.6166
27.3.30	RNA.regulation of transcription.Trihelix, Triple-Helix transcription factor family	os02g0104500	Transcript	weakly similar to ( 137) AT1G76890 | Symbols: GT2, AT-GT2 | GT2; transcription factor | chr1:28873211-28875203 REVERSE protein|expressed protein	4.2643
27.3.32	RNA.regulation of transcription.WRKY domain transcription factor family	os03g0758050	Transcript	weakly similar to ( 144) AT1G69310 | Symbols: WRKY57, ATWRKY57 | WRKY57; transcription factor | chr1:26056118-26057909 REVERSEWRKY protein|WRKY3, expressed	-1.0572
27.3.32	RNA.regulation of transcription.WRKY domain transcription factor family	os06g0146250	Transcript	weakly similar to ( 190) AT5G15130 | Symbols: WRKY72, ATWRKY72 | WRKY72; transcription factor | chr5:4904426-4906879 FORWARDWRKY protein|WRKY73, expressed	-1.5252
27.3.32	RNA.regulation of transcription.WRKY domain transcription factor family	os07g0111400	Transcript	weakly similar to ( 164) AT1G69310 | Symbols: WRKY57, ATWRKY57 | WRKY57; transcription factor | chr1:26056118-26057909 REVERSEWRKY protein|WRKY29, expressed	-1.1454
27.3.32	RNA.regulation of transcription.WRKY domain transcription factor family	os01g0734000	Transcript	weakly similar to ( 170) AT5G41570 | Symbols: WRKY24, ATWRKY24 | WRKY24; transcription factor | chr5:16624220-16625689 FORWARDWRKY protein|WRKY23, expressed	2.5559
27.3.32	RNA.regulation of transcription.WRKY domain transcription factor family	os01g0289600	Transcript	weakly similar to ( 174) AT4G04450 | Symbols: WRKY42, AtWRKY42 | WRKY42; transcription factor | chr4:2218379-2221113 FORWARDWRKY protein|WRKY9, expressed	-1.2097
27.3.32	RNA.regulation of transcription.WRKY domain transcription factor family	os02g0181300	Transcript	weakly similar to ( 109) AT1G80840 | Symbols: WRKY40, ATWRKY40 | WRKY40; transcription factor | chr1:30383834-30385356 FORWARD protein|WRKY71, expressed	1.1713
27.3.32	RNA.regulation of transcription.WRKY domain transcription factor family	os01g0624700	Transcript	weakly similar to ( 130) AT4G01250 | Symbols: WRKY22, AtWRKY22 | WRKY22; transcription factor | chr4:522839-524129 REVERSEWRKY protein|WRKY12, expressed	2.6556
27.3.32	RNA.regulation of transcription.WRKY domain transcription factor family	os03g0335200	Transcript	very weakly similar to (90.9) AT3G56400 | Symbols: WRKY70, ATWRKY70 | WRKY70; transcription factor/ transcription repressor | chr3:20909082-20910409 REVERSEWRKY protein|WRKY79, expressed	-3.2327
27.3.32	RNA.regulation of transcription.WRKY domain transcription factor family	os08g0499300	Transcript	moderately similar to ( 327) AT5G56270 | Symbols: WRKY2, ATWRKY2 | WRKY2; transcription factor | chr5:22780816-22783137 FORWARDWRKY protein|WRKY30, expressed	3.8714
27.3.35	RNA.regulation of transcription.bZIP transcription factor family	os01g0859300	Transcript	weakly similar to ( 166) AT2G36270 | Symbols: ABI5, GIA1 | ABI5 (ABA INSENSITIVE 5); DNA binding / transcription activator/ transcription factor | chr2:15204980-15206571 REVERSE protein|bZIP transcription factor, putative, expressed	8.30274
27.3.35	RNA.regulation of transcription.bZIP transcription factor family	os05g0560200	Transcript	very weakly similar to (94.4) AT3G14880 | Symbols: | FUNCTIONS IN: molecular_function unknown; INVOLVED IN: biological_process unknown; BEST Arabidopsis thaliana protein match is: DOG1 (DELAY OF GERMINATION 1) (TAIR:AT5G45830.1); Has 368 Blast hits to 367 proteins in 28 species: Archae - 0; Bacteria - 0; Metazoa - 2; Fungi - 0; Plants - 366; Viruses - 0; Other Eukaryotes - 0 (source: NCBI BLink).…	1.904
27.3.35	RNA.regulation of transcription.bZIP transcription factor family	os07g0644100	Transcript	moderately similar to ( 216) AT2G40950 | Symbols: BZIP17 | BZIP17; DNA binding / transcription activator/ transcription factor | chr2:17087823-17090326 REVERSE protein|bZIP transcription factor domain containing protein, expressed	0.9679
27.3.35	RNA.regulation of transcription.bZIP transcription factor family	os10g0566200	Transcript	weakly similar to ( 137) AT1G68640 | Symbols: PAN | PAN (PERIANTHIA); DNA binding / transcription factor | chr1:25769739-25772303 REVERSEweakly similar to ( 137) HBP1C_WHEAT Transcription factor HBP-1b(c1) (Fragment) - Triticum aestivum (Wheat) protein|transcription factor HBP-1b, putative, expressed	-1.9121
27.3.35	RNA.regulation of transcription.bZIP transcription factor family	os01g0867300	Transcript	weakly similar to ( 103) AT1G03970 | Symbols: GBF4 | GBF4; DNA binding / sequence-specific DNA binding / transcription factor | chr1:1018237-1019049 FORWARD protein|bZIP transcription factor domain containing protein, expressed	1.7059
27.3.35	RNA.regulation of transcription.bZIP transcription factor family	os06g0614100	Transcript	moderately similar to ( 266) AT5G06839 | Symbols: | bZIP family transcription factor | chr5:2120911-2126217 FORWARDmoderately similar to ( 236) TGA21_TOBAC TGACG-sequence-specific DNA-binding protein TGA-2.1 (TGA2.1) - Nicotiana tabacum (Common tobacco) protein|transcription factor, putative, expressed	-1.2328
27.3.35	RNA.regulation of transcription.bZIP transcription factor family	os12g0152900	Transcript	moderately similar to ( 353) AT1G08320 | Symbols: | bZIP family transcription factor | chr1:2622113-2627451 REVERSEmoderately similar to ( 321) TGA21_TOBAC TGACG-sequence-specific DNA-binding protein TGA-2.1 (TGA2.1) - Nicotiana tabacum (Common tobacco) protein|transcription factor, putative, expressed	-1.2038
27.3.35	RNA.regulation of transcription.bZIP transcription factor family	os01g0808100	Transcript	moderately similar to ( 375) AT3G12250 | Symbols: TGA6, BZIP45 | TGA6 (TGACG MOTIF-BINDING FACTOR 6); DNA binding / transcription factor | chr3:3906636-3908583 FORWARDhighly similar to ( 575) HBP1C_WHEAT Transcription factor HBP-1b(c1) (Fragment) - Triticum aestivum (Wheat) protein|transcription factor, putative, expressed	-0.7904
27.3.35	RNA.regulation of transcription.bZIP transcription factor family	os02g0203000	Transcript	weakly similar to ( 113) AT5G11260 | Symbols: HY5, TED 5 | HY5 (ELONGATED HYPOCOTYL 5); DNA binding / double-stranded DNA binding / transcription factor | chr5:3593583-3594800 REVERSE protein|bZIP transcription factor domain containing protein, expressed	-1.1125
27.3.35	RNA.regulation of transcription.bZIP transcription factor family	os11g0152700	Transcript	moderately similar to ( 375) AT1G08320 | Symbols: | bZIP family transcription factor | chr1:2622113-2627451 REVERSEmoderately similar to ( 330) TGA21_TOBAC TGACG-sequence-specific DNA-binding protein TGA-2.1 (TGA2.1) - Nicotiana tabacum (Common tobacco) protein|transcription factor, putative, expressed	1.534
27.3.35	RNA.regulation of transcription.bZIP transcription factor family	os02g0654600	Transcript	moderately similar to ( 254) AT3G60320 | Symbols: | DNA binding | chr3:22292073-22295228 REVERSEDUF632 protein|DUF630/DUF632 domains containing protein, putative, expressed	2.675
27.3.35	RNA.regulation of transcription.bZIP transcription factor family	os03g0322700	Transcript	very weakly similar to (91.3) AT2G41070 | Symbols: EEL, ATBZIP12, DPBF4 | EEL (ENHANCED EM LEVEL); DNA binding / transcription factor | chr2:17131249-17132208 FORWARD protein|bZIP transcription factor domain containing protein, expressed	-1.4428
27.3.35	RNA.regulation of transcription.bZIP transcription factor family	os05g0569300	Transcript	weakly similar to ( 126) AT2G46270 | Symbols: GBF3 | GBF3 (G-BOX BINDING FACTOR 3); sequence-specific DNA binding / transcription factor | chr2:19000859-19002901 FORWARDweakly similar to ( 157) CPRF1_PETCR Common plant regulatory factor CPRF-1 - Petroselinum crispum (Parsley) (Petroselinum hortense)MFMR BRLZ bZIP_1 protein|transcription factor, putative, expressed	1.2999
27.3.35	RNA.regulation of transcription.bZIP transcription factor family	os02g0194900	Transcript	weakly similar to ( 164) AT5G06839 | Symbols: | bZIP family transcription factor | chr5:2120911-2126217 FORWARDweakly similar to ( 142) TGA21_TOBAC TGACG-sequence-specific DNA-binding protein TGA-2.1 (TGA2.1) - Nicotiana tabacum (Common tobacco) protein|bZIP transcription factor domain containing protein, expressed	2.7299
27.3.37	RNA.regulation of transcription.AS2,Lateral Organ Boundaries Gene Family	os05g0417000	Transcript	weakly similar to ( 168) AT1G65620 | Symbols: AS2 | AS2 (ASYMMETRIC LEAVES 2); protein binding | chr1:24400146-24400745 FORWARDDUF260 protein|DUF260 domain containing protein, putative, expressed	2.0367
27.3.39	RNA.regulation of transcription.AtSR Transcription Factor family	os03g0388500	Transcript	moderately similar to ( 436) AT5G09410 | Symbols: EICBP.B | EICBP.B (ETHYLENE INDUCED CALMODULIN BINDING PROTEIN); calmodulin binding / transcription activator/ transcription regulator | chr5:2921457-2927291 FORWARD protein|calmodulin-binding transcription activator 2, putative, expressed	-1.155
27.3.40	RNA.regulation of transcription.Aux/IAA family	os01g0190300	Transcript	weakly similar to ( 125) AT3G16500 | Symbols: PAP1, IAA26 | PAP1 (PHYTOCHROME-ASSOCIATED PROTEIN 1); transcription factor | chr3:5612801-5614208 REVERSEweakly similar to ( 197) IAA2_ORYSA Auxin-responsive protein IAA2 (Indoleacetic acid-induced protein 2) - Oryza sativa (Rice)AUX_IAA protein|OsIAA2 - Auxin-responsive Aux/IAA gene family member, expressed	0.94672
27.3.40	RNA.regulation of transcription.Aux/IAA family	os01g0231000	Transcript	weakly similar to ( 183) AT4G29080 | Symbols: PAP2, IAA27 | PAP2 (PHYTOCHROME-ASSOCIATED PROTEIN 2); transcription factor | chr4:14323665-14325213 REVERSEmoderately similar to ( 343) IAA3_ORYSA Auxin-responsive protein IAA3 (Indoleacetic acid-induced protein 3) - Oryza sativa (Rice)AUX_IAA protein|OsIAA3 - Auxin-responsive Aux/IAA gene family member, expressed	0.79594
27.3.40	RNA.regulation of transcription.Aux/IAA family	os05g0178600	Transcript	weakly similar to ( 169) IAA15_ORYSA Auxin-responsive protein IAA15 (Indoleacetic acid-induced protein 15) - Oryza sativa (Rice)AUX_IAA protein|OsIAA15 - Auxin-responsive Aux/IAA gene family member, expressed	1.0756
27.3.40	RNA.regulation of transcription.Aux/IAA family	os01g0741900	Transcript	very weakly similar to (90.1) AT3G16500 | Symbols: PAP1, IAA26 | PAP1 (PHYTOCHROME-ASSOCIATED PROTEIN 1); transcription factor | chr3:5612801-5614208 REVERSEmoderately similar to ( 414) IAA6_ORYSA Auxin-responsive protein IAA6 (Indoleacetic acid-induced protein 6) - Oryza sativa (Rice) protein|OsIAA6 - Auxin-responsive Aux/IAA gene family member, expressed	2.477
27.3.55	RNA.regulation of transcription.HDA	os12g0182700	Transcript	highly similar to ( 565) AT4G33470 | Symbols: hda14, ATHDA14 | hda14 (histone deacetylase 14); histone deacetylase | chr4:16102774-16105439 REVERSEvery weakly similar to (83.2) HDAC_MAIZE Probable histone deacetylase (RPD3 homolog) - Zea mays (Maize) AcuC Hist_deacetyl protein|histone deacetylase, putative, expressed	-1.4911
27.3.55	RNA.regulation of transcription.HDA	os12g0179800	Transcript	moderately similar to ( 419) AT5G09230 | Symbols: SRT2 | SRT2 (SIRTUIN 2); DNA binding / NAD or NADH binding / NAD-dependent histone deacetylase/ zinc ion binding | chr5:2871559-2873613 FORWARD SIRT4 PRK05333 SIR2-fam SIR2 SIR2 SIR2_Af2 PRK00481 SIRT5_Af1_CobB SIR2 SIRT7 SIR2H SIRT1 protein|transcriptional regulator Sir2 family protein, putative, expressed	-0.84494
27.3.55	RNA.regulation of transcription.HDA	os05g0440300	Transcript	moderately similar to ( 418) AT1G08460 | Symbols: HDA08, HDA8, ATHDA8 | HDA08; histone deacetylase | chr1:2672527-2674469 FORWARDvery weakly similar to (99.8) HDAC_MAIZE Probable histone deacetylase (RPD3 homolog) - Zea mays (Maize) AcuC Hist_deacetyl protein|histone deacetylase, putative, expressed	1.4514
27.3.57	RNA.regulation of transcription.JUMONJI family	os02g0696700	Transcript	moderately similar to ( 262) AT5G46910 | Symbols: | transcription factor jumonji (jmj) family protein | chr5:19047780-19050880 FORWARD protein|jmjC domain containing protein, expressed	-1.5388
27.3.57	RNA.regulation of transcription.JUMONJI family	os03g0389900	Transcript	nearly identical (1069) AT1G78280 | Symbols: | transferase, transferring glycosyl groups | chr1:29452823-29457118 FORWARD protein|OsFBO14 - F-box and other domain containing protein, expressed	1.2159
27.3.60	RNA.regulation of transcription.NIN-like bZIP-related family	os09g0549450	Transcript	highly similar to ( 574) AT1G20640 | Symbols: | RWP-RK domain-containing protein | chr1:7155201-7157986 FORWARDRWP-RK protein|NIN, putative, expressed	-0.7957
27.3.62	RNA.regulation of transcription.Nucleosome/chromatin assembly factor group	os04g0439400	Transcript	moderately similar to ( 243) AT5G08630 | Symbols: | DDT domain-containing protein | chr5:2798575-2802138 REVERSE protein|retrotransposon protein, putative, unclassified, expressed	0.96643
27.3.63	RNA.regulation of transcription.PHD finger transcription factor	os11g0160100	Transcript	very weakly similar to (82.0) AT1G43770 | Symbols: | PHD finger family protein | chr1:16548509-16550257 FORWARD protein|PHD-finger family protein, expressed	0.86122
27.3.64	RNA.regulation of transcription.PHOR1	os04g0418500	Transcript	weakly similar to ( 114) AT3G18710 | Symbols: PUB29, ATPUB29 | PUB29 (PLANT U-BOX 29); ubiquitin-protein ligase | chr3:6434234-6435481 REVERSEUbox U-box protein|U-box protein CMPG1, putative, expressed	-1.5127
27.3.66	RNA.regulation of transcription.Psudo ARR transcription factor family	os11g0157600	Transcript	weakly similar to ( 198) AT5G24470 | Symbols: APRR5, PRR5 | APRR5 (ARABIDOPSIS PSEUDO-RESPONSE REGULATOR 5); transcription regulator/ two-component response regulator | chr5:8356204-8358873 REVERSEweakly similar to ( 194) PRR95_ORYSA Two-component response regulator-like PRR95 (Pseudo-response regulator 95) (OsPRR95) - Oryza sativa (Rice)Response_reg REC REC AtoC CheY OmpR protein|response regula…	-1.0508
27.3.66	RNA.regulation of transcription.Psudo ARR transcription factor family	os02g0618200	Transcript	moderately similar to ( 259) AT5G61380 | Symbols: TOC1, APRR1, PRR1 | TOC1 (TIMING OF CAB EXPRESSION 1); transcription regulator/ two-component response regulator | chr5:24675540-24678176 FORWARDhighly similar to ( 843) PRR1_ORYSA Two-component response regulator-like PRR1 (Pseudo-response regulator 1) (OsPRR1) - Oryza sativa (Rice) protein|response regulator receiver domain containing protein, e…	-1.6212
27.3.67	RNA.regulation of transcription.putative transcription regulator	os12g0528000	Transcript	very weakly similar to (83.2) AT3G52170 | Symbols: | DNA binding | chr3:19347039-19349099 REVERSE protein|expressed protein	-1.4083
27.3.67	RNA.regulation of transcription.putative transcription regulator	os03g0808300	Transcript	weakly similar to ( 153) AT3G57540 | Symbols: | remorin family protein | chr3:21301623-21302924 REVERSERemorin_C protein|remorin, putative, expressed	1.9064
27.3.67	RNA.regulation of transcription.putative transcription regulator	os04g0386700	Transcript	moderately similar to ( 249) AT1G27990 | Symbols: | unknown protein | chr1:9752799-9753919 REVERSE protein|expressed protein	76.9755
27.3.67	RNA.regulation of transcription.putative transcription regulator	os03g0143600	Transcript	weakly similar to ( 130) AT3G24010 | Symbols: ING1, ATING1 | ING1 (INHIBITOR OF GROWTH 1); DNA binding / methylated histone residue binding | chr3:8676120-8678186 REVERSE TNG2 protein|PHD-finger domain containing protein, putative, expressed	-0.73104
27.3.67	RNA.regulation of transcription.putative transcription regulator	os03g0270000	Transcript	weakly similar to ( 132) AT2G45430 | Symbols: | DNA-binding protein-related | chr2:18727848-18728801 FORWARDDUF296 protein|DNA binding protein, putative, expressed	2.2581
27.3.67	RNA.regulation of transcription.putative transcription regulator	os09g0491708	Transcript	weakly similar to ( 144) AT2G33620 | Symbols: | DNA-binding family protein / AT-hook protein 1 (AHP1) | chr2:14234749-14236563 FORWARDDUF296 protein|AT hook motif domain containing protein, expressed	1.1
27.3.67	RNA.regulation of transcription.putative transcription regulator	os03g0756500	Transcript	weakly similar to ( 199) AT5G61150 | Symbols: VIP4 | VIP4 (VERNALIZATION INDEPENDENCE 4); protein binding | chr5:24603846-24607528 REVERSE Leo1 protein|VIP4, putative, expressed	2.8095
27.3.67	RNA.regulation of transcription.putative transcription regulator	os02g0824500	Transcript	very weakly similar to (94.4) AT5G23750 | Symbols: | remorin family protein | chr5:8010004-8011453 REVERSEvery weakly similar to (92.8) REMO_SOLTU Remorin (pp34) - Solanum tuberosum (Potato) protein|remorin C-terminal domain containing protein, putative, expressed	6.8741
27.3.67	RNA.regulation of transcription.putative transcription regulator	os04g0683900	Transcript	very weakly similar to (93.2) AT3G61310 | Symbols: | DNA-binding family protein | chr3:22690799-22692445 REVERSEDUF296 protein|AT hook motif domain containing protein, expressed	-1.107
27.3.67	RNA.regulation of transcription.putative transcription regulator	os04g0544400	Transcript	moderately similar to ( 404) AT1G02150 | Symbols: | pentatricopeptide (PPR) repeat-containing protein | chr1:408779-410433 FORWARD protein|PPR repeat domain containing protein, putative, expressed	-1.5131
27.3.67	RNA.regulation of transcription.putative transcription regulator	os06g0472000	Transcript	moderately similar to ( 231) AT1G53670 | Symbols: MSRB1, ATMSRB1 | MSRB1 (methionine sulfoxide reductase B 1); peptide-methionine-(S)-S-oxide reductase | chr1:20036687-20038074 FORWARD PRK00222 COG0229 SelR PRK05550 PRK05508 protein|peptide methionine sulfoxide reductase msrB, putative, expressed	-0.81195
27.3.69	RNA.regulation of transcription.SET-domain transcriptional regulator family	os01g0927000	Transcript	highly similar to ( 643) AT5G13960 | Symbols: SUVH4, KYP, SDG33 | SUVH4 (SU(VAR)3-9 HOMOLOG 4); double-stranded methylated DNA binding / histone methyltransferase(H3-K9 specific) / methyl-CpG binding / methyl-CpNpG binding / methyl-CpNpN binding | chr5:4501688-4505979 FORWARD SRA YDG_SRA SET SET Pre-SET PreSET protein|histone-lysine N-methyltransferase, putative, expressed	1.8587
27.3.69	RNA.regulation of transcription.SET-domain transcriptional regulator family	os02g0725200	Transcript	highly similar to ( 623) AT3G07670 | Symbols: | SET domain-containing protein | chr3:2451651-2454617 FORWARDvery weakly similar to (94.0) RBCMT_TOBAC Ribulose-1,5 bisphosphate carboxylase/oxygenase large subunit N-methyltransferase, chloroplast precursor (EC 2.1.1.127) ([Ribulose-bisphosphate carboxylase]-lysine N-methyltransferase) (RuBisCO methyltransferase) (RuBisCO LSMT) (rbcMT) Rubis-subs-bi…	-0.95109
27.3.69	RNA.regulation of transcription.SET-domain transcriptional regulator family	os08g0400200	Transcript	moderately similar to ( 455) AT2G35160 | Symbols: SUVH5, SGD9 | SUVH5 (SU(VAR)3-9 HOMOLOG 5); histone methyltransferase | chr2:14823562-14825946 FORWARD YDG_SRA SRA SET SET Pre-SET PreSET COG2940 protein|YDG/SRA domain containing protein, expressed	0.78855
27.3.69	RNA.regulation of transcription.SET-domain transcriptional regulator family	os08g0399300	Transcript	weakly similar to ( 148) AT2G35160 | Symbols: SUVH5, SGD9 | SUVH5 (SU(VAR)3-9 HOMOLOG 5); histone methyltransferase | chr2:14823562-14825946 FORWARDYDG_SRA SRA protein|YDG/SRA domain containing protein, expressed	3.714
27.3.69	RNA.regulation of transcription.SET-domain transcriptional regulator family	os08g0400000	Transcript	weakly similar to ( 156) AT2G35160 | Symbols: SUVH5, SGD9 | SUVH5 (SU(VAR)3-9 HOMOLOG 5); histone methyltransferase | chr2:14823562-14825946 FORWARDSRA YDG_SRA protein|YDG/SRA domain containing protein, expressed	3.0825
27.3.99	RNA.regulation of transcription.unclassified	os04g0591100	Transcript	moderately similar to ( 280) AT1G32700 | Symbols: | zinc-binding family protein | chr1:11827986-11829444 FORWARDPLATZ protein|zinc-binding protein, putative, expressed	0.86922
27.3.99	RNA.regulation of transcription.unclassified	os04g0385600	Transcript	moderately similar to ( 283) AT1G67340 | Symbols: | zinc finger (MYND type) family protein / F-box family protein | chr1:25230323-25231622 FORWARD protein|OsFBO3 - F-box and other domain containing protein, expressed	2.0777
27.3.99	RNA.regulation of transcription.unclassified	os01g0844500	Transcript	moderately similar to ( 403) AT2G39710 | Symbols: | aspartyl protease family protein | chr2:16562051-16563379 REVERSE protein|aspartic proteinase nepenthesin precursor, putative, expressed	1.1662
27.3.99	RNA.regulation of transcription.unclassified	os03g0785200	Transcript	moderately similar to ( 296) AT2G34620 | Symbols: | mitochondrial transcription termination factor-related / mTERF-related | chr2:14577196-14578203 FORWARD mTERF protein|mTERF domain containing protein, expressed	1.1174
27.3.99	RNA.regulation of transcription.unclassified	os03g0360600	Transcript	weakly similar to ( 170) AT2G36000 | Symbols: | mitochondrial transcription termination factor-related / mTERF-related | chr2:15117181-15118333 FORWARD mTERF protein|mTERF domain containing protein, expressed	0.65199
27.3.99	RNA.regulation of transcription.unclassified	os05g0244600	Transcript	weakly similar to ( 167) AT4G28440 | Symbols: | DNA-binding protein-related | chr4:14060054-14060970 FORWARD protein|DNA-binding protein-related, putative, expressed	1.008
27.3.99	RNA.regulation of transcription.unclassified	os07g0583300	Transcript	weakly similar to ( 188) AT2G05160 | Symbols: | zinc finger (CCCH-type) family protein / RNA recognition motif (RRM)-containing protein | chr2:1859011-1860931 REVERSE protein|zinc finger family protein, putative, expressed	-1.8595
27.3.99	RNA.regulation of transcription.unclassified	os02g0824500	Transcript	very weakly similar to (94.4) AT5G23750 | Symbols: | remorin family protein | chr5:8010004-8011453 REVERSEvery weakly similar to (92.8) REMO_SOLTU Remorin (pp34) - Solanum tuberosum (Potato) protein|remorin C-terminal domain containing protein, putative, expressed	6.8741
27.3.99	RNA.regulation of transcription.unclassified	os05g0290300	Transcript	very weakly similar to (84.0) AT3G57170 | Symbols: | N-acetylglucosaminyl transferase component family protein / Gpi1 family protein | chr3:21159620-21162259 REVERSE protein|N-acetylglucosaminyl transferase component, putative, expressed	1.2505
27.3.99	RNA.regulation of transcription.unclassified	os02g0749800	Transcript	weakly similar to ( 151) AT5G07900 | Symbols: | mitochondrial transcription termination factor family protein / mTERF family protein | chr5:2520188-2521405 FORWARD mTERF protein|mTERF family protein, expressed	-1.198
27.3.99	RNA.regulation of transcription.unclassified	os02g0692700	Transcript	moderately similar to ( 268) AT1G32700 | Symbols: | zinc-binding family protein | chr1:11827986-11829444 FORWARDPLATZ protein|zinc-binding protein, putative, expressed	0.78589
27.3.99	RNA.regulation of transcription.unclassified	os01g0141700	Transcript	highly similar to ( 639) AT5G58760 | Symbols: DDB2 | DDB2 (damaged DNA-binding 2); nucleic acid binding / nucleotide binding / zinc ion binding | chr5:23730741-23733606 REVERSE protein|WD domain, G-beta repeat domain containing protein, expressed	-0.77808
27.3.99	RNA.regulation of transcription.unclassified	os02g0720900	Transcript	moderately similar to ( 249) AT5G10770 | Symbols: | chloroplast nucleoid DNA-binding protein, putative | chr5:3403331-3405331 REVERSE Asp protein|aspartic proteinase nepenthesin-1 precursor, putative, expressed	1.8284
27.3.99	RNA.regulation of transcription.unclassified	os03g0793000	Transcript	very weakly similar to (98.6) AT2G36320 | Symbols: | zinc finger (AN1-like) family protein | chr2:15229388-15229873 FORWARD protein|zinc finger A20 and AN1 domain-containing stress-associated protein, putative, expressed	1.0768
27.3.99	RNA.regulation of transcription.unclassified	os08g0126700	Transcript	moderately similar to ( 265) AT2G05160 | Symbols: | zinc finger (CCCH-type) family protein / RNA recognition motif (RRM)-containing protein | chr2:1859011-1860931 REVERSE protein|zinc finger family protein, putative, expressed	4.4316
27.3.99	RNA.regulation of transcription.unclassified	os02g0208900	Transcript	moderately similar to ( 211) AT4G13350 | Symbols: NIG | NIG (NSP (NUCLEAR SHUTTLE PROTEIN)-INTERACTING GTPASE); GTP binding / GTPase | chr4:7770170-7773321 REVERSE ArfGap ArfGap protein|GTPase-activating protein, putative, expressed	0.7867
27.3.99	RNA.regulation of transcription.unclassified	os04g0448300	Transcript	moderately similar to ( 383) AT2G03200 | Symbols: | aspartyl protease family protein | chr2:966506-967891 REVERSEvery weakly similar to (88.6) ASP1_ORYSA Aspartic proteinase Asp1 precursor (EC 3.4.23.-) (OsAsp1) (OSAP1) (Nucellin-like protein) - Oryza sativa (Rice) Asp protein|aspartic proteinase nepenthesin-2 precursor, putative, expressed	-1.7907
27.3.99	RNA.regulation of transcription.unclassified	os01g0279000	Transcript	moderately similar to ( 319) AT3G56930 | Symbols: | zinc finger (DHHC type) family protein | chr3:21073805-21075873 FORWARD COG5273 zf-DHHC protein|OsSubt1 - Putative Subtilisin homologue, expressed	1.2266
27.3.99	RNA.regulation of transcription.unclassified	os01g0921800	Transcript	moderately similar to ( 223) AT1G67340 | Symbols: | zinc finger (MYND type) family protein / F-box family protein | chr1:25230323-25231622 FORWARD protein|OsFBO2 - F-box and other domain containing protein, expressed	-1.1337
27.3.99	RNA.regulation of transcription.unclassified	os12g0583300	Transcript	weakly similar to ( 170) AT2G03200 | Symbols: | aspartyl protease family protein | chr2:966506-967891 REVERSE protein|aspartic proteinase nepenthesin precursor, putative, expressed	3.2014
27.3.99	RNA.regulation of transcription.unclassified	os09g0486500	Transcript	weakly similar to ( 109) AT3G12630 | Symbols: | zinc finger (AN1-like) family protein | chr3:4012707-4013189 FORWARDmoderately similar to ( 207) ISAP1_ORYSA Multiple stress-responsive zinc-finger protein ISAP1 (Stress-associated protein 1) (OsISAP1) - Oryza sativa (Rice) protein|AN1-like zinc finger domain containing protein, expressed	1.427
27.3.99	RNA.regulation of transcription.unclassified	os08g0159500	Transcript	very weakly similar to ( 100) AT1G32540 | Symbols: LOL1 | LOL1 (LSD ONE LIKE 1); DNA binding | chr1:11768043-11769591 FORWARD protein|LSD1 zinc finger domain containing protein, expressed	-1.4338
29.4	protein.postranslational modification	os07g0678300	Transcript	moderately similar to ( 337) AT2G30360 | Symbols: CIPK11, PKS5, SIP4, SNRK3.22 | SIP4 (SOS3-INTERACTING PROTEIN 4); kinase/ protein kinase | chr2:12937265-12938572 REVERSEmoderately similar to ( 279) CIPK1_ORYSA CIPK-like protein 1 (EC 2.7.11.1) (OsCK1) - Oryza sativa (Rice) S_TKc S_TKc Pkinase SPS1 Pkinase_Tyr TyrKc PTKc PTKc_Csk_like PTKc_Srm_Brk protein|CAMK_KIN1/SNF1/Nim1_like.30 - CAMK inclu…	1.1415
29.4	protein.postranslational modification	os03g0289100	Transcript	highly similar to ( 800) AT3G01090 | Symbols: AKIN10 | AKIN10 (Arabidopsis SNF1 kinase homolog 10); protein binding / protein kinase | chr3:31437-33977 REVERSEhighly similar to ( 818) RKIN1_SECCE Carbon catabolite derepressing protein kinase (EC 2.7.11.1) - Secale cereale (Rye) S_TKc S_TKc Pkinase SPS1 Pkinase_Tyr TyrKc PTKc PTKc_FAK PTKc_Srm_Brk PTKc_Jak_rpt2 PTKc_Tec_Rlk PTKc_Tec_like PTKc_PDGF…	-1.1974
29.4	protein.postranslational modification	os02g0224100	Transcript	moderately similar to ( 303) AT5G36250 | Symbols: | protein phosphatase 2C, putative / PP2C, putative | chr5:14282590-14284376 FORWARD PP2Cc PP2Cc PP2C PTC1 protein|protein phosphatase 2C, putative, expressed	0.86168
29.4	protein.postranslational modification	os01g0846300	Transcript	moderately similar to ( 307) AT1G07430 | Symbols: | protein phosphatase 2C, putative / PP2C, putative | chr1:2281151-2282656 REVERSE PP2Cc PP2Cc PP2C PTC1 protein|protein phosphatase 2C, putative, expressed	2.2469
29.4	protein.postranslational modification	os12g0113500	Transcript	moderately similar to ( 495) AT5G07070 | Symbols: CIPK2, SnRK3.2 | CIPK2 (CBL-INTERACTING PROTEIN KINASE 2); ATP binding / kinase/ protein kinase/ protein serine/threonine kinase | chr5:2196743-2198113 REVERSEmoderately similar to ( 405) CIPK1_ORYSA CIPK-like protein 1 (EC 2.7.11.1) (OsCK1) - Oryza sativa (Rice) S_TKc S_TKc Pkinase SPS1 Pkinase_Tyr TyrKc PTKc PTKc_Csk_like PTKc_Jak_rpt2 PTKc_Srm_…	2.9285
29.4	protein.postranslational modification	os03g0750100	Transcript	moderately similar to ( 353) AT1G04130 | Symbols: | tetratricopeptide repeat (TPR)-containing protein | chr1:1073465-1075374 FORWARD protein|tetratricopeptide repeat domain containing protein, expressed	0.95908
29.4	protein.postranslational modification	os06g0551800	Transcript	moderately similar to ( 320) AT4G32300 | Symbols: SD2-5 | SD2-5 (S-DOMAIN-2 5); carbohydrate binding / kinase/ protein kinase | chr4:15599970-15602435 FORWARDmoderately similar to ( 214) KPRO_MAIZE Putative receptor protein kinase ZmPK1 precursor (EC 2.7.11.1) - Zea mays (Maize) Pkinase Pkinase_Tyr TyrKc S_TKc S_TKc PTKc PTKc_Csk_like PTKc_Jak_rpt2 PTKc_Src_like SPS1 PTKc_EGFR_like PTKc_Frk_like …	-1.1259
29.4	protein.postranslational modification	os02g0551100	Transcript	highly similar to ( 528) AT1G60940 | Symbols: SNRK2-10, SNRK2.10, SRK2B | SNRK2.10 (SNF1-RELATED PROTEIN KINASE 2.10); kinase | chr1:22439398-22441896 REVERSEhighly similar to ( 671) SAPK6_ORYSA Serine/threonine-protein kinase SAPK6 (EC 2.7.11.1) (Osmotic stress/abscisic acid-activated protein kinase 6) - Oryza sativa (Rice) S_TKc S_TKc Pkinase SPS1 Pkinase_Tyr TyrKc PTKc PTKc_Csk_like PTKc_Ack_l…	1.0335
29.4	protein.postranslational modification	os12g0198200	Transcript	moderately similar to ( 217) AT1G07160 | Symbols: | protein phosphatase 2C, putative / PP2C, putative | chr1:2198155-2199678 REVERSE PP2Cc PP2Cc PP2C PTC1 protein|protein phosphatase 2C, putative, expressed	1.1081
29.4	protein.postranslational modification	os08g0491200	Transcript	highly similar to ( 738) AT5G47750 | Symbols: D6PKL2, PK5 | D6PKL2 (D6 PROTEIN KINASE LIKE 2); kinase | chr5:19339947-19341864 REVERSEhighly similar to ( 735) G11A_ORYSA Protein kinase G11A (EC 2.7.11.1) - Oryza sativa (Rice) S_TKc S_TKc Pkinase SPS1 TyrKc Pkinase_Tyr PTKc protein|AGC_PVPK_like_kin82y.14 - ACG kinases include homologs to PKA, PKG and PKC, expressed	1.2338
29.4	protein.postranslational modification	os04g0482000	Transcript	moderately similar to ( 232) AT5G61640 | Symbols: PMSR1, ATMSRA1 | PMSR1 (PEPTIDEMETHIONINE SULFOXIDE REDUCTASE 1); oxidoreductase, acting on sulfur group of donors, disulfide as acceptor / peptide-methionine-(S)-S-oxide reductase | chr5:24775107-24776147 FORWARDmoderately similar to ( 228) MSRA_LACSA Peptide methionine sulfoxide reductase (EC 1.8.4.11) (Protein-methionine-S-oxide reductase) (Pep…	-0.95076
29.4	protein.postranslational modification	os01g0139200	Transcript	weakly similar to ( 166) AT2G01190 | Symbols: | octicosapeptide/Phox/Bem1p (PB1) domain-containing protein | chr2:115023-117296 FORWARDPB1 protein|PB1 domain containing protein, expressed	0.97476
29.4	protein.postranslational modification	os10g0564500	Transcript	moderately similar to ( 500) AT4G33950 | Symbols: OST1, SNRK2-6, SRK2E, SNRK2.6, P44 | OST1 (OPEN STOMATA 1); calcium-dependent protein serine/threonine kinase/ kinase/ protein kinase | chr4:16272819-16274657 FORWARDhighly similar to ( 615) SAPK3_ORYSA Serine/threonine-protein kinase SAPK3 (EC 2.7.11.1) (Osmotic stress/abscisic acid-activated protein kinase 3) (Protein kinase REK) - Oryza sativa …	0.89249
29.4	protein.postranslational modification	os02g0807000	Transcript	moderately similar to ( 261) AT3G04530 | Symbols: PPCK2, PEPCK2 | PPCK2; kinase/ protein serine/threonine kinase | chr3:1221546-1222456 FORWARDmoderately similar to ( 208) CDPK3_ORYSA Calcium-dependent protein kinase, isoform 11 (EC 2.7.11.1) (CDPK 11) - Oryza sativa (Rice) S_TKc S_TKc Pkinase SPS1 Pkinase_Tyr TyrKc PTKc PTKc_Srm_Brk PTKc_Src_like PTKc_Tec_like protein|calcium-dependent protein k…	1.7552
29.4	protein.postranslational modification	os07g0262800	Transcript	moderately similar to ( 322) AT3G53810 | Symbols: | lectin protein kinase, putative | chr3:19933153-19935186 REVERSELectin_legB protein|legume lectins beta domain containing protein, expressed	2.2463
29.4	protein.postranslational modification	os08g0441100	Transcript	moderately similar to ( 486) AT4G30960 | Symbols: CIPK6, SIP3, SNRK3.14, ATCIPK6 | SIP3 (SOS3-INTERACTING PROTEIN 3); ATP binding / kinase/ protein kinase/ protein serine/threonine kinase | chr4:15067400-15068725 FORWARDmoderately similar to ( 376) CIPK1_ORYSA CIPK-like protein 1 (EC 2.7.11.1) (OsCK1) - Oryza sativa (Rice) S_TKc S_TKc Pkinase SPS1 Pkinase_Tyr TyrKc PTKc PTKc_Fes_like PTKc_Csk_lik…	3.048
29.4	protein.postranslational modification	os12g0603700	Transcript	weakly similar to ( 103) AT5G10930 | Symbols: CIPK5, SnRK3.24 | CIPK5 (CBL-INTERACTING PROTEIN KINASE 5); ATP binding / kinase/ protein kinase/ protein serine/threonine kinase | chr5:3445569-3446906 REVERSEvery weakly similar to (85.5) CIPK1_ORYSA CIPK-like protein 1 (EC 2.7.11.1) (OsCK1) - Oryza sativa (Rice) S_TKc S_TKc Pkinase SPS1 Pkinase_Tyr TyrKc PTKc PTKc_Srm_Brk PTKc_Ack_like PTKc_Src_lik…	-1.6937
29.4	protein.postranslational modification	os09g0418000	Transcript	highly similar to ( 510) AT5G25110 | Symbols: CIPK25, SnRK3.25 | CIPK25 (CBL-INTERACTING PROTEIN KINASE 25); ATP binding / kinase/ protein kinase/ protein serine/threonine kinase | chr5:8657740-8659206 REVERSEmoderately similar to ( 389) CIPK1_ORYSA CIPK-like protein 1 (EC 2.7.11.1) (OsCK1) - Oryza sativa (Rice) S_TKc S_TKc Pkinase SPS1 Pkinase_Tyr TyrKc PTKc PTKc_Jak_rpt2 PTKc_Srm_Brk PTKc_Fes_l…	1.7049
29.4	protein.postranslational modification	os07g0475900	Transcript	moderately similar to ( 293) AT4G35780 | Symbols: | protein kinase family protein | chr4:16946729-16950405 REVERSE ACT_TyrKc protein|serine/threonine-protein kinase CTR1, putative, expressed	1.9211
29.4	protein.postranslational modification	os01g0869900	Transcript	highly similar to ( 536) AT1G10940 | Symbols: ASK1, SNRK2-4, SNRK2.4, SRK2A | SNRK2.4 (SNF1-RELATED PROTEIN KINASE 2.4); kinase | chr1:3656050-3658170 REVERSEhighly similar to ( 690) SAPK4_ORYSA Serine/threonine-protein kinase SAPK4 (EC 2.7.11.1) (Osmotic stress/abscisic acid-activated protein kinase 4) - Oryza sativa (Rice) S_TKc S_TKc Pkinase SPS1 Pkinase_Tyr TyrKc PTKc PTKc_Ack_like PTKc_Syk_l…	0.80128
29.4	protein.postranslational modification	os07g0194100	Transcript	moderately similar to ( 376) AT3G29160 | Symbols: AKIN11, KIN11 | AKIN11 (Arabidopsis SNF1 kinase homolog 11); protein binding / protein kinase | chr3:11129768-11131510 REVERSEmoderately similar to ( 356) RKIN1_SECCE Carbon catabolite derepressing protein kinase (EC 2.7.11.1) - Secale cereale (Rye) S_TKc S_TKc Pkinase SPS1 Pkinase_Tyr TyrKc PTKc PTKc_Jak_rpt2 PTKc_Srm_Brk PTKc_Src_like PTKc_FAK P…	1.6138
29.4	protein.postranslational modification	os06g0125600	Transcript	moderately similar to ( 206) AT5G08510 | Symbols: | pentatricopeptide (PPR) repeat-containing protein | chr5:2753099-2754731 FORWARD protein|pentatricopeptide, putative, expressed	-1.0879
29.4	protein.postranslational modification	os01g0201200	Transcript	moderately similar to ( 418) AT5G58950 | Symbols: | protein kinase family protein | chr5:23801136-23803025 REVERSEweakly similar to ( 106) NORK_MEDTR Nodulation receptor kinase precursor (EC 2.7.11.1) (Does not make infections protein 2) (Symbiosis receptor-like kinase) (MtSYMRK) - Medicago truncatula (Barrel medic) TyrKc S_TKc S_TKc Pkinase_Tyr PTKc Pkinase PTKc_Srm_Brk PTKc_Csk_like PTKc_Src_li…	-1.0522
29.4	protein.postranslational modification	os01g0231500	Transcript	highly similar to ( 570) AT4G28880 | Symbols: ckl3 | ckl3 (Casein Kinase I-like 3); ATP binding / kinase/ protein kinase/ protein serine/threonine kinase | chr4:14251351-14254048 FORWARD S_TKc Pkinase SPS1 S_TKc protein|CK1_CaseinKinase_1.1 - CK1 includes the casein kinase 1 kinases, expressed	-0.7305
29.4	protein.postranslational modification	os05g0136200	Transcript	highly similar to ( 536) AT3G17510 | Symbols: CIPK1, SnRK3.16 | CIPK1 (CBL-INTERACTING PROTEIN KINASE 1); kinase/ protein binding | chr3:5989309-5992627 REVERSEmoderately similar to ( 418) CIPK1_ORYSA CIPK-like protein 1 (EC 2.7.11.1) (OsCK1) - Oryza sativa (Rice) S_TKc S_TKc Pkinase SPS1 Pkinase_Tyr TyrKc PTKc PTKc_Srm_Brk PTKc_Jak_rpt2 PTKc_Ack_like PTKc_Src_like PTKc_Fes_like PTKc_Fes PTKc_Syk…	0.73437
29.4	protein.postranslational modification	os05g0457200	Transcript	moderately similar to ( 217) AT1G07430 | Symbols: | protein phosphatase 2C, putative / PP2C, putative | chr1:2281151-2282656 REVERSE PP2Cc PP2Cc PP2C PTC1 protein|protein phosphatase 2C, putative, expressed	4.6558
29.4	protein.postranslational modification	os09g0325700	Transcript	moderately similar to ( 300) AT2G29380 | Symbols: | protein phosphatase 2C, putative / PP2C, putative | chr2:12608855-12610124 FORWARD PP2Cc PP2Cc PP2C PTC1 protein|protein phosphatase 2C, putative, expressed	2.7766
29.4	protein.postranslational modification	os10g0539600	Transcript	highly similar to ( 721) AT2G17290 | Symbols: CPK6, ATCDPK3 | CPK6 (CALCIUM-DEPENDENT PROTEIN KINASE 6); ATP binding / calcium ion binding / calmodulin-dependent protein kinase/ kinase/ protein kinase/ protein serine/threonine kinase | chr2:7517005-7519239 FORWARDnearly identical (1090) CDPK1_ORYSA Calcium-dependent protein kinase, isoform 1 (EC 2.7.11.1) (CDPK 1) - Oryza sativa (Rice) S_TKc S_TK…	-1.2376
29.4	protein.postranslational modification	os02g0799000	Transcript	weakly similar to ( 134) AT2G25620 | Symbols: | protein phosphatase 2C, putative / PP2C, putative | chr2:10903154-10904978 REVERSE protein|protein phosphatase 2C, putative, expressed	-0.70229
29.4	protein.postranslational modification	os02g0725000	Transcript	highly similar to ( 707) AT5G47750 | Symbols: D6PKL2, PK5 | D6PKL2 (D6 PROTEIN KINASE LIKE 2); kinase | chr5:19339947-19341864 REVERSEhighly similar to ( 816) G11A_ORYSA Protein kinase G11A (EC 2.7.11.1) - Oryza sativa (Rice) S_TKc S_TKc Pkinase Pkinase_Tyr SPS1 TyrKc PTKc protein|AGC_PVPK_like_kin82y.7 - ACG kinases include homologs to PKA, PKG and PKC, expressed	0.84951
29.4	protein.postranslational modification	os03g0821300	Transcript	highly similar to ( 542) AT2G28890 | Symbols: PLL4 | PLL4 (POLTERGEIST LIKE 4); catalytic/ protein serine/threonine phosphatase | chr2:12405799-12408062 REVERSE PP2Cc PP2Cc PP2C protein|protein phosphatase 2C, putative, expressed	-1.3281
29.4	protein.postranslational modification	os01g0747400	Transcript	moderately similar to ( 365) AT5G58950 | Symbols: | protein kinase family protein | chr5:23801136-23803025 REVERSEvery weakly similar to (99.8) CIPK1_ORYSA CIPK-like protein 1 (EC 2.7.11.1) (OsCK1) - Oryza sativa (Rice) TyrKc S_TKc Pkinase_Tyr S_TKc PTKc Pkinase PTKc_Srm_Brk PTKc_Csk_like PTKc_Fes_like PTKc_Src_like PTKc_Chk PTKc_EphR PTKc_FGFR PTKc_Syk_like PTKc_InsR_like PTKc_Lck_Blk PTKc_DDR P…	-0.74225
29.4	protein.postranslational modification	os07g0130800	Transcript	highly similar to ( 642) AT2G37710 | Symbols: RLK | RLK (receptor lectin kinase); kinase | chr2:15814934-15816961 REVERSEweakly similar to ( 186) PSKR_DAUCA Phytosulfokine receptor precursor (EC 2.7.11.1) (Phytosulfokine LRR receptor kinase) - Daucus carota (Carrot) Lectin_legB TyrKc Pkinase_Tyr PTKc S_TKc Pkinase S_TKc PTKc_Csk_like PTKc_Jak_rpt2 PTKc_EphR PTKc_Frk_like PTKc_Tec_like PTKc_Abl PT…	-1.9842
29.4	protein.postranslational modification	os05g0577700	Transcript	highly similar to ( 636) AT5G50000 | Symbols: | protein kinase, putative | chr5:20342838-20345033 REVERSEvery weakly similar to (99.8) NORK_MEDTR Nodulation receptor kinase precursor (EC 2.7.11.1) (Does not make infections protein 2) (Symbiosis receptor-like kinase) (MtSYMRK) - Medicago truncatula (Barrel medic) Pkinase_Tyr PTKc TyrKc S_TKc S_TKc Pkinase PTKc_Csk_like PTKc_Tec_like PTKc_Fes_like …	1.2253
29.4	protein.postranslational modification	os03g0104100	Transcript	weakly similar to ( 115) AT4G33920 | Symbols: | protein phosphatase 2C family protein / PP2C family protein | chr4:16260876-16262703 FORWARD protein|protein phosphatase-2c, putative, expressed	-1.3271
29.4	protein.postranslational modification	os03g0823000	Transcript	moderately similar to ( 429) AT3G45410 | Symbols: | lectin protein kinase family protein | chr3:16654019-16656013 REVERSEmoderately similar to ( 211) PSKR_DAUCA Phytosulfokine receptor precursor (EC 2.7.11.1) (Phytosulfokine LRR receptor kinase) - Daucus carota (Carrot) Lectin_legB Pkinase S_TKc TyrKc S_TKc PTKc Pkinase_Tyr PTKc_Csk_like SPS1 PTKc_Jak_rpt2 PTKc_EphR PTKc_Src_like PTKc_Srm_Brk PTK…	1.299
29.4	protein.postranslational modification	os02g0625300	Transcript	moderately similar to ( 208) AT1G08650 | Symbols: PPCK1 | PPCK1 (PHOSPHOENOLPYRUVATE CARBOXYLASE KINASE); kinase/ protein serine/threonine kinase | chr1:2752206-2753232 FORWARDweakly similar to ( 153) CDPK_DAUCA Calcium-dependent protein kinase (EC 2.7.11.1) (CDPK) - Daucus carota (Carrot) S_TKc S_TKc Pkinase SPS1 Pkinase_Tyr PTKc TyrKc PTKc_Tec_like PTKc_Src_like PTKc_Tec_Rlk PTKc_Srm_Brk PTKc_I…	1.9281
29.4	protein.postranslational modification	os05g0572700	Transcript	moderately similar to ( 222) AT2G29380 | Symbols: | protein phosphatase 2C, putative / PP2C, putative | chr2:12608855-12610124 FORWARD PP2Cc PP2Cc PP2C PTC1 protein|protein phosphatase 2C, putative, expressed	3.166
29.4	protein.postranslational modification	os06g0334400	Transcript	moderately similar to ( 391) AT4G28980 | Symbols: CDKF;1, CAK1AT | cyclin-dependent kinase-activating kinase 1At / CDK-activating kinase 1At (CAK1) | chr4:14288471-14290102 FORWARDweakly similar to ( 119) CDC2A_ANTMA Cell division control protein 2 homolog A (EC 2.7.11.22) (EC 2.7.11.23) - Antirrhinum majus (Garden snapdragon) S_TKc S_TKc Pkinase SPS1 protein|cyclin-dependent kinase F-1, putative…	0.79589
29.4	protein.postranslational modification	os03g0339900	Transcript	highly similar to ( 533) AT5G58380 | Symbols: CIPK10, PKS2, SIP1, SNRK3.8 | SIP1 (SOS3-INTERACTING PROTEIN 1); ATP binding / kinase/ protein kinase/ protein serine/threonine kinase | chr5:23597092-23598531 REVERSEmoderately similar to ( 441) CIPK1_ORYSA CIPK-like protein 1 (EC 2.7.11.1) (OsCK1) - Oryza sativa (Rice) S_TKc S_TKc Pkinase SPS1 Pkinase_Tyr TyrKc PTKc PTKc_Fer PTKc_Ack_like PTKc_Csk_l…	-1.6345
29.4	protein.postranslational modification	os01g0583100	Transcript	moderately similar to ( 409) AT1G17550 | Symbols: HAB2 | HAB2; catalytic/ protein serine/threonine phosphatase | chr1:6034917-6036939 FORWARD PP2Cc PP2Cc PP2C PTC1 protein|protein phosphatase 2C, putative, expressed	1.8417
29.4	protein.postranslational modification	os01g0656200	Transcript	weakly similar to ( 194) AT5G59220 | Symbols: | protein phosphatase 2C, putative / PP2C, putative | chr5:23894672-23896497 REVERSE PP2Cc PP2Cc PP2C PTC1 protein|protein phosphatase 2C, putative, expressed	1.53
29.4	protein.postranslational modification	os07g0637000	Transcript	highly similar to ( 526) AT3G17510 | Symbols: CIPK1, SnRK3.16 | CIPK1 (CBL-INTERACTING PROTEIN KINASE 1); kinase/ protein binding | chr3:5989309-5992627 REVERSEmoderately similar to ( 410) CIPK1_ORYSA CIPK-like protein 1 (EC 2.7.11.1) (OsCK1) - Oryza sativa (Rice) S_TKc S_TKc Pkinase SPS1 Pkinase_Tyr TyrKc PTKc PTKc_Jak_rpt2 PTKc_Srm_Brk PTKc_Src_like PTKc_Jak1_rpt2 PTKc_EGFR_like PTKc_Fes_like P…	-1.7975
29.4	protein.postranslational modification	os03g0268600	Transcript	moderately similar to ( 283) AT1G07430 | Symbols: | protein phosphatase 2C, putative / PP2C, putative | chr1:2281151-2282656 REVERSE PP2Cc PP2Cc PP2C PTC1 protein|protein phosphatase 2C, putative, expressed	2.9142
29.4	protein.postranslational modification	os11g0242500	Transcript	moderately similar to ( 497) AT1G53050 | Symbols: | protein kinase family protein | chr1:19772574-19775531 FORWARDmoderately similar to ( 213) CDC2A_ANTMA Cell division control protein 2 homolog A (EC 2.7.11.22) (EC 2.7.11.23) - Antirrhinum majus (Garden snapdragon) S_TKc S_TKc Pkinase SPS1 Pkinase_Tyr PTKc TyrKc PTKc_Jak_rpt2 PTKc_Src_like PTKc_Jak2_Jak3_rpt2 PTKc_EphR PTKc_Fes_like PTKc_EphR_B …	-1.402
29.4	protein.postranslational modification	os03g0761100	Transcript	moderately similar to ( 363) AT4G33920 | Symbols: | protein phosphatase 2C family protein / PP2C family protein | chr4:16260876-16262703 FORWARD PP2Cc PP2Cc PP2C PTC1 protein|protein phosphatase 2C, putative, expressed	1.1618
29.4	protein.postranslational modification	os03g0678100	Transcript	moderately similar to ( 410) AT4G14480 | Symbols: | protein kinase family protein | chr4:8330081-8331544 REVERSEweakly similar to ( 104) M2K1_ORYSA Mitogen-activated protein kinase kinase 1 (EC 2.7.12.2) (MAP kinase kinase 1) (MAPKK1) (OsMEK1) - Oryza sativa (Rice) S_TKc S_TKc Pkinase Pkinase_Tyr SPS1 PTKc TyrKc PTKc_Srm_Brk PTKc_EGFR_like PTKc_Tec_like PTKc_Frk_like PTKc_Csk_like PTKc_Src_like P…	1.0281
29.4	protein.postranslational modification	os01g0168100	Transcript	weakly similar to ( 139) AT5G58320 | Symbols: | kinase interacting protein-related | chr5:23578094-23579531 FORWARD KIP1 protein|KIP1, putative, expressed	-0.92406
29.4	protein.postranslational modification	os04g0659500	Transcript	moderately similar to ( 335) AT4G31750 | Symbols: WIN2 | WIN2 (HOPW1-1-INTERACTING 2); protein serine/threonine phosphatase | chr4:15364657-15367207 REVERSE PP2Cc PP2Cc PP2C PTC1 protein|protein phosphatase 2C, putative, expressed	0.70566
29.4	protein.postranslational modification	os05g0537400	Transcript	moderately similar to ( 356) AT1G72770 | Symbols: HAB1 | HAB1 (HOMOLOGY TO ABI1); catalytic/ protein serine/threonine phosphatase | chr1:27390998-27392413 FORWARD PP2Cc PP2Cc PP2C PTC1 protein|protein phosphatase 2C, putative, expressed	1.4803
29.4	protein.postranslational modification	os03g0828800	Transcript	moderately similar to ( 372) AT5G60900 | Symbols: RLK1 | RLK1 (RECEPTOR-LIKE PROTEIN KINASE 1); ATP binding / carbohydrate binding / kinase/ protein kinase/ protein serine/threonine kinase/ protein tyrosine kinase/ sugar binding | chr5:24498467-24501494 REVERSEmoderately similar to ( 206) KPRO_MAIZE Putative receptor protein kinase ZmPK1 precursor (EC 2.7.11.1) - Zea mays (Maize) Pkinase S_TKc S_…	-0.99108
29.4	protein.postranslational modification	os04g0531400	Transcript	highly similar to ( 703) AT2G37710 | Symbols: RLK | RLK (receptor lectin kinase); kinase | chr2:15814934-15816961 REVERSEmoderately similar to ( 211) PSKR_DAUCA Phytosulfokine receptor precursor (EC 2.7.11.1) (Phytosulfokine LRR receptor kinase) - Daucus carota (Carrot) Lectin_legB S_TKc Pkinase S_TKc Pkinase_Tyr PTKc TyrKc PTKc_EphR SPS1 PTKc_Csk_like PTKc_Jak_rpt2 PTKc_EphR_A2 PTKc_Srm_Brk PTKc…	0.83829
29.4	protein.postranslational modification	os03g0743200	Transcript	highly similar to ( 561) AT3G04750 | Symbols: | pentatricopeptide (PPR) repeat-containing protein | chr3:1301391-1303376 REVERSEvery weakly similar to (81.6) RF1_ORYSA Rf1 protein, mitochondrial precursor (PPR protein) (Fertility restorer) (Restorer for CMS) - Oryza sativa (Rice) protein|pentatricopeptide, putative, expressed	0.81374
29.4	protein.postranslational modification	os06g0698300	Transcript	moderately similar to ( 414) AT4G31750 | Symbols: WIN2 | WIN2 (HOPW1-1-INTERACTING 2); protein serine/threonine phosphatase | chr4:15364657-15367207 REVERSE PP2Cc PP2Cc PP2C PTC1 protein|protein phosphatase 2C, putative, expressed	1.7997
29.4	protein.postranslational modification	os04g0686650	Transcript	moderately similar to ( 441) AT4G35780 | Symbols: | protein kinase family protein | chr4:16946729-16950405 REVERSEweakly similar to ( 117) NORK_MEDTR Nodulation receptor kinase precursor (EC 2.7.11.1) (Does not make infections protein 2) (Symbiosis receptor-like kinase) (MtSYMRK) - Medicago truncatula (Barrel medic) Pkinase_Tyr TyrKc PTKc S_TKc Pkinase S_TKc PTKc_Src_like PTKc_Fes_like PTKc_Frk_l…	0.89553
29.4	protein.postranslational modification	os04g0321800	Transcript	moderately similar to ( 394) AT1G16220 | Symbols: | protein phosphatase 2C family protein / PP2C family protein | chr1:5548653-5550553 FORWARD PP2Cc PP2Cc PP2C PTC1 protein|protein phosphatase 2C, putative, expressed	-0.9009
29.4	protein.postranslational modification	os01g0699400	Transcript	moderately similar to ( 255) AT5G55090 | Symbols: MAPKKK15 | MAPKKK15; ATP binding / kinase/ protein kinase/ protein serine/threonine kinase | chr5:22356852-22358198 REVERSEweakly similar to ( 111) M2K1_ORYSA Mitogen-activated protein kinase kinase 1 (EC 2.7.12.2) (MAP kinase kinase 1) (MAPKK1) (OsMEK1) - Oryza sativa (Rice) S_TKc S_TKc Pkinase Pkinase_Tyr SPS1 TyrKc PTKc PTKc_Jak_rpt2 PTKc_Csk P…	5.9877
29.4	protein.postranslational modification	os05g0320300	Transcript	weakly similar to ( 197) AT1G48120 | Symbols: | calcineurin-like phosphoesterase family protein | chr1:17774238-17779624 REVERSEDUF1723 protein|transposon protein, putative, unclassified, expressed	-1.1266
29.4	protein.postranslational modification	os06g0636600	Transcript	highly similar to ( 519) AT1G62400 | Symbols: HT1 | HT1 (high leaf temperature 1); kinase/ protein serine/threonine/tyrosine kinase | chr1:23090243-23091529 FORWARDweakly similar to ( 105) PSKR_DAUCA Phytosulfokine receptor precursor (EC 2.7.11.1) (Phytosulfokine LRR receptor kinase) - Daucus carota (Carrot) TyrKc Pkinase_Tyr S_TKc PTKc S_TKc Pkinase PTKc_Csk_like PTKc_Tec_like PTKc_Srm_Brk PTKc_…	1.5105
29.4	protein.postranslational modification	os03g0847600	Transcript	moderately similar to ( 477) AT4G13020 | Symbols: MHK | MHK; ATP binding / kinase/ protein kinase/ protein serine/threonine kinase | chr4:7603947-7606732 FORWARDmoderately similar to ( 215) CDC22_MEDSA Cell division control protein 2 homolog 2 (EC 2.7.11.22) - Medicago sativa (Alfalfa) S_TKc S_TKc Pkinase Pkinase_Tyr SPS1 TyrKc PTKc PTKc_Tec_like PTKc_Jak_rpt2 PTKc_EphR PTKc_Itk PTKc_Trk PTKc_Ror…	1.0503
29.4	protein.postranslational modification	os03g0319400	Transcript	highly similar to ( 564) AT5G21326 | Symbols: | protein kinase family protein / NAF domain-containing protein | chr5:7218081-7221743 FORWARDhighly similar to ( 772) CIPK1_ORYSA CIPK-like protein 1 (EC 2.7.11.1) (OsCK1) - Oryza sativa (Rice) S_TKc S_TKc Pkinase SPS1 Pkinase_Tyr TyrKc PTKc NAF PTKc_Fes PTKc_Csk_like protein|CAMK_KIN1/SNF1/Nim1_like.2 - CAMK includes calcium/calmodulin depedent prot…	-3.1713
29.4	protein.postranslational modification	os04g0201900	Transcript	highly similar to ( 509) AT5G60900 | Symbols: RLK1 | RLK1 (RECEPTOR-LIKE PROTEIN KINASE 1); ATP binding / carbohydrate binding / kinase/ protein kinase/ protein serine/threonine kinase/ protein tyrosine kinase/ sugar binding | chr5:24498467-24501494 REVERSEweakly similar to ( 200) KPRO_MAIZE Putative receptor protein kinase ZmPK1 precursor (EC 2.7.11.1) - Zea mays (Maize) S_TKc Pkinase S_TKc Pkin…	1.4986
29.4	protein.postranslational modification	os06g0179700	Transcript	moderately similar to ( 320) AT2G25620 | Symbols: | protein phosphatase 2C, putative / PP2C, putative | chr2:10903154-10904978 REVERSE PP2Cc PP2Cc PP2C PTC1 protein|protein phosphatase 2C, putative, expressed	-0.94078
29.4	protein.postranslational modification	os07g0114000	Transcript	moderately similar to ( 368) AT4G33920 | Symbols: | protein phosphatase 2C family protein / PP2C family protein | chr4:16260876-16262703 FORWARD PP2Cc PP2Cc PP2C PTC1 protein|protein phosphatase 2C, putative, expressed	1.3277
29.4	protein.postranslational modification	os03g0401100	Transcript	weakly similar to ( 114) AT1G79570 | Symbols: | protein kinase family protein | chr1:29932856-29937540 REVERSE protein|protein kinase domain containing protein, expressed	0.94497
29.4	protein.postranslational modification	os03g0192500	Transcript	moderately similar to ( 247) AT4G33500 | Symbols: | protein phosphatase 2C-related / PP2C-related | chr4:16112835-16116243 REVERSE protein|stage II sporulation protein E, putative, expressed	-1.2709
29.4	protein.postranslational modification	os11g0441900	Transcript	moderately similar to ( 238) AT5G38240 | Symbols: | serine/threonine protein kinase, putative | chr5:15277239-15279317 REVERSEweakly similar to ( 159) KPRO_MAIZE Putative receptor protein kinase ZmPK1 precursor (EC 2.7.11.1) - Zea mays (Maize) Pkinase_Tyr TyrKc PTKc S_TKc Pkinase S_TKc PTKc_Fes_like PTKc_Ack_like PTKc_Src_like PTKc_EGFR_like SPS1 PTKc_Srm_Brk PTKc_Jak_rpt2 PTKc_EphR PTKc_Csk_like…	2.9397
29.4.1.57	protein.postranslational modification.kinase.receptor like cytoplasmatic kinase VII	os04g0457800	Transcript	highly similar to ( 784) AT1G71830 | Symbols: SERK1, ATSERK1 | SERK1 (SOMATIC EMBRYOGENESIS RECEPTOR-LIKE KINASE 1); kinase/ transmembrane receptor protein serine/threonine kinase | chr1:27018575-27021842 FORWARDmoderately similar to ( 212) PSKR_DAUCA Phytosulfokine receptor precursor (EC 2.7.11.1) (Phytosulfokine LRR receptor kinase) - Daucus carota (Carrot) S_TKc TyrKc PTKc S_TKc Pkinase_Tyr Pk…	-1.0729
29.4.1.57	protein.postranslational modification.kinase.receptor like cytoplasmatic kinase VII	os09g0471400	Transcript	moderately similar to ( 309) AT1G21240 | Symbols: WAK3 | WAK3 (wall associated kinase 3); kinase/ protein serine/threonine kinase | chr1:7434303-7436702 FORWARDmoderately similar to ( 203) NORK_MEDTR Nodulation receptor kinase precursor (EC 2.7.11.1) (Does not make infections protein 2) (Symbiosis receptor-like kinase) (MtSYMRK) - Medicago truncatula (Barrel medic) Pkinase_Tyr TyrKc S_TKc S_TKc P…	-1.3232
29.4.1.57	protein.postranslational modification.kinase.receptor like cytoplasmatic kinase VII	os02g0565500	Transcript	moderately similar to ( 480) AT2G41970 | Symbols: | protein kinase, putative | chr2:17520517-17522304 REVERSEmoderately similar to ( 202) NORK_MEDTR Nodulation receptor kinase precursor (EC 2.7.11.1) (Does not make infections protein 2) (Symbiosis receptor-like kinase) (MtSYMRK) - Medicago truncatula (Barrel medic) Pkinase_Tyr PTKc TyrKc Pkinase S_TKc S_TKc PTKc_Jak_rpt2 PTKc_Csk_like PTKc_Trk PT…	1.0709
29.4.1.57	protein.postranslational modification.kinase.receptor like cytoplasmatic kinase VII	os06g0551800	Transcript	moderately similar to ( 320) AT4G32300 | Symbols: SD2-5 | SD2-5 (S-DOMAIN-2 5); carbohydrate binding / kinase/ protein kinase | chr4:15599970-15602435 FORWARDmoderately similar to ( 214) KPRO_MAIZE Putative receptor protein kinase ZmPK1 precursor (EC 2.7.11.1) - Zea mays (Maize) Pkinase Pkinase_Tyr TyrKc S_TKc S_TKc PTKc PTKc_Csk_like PTKc_Jak_rpt2 PTKc_Src_like SPS1 PTKc_EGFR_like PTKc_Frk_like …	-1.1259
29.4.1.57	protein.postranslational modification.kinase.receptor like cytoplasmatic kinase VII	os04g0303100	Transcript	moderately similar to ( 382) AT4G32300 | Symbols: SD2-5 | SD2-5 (S-DOMAIN-2 5); carbohydrate binding / kinase/ protein kinase | chr4:15599970-15602435 FORWARDmoderately similar to ( 226) KPRO_MAIZE Putative receptor protein kinase ZmPK1 precursor (EC 2.7.11.1) - Zea mays (Maize) TyrKc S_TKc Pkinase Pkinase_Tyr S_TKc PTKc PTKc_Csk_like PTKc_Jak_rpt2 SPS1 PTKc_Src_like PTKc_EGFR_like PTKc_EphR PTKc…	-2.3902
29.4.1.57	protein.postranslational modification.kinase.receptor like cytoplasmatic kinase VII	os01g0689900	Transcript	moderately similar to ( 465) AT1G18390 | Symbols: | ATP binding / kinase/ protein kinase/ protein serine/threonine kinase/ protein tyrosine kinase | chr1:6327463-6329935 FORWARDmoderately similar to ( 217) CRI4_MAIZE Putative receptor protein kinase CRINKLY4 precursor (EC 2.7.11.1) - Zea mays (Maize) S_TKc S_TKc Pkinase_Tyr Pkinase PTKc TyrKc SPS1 PTKc_Jak_rpt2 PTKc_Csk_like PTKc_Frk_like PTKc_EG…	-1.2378
29.4.1.57	protein.postranslational modification.kinase.receptor like cytoplasmatic kinase VII	os06g0225300	Transcript	highly similar to ( 606) AT4G33430 | Symbols: BAK1, RKS10, SERK3, ELG, ATSERK3, ATBAK1 | BAK1 (BRI1-ASSOCIATED RECEPTOR KINASE); kinase/ protein binding / protein heterodimerization/ protein serine/threonine kinase | chr4:16086654-16090288 REVERSEmoderately similar to ( 221) PSKR_DAUCA Phytosulfokine receptor precursor (EC 2.7.11.1) (Phytosulfokine LRR receptor kinase) - Daucus carota (Carrot) S_…	-1.1746
29.4.1.57	protein.postranslational modification.kinase.receptor like cytoplasmatic kinase VII	os01g0247500	Transcript	moderately similar to ( 447) AT1G78530 | Symbols: | protein kinase family protein | chr1:29539274-29540681 REVERSEmoderately similar to ( 251) PSKR_DAUCA Phytosulfokine receptor precursor (EC 2.7.11.1) (Phytosulfokine LRR receptor kinase) - Daucus carota (Carrot) TyrKc S_TKc Pkinase S_TKc PTKc Pkinase_Tyr PTKc_Jak_rpt2 SPS1 PTKc_Syk_like PTKc_EphR PTKc_EphR_A2 PTKc_Src_like PTKc_Csk_like PTKc_Frk…	0.98403
29.4.1.57	protein.postranslational modification.kinase.receptor like cytoplasmatic kinase VII	os07g0613500	Transcript	moderately similar to ( 459) AT2G05940 | Symbols: | protein kinase, putative | chr2:2287514-2289270 REVERSEmoderately similar to ( 225) NORK_MEDTR Nodulation receptor kinase precursor (EC 2.7.11.1) (Does not make infections protein 2) (Symbiosis receptor-like kinase) (MtSYMRK) - Medicago truncatula (Barrel medic) TyrKc Pkinase_Tyr PTKc S_TKc Pkinase S_TKc PTKc_Jak_rpt2 PTKc_DDR PTKc_Csk_like PTKc…	-0.94609
29.4.1.57	protein.postranslational modification.kinase.receptor like cytoplasmatic kinase VII	os03g0773300	Transcript	moderately similar to ( 380) AT4G39270 | Symbols: | leucine-rich repeat transmembrane protein kinase, putative | chr4:18276874-18279710 FORWARDweakly similar to ( 129) PSKR_DAUCA Phytosulfokine receptor precursor (EC 2.7.11.1) (Phytosulfokine LRR receptor kinase) - Daucus carota (Carrot) Pkinase PTKc S_TKc protein|LRR receptor-like protein kinase, putative, expressed	1.0471
29.4.1.57	protein.postranslational modification.kinase.receptor like cytoplasmatic kinase VII	os10g0142600	Transcript	moderately similar to ( 214) AT1G16150 | Symbols: WAKL4 | WAKL4 (WALL ASSOCIATED KINASE-LIKE 4); kinase | chr1:5532415-5534877 FORWARDweakly similar to ( 158) PSKR_DAUCA Phytosulfokine receptor precursor (EC 2.7.11.1) (Phytosulfokine LRR receptor kinase) - Daucus carota (Carrot) Pkinase_Tyr TyrKc S_TKc PTKc S_TKc Pkinase PTKc_Fes_like PTKc_Jak_rpt2 PTKc_Src_like PTKc_Trk SPS1 PTKc_Ror PTKc_Fer PT…	-2.8687
29.4.1.57	protein.postranslational modification.kinase.receptor like cytoplasmatic kinase VII	os02g0194600	Transcript	moderately similar to ( 434) AT4G22130 | Symbols: SRF8 | SRF8 (STRUBBELIG-RECEPTOR FAMILY 8); ATP binding / kinase/ protein binding / protein kinase | chr4:11724781-11727331 FORWARDweakly similar to ( 145) NORK_MEDTR Nodulation receptor kinase precursor (EC 2.7.11.1) (Does not make infections protein 2) (Symbiosis receptor-like kinase) (MtSYMRK) - Medicago truncatula (Barrel medic) S_TKc Pkinase …	3.8039
29.4.1.57	protein.postranslational modification.kinase.receptor like cytoplasmatic kinase VII	os07g0618400	Transcript	moderately similar to ( 435) AT1G53730 | Symbols: SRF6 | SRF6 (STRUBBELIG-RECEPTOR FAMILY 6); ATP binding / protein binding / protein kinase/ protein serine/threonine kinase | chr1:20061771-20065475 FORWARDweakly similar to ( 186) NORK_PEA Nodulation receptor kinase precursor (EC 2.7.11.1) - Pisum sativum (Garden pea) Pkinase_Tyr S_TKc Pkinase S_TKc PTKc TyrKc PTKc_Src_like PTKc_Jak_rpt2 PTKc_Srm…	3.174
29.4.1.57	protein.postranslational modification.kinase.receptor like cytoplasmatic kinase VII	os06g0689600	Transcript	moderately similar to ( 248) AT4G23130 | Symbols: CRK5, RLK6 | CRK5 (CYSTEINE-RICH RLK5); kinase | chr4:12117688-12120134 REVERSEweakly similar to ( 163) KPRO_MAIZE Putative receptor protein kinase ZmPK1 precursor (EC 2.7.11.1) - Zea mays (Maize) S_TKc Pkinase S_TKc Pkinase_Tyr TyrKc PTKc PTKc_Jak_rpt2 SPS1 PTKc_Srm_Brk PTKc_Src_like PTKc_Ror PTKc_Csk_like PTKc_Itk PTKc_EphR PTKc_Frk_like PTKc_Fe…	-1.2456
29.4.1.57	protein.postranslational modification.kinase.receptor like cytoplasmatic kinase VII	os02g0106900	Transcript	moderately similar to ( 204) AT1G33260 | Symbols: | protein kinase family protein | chr1:12064796-12066114 FORWARDweakly similar to ( 111) NORK_MEDTR Nodulation receptor kinase precursor (EC 2.7.11.1) (Does not make infections protein 2) (Symbiosis receptor-like kinase) (MtSYMRK) - Medicago truncatula (Barrel medic) S_TKc S_TKc Pkinase SPS1 Pkinase_Tyr TyrKc PTKc PTKc_Jak_rpt2 protein|serine/thre…	1.3771
29.4.1.57	protein.postranslational modification.kinase.receptor like cytoplasmatic kinase VII	os11g0194900	Transcript	moderately similar to ( 497) AT5G63940 | Symbols: | protein kinase family protein | chr5:25588254-25591229 FORWARDweakly similar to ( 196) NORK_MEDTR Nodulation receptor kinase precursor (EC 2.7.11.1) (Does not make infections protein 2) (Symbiosis receptor-like kinase) (MtSYMRK) - Medicago truncatula (Barrel medic) Pkinase S_TKc S_TKc TyrKc Pkinase_Tyr PTKc PTKc_Jak_rpt2 SPS1 PTKc_EphR PTKc_Tec_…	0.70767
29.4.1.57	protein.postranslational modification.kinase.receptor like cytoplasmatic kinase VII	os01g0227200	Transcript	highly similar to ( 578) AT3G24550 | Symbols: ATPERK1 | ATPERK1 (PROLINE EXTENSIN-LIKE RECEPTOR KINASE 1); ATP binding / protein kinase | chr3:8960411-8963303 FORWARDmoderately similar to ( 263) PSKR_DAUCA Phytosulfokine receptor precursor (EC 2.7.11.1) (Phytosulfokine LRR receptor kinase) - Daucus carota (Carrot) Pkinase_Tyr TyrKc S_TKc PTKc S_TKc Pkinase PTKc_Src_like PTKc_Csk_like PTKc_Jak_rpt…	0.83874
29.4.1.57	protein.postranslational modification.kinase.receptor like cytoplasmatic kinase VII	os11g0607200	Transcript	highly similar to ( 526) AT5G10290 | Symbols: | leucine-rich repeat family protein / protein kinase family protein | chr5:3235462-3238171 REVERSEmoderately similar to ( 209) PSKR_DAUCA Phytosulfokine receptor precursor (EC 2.7.11.1) (Phytosulfokine LRR receptor kinase) - Daucus carota (Carrot) Pkinase_Tyr TyrKc PTKc Pkinase S_TKc S_TKc PTKc_Met_Ron PTKc_InsR_like PTKc_Fes_like PTKc_Jak_rpt2 PTKc_…	-1.22
29.4.1.57	protein.postranslational modification.kinase.receptor like cytoplasmatic kinase VII	os09g0293500	Transcript	nearly identical (1168) AT1G55610 | Symbols: BRL1 | BRL1 (BRI 1 LIKE); kinase | chr1:20779874-20783374 REVERSEmoderately similar to ( 459) PSKR_DAUCA Phytosulfokine receptor precursor (EC 2.7.11.1) (Phytosulfokine LRR receptor kinase) - Daucus carota (Carrot) Pkinase_Tyr Pkinase TyrKc S_TKc PTKc S_TKc SPS1 PTKc_Jak_rpt2 PTKc_EphR PTKc_Trk PTKc_TrkB PTKc_Syk_like PTKc_EGFR_like PTKc_Csk_like PTKc_…	3.3717
29.4.1.57	protein.postranslational modification.kinase.receptor like cytoplasmatic kinase VII	os12g0121100	Transcript	moderately similar to ( 331) AT5G01020 | Symbols: | protein kinase family protein | chr5:6309-8270 REVERSEweakly similar to ( 128) NORK_MEDTR Nodulation receptor kinase precursor (EC 2.7.11.1) (Does not make infections protein 2) (Symbiosis receptor-like kinase) (MtSYMRK) - Medicago truncatula (Barrel medic) Pkinase_Tyr TyrKc PTKc S_TKc Pkinase S_TKc PTKc_EphR PTKc_Jak_rpt2 PTKc_Srm_Brk protein|p…	1.6676
29.4.1.57	protein.postranslational modification.kinase.receptor like cytoplasmatic kinase VII	os06g0693200	Transcript	moderately similar to ( 408) AT2G18890 | Symbols: | protein kinase family protein | chr2:8184027-8185673 FORWARDmoderately similar to ( 201) PSKR_DAUCA Phytosulfokine receptor precursor (EC 2.7.11.1) (Phytosulfokine LRR receptor kinase) - Daucus carota (Carrot) PTKc Pkinase_Tyr S_TKc TyrKc S_TKc Pkinase SPS1 PTKc_Csk_like PTKc_EGFR_like PTKc_Chk PTKc_Src_like PTKc_FGFR PTKc_Jak_rpt2 PTKc_Srm_Brk …	3.7839
29.4.1.57	protein.postranslational modification.kinase.receptor like cytoplasmatic kinase VII	os01g0581400	Transcript	moderately similar to ( 492) AT5G12000 | Symbols: | kinase | chr5:3874151-3876780 REVERSEweakly similar to ( 169) PSKR_DAUCA Phytosulfokine receptor precursor (EC 2.7.11.1) (Phytosulfokine LRR receptor kinase) - Daucus carota (Carrot) STK_N S_TKc S_TKc Pkinase Pkinase_Tyr TyrKc PTKc SPS1 PTKc_Src_like PTKc_Jak_rpt2 PTKc_Srm_Brk PTKc_Ror PTKc_Frk_like PTKc_Trk PTKc_EphR PTKc_Csk_like PTKc_Abl PTKc…	1.2776
29.4.1.57	protein.postranslational modification.kinase.receptor like cytoplasmatic kinase VII	os05g0317700	Transcript	highly similar to ( 840) AT3G51550 | Symbols: FER | FER (FERONIA); kinase/ protein kinase | chr3:19117877-19120564 REVERSEmoderately similar to ( 265) NORK_PEA Nodulation receptor kinase precursor (EC 2.7.11.1) - Pisum sativum (Garden pea) TyrKc PTKc Pkinase_Tyr S_TKc S_TKc Pkinase PTKc_Csk_like PTKc_Jak_rpt2 PTKc_Srm_Brk PTKc_Fes_like PTKc_Src_like PTKc_Itk PTKc_Trk PTKc_Csk PTKc_Frk_like SPS1 P…	-0.88643
29.4.1.57	protein.postranslational modification.kinase.receptor like cytoplasmatic kinase VII	os12g0595800	Transcript	moderately similar to ( 379) AT5G66790 | Symbols: | protein kinase family protein | chr5:26665181-26667387 FORWARDweakly similar to ( 167) NORK_MEDTR Nodulation receptor kinase precursor (EC 2.7.11.1) (Does not make infections protein 2) (Symbiosis receptor-like kinase) (MtSYMRK) - Medicago truncatula (Barrel medic) S_TKc S_TKc Pkinase Pkinase_Tyr PTKc TyrKc SPS1 PTKc_Jak_rpt2 PTKc_Csk_like PTKc_…	2.1902
29.4.1.57	protein.postranslational modification.kinase.receptor like cytoplasmatic kinase VII	os03g0397700	Transcript	moderately similar to ( 449) AT1G53730 | Symbols: SRF6 | SRF6 (STRUBBELIG-RECEPTOR FAMILY 6); ATP binding / protein binding / protein kinase/ protein serine/threonine kinase | chr1:20061771-20065475 FORWARDweakly similar to ( 194) NORK_PEA Nodulation receptor kinase precursor (EC 2.7.11.1) - Pisum sativum (Garden pea) Pkinase_Tyr Pkinase S_TKc TyrKc S_TKc PTKc PTKc_Jak_rpt2 PTKc_Ror PTKc_Csk_like…	2.1419
29.4.1.57	protein.postranslational modification.kinase.receptor like cytoplasmatic kinase VII	os03g0828800	Transcript	moderately similar to ( 372) AT5G60900 | Symbols: RLK1 | RLK1 (RECEPTOR-LIKE PROTEIN KINASE 1); ATP binding / carbohydrate binding / kinase/ protein kinase/ protein serine/threonine kinase/ protein tyrosine kinase/ sugar binding | chr5:24498467-24501494 REVERSEmoderately similar to ( 206) KPRO_MAIZE Putative receptor protein kinase ZmPK1 precursor (EC 2.7.11.1) - Zea mays (Maize) Pkinase S_TKc S_…	-0.99108
29.4.1.57	protein.postranslational modification.kinase.receptor like cytoplasmatic kinase VII	os05g0498900	Transcript	moderately similar to ( 467) AT3G20530 | Symbols: | protein kinase family protein | chr3:7166318-7167806 FORWARDmoderately similar to ( 229) NORK_MEDTR Nodulation receptor kinase precursor (EC 2.7.11.1) (Does not make infections protein 2) (Symbiosis receptor-like kinase) (MtSYMRK) - Medicago truncatula (Barrel medic) TyrKc PTKc Pkinase_Tyr S_TKc S_TKc Pkinase PTKc_Ror PTKc_Jak_rpt2 PTKc_EGFR_lik…	-1.0326
29.4.1.57	protein.postranslational modification.kinase.receptor like cytoplasmatic kinase VII	os02g0241100	Transcript	moderately similar to ( 214) AT5G45800 | Symbols: MEE62 | MEE62 (maternal effect embryo arrest 62); ATP binding / protein binding / protein kinase/ protein serine/threonine kinase/ protein tyrosine kinase | chr5:18575765-18578972 REVERSEvery weakly similar to ( 100) NORK_PEA Nodulation receptor kinase precursor (EC 2.7.11.1) - Pisum sativum (Garden pea) PTKc Pkinase_Tyr TyrKc Pkinase S_TKc PTKc_R…	0.90237
29.4.1.57	protein.postranslational modification.kinase.receptor like cytoplasmatic kinase VII	os07g0147600	Transcript	highly similar to ( 840) AT1G30570 | Symbols: | protein kinase family protein | chr1:10828933-10831482 FORWARDmoderately similar to ( 244) NORK_MEDTR Nodulation receptor kinase precursor (EC 2.7.11.1) (Does not make infections protein 2) (Symbiosis receptor-like kinase) (MtSYMRK) - Medicago truncatula (Barrel medic) TyrKc S_TKc S_TKc PTKc Pkinase_Tyr Pkinase PTKc_Trk PTKc_Jak_rpt2 PTKc_Csk_like P…	4.0225
29.4.1.57	protein.postranslational modification.kinase.receptor like cytoplasmatic kinase VII	os03g0364400	Transcript	moderately similar to ( 401) AT1G61590 | Symbols: | protein kinase, putative | chr1:22723691-22726022 REVERSEweakly similar to ( 184) NORK_MEDTR Nodulation receptor kinase precursor (EC 2.7.11.1) (Does not make infections protein 2) (Symbiosis receptor-like kinase) (MtSYMRK) - Medicago truncatula (Barrel medic) Pkinase_Tyr TyrKc PTKc S_TKc S_TKc Pkinase PTKc_Jak_rpt2 PTKc_Csk_like PTKc_Fes_like P…	-0.97141
29.4.1.57	protein.postranslational modification.kinase.receptor like cytoplasmatic kinase VII	os06g0140800	Transcript	highly similar to ( 561) AT5G51270 | Symbols: | protein kinase family protein | chr5:20835137-20838262 REVERSEweakly similar to ( 155) PSKR_DAUCA Phytosulfokine receptor precursor (EC 2.7.11.1) (Phytosulfokine LRR receptor kinase) - Daucus carota (Carrot) Pkinase_Tyr S_TKc S_TKc STK_N Pkinase PTKc TyrKc PTKc_Jak_rpt2 SPS1 PTKc_Src_like PTKc_Trk PTKc_Srm_Brk PTKc_Csk_like PTKc_Ror PTKc_InsR_like P…	0.7754
29.5	protein.degradation	os11g0219000	Transcript	moderately similar to ( 201) AT1G35340 | Symbols: | ATP-dependent protease La (LON) domain-containing protein | chr1:12977768-12979749 FORWARD protein|OsClp12 - Putative Clp protease homologue, expressed	-0.81875
29.5	protein.degradation	os06g0625400	Transcript	nearly identical (1637) AT5G42390 | Symbols: | metalloendopeptidase | chr5:16945308-16952647 FORWARD PqqL Peptidase_M16_C Peptidase_M16 Ptr protein|M16 domain containing zinc peptidase, putative, expressed	-0.79933
29.5	protein.degradation	os05g0295200	Transcript	moderately similar to ( 236) AT3G26085 | Symbols: | CAAX amino terminal protease family protein | chr3:9530842-9532397 FORWARD protein|CAAX amino terminal protease family protein, putative, expressed	-0.89987
29.5	protein.degradation	os12g0209000	Transcript	highly similar to ( 538) AT1G33290 | Symbols: | sporulation protein-related | chr1:12074125-12075989 FORWARDSpoIIIAA protein|uncharacterized protein ycf45, putative, expressed	-1.1293
29.5	protein.degradation	os07g0187400	Transcript	highly similar to ( 696) AT3G10420 | Symbols: | sporulation protein-related | chr3:3239307-3241571 FORWARDSpoIIIAA AAA_R3H protein|uncharacterized protein ycf45, putative, expressed	-0.75441
29.5	protein.degradation	os01g0970700	Transcript	moderately similar to ( 317) AT3G27110 | Symbols: | peptidase M48 family protein | chr3:9998006-9999892 FORWARD protein|peptidase, putative, expressed	-1.0226
29.5	protein.degradation	os01g0740650	Transcript	highly similar to ( 646) AT5G19740 | Symbols: | peptidase M28 family protein | chr5:6673986-6676767 FORWARD PA_GCPII_like PA_TfR protein|peptidase, putative, expressed	0.77798
29.5	protein.degradation	os09g0475700	Transcript	highly similar to ( 556) AT1G69020 | Symbols: | prolyl oligopeptidase family protein | chr1:25943949-25947197 REVERSE PtrB PRK10115 COG1505 Peptidase_S9 protein|OsPOP19 - Putative Prolyl Oligopeptidase homologue, expressed	1.0103
29.5	protein.degradation	os02g0728100	Transcript	highly similar to ( 788) AT1G73990 | Symbols: SPPA | SPPA; serine-type endopeptidase | chr1:27824465-27828807 FORWARDPRK10949 SppA Peptidase_S49 protein|OsProtIV1 - Putative Protease IV homologue; Domain 2 is a SPH, expressed	-1.421
29.5	protein.degradation	os01g0295900	Transcript	weakly similar to ( 191) AT2G45270 | Symbols: | glycoprotease M22 family protein | chr2:18666583-18669332 FORWARD PRK09604 QRI7 Peptidase_M22 protein|O-sialoglycoprotein endopeptidase, putative, expressed	-0.82399
29.5	protein.degradation	os06g0647400	Transcript	highly similar to ( 654) AT2G24280 | Symbols: | serine carboxypeptidase S28 family protein | chr2:10334622-10336927 FORWARD Peptidase_S28 protein|OsProCP2 - Putative Lysosomal Pro-x Carboxypeptidase homologue, expressed	1.9434
29.5	protein.degradation	os03g0409100	Transcript	very weakly similar to (83.2) AT1G19740 | Symbols: | ATP-dependent protease La (LON) domain-containing protein | chr1:6824396-6825232 FORWARD COG2802 LON protein|ATP-dependent protease, putative, expressed	2.327
29.5.1	protein.degradation.subtilases	os05g0435800	Transcript	highly similar to ( 502) AT5G67090 | Symbols: | subtilase family protein | chr5:26774111-26776321 REVERSE protein|OsSub47 - Putative Subtilisin homologue, expressed	-3.0885
29.5.1	protein.degradation.subtilases	os09g0441000	Transcript	highly similar to ( 677) AT2G05920 | Symbols: | subtilase family protein | chr2:2269831-2272207 REVERSEPA_subtilisin_like PA protein|OsSub57 - Putative Subtilisin homologue, expressed	4.6869
29.5.1	protein.degradation.subtilases	os10g0524600	Transcript	highly similar to ( 509) AT1G04110 | Symbols: SDD1 | SDD1 (STOMATAL DENSITY AND DISTRIBUTION); serine-type endopeptidase | chr1:1061457-1063784 REVERSEPA_subtilisin_like Peptidase_S8 protein|OsSub61 - Putative Subtilisin homologue, expressed	7.2123
29.5.3	protein.degradation.cysteine protease	os04g0107700	Transcript	moderately similar to ( 236) AT1G29090 | Symbols: | peptidase C1A papain family protein | chr1:10163103-10164385 REVERSEmoderately similar to ( 204) CYSEP_PHAVU Vignain precursor (EC 3.4.22.-) (Bean endopeptidase) (Cysteine proteinase EP-C1) - Phaseolus vulgaris (Kidney bean) (French bean) Peptidase_C1A Peptidase_C1 Pept_C1 Peptidase_C1 Peptidase_C1A_CathepsinB Peptidase_C1A_CathepsinX Peptidase_…	6.8423
29.5.3	protein.degradation.cysteine protease	os01g0270100	Transcript	moderately similar to ( 266) AT3G12490 | Symbols: ATCYSB | cysteine protease inhibitor, putative / cystatin, putative | chr3:3960523-3961777 REVERSEweakly similar to ( 122) CYTI_VIGUN Cysteine proteinase inhibitor (Cystatin) - Vigna unguiculata (Cowpea) protein|cysteine proteinase inhibitor precursor protein, putative, expressed	0.82465
29.5.3	protein.degradation.cysteine protease	os04g0650000	Transcript	moderately similar to ( 364) AT1G47128 | Symbols: RD21, RD21A | RD21 (responsive to dehydration 21); cysteine-type endopeptidase/ cysteine-type peptidase | chr1:17283139-17285609 REVERSEmoderately similar to ( 434) ORYA_ORYSA Oryzain alpha chain precursor (EC 3.4.22.-) - Oryza sativa (Rice) Peptidase_C1 Peptidase_C1A Pept_C1 protein|oryzain alpha chain precursor, putative, expressed	-1.1835
29.5.3	protein.degradation.cysteine protease	os04g0311400	Transcript	moderately similar to ( 494) AT4G39090 | Symbols: RD19, RD19A | RD19 (RESPONSIVE TO DEHYDRATION 19); cysteine-type endopeptidase/ cysteine-type peptidase | chr4:18215826-18217326 REVERSEhighly similar to ( 575) CYSP1_MAIZE Cysteine proteinase 1 precursor (EC 3.4.22.-) - Zea mays (Maize) Peptidase_C1A Peptidase_C1 Pept_C1 Peptidase_C1A_CathepsinC Peptidase_C1A_CathepsinB Peptidase_C1 Peptidase_C1A…	1.2329
29.5.3	protein.degradation.cysteine protease	os02g0819500	Transcript	moderately similar to ( 241) AT5G04250 | Symbols: | OTU-like cysteine protease family protein | chr5:1176397-1178492 FORWARD OTU protein|OTU-like cysteine protease family protein, putative, expressed	-0.64221
29.5.3	protein.degradation.cysteine protease	os09g0442300	Transcript	highly similar to ( 533) AT5G60360 | Symbols: AALP | AALP (Arabidopsis aleurain-like protease); cysteine-type peptidase | chr5:24280044-24282157 FORWARDhighly similar to ( 704) ORYC_ORYSA Oryzain gamma chain precursor (EC 3.4.22.-) - Oryza sativa (Rice) Peptidase_C1A Peptidase_C1 Pept_C1 Peptidase_C1A_CathepsinB Peptidase_C1A_CathepsinC Peptidase_C1 Peptidase_C1A_CathepsinX COG4870 protein|oryzai…	-0.8634
29.5.4	protein.degradation.aspartate protease	os01g0844500	Transcript	moderately similar to ( 403) AT2G39710 | Symbols: | aspartyl protease family protein | chr2:16562051-16563379 REVERSE protein|aspartic proteinase nepenthesin precursor, putative, expressed	1.1662
29.5.4	protein.degradation.aspartate protease	os05g0557100	Transcript	moderately similar to ( 305) AT3G12700 | Symbols: | aspartyl protease family protein | chr3:4037136-4038387 FORWARD protein|aspartyl protease family protein, putative, expressed	6.1805
29.5.4	protein.degradation.aspartate protease	os02g0720900	Transcript	moderately similar to ( 249) AT5G10770 | Symbols: | chloroplast nucleoid DNA-binding protein, putative | chr5:3403331-3405331 REVERSE Asp protein|aspartic proteinase nepenthesin-1 precursor, putative, expressed	1.8284
29.5.4	protein.degradation.aspartate protease	os09g0542100	Transcript	moderately similar to ( 422) AT4G35880 | Symbols: | aspartyl protease family protein | chr4:16993339-16995721 FORWARDvery weakly similar to (81.3) ASP1_ORYSA Aspartic proteinase Asp1 precursor (EC 3.4.23.-) (OsAsp1) (OSAP1) (Nucellin-like protein) - Oryza sativa (Rice) Asp protein|eukaryotic aspartyl protease domain containing protein, expressed	0.99857
29.5.4	protein.degradation.aspartate protease	os01g0696800	Transcript	weakly similar to ( 157) AT2G03200 | Symbols: | aspartyl protease family protein | chr2:966506-967891 REVERSE protein|eukaryotic aspartyl protease domain containing protein, expressed	1.6386
29.5.4	protein.degradation.aspartate protease	os04g0448300	Transcript	moderately similar to ( 383) AT2G03200 | Symbols: | aspartyl protease family protein | chr2:966506-967891 REVERSEvery weakly similar to (88.6) ASP1_ORYSA Aspartic proteinase Asp1 precursor (EC 3.4.23.-) (OsAsp1) (OSAP1) (Nucellin-like protein) - Oryza sativa (Rice) Asp protein|aspartic proteinase nepenthesin-2 precursor, putative, expressed	-1.7907
29.5.4	protein.degradation.aspartate protease	os12g0583300	Transcript	weakly similar to ( 170) AT2G03200 | Symbols: | aspartyl protease family protein | chr2:966506-967891 REVERSE protein|aspartic proteinase nepenthesin precursor, putative, expressed	3.2014
29.5.5	protein.degradation.serine protease	os01g0332800	Transcript	highly similar to ( 544) AT3G17180 | Symbols: scpl33 | scpl33 (serine carboxypeptidase-like 33); serine-type carboxypeptidase | chr3:5855861-5859157 REVERSEmoderately similar to ( 403) CBP22_HORVU Serine carboxypeptidase II-2 precursor (EC 3.4.16.6) (CP-MII.2) [Contains: Serine carboxypeptidase II-2 chain A; Serine carboxypeptidase II-2 chain B] (Fragment) - Hordeum vulgare (Barley) Peptidase_S10…	-2.1839
29.5.5	protein.degradation.serine protease	os02g0634500	Transcript	moderately similar to ( 253) AT5G23140 | Symbols: CLPP2, NCLPP7 | NCLPP7 (NUCLEAR-ENCODED CLP PROTEASE P7); serine-type endopeptidase | chr5:7783811-7784826 FORWARDweakly similar to ( 149) CLPP_CHLVU ATP-dependent Clp protease proteolytic subunit (EC 3.4.21.92) (Endopeptidase Clp) - Chlorella vulgaris (Green alga) clpP CLP_protease ClpP PRK12551 PRK12553 clpP PRK12552 protein|OsClp3 - Putative Cl…	-0.64771
29.5.5	protein.degradation.serine protease	os03g0392600	Transcript	moderately similar to ( 487) AT2G27920 | Symbols: SCPL51 | SCPL51 (SERINE CARBOXYPEPTIDASE-LIKE 51); serine-type carboxypeptidase | chr2:11885777-11888732 REVERSEweakly similar to ( 117) CBPX_ORYSA Serine carboxypeptidase-like precursor (EC 3.4.16.-) - Oryza sativa (Rice) Peptidase_S10 COG2939 protein|OsSCP14 - Putative Serine Carboxypeptidase homologue, expressed	-5.0473
29.5.5	protein.degradation.serine protease	os03g0411500	Transcript	moderately similar to ( 306) AT1G11750 | Symbols: CLPP6, NCLPP1, NCLPP6 | CLPP6; serine-type endopeptidase | chr1:3967609-3969535 FORWARDweakly similar to ( 144) CLPP_CHLVU ATP-dependent Clp protease proteolytic subunit (EC 3.4.21.92) (Endopeptidase Clp) - Chlorella vulgaris (Green alga) CLP_protease clpP ClpP PRK12551 PRK12553 clpP PRK12552 protein|OsClp6 - Putative Clp protease homologue, expre…	-1.0656
29.5.5	protein.degradation.serine protease	os10g0511600	Transcript	highly similar to ( 593) AT4G36195 | Symbols: | serine carboxypeptidase S28 family protein | chr4:17127202-17129787 FORWARD Peptidase_S28 protein|OsProCP4 - Putative Lysosomal Pro-x Carboxypeptidase homologue, expressed	-0.77489
29.5.5	protein.degradation.serine protease	os01g0158200	Transcript	highly similar to ( 523) AT2G35780 | Symbols: scpl26 | scpl26 (serine carboxypeptidase-like 26); serine-type carboxypeptidase | chr2:15037733-15040104 REVERSEhighly similar to ( 530) CBP2_WHEAT Serine carboxypeptidase 2 (EC 3.4.16.6) (Serine carboxypeptidase II) (Carboxypeptidase D) (CPDW-II) (CP-WII) [Contains: Serine carboxypeptidase 2 chain A (Serine carboxypeptidase II chain A); Serine carbox…	-0.69185
29.5.5	protein.degradation.serine protease	os10g0101200	Transcript	moderately similar to ( 301) AT1G73270 | Symbols: scpl6 | scpl6 (serine carboxypeptidase-like 6); serine-type carboxypeptidase | chr1:27549021-27552517 REVERSEmoderately similar to ( 275) CBP1_ORYSA Serine carboxypeptidase 1 precursor (EC 3.4.16.5) (Serine carboxypeptidase I) (Carboxypeptidase C) - Oryza sativa (Rice) Peptidase_S10 COG2939 protein|OsSCP46 - Putative Serine Carboxypeptidase homolo…	-1.9186
29.5.5	protein.degradation.serine protease	os02g0687900	Transcript	moderately similar to ( 288) AT5G09640 | Symbols: SNG2, SCPL19 | SCPL19; serine-type carboxypeptidase/ sinapoyltransferase | chr5:2988373-2990966 FORWARDmoderately similar to ( 224) CBP1_HORVU Serine carboxypeptidase 1 precursor (EC 3.4.16.5) (Serine carboxypeptidase I) (Carboxypeptidase C) (CP-MI) [Contains: Serine carboxypeptidase 1 chain A (Serine carboxypeptidase I chain A); Serine carboxypep…	-2.1195
29.5.7	protein.degradation.metalloprotease	os07g0510100	Transcript	moderately similar to ( 424) AT1G13270 | Symbols: MAP1C, MAP1B | MAP1C (METHIONINE AMINOPEPTIDASE 1B); aminopeptidase/ metalloexopeptidase | chr1:4544999-4547155 FORWARD MetAP1 PRK05716 Map PRK12896 PRK12318 Peptidase_M24 PRK12897 PepP PRK07281 APP_MetAP MetAP2 PRK08671 APP-like protein|peptidase, M24 family protein, putative, expressed	-0.82405
29.5.7	protein.degradation.metalloprotease	os03g0579000	Transcript	moderately similar to ( 324) AT2G32480 | Symbols: | membrane-associated zinc metalloprotease, putative | chr2:13788679-13790022 REVERSECOG0750 PRK10779 protein|peptidase M50 family protein, putative, expressed	-0.78949
29.5.7	protein.degradation.metalloprotease	os01g0618800	Transcript	highly similar to ( 509) AT5G53170 | Symbols: FTSH11 | FTSH11 (FtsH protease 11); ATP-dependent peptidase/ ATPase/ metallopeptidase | chr5:21563023-21567922 REVERSEmoderately similar to ( 237) FTSH_ORYSA Cell division protease ftsH homolog, chloroplast precursor (EC 3.4.24.-) - Oryza sativa (Rice) HflB hflB Peptidase_M41 RPT1 PRK03992 AAA SpoVK protein|OsFtsH9 FtsH protease, homologue of AtFtsH11…	-0.82647
29.5.7	protein.degradation.metalloprotease	os03g0729000	Transcript	highly similar to ( 718) AT1G17870 | Symbols: ATEGY3, EGY3 | EGY3 (ETHYLENE-DEPENDENT GRAVITROPISM-DEFICIENT AND YELLOW-GREEN-LIKE 3) | chr1:6150036-6152185 REVERSE protein|peptidase, M50 family, putative, expressed	4.1969
29.5.7	protein.degradation.metalloprotease	os06g0725900	Transcript	highly similar to ( 984) AT1G50250 | Symbols: FTSH1 | FTSH1 (FtsH protease 1); ATP-dependent peptidase/ ATPase/ metallopeptidase | chr1:18614398-18616930 REVERSEnearly identical (1080) FTSH_ORYSA Cell division protease ftsH homolog, chloroplast precursor (EC 3.4.24.-) - Oryza sativa (Rice) HflB hflB Peptidase_M41 RPT1 PRK03992 SpoVK AAA COG1223 FtsH_ext protein|OsFtsH1 FtsH protease, homologue of…	-0.66899
29.5.7	protein.degradation.metalloprotease	os04g0610500	Transcript	moderately similar to ( 443) AT1G13270 | Symbols: MAP1C, MAP1B | MAP1C (METHIONINE AMINOPEPTIDASE 1B); aminopeptidase/ metalloexopeptidase | chr1:4544999-4547155 FORWARD MetAP1 PRK05716 PRK12896 Map PRK12318 Peptidase_M24 PRK12897 PRK07281 PepP APP_MetAP PRK08671 APP-like MetAP2 protein|peptidase, M24 family protein, putative, expressed	-1.0169
29.5.7	protein.degradation.metalloprotease	os01g0842600	Transcript	highly similar to ( 999) AT2G29080 | Symbols: ftsh3 | ftsh3 (FtsH protease 3); ATP-dependent peptidase/ ATPase | chr2:12489911-12492999 REVERSEmoderately similar to ( 412) FTSH_ORYSA Cell division protease ftsH homolog, chloroplast precursor (EC 3.4.24.-) - Oryza sativa (Rice) HflB hflB RPT1 PRK03992 Peptidase_M41 SpoVK AAA COG1223 FtsH_ext protein|OsFtsH3 FtsH protease, homologue of AtFtsH3/10, …	1.2504
29.5.7	protein.degradation.metalloprotease	os01g0779100	Transcript	highly similar to ( 701) AT2G41790 | Symbols: | peptidase M16 family protein / insulinase family protein | chr2:17429453-17436110 REVERSE Ptr protein|insulin-degrading enzyme, putative, expressed	-0.78609
29.5.7	protein.degradation.metalloprotease	os06g0229066	Transcript	highly similar to ( 794) AT5G15250 | Symbols: FTSH6, ATFTSH6 | FTSH6 (FTSH PROTEASE 6); ATP-dependent peptidase/ ATPase/ metallopeptidase/ peptidase/ zinc ion binding | chr5:4950411-4952777 REVERSEmoderately similar to ( 452) FTSH_TOBAC Cell division protease ftsH homolog, chloroplast precursor (EC 3.4.24.-) (DS9) - Nicotiana tabacum (Common tobacco) HflB hflB RPT1 PRK03992 Peptidase_M41 SpoVK AA…	4.6563
29.5.7	protein.degradation.metalloprotease	os06g0669400	Transcript	highly similar to ( 649) AT2G30950 | Symbols: VAR2, FTSH2 | VAR2 (VARIEGATED 2); ATP-dependent peptidase/ ATPase/ metallopeptidase/ zinc ion binding | chr2:13174692-13177064 FORWARDmoderately similar to ( 360) FTSH_TOBAC Cell division protease ftsH homolog, chloroplast precursor (EC 3.4.24.-) (DS9) - Nicotiana tabacum (Common tobacco) HflB hflB RPT1 PRK03992 SpoVK AAA COG1223 FtsH_ext protein|OsF…	-0.66896
29.5.11	protein.degradation.ubiquitin	os04g0668700	Transcript	highly similar to ( 683) AT1G13640 | Symbols: | phosphatidylinositol 3- and 4-kinase family protein | chr1:4677276-4679144 REVERSE PI3_PI4_kinase protein|phosphatidylinositol 3- and 4-kinase family protein, putative, expressed	0.888
29.5.11	protein.degradation.ubiquitin	os02g0290500	Transcript	highly similar to ( 593) AT2G46500 | Symbols: | phosphatidylinositol 3- and 4-kinase family protein / ubiquitin family protein | chr2:19086741-19088534 REVERSE PI3_PI4_kinase protein|phosphatidylinositol 3- and 4-kinase family protein, putative, expressed	0.87237
29.5.11.1	protein.degradation.ubiquitin.ubiquitin	os09g0420800	Transcript	moderately similar to ( 239) AT1G31340 | Symbols: RUB1, NEDD8, ATRUB1 | RUB1 (RELATED TO UBIQUITIN 1); protein binding | chr1:11218076-11219417 REVERSEweakly similar to ( 137) UBIQ_WHEAT Ubiquitin - Triticum aestivum (Wheat) Ubiquitin Nedd8 UBQ ubiquitin UBL protein|ubiquitin family protein, putative, expressed	-0.82065
29.5.11.1	protein.degradation.ubiquitin.ubiquitin	os04g0628100	Transcript	highly similar to ( 659) AT4G05320 | Symbols: UBQ10 | UBQ10 (POLYUBIQUITIN 10); protein binding | chr4:2718559-2719932 FORWARDweakly similar to ( 135) UBIQ_WHEAT Ubiquitin - Triticum aestivum (Wheat) Ubiquitin UBQ Nedd8 ubiquitin UBL protein|ubiquitin family protein, putative, expressed	0.61974
29.5.11.1	protein.degradation.ubiquitin.ubiquitin	os01g0681600	Transcript	weakly similar to ( 108) AT4G01000 | Symbols: | ubiquitin family protein | chr4:432186-433727 REVERSE protein|splicing factor-related, putative, expressed	1.1242
29.5.11.1	protein.degradation.ubiquitin.ubiquitin	os01g0918300	Transcript	weakly similar to ( 156) AT5G55160 | Symbols: SUM2, SUMO 2, SUMO2, ATSUMO2 | SUMO2 (SMALL UBIQUITIN-LIKE MODIFIER 2); protein binding / protein tag | chr5:22383747-22384772 REVERSEweakly similar to ( 185) SMT3_ORYSA Ubiquitin-like protein SMT3 - Oryza sativa (Rice) Sumo SMT3 protein|ubiquitin family domain containing protein, expressed	-0.88295
29.5.11.1	protein.degradation.ubiquitin.ubiquitin	os02g0161900	Transcript	highly similar to ( 524) AT5G03240 | Symbols: UBQ3 | UBQ3 (POLYUBIQUITIN 3); protein binding | chr5:771976-772896 REVERSEweakly similar to ( 134) UBIQ_WHEAT Ubiquitin - Triticum aestivum (Wheat) Ubiquitin UBQ Nedd8 ubiquitin UBL protein|ubiquitin family protein, putative, expressed	0.81502
29.5.11.3	protein.degradation.ubiquitin.E2	os04g0684800	Transcript	moderately similar to ( 252) AT2G36060 | Symbols: MMZ3, UEV1C | ubiquitin-conjugating enzyme family protein | chr2:15143012-15143998 REVERSE COG5078 UBCc protein|ubiquitin-conjugating enzyme, putative, expressed	-1.2311
29.5.11.3	protein.degradation.ubiquitin.E2	os01g0233900	Transcript	moderately similar to ( 293) AT3G15355 | Symbols: UBC25, PFU1 | UBC25 (UBIQUITIN-CONJUGATING ENZYME 25); small conjugating protein ligase | chr3:5183858-5186669 FORWARD UBCc UQ_con UBCc COG5078 protein|ubiquitin conjugating enzyme protein, putative, expressed	0.84766
29.5.11.3	protein.degradation.ubiquitin.E2	os09g0321900	Transcript	moderately similar to ( 270) AT4G36800 | Symbols: RCE1 | RCE1 (RUB1 CONJUGATING ENZYME 1); NEDD8 ligase/ small conjugating protein ligase | chr4:17341237-17342148 REVERSEvery weakly similar to (85.1) UBC2_MEDSA Ubiquitin-conjugating enzyme E2-17 kDa (EC 6.3.2.19) (Ubiquitin-protein ligase) (Ubiquitin carrier protein) - Medicago sativa (Alfalfa) COG5078 UQ_con UBCc UBCc protein|ubiquitin-conjugati…	-1.7359
29.5.11.4.2	protein.degradation.ubiquitin.E3.RING	os06g0275700	Transcript	highly similar to ( 640) AT1G68940 | Symbols: | armadillo/beta-catenin repeat protein-related / U-box domain-containing protein | chr1:25921453-25925374 REVERSE protein|armadillo/beta-catenin repeat family protein, putative, expressed	1.0586
29.5.11.4.2	protein.degradation.ubiquitin.E3.RING	os06g0695600	Transcript	moderately similar to ( 219) AT5G10650 | Symbols: | zinc finger (C3HC4-type RING finger) family protein | chr5:3365237-3367263 REVERSE protein|zinc finger, C3HC4 type domain containing protein, expressed	0.81332
29.5.11.4.2	protein.degradation.ubiquitin.E3.RING	os10g0552400	Transcript	weakly similar to ( 155) AT3G61390 | Symbols: | U-box domain-containing protein | chr3:22716418-22718270 FORWARDSTK_N Ubox protein|U-box domain containing protein, expressed	-1.2202
29.5.11.4.2	protein.degradation.ubiquitin.E3.RING	os09g0375900	Transcript	weakly similar to ( 107) AT3G48030 | Symbols: | hypoxia-responsive family protein / zinc finger (C3HC4-type RING finger) family protein | chr3:17725410-17727954 REVERSE protein|hypoxia-responsive family protein, putative, expressed	-0.73784
29.5.11.4.2	protein.degradation.ubiquitin.E3.RING	os03g0391100	Transcript	weakly similar to ( 102) AT1G72200 | Symbols: | zinc finger (C3HC4-type RING finger) family protein | chr1:27169935-27171149 REVERSE protein|RING-H2 finger protein ATL5H precursor, putative, expressed	3.6667
29.5.11.4.2	protein.degradation.ubiquitin.E3.RING	os01g0112500	Transcript	moderately similar to ( 300) AT3G03440 | Symbols: | armadillo/beta-catenin repeat family protein | chr3:815709-818568 FORWARD protein|armadillo/beta-catenin repeat family protein, putative, expressed	0.95994
29.5.11.4.2	protein.degradation.ubiquitin.E3.RING	os02g0759400	Transcript	weakly similar to ( 134) AT2G35000 | Symbols: | zinc finger (C3HC4-type RING finger) family protein | chr2:14751809-14752945 REVERSE protein|zinc finger, C3HC4 type domain containing protein, expressed	2.0678
29.5.11.4.2	protein.degradation.ubiquitin.E3.RING	os02g0150900	Transcript	moderately similar to ( 240) AT4G31410 | Symbols: | unknown protein | chr4:15244259-15245474 FORWARDDUF1644 protein|expressed protein	0.71202
29.5.11.4.2	protein.degradation.ubiquitin.E3.RING	os04g0419550	Transcript	weakly similar to ( 122) AT3G10910 | Symbols: | zinc finger (C3HC4-type RING finger) family protein | chr3:3413068-3413613 REVERSE protein|RING-H2 finger protein, putative, expressed	-2.7127
29.5.11.4.2	protein.degradation.ubiquitin.E3.RING	os05g0439000	Transcript	very weakly similar to (80.1) AT3G18773 | Symbols: | zinc finger (C3HC4-type RING finger) family protein | chr3:6466304-6466966 FORWARD protein|zinc finger, C3HC4 type domain containing protein, expressed	-3.0818
29.5.11.4.2	protein.degradation.ubiquitin.E3.RING	os10g0544600	Transcript	moderately similar to ( 204) AT2G17730 | Symbols: | zinc finger (C3HC4-type RING finger) family protein | chr2:7704142-7705312 FORWARD protein|zinc finger, C3HC4 type, domain containing protein, expressed	2.7108
29.5.11.4.2	protein.degradation.ubiquitin.E3.RING	os11g0116200	Transcript	weakly similar to ( 111) AT5G01880 | Symbols: | zinc finger (C3HC4-type RING finger) family protein | chr5:339017-339496 FORWARD protein|LTPL9 - Protease inhibitor/seed storage/LTP family protein precursor, expressed	2.006
29.5.11.4.2	protein.degradation.ubiquitin.E3.RING	os08g0550400	Transcript	weakly similar to ( 159) AT2G17730 | Symbols: | zinc finger (C3HC4-type RING finger) family protein | chr2:7704142-7705312 FORWARD protein|RING-H2 finger protein ATL2B, putative, expressed	0.81765
29.5.11.4.2	protein.degradation.ubiquitin.E3.RING	os01g0905700	Transcript	moderately similar to ( 219) AT1G13195 | Symbols: | zinc finger (C3HC4-type RING finger) family protein | chr1:4501778-4502855 REVERSE protein|zinc finger, RING-type, putative, expressed	0.91672
29.5.11.4.2	protein.degradation.ubiquitin.E3.RING	os01g0303600	Transcript	weakly similar to ( 124) AT2G01275 | Symbols: | zinc finger (C3HC4-type RING finger) family protein | chr2:142610-143809 REVERSE protein|zinc finger, C3HC4 type, putative, expressed	3.8006
29.5.11.4.2	protein.degradation.ubiquitin.E3.RING	os03g0254900	Transcript	moderately similar to ( 342) AT3G09770 | Symbols: | zinc finger (C3HC4-type RING finger) family protein | chr3:2996629-2997835 REVERSE protein|Zinc finger, C3HC4 type domain containing protein, expressed	-0.82676
29.5.11.4.2	protein.degradation.ubiquitin.E3.RING	os07g0159600	Transcript	very weakly similar to (84.3) AT2G35910 | Symbols: | zinc finger (C3HC4-type RING finger) family protein | chr2:15073225-15073878 REVERSE protein|zinc finger, C3HC4 type domain containing protein, expressed	3.3949
29.5.11.4.2	protein.degradation.ubiquitin.E3.RING	os03g0678400	Transcript	weakly similar to ( 184) AT2G23780 | Symbols: | zinc finger (C3HC4-type RING finger) family protein | chr2:10123551-10124234 REVERSE protein|zinc finger, C3HC4 type domain containing protein, expressed	0.81883
29.5.11.4.2	protein.degradation.ubiquitin.E3.RING	os02g0806700	Transcript	highly similar to ( 685) AT2G38970 | Symbols: | zinc finger (C3HC4-type RING finger) family protein | chr2:16274135-16276651 FORWARDvWA_C3HC4_type vWA_subgroup VWA vWFA VWA vWA_interalpha_trypsin_inhibitor protein|zinc finger family protein, putative, expressed	-0.75721
29.5.11.4.2	protein.degradation.ubiquitin.E3.RING	os07g0618000	Transcript	very weakly similar to (87.4) AT1G53820 | Symbols: | zinc finger (C3HC4-type RING finger) family protein | chr1:20091491-20092423 FORWARDvery weakly similar to (87.8) EL5_ORYSA E3 ubiquitin-protein ligase EL5 (EC 6.3.2.-) - Oryza sativa (Rice) protein|RING finger protein, putative, expressed	2.5844
29.5.11.4.2	protein.degradation.ubiquitin.E3.RING	os04g0450400	Transcript	weakly similar to ( 103) AT4G33565 | Symbols: | protein binding / zinc ion binding | chr4:16136821-16137924 FORWARD protein|zinc finger, C3HC4 type domain containing protein, expressed	-1.1036
29.5.11.4.2	protein.degradation.ubiquitin.E3.RING	os01g0755700	Transcript	very weakly similar to (90.9) AT2G42360 | Symbols: | zinc finger (C3HC4-type RING finger) family protein | chr2:17640907-17641617 FORWARD protein|RING-H2 finger protein, putative, expressed	3.8306
29.5.11.4.2	protein.degradation.ubiquitin.E3.RING	os05g0550000	Transcript	weakly similar to ( 130) AT1G73760 | Symbols: | zinc finger (C3HC4-type RING finger) family protein | chr1:27739366-27741161 REVERSE protein|zinc finger, C3HC4 type domain containing protein, expressed	0.76716
29.5.11.4.2	protein.degradation.ubiquitin.E3.RING	os03g0167500	Transcript	moderately similar to ( 379) AT1G71980 | Symbols: | protease-associated zinc finger (C3HC4-type RING finger) family protein | chr1:27098250-27099881 FORWARD PA_C_RZF_like PA_subtilisin_1 protein|RING finger protein 13, putative, expressed	0.90093
29.5.11.4.2	protein.degradation.ubiquitin.E3.RING	os11g0103400	Transcript	moderately similar to ( 216) AT5G60250 | Symbols: | zinc finger (C3HC4-type RING finger) family protein | chr5:24252226-24254710 FORWARD protein|IBR domain containing protein, expressed	-1.4391
29.5.11.4.2	protein.degradation.ubiquitin.E3.RING	os04g0101800	Transcript	moderately similar to ( 311) AT5G49665 | Symbols: | zinc finger (C3HC4-type RING finger) family protein | chr5:20167119-20169420 REVERSEvWA_C3HC4_type protein|zinc finger family protein, putative, expressed	0.95129
29.5.11.4.2	protein.degradation.ubiquitin.E3.RING	os07g0584900	Transcript	moderately similar to ( 323) AT4G16490 | Symbols: | binding | chr4:9293891-9295530 REVERSEweakly similar to ( 152) SPL11_ORYSA Spotted leaf protein 11 (Spotted leaf11) (Cell death-related protein SPL11) - Oryza sativa (Rice) protein|spotted leaf 11, putative, expressed	0.86902
29.5.11.4.2	protein.degradation.ubiquitin.E3.RING	os09g0378700	Transcript	moderately similar to ( 273) AT1G60190 | Symbols: | armadillo/beta-catenin repeat family protein / U-box domain-containing protein | chr1:22198403-22200463 FORWARDweakly similar to ( 133) SPL11_ORYSA Spotted leaf protein 11 (Spotted leaf11) (Cell death-related protein SPL11) - Oryza sativa (Rice)Ubox protein|armadillo/beta-catenin repeat family protein, putative, expressed	9.6445
29.5.11.4.2	protein.degradation.ubiquitin.E3.RING	os01g0692700	Transcript	weakly similar to ( 142) AT1G73760 | Symbols: | zinc finger (C3HC4-type RING finger) family protein | chr1:27739366-27741161 REVERSE protein|zinc finger, C3HC4 type domain containing protein, expressed	-0.72546
29.5.11.4.2	protein.degradation.ubiquitin.E3.RING	os03g0232600	Transcript	moderately similar to ( 419) AT5G65920 | Symbols: | U-box domain-containing protein | chr5:26364323-26365657 REVERSEvery weakly similar to (80.5) SPL11_ORYSA Spotted leaf protein 11 (Spotted leaf11) (Cell death-related protein SPL11) - Oryza sativa (Rice)Ubox protein|U-box domain containing protein, expressed	-0.76169
29.5.11.4.2	protein.degradation.ubiquitin.E3.RING	os01g0719100	Transcript	moderately similar to ( 282) AT5G25560 | Symbols: | zinc finger (C3HC4-type RING finger) family protein | chr5:8899486-8901453 FORWARD protein|RING finger and CHY zinc finger domain-containing protein 1, putative, expressed	1.293
29.5.11.4.2	protein.degradation.ubiquitin.E3.RING	os01g0686700	Transcript	weakly similar to ( 121) AT2G01275 | Symbols: | zinc finger (C3HC4-type RING finger) family protein | chr2:142610-143809 REVERSE protein|zinc finger family protein, putative, expressed	1.0263
29.5.11.4.2	protein.degradation.ubiquitin.E3.RING	os03g0435300	Transcript	weakly similar to ( 184) AT5G58680 | Symbols: | armadillo/beta-catenin repeat family protein | chr5:23708247-23709320 REVERSEvery weakly similar to (89.7) SPL11_ORYSA Spotted leaf protein 11 (Spotted leaf11) (Cell death-related protein SPL11) - Oryza sativa (Rice) protein|spotted leaf 11, putative, expressed	5.1109
29.5.11.4.2	protein.degradation.ubiquitin.E3.RING	os07g0661600	Transcript	moderately similar to ( 307) AT5G01520 | Symbols: | zinc finger (C3HC4-type RING finger) family protein | chr5:206797-208399 FORWARD protein|zinc finger, RING-type, putative, expressed	0.7823
29.5.11.4.2	protein.degradation.ubiquitin.E3.RING	os02g0199800	Transcript	highly similar to ( 909) AT1G03370 | Symbols: | protein binding / zinc ion binding | chr1:827182-834996 FORWARD protein|GRAM and C2 domains containing protein, putative, expressed	2.5438
29.5.11.4.3.2	protein.degradation.ubiquitin.E3.SCF.FBOX	os03g0633400	Transcript	moderately similar to ( 390) AT3G54650 | Symbols: FBL17 | FBL17; ubiquitin-protein ligase | chr3:20226004-20228882 REVERSE protein|F-box/LRR domain containing protein, putative, expressed	-0.7171
29.5.11.4.3.2	protein.degradation.ubiquitin.E3.SCF.FBOX	os05g0490300	Transcript	moderately similar to ( 336) AT4G18380 | Symbols: | F-box family protein | chr4:10157957-10159099 FORWARD protein|OsFBX168 - F-box domain containing protein, expressed	-1.0451
29.5.11.4.3.2	protein.degradation.ubiquitin.E3.SCF.FBOX	os01g0812200	Transcript	moderately similar to ( 326) AT5G46170 | Symbols: | F-box family protein | chr5:18715638-18716825 REVERSE protein|OsFBX28 - F-box domain containing protein, expressed	0.81642
29.5.11.4.3.2	protein.degradation.ubiquitin.E3.SCF.FBOX	os05g0560400	Transcript	moderately similar to ( 364) AT1G53320 | Symbols: AtTLP7 | AtTLP7 (TUBBY LIKE PROTEIN 7); phosphoric diester hydrolase/ transcription factor | chr1:19891237-19893429 REVERSE Tub protein|OsFBT10 - F-box and tubby domain containing protein, expressed	0.99272
29.5.11.4.3.2	protein.degradation.ubiquitin.E3.SCF.FBOX	os07g0667000	Transcript	moderately similar to ( 476) AT2G47900 | Symbols: AtTLP3 | AtTLP3 (TUBBY LIKE PROTEIN 3); phosphoric diester hydrolase/ transcription factor | chr2:19611196-19612766 REVERSE Tub protein|OsFBT11 - F-box and tubby domain containing protein, expressed	-0.7087
29.5.11.4.3.2	protein.degradation.ubiquitin.E3.SCF.FBOX	os06g0154200	Transcript	highly similar to ( 590) AT2G42620 | Symbols: MAX2, ORE9, PP2 | MAX2 (MORE AXILLARY BRANCHES 2); ubiquitin-protein ligase | chr2:17756170-17758251 FORWARDnearly identical (1333) MAX2_ORYSA F-box/LRR-repeat MAX2 homolog (F-box and leucine-rich repeat MAX2 homolog) - Oryza sativa (Rice) protein|OsFBL27 - F-box domain and LRR containing protein, expressed	1.3053
29.5.11.4.3.2	protein.degradation.ubiquitin.E3.SCF.FBOX	os08g0193300	Transcript	weakly similar to ( 142) AT4G05460 | Symbols: | F-box family protein (FBL20) | chr4:2761106-2762400 REVERSE protein|OsFBX264 - F-box domain containing protein, expressed	7.78415
29.5.11.4.3.2	protein.degradation.ubiquitin.E3.SCF.FBOX	os05g0425700	Transcript	moderately similar to ( 417) AT1G21410 | Symbols: SKP2A | SKP2A | chr1:7497479-7499386 FORWARD protein|OsFBL22 - F-box domain and LRR containing protein, expressed	1.109
29.5.11.4.3.2	protein.degradation.ubiquitin.E3.SCF.FBOX	os06g0711700	Transcript	weakly similar to ( 180) AT1G31350 | Symbols: | F-box family protein | chr1:11221519-11222706 REVERSE protein|kelch motif family protein, expressed	-1.4176
29.5.11.4.3.2	protein.degradation.ubiquitin.E3.SCF.FBOX	os01g0550200	Transcript	moderately similar to ( 286) AT4G10925 | Symbols: | F-box family protein | chr4:6702987-6704283 REVERSE protein|OsFBX13 - F-box domain containing protein, expressed	1.1182
29.5.11.4.3.2	protein.degradation.ubiquitin.E3.SCF.FBOX	os01g0704300	Transcript	very weakly similar to (95.1) AT1G23390 | Symbols: | kelch repeat-containing F-box family protein | chr1:8309449-8310633 REVERSE protein|expressed protein	1.4996
29.5.11.4.3.2	protein.degradation.ubiquitin.E3.SCF.FBOX	os07g0617700	Transcript	moderately similar to ( 291) AT4G33160 | Symbols: | ubiquitin-protein ligase | chr4:15994160-15995533 FORWARD protein|OsFBX258 - F-box domain containing protein, expressed	-1.0987
29.5.11.4.5.2	protein.degradation.ubiquitin.E3.BTB/POZ Cullin3.BTB/POZ	os01g0893400	Transcript	moderately similar to ( 330) AT5G67480 | Symbols: BT4 | BT4 (BTB AND TAZ DOMAIN PROTEIN 4); protein binding / transcription regulator | chr5:26931055-26932529 REVERSE protein|BTBZ1 - Bric-a-Brac, Tramtrack, and Broad Complex BTB domain with TAZ zinc finger and Calmodulin-binding domains, expressed	-1.5128
29.5.11.4.5.2	protein.degradation.ubiquitin.E3.BTB/POZ Cullin3.BTB/POZ	os01g0908200	Transcript	moderately similar to ( 242) AT3G48360 | Symbols: BT2, ATBT2 | BT2 (BTB AND TAZ DOMAIN PROTEIN 2); protein binding / transcription factor/ transcription regulator | chr3:17908482-17910471 REVERSE protein|BTBZ2 - Bric-a-Brac, Tramtrack, and Broad Complex BTB domain with TAZ zinc finger and Calmodulin-binding domains, expressed	-1.3926
29.5.11.20	protein.degradation.ubiquitin.proteasom	os05g0557200	Transcript	moderately similar to ( 328) AT3G15180 | Symbols: | proteasome-related | chr3:5111952-5115803 FORWARD protein|proteasome-related, putative, expressed	2.6504
17.2.1	hormone metabolism.auxin.synthesis-degradation	os07g0249800	Transcript	moderately similar to ( 205) AT3G02875 | Symbols: ILR1 | ILR1 (IAA-LEUCINE RESISTANT 1); IAA-Leu conjugate hydrolase/ IAA-Phe conjugate hydrolase/ metallopeptidase | chr3:631993-633859 FORWARDAbgB Peptidase_M20 protein|hydrolase, putative, expressed	3.0701
17.2.2	hormone metabolism.auxin.signal transduction	os04g0395600	Transcript	highly similar to ( 770) AT3G26810 | Symbols: AFB2 | AFB2 (AUXIN SIGNALING F-BOX 2); auxin binding / ubiquitin-protein ligase | chr3:9868342-9870464 FORWARD protein|OsFBL16 - F-box domain and LRR containing protein, expressed	0.80341
17.2.2	hormone metabolism.auxin.signal transduction	os01g0919800	Transcript	moderately similar to ( 351) AT5G16530 | Symbols: PIN5 | PIN5 (PIN-FORMED 5); auxin:hydrogen symporter/ transporter | chr5:5400735-5402626 FORWARDhighly similar to ( 506) PIN6_ORYSA Probable auxin efflux carrier component 6 (OsPIN6) - Oryza sativa (Rice)Mem_trans protein|auxin efflux carrier component, putative, expressed	-2.4903
17.2.2	hormone metabolism.auxin.signal transduction	os02g0221900	Transcript	moderately similar to ( 439) AT2G26170 | Symbols: CYP711A1 | CYP711A1; electron carrier/ heme binding / iron ion binding / monooxygenase/ oxygen binding | chr2:11141703-11143270 FORWARD p450 CypX protein|cytochrome P450, putative, expressed	-2.4659
17.2.3	hormone metabolism.auxin.induced-regulated-responsive-activated	os08g0524200	Transcript	moderately similar to ( 328) AT3G25290 | Symbols: | auxin-responsive family protein | chr3:9208955-9210353 FORWARD B561 DUF568 protein|membrane protein, putative, expressed	-1.8152
17.2.3	hormone metabolism.auxin.induced-regulated-responsive-activated	os08g0537900	Transcript	highly similar to ( 600) AT1G52630 | Symbols: | unknown protein | chr1:19606470-19607848 REVERSEDUF246 protein|AP2 domain containing protein, expressed	1.7227
17.2.3	hormone metabolism.auxin.induced-regulated-responsive-activated	os01g0924966	Transcript	Auxin_inducible protein|OsSAUR3 - Auxin-responsive SAUR gene family member, expressed	2.0235
17.2.3	hormone metabolism.auxin.induced-regulated-responsive-activated	os04g0617050	Transcript	protein|OsSAUR21 - Auxin-responsive SAUR gene family member, expressed	1.6286
17.2.3	hormone metabolism.auxin.induced-regulated-responsive-activated	os05g0178600	Transcript	weakly similar to ( 169) IAA15_ORYSA Auxin-responsive protein IAA15 (Indoleacetic acid-induced protein 15) - Oryza sativa (Rice)AUX_IAA protein|OsIAA15 - Auxin-responsive Aux/IAA gene family member, expressed	1.0756
17.2.3	hormone metabolism.auxin.induced-regulated-responsive-activated	os03g0796000	Transcript	moderately similar to ( 301) AT3G22850 | Symbols: | unknown protein | chr3:8089067-8090275 FORWARDweakly similar to ( 105) TSJT1_TOBAC Stem-specific protein TSJT1 - Nicotiana tabacum (Common tobacco)Wali7 protein|stem-specific protein TSJT1, putative, expressed	1.072
17.2.3	hormone metabolism.auxin.induced-regulated-responsive-activated	os06g0671600	Transcript	Auxin_inducible protein|OsSAUR26 - Auxin-responsive SAUR gene family member, expressed	-3.7656
17.2.3	hormone metabolism.auxin.induced-regulated-responsive-activated	os01g0741900	Transcript	very weakly similar to (90.1) AT3G16500 | Symbols: PAP1, IAA26 | PAP1 (PHYTOCHROME-ASSOCIATED PROTEIN 1); transcription factor | chr3:5612801-5614208 REVERSEmoderately similar to ( 414) IAA6_ORYSA Auxin-responsive protein IAA6 (Indoleacetic acid-induced protein 6) - Oryza sativa (Rice) protein|OsIAA6 - Auxin-responsive Aux/IAA gene family member, expressed	2.477
17.2.3	hormone metabolism.auxin.induced-regulated-responsive-activated	os03g0194900	Transcript	moderately similar to ( 357) AT3G25290 | Symbols: | auxin-responsive family protein | chr3:9208955-9210353 FORWARD B561 DUF568 protein|membrane protein, putative, expressed	2.3682
17.2.3	hormone metabolism.auxin.induced-regulated-responsive-activated	os03g0660500	Transcript	protein|OsSAUR17 - Auxin-responsive SAUR gene family member, expressed	-7.69779
17.2.3	hormone metabolism.auxin.induced-regulated-responsive-activated	os11g0147800	Transcript	moderately similar to ( 321) AT5G19140 | Symbols: ATAILP1, AILP1 | AILP1 | chr5:6423398-6425785 FORWARDweakly similar to ( 109) TSJT1_TOBAC Stem-specific protein TSJT1 - Nicotiana tabacum (Common tobacco)Wali7 protein|stem-specific protein TSJT1, putative, expressed	-1.8214
17.2.3	hormone metabolism.auxin.induced-regulated-responsive-activated	os04g0495400	Transcript	moderately similar to ( 258) AT3G07570 | Symbols: | membrane protein, putative | chr3:2418205-2420206 REVERSE B561 protein|expressed protein	2.7933
17.2.3	hormone metabolism.auxin.induced-regulated-responsive-activated	os02g0643800	Transcript	very weakly similar to (84.0) AT2G45210 | Symbols: | auxin-responsive protein-related | chr2:18641884-18642372 FORWARDAuxin_inducible protein|OsSAUR11 - Auxin-responsive SAUR gene family member, expressed	1.6912
17.2.3	hormone metabolism.auxin.induced-regulated-responsive-activated	os04g0338000	Transcript	highly similar to ( 551) AT1G60710 | Symbols: ATB2 | ATB2; oxidoreductase | chr1:22355073-22356627 REVERSEhighly similar to ( 504) A115_TOBAC Auxin-induced protein PCNT115 - Nicotiana tabacum (Common tobacco) Tas Aldo_ket_red ARA1 PRK10376 COG4989 PRK10625 PRK09912 COG1453 dkgB protein|oxidoreductase, aldo/keto reductase family protein, putative, expressed	0.8506
17.2.3	hormone metabolism.auxin.induced-regulated-responsive-activated	os04g0338100	Transcript	moderately similar to ( 227) AT1G60710 | Symbols: ATB2 | ATB2; oxidoreductase | chr1:22355073-22356627 REVERSEmoderately similar to ( 247) IN22_MAIZE IN2-2 protein - Zea mays (Maize) Tas COG1453 protein|oxidoreductase, aldo/keto reductase family protein, putative, expressed	-1.0559
17.2.3	hormone metabolism.auxin.induced-regulated-responsive-activated	os02g0769100	Transcript	protein|OsSAUR12 - Auxin-responsive SAUR gene family member, expressed	-0.69663
17.1.1	hormone metabolism.abscisic acid.synthesis-degradation	os03g0790700	Transcript	nearly identical (1394) AT5G20960 | Symbols: AAO1, AO1, ATAO, ATAO1 | AAO1 (ARABIDOPSIS ALDEHYDE OXIDASE 1); aldehyde oxidase/ indole-3-acetaldehyde oxidase | chr5:7116783-7122338 FORWARDnearly identical (2630) ALDO3_ORYSA Probable aldehyde oxidase 3 (EC 1.2.3.1) (AO-3) - Oryza sativa (Rice) Ald_Xan_dh_C2 XdhB CoxL PRK09970 XdhA PRK09800 FAD_binding_5 CoxS Fer2_2 Ald_Xan_dh_C PRK11433 CO_deh_flav…	-1.2238
17.1.1	hormone metabolism.abscisic acid.synthesis-degradation	os01g0746400	Transcript	highly similar to ( 717) AT4G32810 | Symbols: CCD8, MAX4, ATCCD8 | CCD8 (CAROTENOID CLEAVAGE DIOXYGENASE 8); oxidoreductase, acting on single donors with incorporation of molecular oxygen, incorporation of two atoms of oxygen | chr4:15828348-15831299 FORWARD RT_LTR COG3670 RPE65 RVT_1 protein|transposon protein, putative, unclassified, expressed	-2.2223
17.1.1.1.10	hormone metabolism.abscisic acid.synthesis-degradation.synthesis.9-cis-epoxycarotenoid dioxygenase	os12g0640600	Transcript	highly similar to ( 851) AT3G63520 | Symbols: CCD1, ATCCD1, ATNCED1, NCED1 | CCD1 (CAROTENOID CLEAVAGE DIOXYGENASE 1); 9-cis-epoxycarotenoid dioxygenase | chr3:23452940-23455896 FORWARD RPE65 COG3670 protein|carotenoid cleavage dioxygenase, putative, expressed	-0.97999
17.1.1.1.10	hormone metabolism.abscisic acid.synthesis-degradation.synthesis.9-cis-epoxycarotenoid dioxygenase	os02g0704000	Transcript	highly similar to ( 605) AT4G19170 | Symbols: NCED4 | NCED4 (NINE-CIS-EPOXYCAROTENOID DIOXYGENASE 4) | chr4:10481835-10483622 FORWARD RPE65 COG3670 protein|9-cis-epoxycarotenoid dioxygenase 1, chloroplast precursor, putative, expressed	0.74128
17.1.1.1.10	hormone metabolism.abscisic acid.synthesis-degradation.synthesis.9-cis-epoxycarotenoid dioxygenase	os12g0617400	Transcript	highly similar to ( 712) AT1G78390 | Symbols: NCED9, ATNCED9 | NCED9 (NINE-CIS-EPOXYCAROTENOID DIOXYGENASE 9); 9-cis-epoxycarotenoid dioxygenase | chr1:29490895-29492868 REVERSE RPE65 COG3670 protein|9-cis-epoxycarotenoid dioxygenase 1, chloroplast precursor, putative, expressed	-2.8251
17.1.1.1.10	hormone metabolism.abscisic acid.synthesis-degradation.synthesis.9-cis-epoxycarotenoid dioxygenase	os07g0154100	Transcript	highly similar to ( 729) AT1G78390 | Symbols: NCED9, ATNCED9 | NCED9 (NINE-CIS-EPOXYCAROTENOID DIOXYGENASE 9); 9-cis-epoxycarotenoid dioxygenase | chr1:29490895-29492868 REVERSE RPE65 COG3670 protein|9-cis-epoxycarotenoid dioxygenase 1, chloroplast precursor, putative, expressed	5.7362
17.1.1.1.10	hormone metabolism.abscisic acid.synthesis-degradation.synthesis.9-cis-epoxycarotenoid dioxygenase	os03g0645900	Transcript	highly similar to ( 752) AT3G14440 | Symbols: NCED3, ATNCED3, STO1, SIS7 | NCED3 (NINE-CIS-EPOXYCAROTENOID DIOXYGENASE 3); 9-cis-epoxycarotenoid dioxygenase | chr3:4831678-4833477 REVERSE RPE65 COG3670 protein|9-cis-epoxycarotenoid dioxygenase 1, chloroplast precursor, putative, expressed	2.3816
17.1.2	hormone metabolism.abscisic acid.signal transduction	os02g0766700	Transcript	weakly similar to ( 136) AT3G19290 | Symbols: ABF4, AREB2 | ABF4 (ABRE BINDING FACTOR 4); DNA binding / protein binding / transcription activator/ transcription factor | chr3:6687956-6689713 FORWARD protein|bZIP transcription factor, putative, expressed	2.5849
17.1.2	hormone metabolism.abscisic acid.signal transduction	os06g0211200	Transcript	weakly similar to ( 117) AT4G34000 | Symbols: ABF3, DPBF5 | ABF3 (ABSCISIC ACID RESPONSIVE ELEMENTS-BINDING FACTOR 3); DNA binding / protein binding / transcription activator/ transcription factor | chr4:16296008-16297594 FORWARD protein|bZIP transcription factor, putative, expressed	1.5294
17.1.3	hormone metabolism.abscisic acid.induced-regulated-responsive-activated	os11g0498600	Transcript	weakly similar to ( 150) AT4G24960 | Symbols: ATHVA22D | ATHVA22D | chr4:12828401-12828982 FORWARDweakly similar to ( 160) HVA22_HORVU Protein HVA22 - Hordeum vulgare (Barley) TB2_DP1_HVA22 YOP1 protein|HVA22, putative, expressed	2.5769
17.1.3	hormone metabolism.abscisic acid.induced-regulated-responsive-activated	os02g0636600	Transcript	weakly similar to ( 170) AT5G08350 | Symbols: | GRAM domain-containing protein / ABA-responsive protein-related | chr5:2686417-2687175 REVERSE protein|GEM, putative, expressed	-5.3009
17.1.3	hormone metabolism.abscisic acid.induced-regulated-responsive-activated	os12g0478200	Transcript	moderately similar to ( 265) AT5G13200 | Symbols: | GRAM domain-containing protein / ABA-responsive protein-related | chr5:4207081-4208079 FORWARD protein|GRAM domain containing protein, expressed	4.0835
17.1.3	hormone metabolism.abscisic acid.induced-regulated-responsive-activated	os04g0526800	Transcript	weakly similar to ( 182) AT5G08350 | Symbols: | GRAM domain-containing protein / ABA-responsive protein-related | chr5:2686417-2687175 REVERSE protein|GEM, putative, expressed	2.1268
17.1.3	hormone metabolism.abscisic acid.induced-regulated-responsive-activated	os04g0527000	Transcript	weakly similar to ( 183) AT5G08350 | Symbols: | GRAM domain-containing protein / ABA-responsive protein-related | chr5:2686417-2687175 REVERSE protein|GEM, putative, expressed	2.1369
17.1.3	hormone metabolism.abscisic acid.induced-regulated-responsive-activated	os09g0450600	Transcript	weakly similar to ( 102) AT4G24960 | Symbols: ATHVA22D | ATHVA22D | chr4:12828401-12828982 FORWARDweakly similar to ( 114) HVA22_HORVU Protein HVA22 - Hordeum vulgare (Barley) TB2_DP1_HVA22 protein|HVA22, putative, expressed	2.4422
17.1.3	hormone metabolism.abscisic acid.induced-regulated-responsive-activated	os08g0467500	Transcript	weakly similar to ( 135) AT5G50720 | Symbols: ATHVA22E, HVA22E | ATHVA22E | chr5:20633442-20634502 REVERSEweakly similar to ( 197) HVA22_HORVU Protein HVA22 - Hordeum vulgare (Barley) TB2_DP1_HVA22 protein|HVA22, putative, expressed	1.864
17.3.1.1.1	hormone metabolism.brassinosteroid.synthesis-degradation.BRs.DET2	os07g0162100	Transcript	weakly similar to ( 198) AT5G16010 | Symbols: | 3-oxo-5-alpha-steroid 4-dehydrogenase family protein / steroid 5-alpha-reductase family protein | chr5:5227982-5229012 FORWARD Steroid_dh protein|3-oxo-5-alpha-steroid 4-dehydrogenase, putative, expressed	-0.68514
17.3.1.2.3	hormone metabolism.brassinosteroid.synthesis-degradation.sterols.CYP51	os11g0525200	Transcript	highly similar to ( 775) AT1G11680 | Symbols: CYP51G1, EMB1738, CYP51A2, CYP51 | CYP51G1 (CYTOCHROME P450 51G1); oxygen binding / sterol 14-demethylase | chr1:3938925-3940585 FORWARDhighly similar to ( 905) CP51_SORBI Cytochrome P450 51 (EC 1.14.13.70) (CYPLI) (P450-LIA1) (Obtusifoliol 14-alpha demethylase) - Sorghum bicolor (Sorghum) (Sorghum vulgare) p450 CypX protein|cytochrome P450 51, putati…	1.1344
17.3.1.2.6	hormone metabolism.brassinosteroid.synthesis-degradation.sterols.DWF7	os01g0134500	Transcript	moderately similar to ( 387) AT3G02580 | Symbols: STE1, DWF7, BUL1 | STE1 (STEROL 1); C-5 sterol desaturase | chr3:547048-548615 FORWARDmoderately similar to ( 387) SC5D_TOBAC Delta(7)-sterol-C5(6)-desaturase (EC 1.3.3.-) (Delta-7-C-5 sterol desaturase) (Delta(7)-sterol-C5-desaturase) - Nicotiana tabacum (Common tobacco) protein|fatty acid hydroxylase, putative, expressed	-1.1673
17.3.1.2.99	hormone metabolism.brassinosteroid.synthesis-degradation.sterols.other	os03g0231700	Transcript	highly similar to ( 756) AT1G58440 | Symbols: XF1, SQE1 | XF1; squalene monooxygenase | chr1:21714094-21717246 REVERSEhighly similar to ( 773) ERG1_PANGI Squalene monooxygenase (EC 1.14.99.7) (Squalene epoxidase) (SE) - Panax ginseng (Korean ginseng) SE UbiH PRK06185 FixC protein|squalene monooxygenase, putative, expressed	-0.95931
17.5.1	hormone metabolism.ethylene.synthesis-degradation	os04g0581100	Transcript	moderately similar to ( 410) AT4G10500 | Symbols: | oxidoreductase, 2OG-Fe(II) oxygenase family protein | chr4:6491089-6492342 FORWARDweakly similar to ( 199) FL3H_DIACA Naringenin,2-oxoglutarate 3-dioxygenase (EC 1.14.11.9) (Flavonone-3-hydroxylase) (F3H) (FHT) - Dianthus caryophyllus (Carnation) (Clove pink) PcbC 2OG-FeII_Oxy protein|naringenin,2-oxoglutarate 3-dioxygenase, putative, expressed	1.8914
17.5.1	hormone metabolism.ethylene.synthesis-degradation	os05g0149300	Transcript	moderately similar to ( 202) AT1G77330 | Symbols: | 1-aminocyclopropane-1-carboxylate oxidase, putative / ACC oxidase, putative | chr1:29063215-29064447 REVERSEweakly similar to ( 174) ACCO1_MALDO 1-aminocyclopropane-1-carboxylate oxidase 1 (EC 1.14.17.4) (ACC oxidase 1) (Ethylene-forming enzyme) (EFE) (Protein AP4) (PAE12) - Malus domestica (Apple) (Malus sylvestris) PcbC protein|1-aminocyclopro…	1.3423
17.5.1	hormone metabolism.ethylene.synthesis-degradation	os02g0630300	Transcript	moderately similar to ( 309) AT4G21200 | Symbols: ATGA2OX8, GA2OX8 | GA2OX8 (GIBBERELLIN 2-OXIDASE 8); gibberellin 2-beta-dioxygenase | chr4:11302751-11304032 FORWARDweakly similar to ( 122) GAO1D_WHEAT Gibberellin 20 oxidase 1-D (EC 1.14.11.-) (Gibberellin C-20 oxidase 1-D) (GA 20-oxidase 1-D) (Ta20ox1D) (TaGA20ox1-D) (Protein Wga20) - Triticum aestivum (Wheat) PcbC 2OG-FeII_Oxy protein|gibberel…	3.4987
17.5.1	hormone metabolism.ethylene.synthesis-degradation	os08g0390200	Transcript	moderately similar to ( 283) AT1G06650 | Symbols: | 2-oxoglutarate-dependent dioxygenase, putative | chr1:2035909-2037186 FORWARDmoderately similar to ( 240) DV4H_CATRO Desacetoxyvindoline 4-hydroxylase (EC 1.14.11.20) - Catharanthus roseus (Rosy periwinkle) (Madagascar periwinkle) PcbC 2OG-FeII_Oxy protein|1-aminocyclopropane-1-carboxylate oxidase homolog 4, putative, expressed	6.6631
17.5.1	hormone metabolism.ethylene.synthesis-degradation	os03g0690500	Transcript	moderately similar to ( 250) AT1G06650 | Symbols: | 2-oxoglutarate-dependent dioxygenase, putative | chr1:2035909-2037186 FORWARDmoderately similar to ( 226) DV4H_CATRO Desacetoxyvindoline 4-hydroxylase (EC 1.14.11.20) - Catharanthus roseus (Rosy periwinkle) (Madagascar periwinkle) PcbC 2OG-FeII_Oxy protein|1-aminocyclopropane-1-carboxylate oxidase homolog 4, putative, expressed	1.0114
17.5.1	hormone metabolism.ethylene.synthesis-degradation	os08g0249900	Transcript	weakly similar to ( 200) AT3G19000 | Symbols: | oxidoreductase, 2OG-Fe(II) oxygenase family protein | chr3:6554004-6554987 REVERSEvery weakly similar to (91.7) G2OX2_PEA Gibberellin 2-beta-dioxygenase 2 (EC 1.14.11.13) (Gibberellin 2-beta-hydroxylase 2) (Gibberellin 2-oxidase 2) (GA 2-oxidase 2) - Pisum sativum (Garden pea) PcbC 2OG-FeII_Oxy protein|oxidoreductase, 2OG-Fe oxygenase family protein…	-2.6147
17.5.1	hormone metabolism.ethylene.synthesis-degradation	os04g0581000	Transcript	moderately similar to ( 442) AT5G24530 | Symbols: DMR6 | DMR6 (DOWNY MILDEW RESISTANT 6); oxidoreductase/ oxidoreductase, acting on paired donors, with incorporation or reduction of molecular oxygen, 2-oxoglutarate as one donor, and incorporation of one atom each of oxygen into both donors | chr5:8378964-8383154 FORWARDmoderately similar to ( 230) FL3H_MALDO Naringenin,2-oxoglutarate 3-dioxygenas…	-3.1989
17.5.1	hormone metabolism.ethylene.synthesis-degradation	os03g0618300	Transcript	moderately similar to ( 307) AT3G19000 | Symbols: | oxidoreductase, 2OG-Fe(II) oxygenase family protein | chr3:6554004-6554987 REVERSEweakly similar to ( 147) FL3H_VITVI Naringenin,2-oxoglutarate 3-dioxygenase (EC 1.14.11.9) (Flavonone-3-hydroxylase) (F3H) (FHT) - Vitis vinifera (Grape) PcbC 2OG-FeII_Oxy protein|gibberellin 20 oxidase 2, putative, expressed	-1.037
17.5.1	hormone metabolism.ethylene.synthesis-degradation	os09g0115500	Transcript	moderately similar to ( 224) AT4G36910 | Symbols: LEJ2, CDCP2 | LEJ2 (LOSS OF THE TIMING OF ET AND JA BIOSYNTHESIS 2) | chr4:17391016-17393218 REVERSECBS CBS_pair_16 CBS_pair_BON_assoc CBS_pair_15 CBS_pair_23 CBS_pair_21 CBS_pair protein|CBS domain containing membrane protein, putative, expressed	-1.3309
17.5.1	hormone metabolism.ethylene.synthesis-degradation	os08g0313200	Transcript	moderately similar to ( 261) AT4G36910 | Symbols: LEJ2, CDCP2 | LEJ2 (LOSS OF THE TIMING OF ET AND JA BIOSYNTHESIS 2) | chr4:17391016-17393218 REVERSECBS_pair_23 CBS CBS_pair_16 CBS_pair_BON_assoc CBS_pair_15 CBS_pair CBS_pair_21 protein|CBS domain containing membrane protein, putative, expressed	-0.7882
17.5.1	hormone metabolism.ethylene.synthesis-degradation	os08g0560000	Transcript	moderately similar to ( 376) AT2G36690 | Symbols: | oxidoreductase, 2OG-Fe(II) oxygenase family protein | chr2:15379930-15381987 FORWARDweakly similar to ( 154) FL3H_MALDO Naringenin,2-oxoglutarate 3-dioxygenase (EC 1.14.11.9) (Flavonone-3-hydroxylase) (F3H) (FHT) - Malus domestica (Apple) (Malus sylvestris) PcbC 2OG-FeII_Oxy protein|gibberellin 20 oxidase 2, putative, expressed	3.4024
17.5.1	hormone metabolism.ethylene.synthesis-degradation	os07g0103500	Transcript	moderately similar to ( 296) AT4G21200 | Symbols: ATGA2OX8, GA2OX8 | GA2OX8 (GIBBERELLIN 2-OXIDASE 8); gibberellin 2-beta-dioxygenase | chr4:11302751-11304032 FORWARDweakly similar to ( 140) GAO1B_WHEAT Gibberellin 20 oxidase 1-B (EC 1.14.11.-) (Gibberellin C-20 oxidase 1-B) (GA 20-oxidase 1-B) (Ta20ox1B) (TaGA20ox1-B) - Triticum aestivum (Wheat) PcbC 2OG-FeII_Oxy protein|gibberellin 2-beta-dioxy…	5.4083
17.5.1	hormone metabolism.ethylene.synthesis-degradation	os02g0771600	Transcript	moderately similar to ( 374) AT1G05010 | Symbols: EFE, ACO4, EAT1 | EFE (ETHYLENE-FORMING ENZYME); 1-aminocyclopropane-1-carboxylate oxidase | chr1:1431419-1432695 REVERSEmoderately similar to ( 399) ACCO1_ORYSA 1-aminocyclopropane-1-carboxylate oxidase 1 (EC 1.14.17.4) (ACC oxidase 1) (Ethylene-forming enzyme) (EFE) - Oryza sativa (Rice) PcbC 2OG-FeII_Oxy protein|1-aminocyclopropane-1-carboxylat…	1.0261
17.5.1.1	hormone metabolism.ethylene.synthesis-degradation.1-aminocyclopropane-1-carboxylate synthase	os06g0130400	Transcript	highly similar to ( 522) AT5G51690 | Symbols: ACS12 | ACS12; 1-aminocyclopropane-1-carboxylate synthase/ L-aspartate:2-oxoglutarate aminotransferase/ aromatic-amino-acid:2-oxoglutarate aminotransferase | chr5:20999015-21000957 REVERSEmoderately similar to ( 405) 1A12_CUCMA 1-aminocyclopropane-1-carboxylate synthase CMA101 (EC 4.4.1.14) (ACC synthase) (S-adenosyl-L-methionine methylthioadenosine-l…	-0.74526
17.5.1.1	hormone metabolism.ethylene.synthesis-degradation.1-aminocyclopropane-1-carboxylate synthase	os01g0192900	Transcript	highly similar to ( 563) AT4G26200 | Symbols: ACS7, ATACS7 | ACS7; 1-aminocyclopropane-1-carboxylate synthase | chr4:13275307-13276946 FORWARDmoderately similar to ( 483) 1A12_CUCMA 1-aminocyclopropane-1-carboxylate synthase CMA101 (EC 4.4.1.14) (ACC synthase) (S-adenosyl-L-methionine methylthioadenosine-lyase) - Cucurbita maxima (Pumpkin) (Winter squash) Aminotran_1_2 COG0436 PRK05794 ARO8 PRK07…	6.4417
17.5.2	hormone metabolism.ethylene.signal transduction	os04g0169100	Transcript	highly similar to ( 661) AT3G04580 | Symbols: EIN4 | EIN4 (ETHYLENE INSENSITIVE 4); ethylene binding / glycogen synthase kinase 3/ protein histidine kinase/ receptor | chr3:1235576-1237965 REVERSEmoderately similar to ( 479) ETR1_BRAOL Ethylene receptor (EC 2.7.13.3) - Brassica oleracea (Wild cabbage) PRK11091 PRK11466 PRK09959 protein|ethylene receptor, putative, expressed	1.0927
17.5.2	hormone metabolism.ethylene.signal transduction	os08g0395800	Transcript	weakly similar to ( 142) AT3G50180 | Symbols: | unknown protein | chr3:18604943-18607162 REVERSEDUF247 protein|plant protein of unknown function domain containing protein, expressed	5.3351
17.5.2	hormone metabolism.ethylene.signal transduction	os02g0764700	Transcript	AP2 AP2 protein|AP2 domain containing protein, expressed	3.991
17.5.2	hormone metabolism.ethylene.signal transduction	os01g0885900	Transcript	protein|AP2 domain containing protein, expressed	-3.0449
17.5.2	hormone metabolism.ethylene.signal transduction	os10g0523900	Transcript	protein|dehydration-responsive element-binding protein, putative, expressed	4.6033
17.5.2	hormone metabolism.ethylene.signal transduction	os01g0797600	Transcript	very weakly similar to (80.1) AT5G44210 | Symbols: ERF9, ATERF9, ATERF-9 | ERF9 (ERF DOMAIN PROTEIN 9); DNA binding / transcription factor/ transcription repressor | chr5:17806742-17807344 FORWARDAP2 AP2 protein|AP2 domain containing protein, expressed	1.0171
17.5.2	hormone metabolism.ethylene.signal transduction	os02g0655200	Transcript	very weakly similar to (93.6) AT5G47230 | Symbols: ERF5, ATERF-5, ATERF5 | ERF5 (ETHYLENE RESPONSIVE ELEMENT BINDING FACTOR 5); DNA binding / transcription activator/ transcription factor | chr5:19180072-19180974 FORWARDvery weakly similar to (86.7) ERF5_NICSY Ethylene-responsive transcription factor 5 (Ethylene-responsive element-binding factor 5 homolog) (EREBP-4) (NsERF4) - Nicotiana sylvestri…	3.9685
17.5.2	hormone metabolism.ethylene.signal transduction	os05g0316800	Transcript	AP2 AP2 protein|AP2 domain containing protein, expressed	0.92213
17.5.2	hormone metabolism.ethylene.signal transduction	os08g0337800	Transcript	moderately similar to ( 221) AT3G50150 | Symbols: | unknown protein | chr3:18595809-18597551 REVERSEDUF247 protein|plant protein of unknown function domain containing protein, expressed	-1.4819
17.5.2	hormone metabolism.ethylene.signal transduction	os04g0546800	Transcript	weakly similar to ( 110) AT4G17500 | Symbols: ATERF-1 | ATERF-1 (ETHYLENE RESPONSIVE ELEMENT BINDING FACTOR 1); DNA binding / transcription activator/ transcription factor | chr4:9759405-9760211 FORWARDweakly similar to ( 106) ERF2_NICSY Ethylene-responsive transcription factor 2 (Ethylene-responsive element-binding factor 2) (EREBP-2) (NsERF2) - Nicotiana sylvestris (Wood tobacco)AP2 AP2 protein…	0.93578
17.5.2	hormone metabolism.ethylene.signal transduction	os05g0497200	Transcript	very weakly similar to (82.4) AT1G28360 | Symbols: ERF12, ATERF12 | ERF12 (ERF DOMAIN PROTEIN 12); DNA binding / transcription factor/ transcription repressor | chr1:9951934-9952503 FORWARDAP2 AP2 protein|AP2 domain containing protein, expressed	1.9774
17.5.2	hormone metabolism.ethylene.signal transduction	os03g0183300	Transcript	AP2 AP2 protein|AP2 domain containing protein, expressed	0.90598
17.5.3	hormone metabolism.ethylene.induced-regulated-responsive-activated	os07g0471900	Transcript	weakly similar to ( 112) AT3G20640 | Symbols: | ethylene-responsive protein -related | chr3:7210654-7213199 REVERSE protein|ethylene-responsive protein related, putative, expressed	-2.2962
17.5.3	hormone metabolism.ethylene.induced-regulated-responsive-activated	os02g0276900	Transcript	weakly similar to ( 161) AT4G29100 | Symbols: | ethylene-responsive family protein | chr4:14341140-14344575 FORWARD protein|ethylene-responsive protein related, putative, expressed	-0.96976
17.5.3	hormone metabolism.ethylene.induced-regulated-responsive-activated	os01g0105700	Transcript	weakly similar to ( 149) AT1G27660 | Symbols: | ethylene-responsive protein -related | chr1:9621701-9625666 FORWARD protein|ethylene-responsive protein related, putative, expressed	1.4646
17.5.3	hormone metabolism.ethylene.induced-regulated-responsive-activated	os03g0305400	Transcript	weakly similar to ( 104) AT3G62550 | Symbols: | universal stress protein (USP) family protein | chr3:23136194-23137074 FORWARD protein|universal stress protein domain containing protein, putative, expressed	1.797
17.5.3	hormone metabolism.ethylene.induced-regulated-responsive-activated	os01g0303800	Transcript	weakly similar to ( 140) AT3G62550 | Symbols: | universal stress protein (USP) family protein | chr3:23136194-23137074 FORWARDUsp USP_Like protein|universal stress protein domain containing protein, putative, expressed	2.0074
17.5.3	hormone metabolism.ethylene.induced-regulated-responsive-activated	os01g0511100	Transcript	weakly similar to ( 105) AT1G68300 | Symbols: | universal stress protein (USP) family protein | chr1:25598518-25599261 REVERSEUSP_Like Usp UspA protein|universal stress protein domain containing protein, putative, expressed	2.9611
17.5.3	hormone metabolism.ethylene.induced-regulated-responsive-activated	os05g0355400	Transcript	weakly similar to ( 118) AT3G62550 | Symbols: | universal stress protein (USP) family protein | chr3:23136194-23137074 FORWARDUSP_Like Usp protein|universal stress protein domain containing protein, putative, expressed	7.7862
17.5.3	hormone metabolism.ethylene.induced-regulated-responsive-activated	os12g0552400	Transcript	weakly similar to ( 160) AT2G47710 | Symbols: | universal stress protein (USP) family protein | chr2:19555045-19555956 REVERSEUsp USP_Like protein|universal stress protein domain containing protein, putative, expressed	2.7668
17.4.1	hormone metabolism.cytokinin.synthesis-degradation	os10g0483500	Transcript	moderately similar to ( 398) AT3G63440 | Symbols: ATCKX6, CKX6, ATCKX7 | CKX6 (CYTOKININ OXIDASE/DEHYDROGENASE 6); cytokinin dehydrogenase | chr3:23424291-23426265 FORWARDmoderately similar to ( 340) CKX1_MAIZE Cytokinin dehydrogenase 1 precursor (EC 1.5.99.12) (Cytokinin oxidase 1) (CKO 1) (COX 1) (ZmCKX1) - Zea mays (Maize) Cytokin-bind GlcD FAD_binding_4 protein|cytokinin dehydrogenase precurs…	-3.3927
17.4.2	hormone metabolism.cytokinin.signal transduction	os10g0362300	Transcript	highly similar to ( 998) AT5G35750 | Symbols: AHK2 | AHK2 (ARABIDOPSIS HISTIDINE KINASE 2); cytokinin receptor/ osmosensor/ protein histidine kinase | chr5:13911743-13916337 REVERSEweakly similar to ( 144) ETR1_BRAOL Ethylene receptor (EC 2.7.13.3) - Brassica oleracea (Wild cabbage) PRK11107 CHASE BaeS PRK11091 PRK11466 PRK09959 PRK10841 COG4251 VicK PRK09303 HATPase_c HisKA HATPase_c KdpD protei…	0.89437
17.7.1	hormone metabolism.jasmonate.synthesis-degradation	os09g0115500	Transcript	moderately similar to ( 224) AT4G36910 | Symbols: LEJ2, CDCP2 | LEJ2 (LOSS OF THE TIMING OF ET AND JA BIOSYNTHESIS 2) | chr4:17391016-17393218 REVERSECBS CBS_pair_16 CBS_pair_BON_assoc CBS_pair_15 CBS_pair_23 CBS_pair_21 CBS_pair protein|CBS domain containing membrane protein, putative, expressed	-1.3309
17.7.1	hormone metabolism.jasmonate.synthesis-degradation	os08g0313200	Transcript	moderately similar to ( 261) AT4G36910 | Symbols: LEJ2, CDCP2 | LEJ2 (LOSS OF THE TIMING OF ET AND JA BIOSYNTHESIS 2) | chr4:17391016-17393218 REVERSECBS_pair_23 CBS CBS_pair_16 CBS_pair_BON_assoc CBS_pair_15 CBS_pair CBS_pair_21 protein|CBS domain containing membrane protein, putative, expressed	-0.7882
17.7.1.2	hormone metabolism.jasmonate.synthesis-degradation.lipoxygenase	os02g0194700	Transcript	highly similar to ( 916) AT3G45140 | Symbols: LOX2, ATLOX2 | LOX2 (LIPOXYGENASE 2); lipoxygenase | chr3:16525437-16529233 FORWARDnearly identical (1302) LOX23_HORVU Lipoxygenase 2.3, chloroplast precursor (EC 1.13.11.12) (LOX2:Hv:3) - Hordeum vulgare (Barley)Lipoxygenase PLAT_LH2 LH2 protein|lipoxygenase, putative, expressed	6.4819
17.7.1.2	hormone metabolism.jasmonate.synthesis-degradation.lipoxygenase	os08g0509100	Transcript	moderately similar to ( 305) LOXC2_ORYSA Probable lipoxygenase 8, chloroplast precursor (EC 1.13.11.12) - Oryza sativa (Rice)PLAT_LH2 protein|lipoxygenase, chloroplast precursor, putative, expressed	-3.5209
17.7.1.2	hormone metabolism.jasmonate.synthesis-degradation.lipoxygenase	os08g0508800	Transcript	highly similar to ( 845) AT3G45140 | Symbols: LOX2, ATLOX2 | LOX2 (LIPOXYGENASE 2); lipoxygenase | chr3:16525437-16529233 FORWARDnearly identical (1623) LOXC1_ORYSA Lipoxygenase 7, chloroplast precursor (EC 1.13.11.12) - Oryza sativa (Rice)Lipoxygenase PLAT_LH2 LH2 protein|lipoxygenase, chloroplast precursor, putative, expressed	-2.6555
17.8.1	hormone metabolism.salicylic acid.synthesis-degradation	os01g0701700	Transcript	moderately similar to ( 308) AT4G36470 | Symbols: | S-adenosyl-L-methionine:carboxyl methyltransferase family protein | chr4:17215128-17216475 REVERSEmoderately similar to ( 226) BAMT_ANTMA Benzoate carboxyl methyltransferase (EC 2.1.1.-) (S-adenosyl-L-methionine:benzoic acid carboxyl methyltransferase) - Antirrhinum majus (Garden snapdragon)Methyltransf_7 protein|SAM dependent carboxyl methyltra…	-1.5363
17.6.1	hormone metabolism.gibberelin.synthesis-degradation	os08g0417000	Transcript	weakly similar to ( 195) AT1G52820 | Symbols: | 2-oxoglutarate-dependent dioxygenase, putative | chr1:19669216-19670321 FORWARDvery weakly similar to (89.4) GAO1D_WHEAT Gibberellin 20 oxidase 1-D (EC 1.14.11.-) (Gibberellin C-20 oxidase 1-D) (GA 20-oxidase 1-D) (Ta20ox1D) (TaGA20ox1-D) (Protein Wga20) - Triticum aestivum (Wheat) PcbC protein|oxidoreductase, 2OG-FeII oxygenase domain containing pr…	3.3954
17.6.3	hormone metabolism.gibberelin.induced-regulated-responsive-activated	os03g0607200	Transcript	protein|GASR2 - Gibberellin-regulated GASA/GAST/Snakin family protein precursor, putative, expressed	2.0945
30.2.2	signalling.receptor kinases.leucine rich repeat II	os08g0174800	Transcript	weakly similar to ( 120) AT1G34210 | Symbols: SERK2, ATSERK2 | SERK2 (SOMATIC EMBRYOGENESIS RECEPTOR-LIKE KINASE 2); kinase | chr1:12459078-12462752 FORWARD protein|disease resistance protein RPM1, putative, expressed	-0.80916
30.2.3	signalling.receptor kinases.leucine rich repeat III	os04g0683600	Transcript	highly similar to ( 645) AT1G63430 | Symbols: | leucine-rich repeat transmembrane protein kinase, putative | chr1:23522896-23526451 FORWARDweakly similar to ( 167) PSKR_DAUCA Phytosulfokine receptor precursor (EC 2.7.11.1) (Phytosulfokine LRR receptor kinase) - Daucus carota (Carrot) Pkinase_Tyr TyrKc PTKc Pkinase S_TKc protein|expressed protein	-1.3468
30.2.3	signalling.receptor kinases.leucine rich repeat III	os11g0514500	Transcript	weakly similar to ( 197) AT1G34210 | Symbols: SERK2, ATSERK2 | SERK2 (SOMATIC EMBRYOGENESIS RECEPTOR-LIKE KINASE 2); kinase | chr1:12459078-12462752 FORWARDweakly similar to ( 134) RPK1_IPONI Receptor-like protein kinase precursor (EC 2.7.11.1) - Ipomoea nil (Japanese morning glory) (Pharbitis nil) protein|BRASSINOSTEROID INSENSITIVE 1-associated receptor kinase 1 precursor, putative, expressed	-3.2396
30.2.3	signalling.receptor kinases.leucine rich repeat III	os07g0568700	Transcript	moderately similar to ( 211) AT5G06860 | Symbols: PGIP1, ATPGIP1 | PGIP1 (POLYGALACTURONASE INHIBITING PROTEIN 1); protein binding | chr5:2132373-2133434 FORWARDhighly similar to ( 610) PGIP1_ORYSA Polygalacturonase inhibitor 1 precursor (Polygalacturonase-inhibiting protein) (Floral organ regulator 1) - Oryza sativa (Rice) protein|polygalacturonase inhibitor 1 precursor, putative, expressed	38.1281
30.2.3	signalling.receptor kinases.leucine rich repeat III	os07g0681100	Transcript	highly similar to ( 605) AT5G58300 | Symbols: | leucine-rich repeat transmembrane protein kinase, putative | chr5:23572821-23574871 FORWARDweakly similar to ( 159) RPK1_IPONI Receptor-like protein kinase precursor (EC 2.7.11.1) - Ipomoea nil (Japanese morning glory) (Pharbitis nil) Pkinase S_TKc S_TKc Pkinase_Tyr PTKc TyrKc PTKc_Csk_like PTKc_Src_like PTKc_Srm_Brk PTKc_Frk_like SPS1 PTKc_EphR PTK…	1.0661
30.2.6	signalling.receptor kinases.leucine rich repeat VI	os12g0105800	Transcript	weakly similar to ( 185) AT4G18640 | Symbols: MRH1 | MRH1 (morphogenesis of root hair 1); ATP binding / protein binding / protein kinase/ protein serine/threonine kinase/ protein tyrosine kinase | chr4:10260481-10263577 FORWARD protein|MRH1, putative, expressed	-1.5107
30.2.8.2	signalling.receptor kinases.leucine rich repeat VIII-2	os05g0253200	Transcript	very weakly similar to (82.0) AT1G56130 | Symbols: | leucine-rich repeat family protein / protein kinase family protein | chr1:20994931-21000887 REVERSE protein|SHR5-receptor-like kinase, putative, expressed	2.4038
30.2.8.2	signalling.receptor kinases.leucine rich repeat VIII-2	os05g0261700	Transcript	moderately similar to ( 490) AT1G56145 | Symbols: | leucine-rich repeat family protein / protein kinase family protein | chr1:21008225-21013934 REVERSEvery weakly similar to (95.1) RPK1_IPONI Receptor-like protein kinase precursor (EC 2.7.11.1) - Ipomoea nil (Japanese morning glory) (Pharbitis nil) protein|SHR5-receptor-like kinase, putative, expressed	-3.2287
30.2.11	signalling.receptor kinases.leucine rich repeat XI	os01g0718300	Transcript	nearly identical (1118) AT4G39400 | Symbols: BRI1, CBB2, DWF2, BIN1, ATBRI1 | BRI1 (BRASSINOSTEROID INSENSITIVE 1); kinase/ protein binding / protein heterodimerization/ protein homodimerization/ protein kinase/ protein serine/threonine kinase | chr4:18324826-18328416 FORWARDmoderately similar to ( 450) PSKR_DAUCA Phytosulfokine receptor precursor (EC 2.7.11.1) (Phytosulfokine LRR receptor kinase…	0.84895
30.2.11	signalling.receptor kinases.leucine rich repeat XI	os02g0156600	Transcript	moderately similar to ( 449) AT1G72300 | Symbols: | leucine-rich repeat transmembrane protein kinase, putative | chr1:27217679-27220966 REVERSEmoderately similar to ( 337) PSKR_DAUCA Phytosulfokine receptor precursor (EC 2.7.11.1) (Phytosulfokine LRR receptor kinase) - Daucus carota (Carrot) protein|phytosulfokine receptor precursor, putative, expressed	-2.7615
30.2.11	signalling.receptor kinases.leucine rich repeat XI	os08g0247700	Transcript	highly similar to ( 637) AT3G47570 | Symbols: | leucine-rich repeat transmembrane protein kinase, putative | chr3:17527611-17530748 FORWARDmoderately similar to ( 362) RPK1_IPONI Receptor-like protein kinase precursor (EC 2.7.11.1) - Ipomoea nil (Japanese morning glory) (Pharbitis nil) S_TKc PTKc S_TKc Pkinase_Tyr Pkinase TyrKc PTKc_Jak_rpt2 PTKc_Srm_Brk PTKc_Csk_like PTKc_Src_like PTKc_Trk PTKc_…	1.8825
30.2.11	signalling.receptor kinases.leucine rich repeat XI	os08g0342300	Transcript	nearly identical (1112) AT1G55610 | Symbols: BRL1 | BRL1 (BRI 1 LIKE); kinase | chr1:20779874-20783374 REVERSEmoderately similar to ( 469) PSKR_DAUCA Phytosulfokine receptor precursor (EC 2.7.11.1) (Phytosulfokine LRR receptor kinase) - Daucus carota (Carrot) Pkinase_Tyr TyrKc Pkinase S_TKc PTKc S_TKc PTKc_Jak_rpt2 SPS1 PTKc_EGFR_like PTKc_Src_like PTKc_EphR PTKc_Tec_like PTKc_Csk_like PTKc_Trk P…	1.8776
30.2.11	signalling.receptor kinases.leucine rich repeat XI	os04g0683600	Transcript	highly similar to ( 645) AT1G63430 | Symbols: | leucine-rich repeat transmembrane protein kinase, putative | chr1:23522896-23526451 FORWARDweakly similar to ( 167) PSKR_DAUCA Phytosulfokine receptor precursor (EC 2.7.11.1) (Phytosulfokine LRR receptor kinase) - Daucus carota (Carrot) Pkinase_Tyr TyrKc PTKc Pkinase S_TKc protein|expressed protein	-1.3468
30.2.11	signalling.receptor kinases.leucine rich repeat XI	os10g0572300	Transcript	moderately similar to ( 380) AT4G35470 | Symbols: | leucine-rich repeat family protein | chr4:16846531-16848448 FORWARDvery weakly similar to (90.1) RPK1_IPONI Receptor-like protein kinase precursor (EC 2.7.11.1) - Ipomoea nil (Japanese morning glory) (Pharbitis nil) COG4886 protein|leucine rich repeat containing protein, expressed	1.9108
30.2.11	signalling.receptor kinases.leucine rich repeat XI	os01g0239700	Transcript	nearly identical (1098) AT1G28440 | Symbols: HSL1 | HSL1 (HAESA-Like 1); ATP binding / kinase/ protein serine/threonine kinase | chr1:9996914-10000171 FORWARDmoderately similar to ( 447) RPK1_IPONI Receptor-like protein kinase precursor (EC 2.7.11.1) - Ipomoea nil (Japanese morning glory) (Pharbitis nil) S_TKc S_TKc Pkinase Pkinase_Tyr TyrKc PTKc PTKc_Jak_rpt2 PTKc_Src_like SPS1 PTKc_Csk_like PTK…	0.70976
30.2.11	signalling.receptor kinases.leucine rich repeat XI	os09g0293500	Transcript	nearly identical (1168) AT1G55610 | Symbols: BRL1 | BRL1 (BRI 1 LIKE); kinase | chr1:20779874-20783374 REVERSEmoderately similar to ( 459) PSKR_DAUCA Phytosulfokine receptor precursor (EC 2.7.11.1) (Phytosulfokine LRR receptor kinase) - Daucus carota (Carrot) Pkinase_Tyr Pkinase TyrKc S_TKc PTKc S_TKc SPS1 PTKc_Jak_rpt2 PTKc_EphR PTKc_Trk PTKc_TrkB PTKc_Syk_like PTKc_EGFR_like PTKc_Csk_like PTKc_…	3.3717
30.2.11	signalling.receptor kinases.leucine rich repeat XI	os11g0232100	Transcript	highly similar to ( 898) AT1G72180 | Symbols: | leucine-rich repeat transmembrane protein kinase, putative | chr1:27164074-27167204 FORWARDmoderately similar to ( 445) RPK1_IPONI Receptor-like protein kinase precursor (EC 2.7.11.1) - Ipomoea nil (Japanese morning glory) (Pharbitis nil) Pkinase S_TKc S_TKc Pkinase_Tyr PTKc TyrKc PTKc_Src_like PTKc_Srm_Brk SPS1 PTKc_Frk_like PTKc_Jak_rpt2 PTKc_EphR…	1.853
30.2.11	signalling.receptor kinases.leucine rich repeat XI	os06g0557100	Transcript	highly similar to ( 752) AT5G25930 | Symbols: | leucine-rich repeat family protein / protein kinase family protein | chr5:9050880-9053978 FORWARDmoderately similar to ( 355) RPK1_IPONI Receptor-like protein kinase precursor (EC 2.7.11.1) - Ipomoea nil (Japanese morning glory) (Pharbitis nil) Pkinase S_TKc S_TKc Pkinase_Tyr TyrKc PTKc SPS1 PTKc_Jak_rpt2 PTKc_Ror PTKc_EGFR_like PTKc_Trk PTKc_Csk_li…	-1.2259
30.2.11	signalling.receptor kinases.leucine rich repeat XI	os05g0256100	Transcript	moderately similar to ( 330) AT1G56130 | Symbols: | leucine-rich repeat family protein / protein kinase family protein | chr1:20994931-21000887 REVERSEweakly similar to ( 127) RPK1_IPONI Receptor-like protein kinase precursor (EC 2.7.11.1) - Ipomoea nil (Japanese morning glory) (Pharbitis nil) protein|SHR5-receptor-like kinase, putative, expressed	-1.5997
30.2.11	signalling.receptor kinases.leucine rich repeat XI	os12g0632800	Transcript	highly similar to ( 758) AT1G09970 | Symbols: LRR XI-23 | LRR XI-23; ATP binding / kinase/ protein kinase/ protein serine/threonine kinase | chr1:3252408-3255428 FORWARDmoderately similar to ( 225) RPK1_IPONI Receptor-like protein kinase precursor (EC 2.7.11.1) - Ipomoea nil (Japanese morning glory) (Pharbitis nil) S_TKc Pkinase S_TKc TyrKc Pkinase_Tyr PTKc SPS1 PTKc_Jak_rpt2 PTKc_Src_like PTKc_E…	1.0819
30.2.12	signalling.receptor kinases.leucine rich repeat XII	os08g0247700	Transcript	highly similar to ( 637) AT3G47570 | Symbols: | leucine-rich repeat transmembrane protein kinase, putative | chr3:17527611-17530748 FORWARDmoderately similar to ( 362) RPK1_IPONI Receptor-like protein kinase precursor (EC 2.7.11.1) - Ipomoea nil (Japanese morning glory) (Pharbitis nil) S_TKc PTKc S_TKc Pkinase_Tyr Pkinase TyrKc PTKc_Jak_rpt2 PTKc_Srm_Brk PTKc_Csk_like PTKc_Src_like PTKc_Trk PTKc_…	1.8825
30.2.16	signalling.receptor kinases.Catharanthus roseus-like RLK1	os05g0318600	Transcript	moderately similar to ( 465) AT3G51550 | Symbols: FER | FER (FERONIA); kinase/ protein kinase | chr3:19117877-19120564 REVERSEvery weakly similar to (80.1) NORK_MEDTR Nodulation receptor kinase precursor (EC 2.7.11.1) (Does not make infections protein 2) (Symbiosis receptor-like kinase) (MtSYMRK) - Medicago truncatula (Barrel medic) protein|receptor-like protein kinase At3g46290 precursor, putati…	-1.6054
30.2.16	signalling.receptor kinases.Catharanthus roseus-like RLK1	os05g0317700	Transcript	highly similar to ( 840) AT3G51550 | Symbols: FER | FER (FERONIA); kinase/ protein kinase | chr3:19117877-19120564 REVERSEmoderately similar to ( 265) NORK_PEA Nodulation receptor kinase precursor (EC 2.7.11.1) - Pisum sativum (Garden pea) TyrKc PTKc Pkinase_Tyr S_TKc S_TKc Pkinase PTKc_Csk_like PTKc_Jak_rpt2 PTKc_Srm_Brk PTKc_Fes_like PTKc_Src_like PTKc_Itk PTKc_Trk PTKc_Csk PTKc_Frk_like SPS1 P…	-0.88643
30.2.16	signalling.receptor kinases.Catharanthus roseus-like RLK1	os05g0162500	Transcript	highly similar to ( 851) AT3G46290 | Symbols: | protein kinase, putative | chr3:17013009-17015501 FORWARDmoderately similar to ( 263) NORK_MEDTR Nodulation receptor kinase precursor (EC 2.7.11.1) (Does not make infections protein 2) (Symbiosis receptor-like kinase) (MtSYMRK) - Medicago truncatula (Barrel medic) Pkinase_Tyr PTKc TyrKc S_TKc Pkinase S_TKc PTKc_Csk_like PTKc_Srm_Brk PTKc_Src_like PT…	3.4497
30.2.16	signalling.receptor kinases.Catharanthus roseus-like RLK1	os07g0147600	Transcript	highly similar to ( 840) AT1G30570 | Symbols: | protein kinase family protein | chr1:10828933-10831482 FORWARDmoderately similar to ( 244) NORK_MEDTR Nodulation receptor kinase precursor (EC 2.7.11.1) (Does not make infections protein 2) (Symbiosis receptor-like kinase) (MtSYMRK) - Medicago truncatula (Barrel medic) TyrKc S_TKc S_TKc PTKc Pkinase_Tyr Pkinase PTKc_Trk PTKc_Jak_rpt2 PTKc_Csk_like P…	4.0225
30.2.17	signalling.receptor kinases.DUF 26	os05g0442550	Transcript	moderately similar to ( 328) AT4G23160 | Symbols: | protein kinase family protein | chr4:12129485-12134086 FORWARDhighly similar to ( 697) POLX_TOBAC Retrovirus-related Pol polyprotein from transposon TNT 1-94 [Includes: Protease (EC 3.4.23.-); Reverse transcriptase (EC 2.7.7.49); Endonuclease] - Nicotiana tabacum (Common tobacco)RVT_2 rve protein|retrotransposon protein, putative, Ty1-copia subc…	-1.1357
30.2.17	signalling.receptor kinases.DUF 26	os05g0423500	Transcript	highly similar to ( 554) AT1G11050 | Symbols: | protein kinase family protein | chr1:3681892-3683769 FORWARDmoderately similar to ( 207) NORK_MEDTR Nodulation receptor kinase precursor (EC 2.7.11.1) (Does not make infections protein 2) (Symbiosis receptor-like kinase) (MtSYMRK) - Medicago truncatula (Barrel medic) S_TKc S_TKc TyrKc Pkinase_Tyr Pkinase PTKc PTKc_Csk_like SPS1 PTKc_Jak_rpt2 PTKc_Tr…	-0.7604
30.2.17	signalling.receptor kinases.DUF 26	os05g0130100	Transcript	moderately similar to ( 461) AT1G70520 | Symbols: | protein kinase family protein | chr1:26584888-26587334 REVERSEmoderately similar to ( 209) PSKR_DAUCA Phytosulfokine receptor precursor (EC 2.7.11.1) (Phytosulfokine LRR receptor kinase) - Daucus carota (Carrot) TyrKc Pkinase_Tyr PTKc S_TKc Pkinase S_TKc SPS1 PTKc_Jak_rpt2 PTKc_Src_like PTKc_Tec_like PTKc_Csk_like PTKc_Srm_Brk PTKc_Frk_like PTKc…	3.717
30.2.19	signalling.receptor kinases.legume-lectin	os07g0262800	Transcript	moderately similar to ( 322) AT3G53810 | Symbols: | lectin protein kinase, putative | chr3:19933153-19935186 REVERSELectin_legB protein|legume lectins beta domain containing protein, expressed	2.2463
30.2.19	signalling.receptor kinases.legume-lectin	os07g0130800	Transcript	highly similar to ( 642) AT2G37710 | Symbols: RLK | RLK (receptor lectin kinase); kinase | chr2:15814934-15816961 REVERSEweakly similar to ( 186) PSKR_DAUCA Phytosulfokine receptor precursor (EC 2.7.11.1) (Phytosulfokine LRR receptor kinase) - Daucus carota (Carrot) Lectin_legB TyrKc Pkinase_Tyr PTKc S_TKc Pkinase S_TKc PTKc_Csk_like PTKc_Jak_rpt2 PTKc_EphR PTKc_Frk_like PTKc_Tec_like PTKc_Abl PT…	-1.9842
30.2.19	signalling.receptor kinases.legume-lectin	os04g0531400	Transcript	highly similar to ( 703) AT2G37710 | Symbols: RLK | RLK (receptor lectin kinase); kinase | chr2:15814934-15816961 REVERSEmoderately similar to ( 211) PSKR_DAUCA Phytosulfokine receptor precursor (EC 2.7.11.1) (Phytosulfokine LRR receptor kinase) - Daucus carota (Carrot) Lectin_legB S_TKc Pkinase S_TKc Pkinase_Tyr PTKc TyrKc PTKc_EphR SPS1 PTKc_Csk_like PTKc_Jak_rpt2 PTKc_EphR_A2 PTKc_Srm_Brk PTKc…	0.83829
30.2.20	signalling.receptor kinases.wheat LRK10 like	os01g0137700	Transcript	very weakly similar to (81.6) AT1G18390 | Symbols: | ATP binding / kinase/ protein kinase/ protein serine/threonine kinase/ protein tyrosine kinase | chr1:6327463-6329935 FORWARD protein|serine/threonine-protein kinase At1g18390 precursor, putative, expressed	-4.9641
30.2.22	signalling.receptor kinases.proline extensin like	os05g0589700	Transcript	moderately similar to ( 475) AT3G13690 | Symbols: | protein kinase family protein | chr3:4486920-4490011 FORWARDvery weakly similar to (92.8) NORK_PEA Nodulation receptor kinase precursor (EC 2.7.11.1) - Pisum sativum (Garden pea) protein|protein kinase family protein, putative, expressed	2.2865
30.2.22	signalling.receptor kinases.proline extensin like	os11g0607200	Transcript	highly similar to ( 526) AT5G10290 | Symbols: | leucine-rich repeat family protein / protein kinase family protein | chr5:3235462-3238171 REVERSEmoderately similar to ( 209) PSKR_DAUCA Phytosulfokine receptor precursor (EC 2.7.11.1) (Phytosulfokine LRR receptor kinase) - Daucus carota (Carrot) Pkinase_Tyr TyrKc PTKc Pkinase S_TKc S_TKc PTKc_Met_Ron PTKc_InsR_like PTKc_Fes_like PTKc_Jak_rpt2 PTKc_…	-1.22
30.2.24	signalling.receptor kinases.S-locus glycoprotein like	os10g0327000	Transcript	moderately similar to ( 427) AT4G23180 | Symbols: CRK10, RLK4 | CRK10 (CYSTEINE-RICH RLK10); ATP binding / kinase/ protein kinase/ protein serine/threonine kinase/ protein tyrosine kinase | chr4:12138171-12140780 FORWARDmoderately similar to ( 202) PSKR_DAUCA Phytosulfokine receptor precursor (EC 2.7.11.1) (Phytosulfokine LRR receptor kinase) - Daucus carota (Carrot) Pkinase_Tyr S_TKc TyrKc PTKc …	-1.7137
30.2.24	signalling.receptor kinases.S-locus glycoprotein like	os06g0551800	Transcript	moderately similar to ( 320) AT4G32300 | Symbols: SD2-5 | SD2-5 (S-DOMAIN-2 5); carbohydrate binding / kinase/ protein kinase | chr4:15599970-15602435 FORWARDmoderately similar to ( 214) KPRO_MAIZE Putative receptor protein kinase ZmPK1 precursor (EC 2.7.11.1) - Zea mays (Maize) Pkinase Pkinase_Tyr TyrKc S_TKc S_TKc PTKc PTKc_Csk_like PTKc_Jak_rpt2 PTKc_Src_like SPS1 PTKc_EGFR_like PTKc_Frk_like …	-1.1259
30.2.24	signalling.receptor kinases.S-locus glycoprotein like	os01g0115600	Transcript	moderately similar to ( 330) AT5G38280 | Symbols: PR5K | PR5K; kinase/ transmembrane receptor protein serine/threonine kinase | chr5:15293325-15295838 REVERSEmoderately similar to ( 201) KPRO_MAIZE Putative receptor protein kinase ZmPK1 precursor (EC 2.7.11.1) - Zea mays (Maize) Pkinase_Tyr TyrKc PTKc S_TKc Pkinase S_TKc PTKc_Abl PTKc_Csk_like PTKc_EGFR_like PTKc_Src_like PTKc_Jak_rpt2 PTKc_Syk_l…	-1.1644
30.2.24	signalling.receptor kinases.S-locus glycoprotein like	os07g0537000	Transcript	moderately similar to ( 382) AT4G23160 | Symbols: | protein kinase family protein | chr4:12129485-12134086 FORWARDweakly similar to ( 191) NORK_PEA Nodulation receptor kinase precursor (EC 2.7.11.1) - Pisum sativum (Garden pea) TyrKc PTKc Pkinase_Tyr S_TKc Pkinase S_TKc PTKc_Src_like PTKc_Srm_Brk PTKc_Jak_rpt2 PTKc_EGFR_like PTKc_Ror PTKc_Frk_like PTKc_Syk_like PTKc_Csk_like PTKc_Tec_like PTKc_Tr…	0.73214
30.2.24	signalling.receptor kinases.S-locus glycoprotein like	os04g0632100	Transcript	highly similar to ( 582) AT4G21390 | Symbols: B120 | B120; ATP binding / protein kinase/ protein serine/threonine kinase/ sugar binding | chr4:11394458-11397474 REVERSEmoderately similar to ( 222) SLSG3_BRAOL S-locus-specific glycoprotein S13 precursor (SLSG-13) (Fragment) - Brassica oleracea (Wild cabbage) TyrKc Pkinase_Tyr PTKc Pkinase S_TKc S_TKc PTKc_Src_like PTKc_Frk_like PTKc_Jak_rpt2 PTKc_…	-0.8679
30.2.24	signalling.receptor kinases.S-locus glycoprotein like	os01g0117100	Transcript	moderately similar to ( 331) AT5G39030 | Symbols: | protein kinase family protein | chr5:15620066-15622486 FORWARDweakly similar to ( 189) KPRO_MAIZE Putative receptor protein kinase ZmPK1 precursor (EC 2.7.11.1) - Zea mays (Maize) Pkinase_Tyr TyrKc PTKc Pkinase S_TKc S_TKc PTKc_Src_like PTKc_EGFR_like PTKc_Csk_like PTKc_Jak_rpt2 PTKc_Srm_Brk PTKc_EphR PTKc_Syk_like SPS1 PTKc_Itk PTKc_Trk PTKc_Te…	-0.87417
30.2.24	signalling.receptor kinases.S-locus glycoprotein like	os06g0496800	Transcript	moderately similar to ( 379) AT1G11330 | Symbols: | S-locus lectin protein kinase family protein | chr1:3810372-3813416 FORWARDmoderately similar to ( 219) NORK_PEA Nodulation receptor kinase precursor (EC 2.7.11.1) - Pisum sativum (Garden pea) TyrKc PTKc Pkinase_Tyr Pkinase S_TKc S_TKc PTKc_Jak_rpt2 PTKc_Src_like PTKc_Srm_Brk PTKc_Csk_like PTKc_Trk PTKc_EGFR_like PTKc_Fes_like SPS1 PTKc_ALK_LTK …	2.1154
30.2.24	signalling.receptor kinases.S-locus glycoprotein like	os01g0889900	Transcript	highly similar to ( 744) AT2G19130 | Symbols: | S-locus lectin protein kinase family protein | chr2:8293789-8296275 FORWARDmoderately similar to ( 260) SLSG3_BRAOL S-locus-specific glycoprotein S13 precursor (SLSG-13) (Fragment) - Brassica oleracea (Wild cabbage) Pkinase S_TKc Pkinase_Tyr S_TKc TyrKc PTKc S_locus_glycop PTKc_Csk_like SPS1 PTKc_Frk_like PTKc_Src_like PTKc_EphR PTKc_Jak_rpt2 PTKc_E…	2.123
30.2.24	signalling.receptor kinases.S-locus glycoprotein like	os01g0548750	Transcript	moderately similar to ( 461) AT1G70520 | Symbols: | protein kinase family protein | chr1:26584888-26587334 REVERSEmoderately similar to ( 201) PSKR_DAUCA Phytosulfokine receptor precursor (EC 2.7.11.1) (Phytosulfokine LRR receptor kinase) - Daucus carota (Carrot) Pkinase_Tyr Pkinase TyrKc S_TKc PTKc S_TKc SPS1 PTKc_Src_like PTKc_Srm_Brk PTKc_EphR PTKc_Jak_rpt2 PTKc_Csk_like PTKc_Frk_like PTKc_Lck…	2.9208
30.2.24	signalling.receptor kinases.S-locus glycoprotein like	os04g0369100	Transcript	weakly similar to ( 184) AT4G04570 | Symbols: | protein kinase family protein | chr4:2290045-2292255 FORWARDweakly similar to ( 159) PSKR_DAUCA Phytosulfokine receptor precursor (EC 2.7.11.1) (Phytosulfokine LRR receptor kinase) - Daucus carota (Carrot) S_TKc Pkinase S_TKc Pkinase_Tyr TyrKc PTKc SPS1 PTKc_Jak_rpt2 PTKc_Csk_like PTKc_EphR Jacalin PTKc_Fes_like PTKc_Srm_Brk PTKc_Itk PTKc_Src_like P…	-4.2409
30.2.24	signalling.receptor kinases.S-locus glycoprotein like	os05g0423500	Transcript	highly similar to ( 554) AT1G11050 | Symbols: | protein kinase family protein | chr1:3681892-3683769 FORWARDmoderately similar to ( 207) NORK_MEDTR Nodulation receptor kinase precursor (EC 2.7.11.1) (Does not make infections protein 2) (Symbiosis receptor-like kinase) (MtSYMRK) - Medicago truncatula (Barrel medic) S_TKc S_TKc TyrKc Pkinase_Tyr Pkinase PTKc PTKc_Csk_like SPS1 PTKc_Jak_rpt2 PTKc_Tr…	-0.7604
30.2.24	signalling.receptor kinases.S-locus glycoprotein like	os06g0689600	Transcript	moderately similar to ( 248) AT4G23130 | Symbols: CRK5, RLK6 | CRK5 (CYSTEINE-RICH RLK5); kinase | chr4:12117688-12120134 REVERSEweakly similar to ( 163) KPRO_MAIZE Putative receptor protein kinase ZmPK1 precursor (EC 2.7.11.1) - Zea mays (Maize) S_TKc Pkinase S_TKc Pkinase_Tyr TyrKc PTKc PTKc_Jak_rpt2 SPS1 PTKc_Srm_Brk PTKc_Src_like PTKc_Ror PTKc_Csk_like PTKc_Itk PTKc_EphR PTKc_Frk_like PTKc_Fe…	-1.2456
30.2.24	signalling.receptor kinases.S-locus glycoprotein like	os01g0784700	Transcript	highly similar to ( 761) AT4G21380 | Symbols: ARK3 | ARK3 (A. THALIANA RECEPTOR KINASE 3); kinase/ transmembrane receptor protein serine/threonine kinase | chr4:11389219-11393090 REVERSEmoderately similar to ( 320) SLSG6_BRAOL S-locus-specific glycoprotein S6 precursor (SLSG-6) - Brassica oleracea (Wild cabbage) Pkinase_Tyr TyrKc S_TKc S_locus_glycop PTKc S_TKc Pkinase PTKc_Srm_Brk PTKc_Jak_rpt2 …	-2.2743
30.2.24	signalling.receptor kinases.S-locus glycoprotein like	os05g0130100	Transcript	moderately similar to ( 461) AT1G70520 | Symbols: | protein kinase family protein | chr1:26584888-26587334 REVERSEmoderately similar to ( 209) PSKR_DAUCA Phytosulfokine receptor precursor (EC 2.7.11.1) (Phytosulfokine LRR receptor kinase) - Daucus carota (Carrot) TyrKc Pkinase_Tyr PTKc S_TKc Pkinase S_TKc SPS1 PTKc_Jak_rpt2 PTKc_Src_like PTKc_Tec_like PTKc_Csk_like PTKc_Srm_Brk PTKc_Frk_like PTKc…	3.717
30.2.24	signalling.receptor kinases.S-locus glycoprotein like	os04g0632600	Transcript	highly similar to ( 506) AT4G21380 | Symbols: ARK3 | ARK3 (A. THALIANA RECEPTOR KINASE 3); kinase/ transmembrane receptor protein serine/threonine kinase | chr4:11389219-11393090 REVERSEweakly similar to ( 179) PSKR_DAUCA Phytosulfokine receptor precursor (EC 2.7.11.1) (Phytosulfokine LRR receptor kinase) - Daucus carota (Carrot) TyrKc Pkinase_Tyr PTKc S_TKc Pkinase S_TKc PTKc_Src_like PTKc_Jak_r…	-1.9925
30.2.24	signalling.receptor kinases.S-locus glycoprotein like	os11g0549300	Transcript	moderately similar to ( 359) AT4G21410 | Symbols: | protein kinase family protein | chr4:11402463-11405025 REVERSEweakly similar to ( 190) PSKR_DAUCA Phytosulfokine receptor precursor (EC 2.7.11.1) (Phytosulfokine LRR receptor kinase) - Daucus carota (Carrot) TyrKc PTKc Pkinase_Tyr S_TKc S_TKc Pkinase PTKc_Jak_rpt2 PTKc_Srm_Brk PTKc_Src_like PTKc_Csk_like PTKc_Trk PTKc_EGFR_like PTKc_Ror SPS1 PTK…	3.1896
30.2.24	signalling.receptor kinases.S-locus glycoprotein like	os07g0535800	Transcript	moderately similar to ( 371) AT4G05200 | Symbols: | protein kinase family protein | chr4:2679793-2682309 REVERSEweakly similar to ( 197) PSKR_DAUCA Phytosulfokine receptor precursor (EC 2.7.11.1) (Phytosulfokine LRR receptor kinase) - Daucus carota (Carrot) TyrKc Pkinase_Tyr PTKc S_TKc S_TKc Pkinase PTKc_Jak_rpt2 PTKc_Srm_Brk PTKc_Src_like PTKc_Frk_like PTKc_Ror PTKc_EphR PTKc_Csk_like PTKc_Fes_l…	2.3
30.2.24	signalling.receptor kinases.S-locus glycoprotein like	os03g0828800	Transcript	moderately similar to ( 372) AT5G60900 | Symbols: RLK1 | RLK1 (RECEPTOR-LIKE PROTEIN KINASE 1); ATP binding / carbohydrate binding / kinase/ protein kinase/ protein serine/threonine kinase/ protein tyrosine kinase/ sugar binding | chr5:24498467-24501494 REVERSEmoderately similar to ( 206) KPRO_MAIZE Putative receptor protein kinase ZmPK1 precursor (EC 2.7.11.1) - Zea mays (Maize) Pkinase S_TKc S_…	-0.99108
30.2.24	signalling.receptor kinases.S-locus glycoprotein like	os04g0475200	Transcript	moderately similar to ( 346) AT5G60900 | Symbols: RLK1 | RLK1 (RECEPTOR-LIKE PROTEIN KINASE 1); ATP binding / carbohydrate binding / kinase/ protein kinase/ protein serine/threonine kinase/ protein tyrosine kinase/ sugar binding | chr5:24498467-24501494 REVERSEmoderately similar to ( 271) KPRO_MAIZE Putative receptor protein kinase ZmPK1 precursor (EC 2.7.11.1) - Zea mays (Maize) S_TKc Pkinase S_…	1.562
30.2.24	signalling.receptor kinases.S-locus glycoprotein like	os04g0201900	Transcript	highly similar to ( 509) AT5G60900 | Symbols: RLK1 | RLK1 (RECEPTOR-LIKE PROTEIN KINASE 1); ATP binding / carbohydrate binding / kinase/ protein kinase/ protein serine/threonine kinase/ protein tyrosine kinase/ sugar binding | chr5:24498467-24501494 REVERSEweakly similar to ( 200) KPRO_MAIZE Putative receptor protein kinase ZmPK1 precursor (EC 2.7.11.1) - Zea mays (Maize) S_TKc Pkinase S_TKc Pkin…	1.4986
30.2.24	signalling.receptor kinases.S-locus glycoprotein like	os07g0534700	Transcript	moderately similar to ( 437) AT4G05200 | Symbols: | protein kinase family protein | chr4:2679793-2682309 REVERSEmoderately similar to ( 206) PSKR_DAUCA Phytosulfokine receptor precursor (EC 2.7.11.1) (Phytosulfokine LRR receptor kinase) - Daucus carota (Carrot) TyrKc PTKc Pkinase_Tyr S_TKc S_TKc Pkinase PTKc_Jak_rpt2 PTKc_Src_like PTKc_Srm_Brk PTKc_Frk_like PTKc_EphR SPS1 PTKc_Lck_Blk PTKc_Fes_li…	-1.3469
30.2.24	signalling.receptor kinases.S-locus glycoprotein like	os11g0441900	Transcript	moderately similar to ( 238) AT5G38240 | Symbols: | serine/threonine protein kinase, putative | chr5:15277239-15279317 REVERSEweakly similar to ( 159) KPRO_MAIZE Putative receptor protein kinase ZmPK1 precursor (EC 2.7.11.1) - Zea mays (Maize) Pkinase_Tyr TyrKc PTKc S_TKc Pkinase S_TKc PTKc_Fes_like PTKc_Ack_like PTKc_Src_like PTKc_EGFR_like SPS1 PTKc_Srm_Brk PTKc_Jak_rpt2 PTKc_EphR PTKc_Csk_like…	2.9397
30.2.24	signalling.receptor kinases.S-locus glycoprotein like	os07g0542400	Transcript	moderately similar to ( 445) AT4G23180 | Symbols: CRK10, RLK4 | CRK10 (CYSTEINE-RICH RLK10); ATP binding / kinase/ protein kinase/ protein serine/threonine kinase/ protein tyrosine kinase | chr4:12138171-12140780 FORWARDweakly similar to ( 199) NORK_MEDTR Nodulation receptor kinase precursor (EC 2.7.11.1) (Does not make infections protein 2) (Symbiosis receptor-like kinase) (MtSYMRK) - Medicago t…	1.3529
30.2.99	signalling.receptor kinases.misc	os03g0724300	Transcript	highly similar to ( 503) AT2G16250 | Symbols: | leucine-rich repeat transmembrane protein kinase, putative | chr2:7039682-7042933 REVERSEweakly similar to ( 161) PSKR_DAUCA Phytosulfokine receptor precursor (EC 2.7.11.1) (Phytosulfokine LRR receptor kinase) - Daucus carota (Carrot) PTKc protein|LRR receptor-like protein kinase, putative, expressed	-1.1671
30.2.99	signalling.receptor kinases.misc	os05g0560300	Transcript	moderately similar to ( 399) AT4G18640 | Symbols: MRH1 | MRH1 (morphogenesis of root hair 1); ATP binding / protein binding / protein kinase/ protein serine/threonine kinase/ protein tyrosine kinase | chr4:10260481-10263577 FORWARDweakly similar to ( 110) NORK_MEDTR Nodulation receptor kinase precursor (EC 2.7.11.1) (Does not make infections protein 2) (Symbiosis receptor-like kinase) (MtSYMRK) -…	1.1229
30.2.99	signalling.receptor kinases.misc	os12g0574700	Transcript	highly similar to ( 567) AT3G55550 | Symbols: | lectin protein kinase, putative | chr3:20600019-20602073 REVERSEweakly similar to ( 160) NORK_MEDTR Nodulation receptor kinase precursor (EC 2.7.11.1) (Does not make infections protein 2) (Symbiosis receptor-like kinase) (MtSYMRK) - Medicago truncatula (Barrel medic) Lectin_legB Pkinase S_TKc S_TKc Pkinase_Tyr PTKc TyrKc PTKc_Csk_like PTKc_EphR PTKc…	-0.81179
30.2.99	signalling.receptor kinases.misc	os04g0303100	Transcript	moderately similar to ( 382) AT4G32300 | Symbols: SD2-5 | SD2-5 (S-DOMAIN-2 5); carbohydrate binding / kinase/ protein kinase | chr4:15599970-15602435 FORWARDmoderately similar to ( 226) KPRO_MAIZE Putative receptor protein kinase ZmPK1 precursor (EC 2.7.11.1) - Zea mays (Maize) TyrKc S_TKc Pkinase Pkinase_Tyr S_TKc PTKc PTKc_Csk_like PTKc_Jak_rpt2 SPS1 PTKc_Src_like PTKc_EGFR_like PTKc_EphR PTKc…	-2.3902
30.2.99	signalling.receptor kinases.misc	os01g0689900	Transcript	moderately similar to ( 465) AT1G18390 | Symbols: | ATP binding / kinase/ protein kinase/ protein serine/threonine kinase/ protein tyrosine kinase | chr1:6327463-6329935 FORWARDmoderately similar to ( 217) CRI4_MAIZE Putative receptor protein kinase CRINKLY4 precursor (EC 2.7.11.1) - Zea mays (Maize) S_TKc S_TKc Pkinase_Tyr Pkinase PTKc TyrKc SPS1 PTKc_Jak_rpt2 PTKc_Csk_like PTKc_Frk_like PTKc_EG…	-1.2378
30.2.99	signalling.receptor kinases.misc	os09g0482640	Transcript	moderately similar to ( 339) AT1G21240 | Symbols: WAK3 | WAK3 (wall associated kinase 3); kinase/ protein serine/threonine kinase | chr1:7434303-7436702 FORWARDweakly similar to ( 187) CRI4_MAIZE Putative receptor protein kinase CRINKLY4 precursor (EC 2.7.11.1) - Zea mays (Maize) S_TKc Pkinase TyrKc S_TKc Pkinase_Tyr PTKc PTKc_Jak_rpt2 PTKc_Itk SPS1 PTKc_Csk_like PTKc_Tec_like PTKc_Fes_like PTKc_…	-2.1118
30.2.99	signalling.receptor kinases.misc	os01g0117100	Transcript	moderately similar to ( 331) AT5G39030 | Symbols: | protein kinase family protein | chr5:15620066-15622486 FORWARDweakly similar to ( 189) KPRO_MAIZE Putative receptor protein kinase ZmPK1 precursor (EC 2.7.11.1) - Zea mays (Maize) Pkinase_Tyr TyrKc PTKc Pkinase S_TKc S_TKc PTKc_Src_like PTKc_EGFR_like PTKc_Csk_like PTKc_Jak_rpt2 PTKc_Srm_Brk PTKc_EphR PTKc_Syk_like SPS1 PTKc_Itk PTKc_Trk PTKc_Te…	-0.87417
30.2.99	signalling.receptor kinases.misc	os12g0102500	Transcript	nearly identical (1062) AT2G37050 | Symbols: | kinase | chr2:15569290-15573477 FORWARDmoderately similar to ( 384) NORK_PEA Nodulation receptor kinase precursor (EC 2.7.11.1) - Pisum sativum (Garden pea) TyrKc Pkinase_Tyr S_TKc PTKc S_TKc Pkinase PTKc_Jak_rpt2 PTKc_Csk_like PTKc_Btk_Bmx PTKc_Itk PTKc_Srm_Brk PTKc_Fes_like PTKc_Tec_like PTKc_Trk PTKc_Src_like PTKc_Met_Ron PTKc_Frk_like SPS1 PTKc_R…	-0.8414
30.2.99	signalling.receptor kinases.misc	os08g0247700	Transcript	highly similar to ( 637) AT3G47570 | Symbols: | leucine-rich repeat transmembrane protein kinase, putative | chr3:17527611-17530748 FORWARDmoderately similar to ( 362) RPK1_IPONI Receptor-like protein kinase precursor (EC 2.7.11.1) - Ipomoea nil (Japanese morning glory) (Pharbitis nil) S_TKc PTKc S_TKc Pkinase_Tyr Pkinase TyrKc PTKc_Jak_rpt2 PTKc_Srm_Brk PTKc_Csk_like PTKc_Src_like PTKc_Trk PTKc_…	1.8825
30.2.99	signalling.receptor kinases.misc	os02g0153900	Transcript	highly similar to ( 756) AT1G72300 | Symbols: | leucine-rich repeat transmembrane protein kinase, putative | chr1:27217679-27220966 REVERSEhighly similar to ( 660) PSKR_DAUCA Phytosulfokine receptor precursor (EC 2.7.11.1) (Phytosulfokine LRR receptor kinase) - Daucus carota (Carrot) Pkinase S_TKc S_TKc Pkinase_Tyr TyrKc PTKc PTKc_Jak_rpt2 PTKc_EphR PTKc_Trk PTKc_Csk_like PTKc_InsR_like PTKc_TrkA…	-2.123
30.2.99	signalling.receptor kinases.misc	os02g0807800	Transcript	moderately similar to ( 430) AT1G21230 | Symbols: WAK5 | WAK5 (WALL ASSOCIATED KINASE 5); kinase/ protein serine/threonine kinase | chr1:7429980-7432346 FORWARDweakly similar to ( 181) NORK_MEDTR Nodulation receptor kinase precursor (EC 2.7.11.1) (Does not make infections protein 2) (Symbiosis receptor-like kinase) (MtSYMRK) - Medicago truncatula (Barrel medic) TyrKc Pkinase_Tyr S_TKc PTKc Pkinas…	-1.8024
30.2.99	signalling.receptor kinases.misc	os11g0569800	Transcript	highly similar to ( 540) AT3G47570 | Symbols: | leucine-rich repeat transmembrane protein kinase, putative | chr3:17527611-17530748 FORWARDmoderately similar to ( 250) PSKR_DAUCA Phytosulfokine receptor precursor (EC 2.7.11.1) (Phytosulfokine LRR receptor kinase) - Daucus carota (Carrot) PTKc S_TKc Pkinase_Tyr TyrKc S_TKc Pkinase PTKc_Jak_rpt2 PTKc_Src_like PTKc_Trk PTKc_Csk_like PTKc_Srm_Brk PTK…	1.6512
30.2.99	signalling.receptor kinases.misc	os10g0142600	Transcript	moderately similar to ( 214) AT1G16150 | Symbols: WAKL4 | WAKL4 (WALL ASSOCIATED KINASE-LIKE 4); kinase | chr1:5532415-5534877 FORWARDweakly similar to ( 158) PSKR_DAUCA Phytosulfokine receptor precursor (EC 2.7.11.1) (Phytosulfokine LRR receptor kinase) - Daucus carota (Carrot) Pkinase_Tyr TyrKc S_TKc PTKc S_TKc Pkinase PTKc_Fes_like PTKc_Jak_rpt2 PTKc_Src_like PTKc_Trk SPS1 PTKc_Ror PTKc_Fer PT…	-2.8687
30.2.99	signalling.receptor kinases.misc	os04g0310400	Transcript	weakly similar to ( 154) AT1G16150 | Symbols: WAKL4 | WAKL4 (WALL ASSOCIATED KINASE-LIKE 4); kinase | chr1:5532415-5534877 FORWARDweakly similar to ( 105) NORK_MEDTR Nodulation receptor kinase precursor (EC 2.7.11.1) (Does not make infections protein 2) (Symbiosis receptor-like kinase) (MtSYMRK) - Medicago truncatula (Barrel medic) TyrKc S_TKc S_TKc PTKc Pkinase protein|OsWAK36 - OsWAK receptor-l…	1.7829
30.2.99	signalling.receptor kinases.misc	os03g0823000	Transcript	moderately similar to ( 429) AT3G45410 | Symbols: | lectin protein kinase family protein | chr3:16654019-16656013 REVERSEmoderately similar to ( 211) PSKR_DAUCA Phytosulfokine receptor precursor (EC 2.7.11.1) (Phytosulfokine LRR receptor kinase) - Daucus carota (Carrot) Lectin_legB Pkinase S_TKc TyrKc S_TKc PTKc Pkinase_Tyr PTKc_Csk_like SPS1 PTKc_Jak_rpt2 PTKc_EphR PTKc_Src_like PTKc_Srm_Brk PTK…	1.299
30.2.99	signalling.receptor kinases.misc	os04g0540900	Transcript	moderately similar to ( 278) AT1G33260 | Symbols: | protein kinase family protein | chr1:12064796-12066114 FORWARDweakly similar to ( 179) NORK_MEDTR Nodulation receptor kinase precursor (EC 2.7.11.1) (Does not make infections protein 2) (Symbiosis receptor-like kinase) (MtSYMRK) - Medicago truncatula (Barrel medic) S_TKc S_TKc PTKc Pkinase Pkinase_Tyr TyrKc SPS1 PTKc_Ror PTKc_Src_like PTKc_Tie1 …	1.3873
30.2.99	signalling.receptor kinases.misc	os07g0130100	Transcript	highly similar to ( 653) AT3G53810 | Symbols: | lectin protein kinase, putative | chr3:19933153-19935186 REVERSEmoderately similar to ( 202) PSKR_DAUCA Phytosulfokine receptor precursor (EC 2.7.11.1) (Phytosulfokine LRR receptor kinase) - Daucus carota (Carrot) Lectin_legB Pkinase S_TKc TyrKc Pkinase_Tyr PTKc S_TKc PTKc_Jak_rpt2 PTKc_EphR SPS1 PTKc_Csk_like PTKc_EGFR_like PTKc_Srm_Brk PTKc_Abl PT…	1.9749
30.2.99	signalling.receptor kinases.misc	os02g0106900	Transcript	moderately similar to ( 204) AT1G33260 | Symbols: | protein kinase family protein | chr1:12064796-12066114 FORWARDweakly similar to ( 111) NORK_MEDTR Nodulation receptor kinase precursor (EC 2.7.11.1) (Does not make infections protein 2) (Symbiosis receptor-like kinase) (MtSYMRK) - Medicago truncatula (Barrel medic) S_TKc S_TKc Pkinase SPS1 Pkinase_Tyr TyrKc PTKc PTKc_Jak_rpt2 protein|serine/thre…	1.3771
30.2.99	signalling.receptor kinases.misc	os11g0607200	Transcript	highly similar to ( 526) AT5G10290 | Symbols: | leucine-rich repeat family protein / protein kinase family protein | chr5:3235462-3238171 REVERSEmoderately similar to ( 209) PSKR_DAUCA Phytosulfokine receptor precursor (EC 2.7.11.1) (Phytosulfokine LRR receptor kinase) - Daucus carota (Carrot) Pkinase_Tyr TyrKc PTKc Pkinase S_TKc S_TKc PTKc_Met_Ron PTKc_InsR_like PTKc_Fes_like PTKc_Jak_rpt2 PTKc_…	-1.22
30.2.99	signalling.receptor kinases.misc	os08g0335500	Transcript	moderately similar to ( 354) AT5G38260 | Symbols: | serine/threonine protein kinase, putative | chr5:15283692-15285837 REVERSEweakly similar to ( 196) KPRO_MAIZE Putative receptor protein kinase ZmPK1 precursor (EC 2.7.11.1) - Zea mays (Maize) Pkinase Pkinase_Tyr TyrKc S_TKc PTKc Lectin_legB S_TKc PTKc_EphR PTKc_Jak_rpt2 PTKc_Csk_like PTKc_FGFR PTKc_EGFR_like SPS1 PTKc_Src_like PTKc_Trk PTKc_Ror …	-2.0326
30.2.99	signalling.receptor kinases.misc	os12g0292900	Transcript	moderately similar to ( 318) AT1G67840 | Symbols: CSK | CSK (CHLOROPLAST SENSOR KINASE); ATP binding / kinase | chr1:25434156-25436839 FORWARD protein|ATP-binding region, ATPase-like domain-containing protein, putative, expressed	-1.3158
30.2.99	signalling.receptor kinases.misc	os03g0828800	Transcript	moderately similar to ( 372) AT5G60900 | Symbols: RLK1 | RLK1 (RECEPTOR-LIKE PROTEIN KINASE 1); ATP binding / carbohydrate binding / kinase/ protein kinase/ protein serine/threonine kinase/ protein tyrosine kinase/ sugar binding | chr5:24498467-24501494 REVERSEmoderately similar to ( 206) KPRO_MAIZE Putative receptor protein kinase ZmPK1 precursor (EC 2.7.11.1) - Zea mays (Maize) Pkinase S_TKc S_…	-0.99108
30.2.99	signalling.receptor kinases.misc	os01g0115900	Transcript	moderately similar to ( 328) AT5G38280 | Symbols: PR5K | PR5K; kinase/ transmembrane receptor protein serine/threonine kinase | chr5:15293325-15295838 REVERSEmoderately similar to ( 202) KPRO_MAIZE Putative receptor protein kinase ZmPK1 precursor (EC 2.7.11.1) - Zea mays (Maize) Pkinase_Tyr TyrKc PTKc Pkinase S_TKc S_TKc PTKc_Src_like PTKc_Csk_like PTKc_EGFR_like PTKc_Syk_like PTKc_Abl PTKc_Srm_B…	-1.161
30.2.99	signalling.receptor kinases.misc	os12g0454800	Transcript	moderately similar to ( 385) AT1G27320 | Symbols: AHK3 | AHK3 (ARABIDOPSIS HISTIDINE KINASE 3); cytokinin receptor/ osmosensor/ protein histidine kinase | chr1:9487780-9492027 FORWARDweakly similar to ( 164) NORK_PEA Nodulation receptor kinase precursor (EC 2.7.11.1) - Pisum sativum (Garden pea) CHASE S_TKc S_TKc Pkinase Pkinase_Tyr PTKc TyrKc PTKc_Syk_like PTKc_Fes_like SPS1 PTKc_Csk_like PTKc_E…	2.3148
30.4.1	signalling.phosphinositides.phosphatidylinositol-4-phosphate 5-kinase	os07g0658700	Transcript	highly similar to ( 740) AT3G56960 | Symbols: PIP5K4 | PIP5K4 (PHOSPHATIDYL INOSITOL MONOPHOSPHATE 5 KINASE 4); 1-phosphatidylinositol-4-phosphate 5-kinase | chr3:21080957-21083885 FORWARDmoderately similar to ( 326) PI5K1_ORYSA Phosphatidylinositol-4-phosphate 5-kinase 1 precursor (EC 2.7.1.68) (1-phosphatidylinositol-4-phosphate kinase) (PIP5K) (PtdIns(4)P-5-kinase) (Diphosphoinositide kinase) …	2.2738
30.4.1	signalling.phosphinositides.phosphatidylinositol-4-phosphate 5-kinase	os04g0691900	Transcript	moderately similar to ( 400) AT3G14270 | Symbols: | phosphatidylinositol-4-phosphate 5-kinase family protein | chr3:4754624-4761185 FORWARD PIPKc Fab1_TCP MSS4 PIPKc PIP5K chaperonin_like protein|phosphatidylinositol-4-phosphate 5-Kinase, putative, expressed	5.0881
30.4.1	signalling.phosphinositides.phosphatidylinositol-4-phosphate 5-kinase	os09g0278300	Transcript	moderately similar to ( 355) AT4G33240 | Symbols: | 1-phosphatidylinositol-4-phosphate 5-kinase/ ATP binding / phosphatidylinositol phosphate kinase/ protein binding / zinc ion binding | chr4:16029504-16037278 REVERSE Fab1_TCP PIPKc MSS4 PIPKc PIP5K chaperonin_like protein|phosphatidylinositol-4-phosphate 5-Kinase family protein, putative, expressed	4.6984
30.4.4	signalling.phosphinositides.phosphoinositide phospholipase C	os07g0694000	Transcript	highly similar to ( 656) AT3G08510 | Symbols: | ATPLC2 (PHOSPHOLIPASE C 2); phospholipase C | chr3:2582626-2585556 REVERSE PLCc PLCXc PLCYc PI-PLC-X C2_2 PI-PLC-Y protein|phospholipase C, putative, expressed	0.99002
30.4.5	signalling.phosphinositides.inositol-1,3,4-trisphosphate 5/6-kinase	os03g0726200	Transcript	moderately similar to ( 406) AT4G08170 | Symbols: | inositol 1,3,4-trisphosphate 5/6-kinase family protein | chr4:5163707-5166094 REVERSEmoderately similar to ( 231) ITPK1_MAIZE Inositol-tetrakisphosphate 1-kinase 1 (EC 2.7.1.134) (Inositol-triphosphate 5/6-kinase 1) (EC 2.7.1.159) (Inositol 1,3,4-trisphosphate 5/6-kinase 1) (Ins(1,3,4)P(3) 5/6-kinase 1) (ZmIpk) (Low phytic acid protein 2) - Zea …	-0.95338
30.4.5	signalling.phosphinositides.inositol-1,3,4-trisphosphate 5/6-kinase	os03g0230500	Transcript	moderately similar to ( 343) AT4G08170 | Symbols: | inositol 1,3,4-trisphosphate 5/6-kinase family protein | chr4:5163707-5166094 REVERSEmoderately similar to ( 220) ITPK1_MAIZE Inositol-tetrakisphosphate 1-kinase 1 (EC 2.7.1.134) (Inositol-triphosphate 5/6-kinase 1) (EC 2.7.1.159) (Inositol 1,3,4-trisphosphate 5/6-kinase 1) (Ins(1,3,4)P(3) 5/6-kinase 1) (ZmIpk) (Low phytic acid protein 2) - Zea …	-1.0516
30.1	signalling.in sugar and nutrient physiology	os06g0286400	Transcript	NOI protein|nitrate-induced NOI protein, putative, expressed	-1.2779
30.1.1	signalling.in sugar and nutrient physiology	os09g0431100	Transcript	highly similar to ( 504) AT2G29110 | Symbols: ATGLR2.8, GLR2.8 | ATGLR2.8; intracellular ligand-gated ion channel | chr2:12506880-12510552 REVERSEmoderately similar to ( 316) GLR31_ORYSA Glutamate receptor 3.1 precursor (Ligand-gated ion channel 3.1) - Oryza sativa (Rice) Lig_chan ANF_receptor LivK PBPe protein|glutamate receptor, putative, expressed	-2.9979
30.1.1	signalling.in sugar and nutrient physiology	os04g0585200	Transcript	highly similar to ( 964) AT1G42540 | Symbols: ATGLR3.3, GLR3.3 | ATGLR3.3; intracellular ligand-gated ion channel | chr1:15973489-15976703 FORWARDnearly identical (1752) GLR31_ORYSA Glutamate receptor 3.1 precursor (Ligand-gated ion channel 3.1) - Oryza sativa (Rice) ANF_receptor Lig_chan PBPe LivK protein|glutamate receptor, putative, expressed	-1.4515
30.11	signalling.light	os01g0246400	Transcript	weakly similar to ( 102) AT3G22840 | Symbols: ELIP1, ELIP | ELIP1 (EARLY LIGHT-INDUCABLE PROTEIN); chlorophyll binding | chr3:8084628-8085445 REVERSEweakly similar to ( 127) ELI5_HORVU High molecular mass early light-inducible protein HV58, chloroplast precursor (ELIP) - Hordeum vulgare (Barley) protein|early light-induced protein, chloroplast precursor, putative, expressed	-1.2124
30.11	signalling.light	os02g0137700	Transcript	highly similar to ( 788) AT1G16720 | Symbols: HCF173 | HCF173 (high chlorophyll fluorescence phenotype 173); binding / catalytic/ transcription repressor | chr1:5723161-5726248 FORWARD CIA30 protein|UOS1, putative, expressed	-1.1207
30.11	signalling.light	os02g0625000	Transcript	highly similar to ( 704) AT1G04400 | Symbols: CRY2, FHA, AT-PHH1, PHH1, ATCRY2 | CRY2 (CRYPTOCHROME 2); blue light photoreceptor/ protein homodimerization | chr1:1185719-1187901 REVERSEhighly similar to ( 661) PHR1_SINAL Deoxyribodipyrimidine photo-lyase (EC 4.1.99.3) (DNA photolyase) (Photoreactivating enzyme) - Sinapis alba (White mustard) (Brassica hirta) PhrB FAD_binding_7 PRK10674 DNA_photol…	0.94182
30.11	signalling.light	os03g0206700	Transcript	moderately similar to ( 479) AT5G67385 | Symbols: | protein binding / signal transducer | chr5:26884754-26887083 FORWARDmoderately similar to ( 248) NPH3_ORYSA Coleoptile phototropism protein 1 (Non-phototropic hypocotyl 3-like protein) (NPH3-like protein) - Oryza sativa (Rice)NPH3 protein|BTBN5 - Bric-a-Brac, Tramtrack, Broad Complex BTB domain with non-phototropic hypocotyl 3 NPH3 and coiled-co…	-1.1425
30.11	signalling.light	os07g0178700	Transcript	very weakly similar to (97.4) AT3G22840 | Symbols: ELIP1, ELIP | ELIP1 (EARLY LIGHT-INDUCABLE PROTEIN); chlorophyll binding | chr3:8084628-8085445 REVERSEweakly similar to ( 106) ELI5_HORVU High molecular mass early light-inducible protein HV58, chloroplast precursor (ELIP) - Hordeum vulgare (Barley) protein|early light-induced protein, chloroplast precursor, putative, expressed	-1.0709
30.11	signalling.light	os03g0641300	Transcript	highly similar to ( 803) AT1G30440 | Symbols: | phototropic-responsive NPH3 family protein | chr1:10759475-10762199 FORWARDmoderately similar to ( 370) NPH3_ORYSA Coleoptile phototropism protein 1 (Non-phototropic hypocotyl 3-like protein) (NPH3-like protein) - Oryza sativa (Rice)NPH3 protein|BTBN8 - Bric-a-Brac, Tramtrack, Broad Complex BTB domain with non-phototropic hypocotyl 3 NPH3 and coiled…	1.7844
30.11	signalling.light	os11g0151002	Transcript	moderately similar to ( 475) AT3G52870 | Symbols: | calmodulin-binding family protein | chr3:19593365-19595686 REVERSEFAR1 protein|transposon protein, putative, unclassified, expressed	-3.3319
30.11	signalling.light	os07g0546400	Transcript	moderately similar to ( 259) AT3G22104 | Symbols: | phototropic-responsive NPH3 protein-related | chr3:7789814-7792179 FORWARDweakly similar to ( 110) NPH3_ORYSA Coleoptile phototropism protein 1 (Non-phototropic hypocotyl 3-like protein) (NPH3-like protein) - Oryza sativa (Rice)NPH3 protein|BTBN15 - Bric-a-Brac, Tramtrack, Broad Complex BTB domain with non-phototropic hypocotyl 3 NPH3 and coiled…	3.5775
30.11	signalling.light	os04g0477000	Transcript	moderately similar to ( 438) AT1G67900 | Symbols: | phototropic-responsive NPH3 family protein | chr1:25467737-25469888 FORWARDweakly similar to ( 182) NPH3_ORYSA Coleoptile phototropism protein 1 (Non-phototropic hypocotyl 3-like protein) (NPH3-like protein) - Oryza sativa (Rice)NPH3 protein|BTBN11 - Bric-a-Brac, Tramtrack, Broad Complex BTB domain with non-phototropic hypocotyl 3 NPH3 domain, e…	-1.3177
30.11	signalling.light	os01g0852650	Transcript	moderately similar to ( 347) AT4G38180 | Symbols: FRS5 | FRS5 (FAR1-related sequence 5); zinc ion binding | chr4:17906702-17909404 REVERSEFAR1 protein|transposon protein, putative, unclassified, expressed	-2.9137
30.11	signalling.light	os01g0725800	Transcript	moderately similar to ( 493) AT1G53090 | Symbols: SPA4 | SPA4 (SPA1-RELATED 4); protein binding / signal transducer | chr1:19783748-19786690 FORWARDweakly similar to ( 184) COP1_PEA E3 ubiquitin ligase protein COP1 (EC 6.3.2.-) (Constitutive photomorphogenesis protein 1) - Pisum sativum (Garden pea) protein|suppressor of phythchrome A, putative, expressed	-0.81666
30.6	signalling.MAP kinases	os04g0430200	Transcript	moderately similar to ( 474) AT1G49740 | Symbols: | phospholipase C/ phosphoric diester hydrolase | chr1:18407728-18409468 FORWARD protein|phospholipase C, putative, expressed	2.7761
30.6	signalling.MAP kinases	os01g0665200	Transcript	highly similar to ( 717) AT2G42880 | Symbols: ATMPK20 | ATMPK20; MAP kinase | chr2:17840572-17843947 REVERSEnearly identical (1135) MPK8_ORYSA Mitogen-activated protein kinase 8 (EC 2.7.11.24) (MAP kinase 8) (OsWJUMK1) (Wound- and JA-uninducible MAP kinase 1) - Oryza sativa (Rice) S_TKc S_TKc Pkinase SPS1 Pkinase_Tyr TyrKc PTKc PTKc_EphR PTKc_EphR_A PTKc_Jak_rpt2 PTKc_Jak2_Jak3_rpt2 PTKc_Src_like…	1.2898
30.6	signalling.MAP kinases	os05g0566400	Transcript	highly similar to ( 723) AT2G42880 | Symbols: ATMPK20 | ATMPK20; MAP kinase | chr2:17840572-17843947 REVERSEnearly identical (1100) MPK7_ORYSA Mitogen-activated protein kinase 7 (EC 2.7.11.24) (MAP kinase 7) (OsMAPK6) (MAP kinase 6) - Oryza sativa (Rice) S_TKc S_TKc Pkinase SPS1 Pkinase_Tyr TyrKc PTKc PTKc_EphR PTKc_EphR_A PTKc_Jak2_Jak3_rpt2 PTKc_Jak_rpt2 PTKc_FAK PTKc_Src_like PTKc_EphR_B PTKc_…	0.89609
30.5	signalling.G-proteins	os05g0516600	Transcript	moderately similar to ( 375) AT3G18820 | Symbols: ATRABG3F, ATRAB7B, RAB71, RABG3F, RAB7B | ATRAB7B (ARABIDOPSIS RAB GTPASE HOMOLOG G3F); GTP binding | chr3:6484266-6486005 FORWARDmoderately similar to ( 383) RAB7_GOSHI Ras-related protein Rab7 - Gossypium hirsutum (Upland cotton) Rab7 RAB Rab Ras Rab9 Rab32_Rab38 Rab11_like Rab6 Rab5_related Rab4 Rab8_Rab10_Rab13_like Rab21 Rab1_Ypt1 RabA_like R…	1.0618
30.5	signalling.G-proteins	os01g0229400	Transcript	weakly similar to ( 144) AT4G28950 | Symbols: ARAC7, ATROP9, ATRAC7, RAC7, ROP9 | ROP9 (RHO-RELATED PROTEIN FROM PLANTS 9); GTP binding | chr4:14278289-14279705 FORWARDmoderately similar to ( 223) RAC1_ORYSA Rac-like GTP-binding protein 1 (OsRac1) - Oryza sativa (Rice) Rop_like RHO Rho Rho4_like Rac1_like protein|ras-related protein, putative, expressed	1.7443
30.5	signalling.G-proteins	os04g0417800	Transcript	moderately similar to ( 330) AT5G42010 | Symbols: | WD-40 repeat family protein | chr5:16802280-16804757 FORWARD WD40 protein|WD-40 repeat family protein, putative, expressed	-0.99618
30.5	signalling.G-proteins	os08g0364900	Transcript	moderately similar to ( 282) AT2G43120 | Symbols: | pirin, putative | chr2:17927339-17928871 FORWARDCOG1741 Pirin Pirin_C protein|pirin, putative, expressed	-1.6983
30.5	signalling.G-proteins	os02g0668500	Transcript	weakly similar to ( 182) AT4G35750 | Symbols: | Rho-GTPase-activating protein-related | chr4:16940865-16941674 REVERSE protein|rho-GTPase-activating protein-related, putative, expressed	2.3924
30.5	signalling.G-proteins	os09g0484800	Transcript	moderately similar to ( 366) AT1G50590 | Symbols: | pirin, putative | chr1:18732378-18734053 REVERSECOG1741 Pirin Pirin_C protein|pirin, putative, expressed	-1.2255
30.5	signalling.G-proteins	os03g0146000	Transcript	moderately similar to ( 300) AT5G03530 | Symbols: ATRAB ALPHA, ATRAB, ATRAB18B, ATRABC2A, RABC2A | RABC2A (RAB GTPASE HOMOLOG C2A); GTP binding / GTP-dependent protein binding / myosin XI tail binding | chr5:885741-887061 REVERSEmoderately similar to ( 202) YPTV3_VOLCA GTP-binding protein yptV3 - Volvox carteri Rab18 RAB Rab Ras Rab8_Rab10_Rab13_like Rab1_Ypt1 Rab11_like Rab5_related Rab2 Rab4 Ra…	0.87084
30.5	signalling.G-proteins	os10g0117800	Transcript	moderately similar to ( 385) AT1G31930 | Symbols: XLG3 | XLG3 (extra-large GTP-binding protein 3); guanyl nucleotide binding / signal transducer | chr1:11465832-11468961 FORWARDweakly similar to ( 158) GPA2_SOYBN Guanine nucleotide-binding protein alpha-2 subunit (GP-alpha-2) - Glycine max (Soybean) G-alpha G-alpha G_alpha protein|G-protein alpha subunit, putative, expressed	5.5164
30.5	signalling.G-proteins	os01g0555100	Transcript	weakly similar to ( 102) AT3G15680 | Symbols: | zinc finger (Ran-binding) family protein | chr3:5315437-5316048 FORWARD protein|zinc finger family protein, putative, expressed	2.5985
30.5	signalling.G-proteins	os05g0200280	Transcript	weakly similar to ( 107) AT3G13720 | Symbols: PRA1.F3, PRA8 | PRA8 | chr3:4495202-4495768 REVERSE PRA1 protein|prenylated rab acceptor, putative, expressed	0.83657
30.5	signalling.G-proteins	os03g0845000	Transcript	moderately similar to ( 403) AT2G43120 | Symbols: | pirin, putative | chr2:17927339-17928871 FORWARDCOG1741 Pirin Pirin_C protein|pirin, putative, expressed	-1.6681
30.5	signalling.G-proteins	os03g0781000	Transcript	highly similar to ( 540) AT1G56050 | Symbols: | GTP-binding protein-related | chr1:20963793-20966181 FORWARD PRK09601 YchF COG0012 Obg_like DUF933 TGS_YchF_C PRK09602 Ygr210 Obg Obg obgE obgE MMR_HSR1 DRG protein|GTP-binding protein, putative, expressed	-0.92814
30.3	signalling.calcium	os08g0540400	Transcript	highly similar to ( 584) AT3G51850 | Symbols: CPK13 | CPK13; ATP binding / calcium ion binding / calmodulin-dependent protein kinase/ kinase/ protein kinase/ protein serine/threonine kinase/ protein tyrosine kinase | chr3:19232667-19235526 FORWARDmoderately similar to ( 463) CDPK2_ORYSA Calcium-dependent protein kinase, isoform 2 (EC 2.7.11.1) (CDPK 2) - Oryza sativa (Rice) S_TKc S_TKc Pkinase SP…	1.9483
30.3	signalling.calcium	os02g0247800	Transcript	highly similar to ( 508) AT1G53210 | Symbols: | sodium/calcium exchanger family protein / calcium-binding EF hand family protein | chr1:19844790-19847533 FORWARD protein|calcium-binding EF hand family protein, putative, expressed	1.2096
30.3	signalling.calcium	os05g0491000	Transcript	weakly similar to ( 110) AT3G43810 | Symbols: CAM7 | CAM7 (CALMODULIN 7); calcium ion binding | chr3:15664619-15666355 REVERSEweakly similar to ( 110) CALM3_PETHY Calmodulin-related protein - Petunia hybrida (Petunia) FRQ1 protein|OsCML9 - Calmodulin-related calcium sensor protein, expressed	2.1775
30.3	signalling.calcium	os03g0340900	Transcript	nearly identical (1063) AT4G02260 | Symbols: RSH1, AT-RSH1, ATRSH1 | RSH1 (RELA-SPOT HOMOLOG 1); catalytic | chr4:985451-991178 FORWARD SpoT PRK11092 relA RelA_SpoT TGS_RelA_SpoT TGS protein|relA-SpoT like protein RSH1, putative, expressed	-0.66722
30.3	signalling.calcium	os03g0250000	Transcript	moderately similar to ( 261) AT4G38810 | Symbols: | calcium-binding EF hand family protein | chr4:18115607-18118860 REVERSE protein|calcium-binding EF hand family protein, putative, expressed	1.0751
30.3	signalling.calcium	os10g0539600	Transcript	highly similar to ( 721) AT2G17290 | Symbols: CPK6, ATCDPK3 | CPK6 (CALCIUM-DEPENDENT PROTEIN KINASE 6); ATP binding / calcium ion binding / calmodulin-dependent protein kinase/ kinase/ protein kinase/ protein serine/threonine kinase | chr2:7517005-7519239 FORWARDnearly identical (1090) CDPK1_ORYSA Calcium-dependent protein kinase, isoform 1 (EC 2.7.11.1) (CDPK 1) - Oryza sativa (Rice) S_TKc S_TK…	-1.2376
30.3	signalling.calcium	os09g0482800	Transcript	weakly similar to ( 112) AT2G44310 | Symbols: | calcium-binding EF hand family protein | chr2:18309285-18309713 FORWARD protein|EF hand family protein, expressed	1.5345
30.3	signalling.calcium	os11g0151002	Transcript	moderately similar to ( 475) AT3G52870 | Symbols: | calmodulin-binding family protein | chr3:19593365-19595686 REVERSEFAR1 protein|transposon protein, putative, unclassified, expressed	-3.3319
30.3	signalling.calcium	os11g0140400	Transcript	nearly identical (1285) AT2G41560 | Symbols: ACA4 | ACA4 (AUTO-INHIBITED CA(2+)-ATPASE, ISOFORM 4); calcium-transporting ATPase/ calmodulin binding | chr2:17332256-17337179 REVERSEnearly identical (1904) ACA5_ORYSA Probable calcium-transporting ATPase 5, plasma membrane-type (EC 3.6.3.8) (Ca(2+)-ATPase isoform 5) - Oryza sativa (Rice) MgtA PRK10517 E1-E2_ATPase PRK01122 ZntA KdpB Cation_ATPase_C …	-0.8672
30.3	signalling.calcium	os03g0128700	Transcript	highly similar to ( 756) AT4G35310 | Symbols: CPK5, ATCPK5 | CPK5 (calmodulin-domain protein kinase 5); ATP binding / calcium ion binding / calmodulin-dependent protein kinase/ kinase/ protein kinase/ protein serine/threonine kinase | chr4:16802436-16804628 FORWARDnearly identical (1104) CDPK3_ORYSA Calcium-dependent protein kinase, isoform 11 (EC 2.7.11.1) (CDPK 11) - Oryza sativa (Rice) S_TKc S…	1.2948
30.3	signalling.calcium	os03g0310800	Transcript	very weakly similar to (94.7) AT5G49480 | Symbols: ATCP1 | ATCP1 (Ca2+-binding protein 1); calcium ion binding | chr5:20070812-20071294 FORWARD protein|EF hand family protein, putative, expressed	-0.91039
30.3	signalling.calcium	os05g0534400	Transcript	moderately similar to ( 270) AT5G24270 | Symbols: SOS3, CBL4 | SOS3 (SALT OVERLY SENSITIVE 3); calcium ion binding / calcium-dependent protein serine/threonine phosphatase | chr5:8238781-8240179 REVERSE protein|calcineurin B, putative, expressed	-1.2626
30.3	signalling.calcium	os03g0138000	Transcript	highly similar to ( 538) AT4G28600 | Symbols: NPGR2 | NPGR2 (no pollen germination related 2); calmodulin binding | chr4:14130046-14132599 FORWARD protein|tetratricopeptide repeat domain containing protein, expressed	-0.86374
30.3	signalling.calcium	os01g0135700	Transcript	weakly similar to ( 128) AT5G37770 | Symbols: TCH2, CML24 | TCH2 (TOUCH 2); calcium ion binding | chr5:14999075-14999560 REVERSEweakly similar to ( 105) CALM_CHLRE Calmodulin (CaM) - Chlamydomonas reinhardtii FRQ1 protein|OsCML16 - Calmodulin-related calcium sensor protein, expressed	1.4281
30.3	signalling.calcium	os05g0197300	Transcript	moderately similar to ( 401) AT2G26190 | Symbols: | calmodulin-binding family protein | chr2:11147901-11150082 REVERSE protein|calmodulin-binding protein, putative, expressed	-2.0451
30.3	signalling.calcium	os01g0711500	Transcript	moderately similar to ( 278) AT4G33000 | Symbols: CBL10, ATCBL10 | CBL10 (CALCINEURIN B-LIKE 10); calcium ion binding | chr4:15924349-15926052 FORWARD protein|calcineurin B, putative, expressed	1.5442
30.3	signalling.calcium	os04g0560600	Transcript	highly similar to ( 669) AT1G76040 | Symbols: CPK29 | CPK29; ATP binding / calcium ion binding / calmodulin-dependent protein kinase/ kinase/ protein kinase | chr1:28538906-28540448 FORWARDhighly similar to ( 668) CDPK2_ORYSA Calcium-dependent protein kinase, isoform 2 (EC 2.7.11.1) (CDPK 2) - Oryza sativa (Rice) S_TKc S_TKc Pkinase SPS1 FRQ1 TyrKc Pkinase_Tyr PTKc PTKc_Jak_rpt2 protein|CAMK_CAMK…	-1.5573
30.3	signalling.calcium	os01g0949500	Transcript	weakly similar to ( 138) AT1G24620 | Symbols: | polcalcin, putative / calcium-binding pollen allergen, putative | chr1:8723893-8724453 REVERSEweakly similar to ( 107) CALM3_PETHY Calmodulin-related protein - Petunia hybrida (Petunia) FRQ1 protein|OsCML10 - Calmodulin-related calcium sensor protein, expressed	-0.75187
30.3	signalling.calcium	os03g0161400	Transcript	weakly similar to ( 140) AT4G14750 | Symbols: IQD19 | IQD19 (IQ-domain 19); calmodulin binding | chr4:8470449-8471903 FORWARD protein|IQ calmodulin-binding motif family protein, putative, expressed	3.8159
30.3	signalling.calcium	os01g0242600	Transcript	highly similar to ( 577) AT1G53590 | Symbols: NTMC2TYPE6.1, NTMC2T6.1 | NTMC2T6.1 | chr1:19996556-20000127 FORWARDCOG5038 protein|C2 domain containing protein, putative, expressed	1.7162
30.3	signalling.calcium	os07g0246200	Transcript	highly similar to ( 512) AT1G09210 | Symbols: | calreticulin 2 (CRT2) | chr1:2973217-2976655 REVERSEhighly similar to ( 603) CALR_ORYSA Calreticulin precursor - Oryza sativa (Rice) Calreticulin protein|calreticulin precursor protein, putative, expressed	0.7725
30.3	signalling.calcium	os01g0895600	Transcript	highly similar to ( 501) AT1G08450 | Symbols: CRT3 | CRT3 (CALRETICULIN 3); calcium ion binding / unfolded protein binding | chr1:2668008-2671800 REVERSEmoderately similar to ( 443) CALR_NICPL Calreticulin precursor - Nicotiana plumbaginifolia (Leadwort-leaved tobacco) Calreticulin protein|calreticulin precursor protein, putative, expressed	-1.8586
30.3	signalling.calcium	os05g0380900	Transcript	weakly similar to ( 126) AT1G24620 | Symbols: | polcalcin, putative / calcium-binding pollen allergen, putative | chr1:8723893-8724453 REVERSEvery weakly similar to (94.0) CALM_CHLRE Calmodulin (CaM) - Chlamydomonas reinhardtii FRQ1 protein|OsCML15 - Calmodulin-related calcium sensor protein, expressed	3.2331
30.3	signalling.calcium	os04g0605500	Transcript	nearly identical (1369) AT5G57110 | Symbols: ACA8, AT-ACA8 | ACA8 (AUTOINHIBITED CA2+ -ATPASE, ISOFORM 8); calcium-transporting ATPase/ calmodulin binding / protein self-association | chr5:23109729-23116857 REVERSEhighly similar to ( 806) ACA5_ORYSA Probable calcium-transporting ATPase 5, plasma membrane-type (EC 3.6.3.8) (Ca(2+)-ATPase isoform 5) - Oryza sativa (Rice) MgtA PRK10517 E1-E2_ATPase …	1.564
