# Supplementary material for: Transcriptomic analysis of OsRUS1 overexpression rice lines with rapid and dynamic leaf rolling morphology
Source: Sci Rep. 2022 Apr 25;12:6736. doi: 10.1038/s41598-022-10784-x (PMC9038715; doi:10.1038/s41598-022-10784-x)
Supplement: Supplementary file 17 — Supplementary Table S10. [file 41598_2022_10784_MOESM17_ESM.xls]

## Sheet: MapManExport
Supplementary Table S10. Differentially expressed genes involved in regulation pathway analysis
BinCode	BinName	id	type	description	log2FoldChange
34.16	transport.ABC transporters and multidrug resistance systems	os12g0411700	Transcript	highly similar to ( 552) AT1G17840 | Symbols: WBC11, ABCG11, DSO, COF1, ATWBC11 | WBC11 (WHITE-BROWN COMPLEX HOMOLOG PROTEIN 11); ATPase, coupled to transmembrane movement of substances / fatty acid transporter | chr1:6142870-6145894 FORWARDweakly similar to ( 176) PDR3_TOBAC Pleiotropic drug resistance protein 3 (NtPDR3) - Nicotiana tabacum (Common tobacco) ABCG_White ABCG_EPDR ABC_PDR_domain2 C…	2.2008
34.16	transport.ABC transporters and multidrug resistance systems	os11g0216300	Transcript	nearly identical (1054) AT4G31390 | Symbols: | ABC1 family protein | chr4:15233126-15236764 FORWARD AarF ubiB ABC1 protein| ELMO/CED-12 family protein, putative, expressed	-0.84092
34.16	transport.ABC transporters and multidrug resistance systems	os04g0620066	Transcript	nearly identical (2228) AT2G34660 | Symbols: ATMRP2, EST4, MRP2 | ATMRP2 (ARABIDOPSIS THALIANA MULTIDRUG RESISTANCE-ASSOCIATED PROTEIN 2); ATPase, coupled to transmembrane movement of substances | chr2:14603267-14612387 FORWARDweakly similar to ( 196) MDR_ORYSA Putative multidrug resistance protein (P-glycoprotein) - Oryza sativa (Rice) ABCC_MRP_domain2 ABCC_MRP_domain1 MdlB ABCC_NFT1 SunT ABCC_S…	-0.983
34.16	transport.ABC transporters and multidrug resistance systems	os11g0155600	Transcript	highly similar to ( 951) AT3G59140 | Symbols: ATMRP14 | ATMRP14; ATPase, coupled to transmembrane movement of substances | chr3:21863519-21868701 REVERSEweakly similar to ( 133) MDR_ORYSA Putative multidrug resistance protein (P-glycoprotein) - Oryza sativa (Rice) ABCC_MRP_domain2 MdlB ABCC_NFT1 SunT ABCC_SUR2 CydD ABCC_Glucan_exporter_like ABCC_CFTR2 PRK10790 ABCC_ATM1_transporter ABCC_MRP_Like …	-1.1448
34.16	transport.ABC transporters and multidrug resistance systems	os05g0222200	Transcript	highly similar to ( 877) AT3G21090 | Symbols: | ABC transporter family protein | chr3:7391497-7394933 REVERSEweakly similar to ( 189) PDR15_ORYSA Pleiotropic drug resistance protein 15 - Oryza sativa (Rice) ABCG_EPDR ABCG_White ABC_PDR_domain2 CcmA ABC_PDR_domain1 FepC ABC_tran ABC_cobalt_CbiO_domain1 ABC_subfamily_A ABC_MJ0796_Lo1CDE_FtsE CbiO ABC_Metallic_Cations ZnuC ABC_Org_Solvent_Resistant …	1.3454
34.16	transport.ABC transporters and multidrug resistance systems	os07g0464600	Transcript	highly similar to ( 764) AT4G25450 | Symbols: ATNAP8 | ATNAP8; ATPase, coupled to transmembrane movement of substances / transporter | chr4:13009845-13013229 REVERSEmoderately similar to ( 251) MDR_ORYSA Putative multidrug resistance protein (P-glycoprotein) - Oryza sativa (Rice) MdlB SunT ABC_MTABC3_MDL1_MDL2 ABCC_MsbA PRK11176 ABCC_ATM1_transporter ABCC_Glucan_exporter_like ATM1 ABCC_TAP ABCC_H…	-1.2764
34.16	transport.ABC transporters and multidrug resistance systems	os08g0564300	Transcript	nearly identical (1736) AT2G36910 | Symbols: ATPGP1, PGP1, ABCB1 | ABCB1 (ATP BINDING CASSETTE SUBFAMILY B1); ATPase, coupled to transmembrane movement of substances / auxin efflux transmembrane transporter/ calmodulin binding | chr2:15502162-15507050 FORWARDhighly similar to ( 880) MDR_ORYSA Putative multidrug resistance protein (P-glycoprotein) - Oryza sativa (Rice) ABC_MTABC3_MDL1_MDL2 MdlB Su…	1.2828
34.16	transport.ABC transporters and multidrug resistance systems	os03g0281900	Transcript	highly similar to ( 857) AT3G55090 | Symbols: | ATPase, coupled to transmembrane movement of substances | chr3:20416342-20418552 REVERSEweakly similar to ( 190) PDR13_ORYSA Pleiotropic drug resistance protein 13 - Oryza sativa (Rice) ABCG_White ABCG_EPDR CcmA ABC_PDR_domain2 ABC_PDR_domain1 ABC_subfamily_A ABC2_membrane ABC_cobalt_CbiO_domain1 SalX ABC_tran FepC ABC_MJ0796_Lo1CDE_FtsE ABC_PhnC_tr…	17.8564
34.16	transport.ABC transporters and multidrug resistance systems	os04g0640500	Transcript	highly similar to ( 790) AT1G71810 | Symbols: | ABC1 family protein | chr1:27002602-27007964 REVERSE AarF ubiB ABC1 protein| ELMO/CED-12 family protein, putative, expressed	-0.81775
34.16	transport.ABC transporters and multidrug resistance systems	os02g0816600	Transcript	nearly identical (1150) AT3G24190 | Symbols: | ABC1 family protein | chr3:8743319-8747703 FORWARD AarF ubiB ABC1 protein| ELMO/CED-12 family protein, putative, expressed	-1.0955
34.16	transport.ABC transporters and multidrug resistance systems	os06g0554800	Transcript	nearly identical (1617) AT3G16340 | Symbols: ATPDR1, PDR1 | PDR1; ATPase, coupled to transmembrane movement of substances | chr3:5539897-5546263 FORWARDnearly identical (2237) PDR12_ORYSA Pleiotropic drug resistance protein 12 - Oryza sativa (Rice) ABC_PDR_domain2 ABCG_EPDR ABCG_White ABC2_membrane CcmA ABC_PDR_domain1 ABC_subfamily_A ABC_drug_resistance_like ABC_tran ABC_cobalt_CbiO_domain1 ABC_…	-1.3283
34.16	transport.ABC transporters and multidrug resistance systems	os02g0323000	Transcript	highly similar to ( 864) AT1G02520 | Symbols: PGP11 | PGP11 (P-GLYCOPROTEIN 11); ATPase, coupled to transmembrane movement of substances | chr1:524134-528745 FORWARDhighly similar to ( 575) MDR_ORYSA Putative multidrug resistance protein (P-glycoprotein) - Oryza sativa (Rice) MdlB ABC_MTABC3_MDL1_MDL2 SunT PRK11176 ABCC_MsbA ABCC_ATM1_transporter ATM1 ABCC_Glucan_exporter_like ABCC_Hemolysin ABCC…	-1.1954
34.16	transport.ABC transporters and multidrug resistance systems	os06g0731200	Transcript	nearly identical (1345) AT5G60740 | Symbols: | ATPase, coupled to transmembrane movement of substances | chr5:24425824-24430269 REVERSEweakly similar to ( 153) PDR2_ORYSA Probable pleiotropic drug resistance protein 2 - Oryza sativa (Rice) ABCG_EPDR ABCG_White ABC_PDR_domain2 CcmA ABC_tran ABC_cobalt_CbiO_domain1 FepC ABC_PDR_domain1 ZnuC ABC_Metallic_Cations ABC_subfamily_A ABC_Org_Solvent_Resis…	-0.77641
34.16	transport.ABC transporters and multidrug resistance systems	os01g0279400	Transcript	moderately similar to ( 487) AT3G43790 | Symbols: ZIFL2 | ZIFL2 (ZINC INDUCED FACILITATOR-like 2); carbohydrate transmembrane transporter/ sugar:hydrogen symporter | chr3:15655443-15658848 FORWARD protein|major facilitator superfamily antiporter, putative, expressed	-3.9143
34.16	transport.ABC transporters and multidrug resistance systems	os09g0250700	Transcript	highly similar to ( 987) AT3G07700 | Symbols: | ABC1 family protein | chr3:2459696-2463241 REVERSE AarF ubiB ABC1 protein| ELMO/CED-12 family protein, putative, expressed	-0.84621
34.16	transport.ABC transporters and multidrug resistance systems	os12g0132800	Transcript	moderately similar to ( 235) AT5G13750 | Symbols: ZIFL1 | ZIFL1 (ZINC INDUCED FACILITATOR-like 1); tetracycline:hydrogen antiporter | chr5:4438318-4440829 FORWARD protein|major facilitator superfamily antiporter, putative, expressed	-2.1682
34.16	transport.ABC transporters and multidrug resistance systems	os04g0528300	Transcript	highly similar to ( 985) AT1G17840 | Symbols: WBC11, ABCG11, DSO, COF1, ATWBC11 | WBC11 (WHITE-BROWN COMPLEX HOMOLOG PROTEIN 11); ATPase, coupled to transmembrane movement of substances / fatty acid transporter | chr1:6142870-6145894 FORWARDweakly similar to ( 163) PDR4_ORYSA Pleiotropic drug resistance protein 4 - Oryza sativa (Rice) ABCG_EPDR ABCG_White ABC_PDR_domain2 CcmA ABC_PDR_domain1 ABC_…	0.93512
34.16	transport.ABC transporters and multidrug resistance systems	os09g0332700	Transcript	nearly identical (1767) AT1G15520 | Symbols: PDR12, ATPDR12 | PDR12 (PLEIOTROPIC DRUG RESISTANCE 12); ATPase, coupled to transmembrane movement of substances | chr1:5331993-5338175 REVERSEnearly identical (1933) PDR4_ORYSA Pleiotropic drug resistance protein 4 - Oryza sativa (Rice) ABC_PDR_domain2 ABCG_EPDR ABC_PDR_domain1 ABCG_White ABC2_membrane CcmA ABC_drug_resistance_like ABC_subfamily_A ABC…	1.1894
34.16	transport.ABC transporters and multidrug resistance systems	os02g0318500	Transcript	highly similar to ( 758) AT1G66950 | Symbols: PDR11, ATPDR11 | PDR11 (PLEIOTROPIC DRUG RESISTANCE 11); ATPase, coupled to transmembrane movement of substances | chr1:24978239-24984461 FORWARDhighly similar to ( 882) PDR5_ORYSA Pleiotropic drug resistance protein 5 - Oryza sativa (Rice) ABC_PDR_domain2 ABCG_EPDR ABCG_White ABC2_membrane ABC_PDR_domain1 CcmA ABC_subfamily_A ABC_drug_resistance_like…	3.1258
34.16	transport.ABC transporters and multidrug resistance systems	os09g0333500	Transcript	moderately similar to ( 458) AT1G15520 | Symbols: PDR12, ATPDR12 | PDR12 (PLEIOTROPIC DRUG RESISTANCE 12); ATPase, coupled to transmembrane movement of substances | chr1:5331993-5338175 REVERSEmoderately similar to ( 491) PDR4_ORYSA Pleiotropic drug resistance protein 4 - Oryza sativa (Rice) ABC_PDR_domain2 ABCG_EPDR ABCG_White CcmA ABC_PDR_domain1 ABC_subfamily_A ABC_tran ABC_cobalt_CbiO_domain1…	3.2833
34.16	transport.ABC transporters and multidrug resistance systems	os04g0209200	Transcript	nearly identical (1459) AT3G62700 | Symbols: ATMRP10 | ATMRP10; ATPase, coupled to transmembrane movement of substances | chr3:23190428-23195727 REVERSEmoderately similar to ( 229) MDR_ORYSA Putative multidrug resistance protein (P-glycoprotein) - Oryza sativa (Rice) ABCC_MRP_domain2 ABCC_MRP_domain1 MdlB ABCC_NFT1 SunT ABCC_SUR2 CydD ABCC_CFTR2 ABCC_Glucan_exporter_like ABCC_CFTR1 ABCC_SUR1_N AB…	1.4094
34.99	transport.misc	os09g0258000	Transcript	moderately similar to ( 436) AT5G47730 | Symbols: | SEC14 cytosolic factor, putative / polyphosphoinositide-binding protein, putative | chr5:19334592-19336158 REVERSE SEC14 SEC14 CRAL_TRIO protein|CRAL/TRIO domain containing protein, expressed	-0.73249
34.99	transport.misc	os03g0638200	Transcript	moderately similar to ( 279) AT3G13050 | Symbols: | transporter-related | chr3:4176866-4178868 FORWARD Sugar_tr protein|transporter family protein, putative, expressed	2.472
34.99	transport.misc	os06g0558300	Transcript	moderately similar to ( 437) AT4G29140 | Symbols: | MATE efflux protein-related | chr4:14369148-14370746 FORWARD NorM PRK01766 MatE PRK00187 protein|MATE domain containing protein, expressed	1.5326
34.99	transport.misc	os06g0494400	Transcript	moderately similar to ( 474) AT5G52450 | Symbols: | MATE efflux protein-related | chr5:21289042-21291749 REVERSE NorM PRK01766 PRK00187 MatE protein|MATE efflux family protein, putative, expressed	-1.229
34.99	transport.misc	os10g0344500	Transcript	weakly similar to ( 196) AT1G73700 | Symbols: | MATE efflux family protein | chr1:27717554-27719630 REVERSE NorM PRK01766 MatE protein|MATE efflux family protein, putative, expressed	-1.1325
34.99	transport.misc	os06g0125600	Transcript	moderately similar to ( 206) AT5G08510 | Symbols: | pentatricopeptide (PPR) repeat-containing protein | chr5:2753099-2754731 FORWARD protein|pentatricopeptide, putative, expressed	-1.0879
34.99	transport.misc	os11g0129200	Transcript	highly similar to ( 538) AT1G33110 | Symbols: | MATE efflux family protein | chr1:12005084-12008040 FORWARD NorM PRK01766 MatE protein|MATE efflux family protein, putative, expressed	-1.2913
34.99	transport.misc	os05g0574800	Transcript	highly similar to ( 912) AT1G15510 | Symbols: | pentatricopeptide (PPR) repeat-containing protein | chr1:5329111-5331711 FORWARDweakly similar to ( 103) RF1_ORYSA Rf1 protein, mitochondrial precursor (PPR protein) (Fertility restorer) (Restorer for CMS) - Oryza sativa (Rice) protein|pentatricopeptide, putative, expressed	-1.2203
34.99	transport.misc	os03g0858800	Transcript	moderately similar to ( 397) AT4G22790 | Symbols: | MATE efflux family protein | chr4:11975153-11976628 REVERSE NorM PRK01766 MatE protein|MATE efflux family protein, putative, expressed	0.84035
34.99	transport.misc	os08g0480000	Transcript	moderately similar to ( 444) AT5G65380 | Symbols: | ripening-responsive protein, putative | chr5:26123241-26126352 REVERSE NorM PRK01766 MatE protein|MATE efflux family protein, putative, expressed	-2.2056
34.99	transport.misc	os02g0529900	Transcript	moderately similar to ( 317) AT1G16480 | Symbols: | FUNCTIONS IN: molecular_function unknown; INVOLVED IN: biological_process unknown; LOCATED IN: cellular_component unknown; EXPRESSED IN: shoot apex; CONTAINS InterPro DOMAIN/s: Pentatricopeptide repeat (InterPro:IPR002885); BEST Arabidopsis thaliana protein match is: pentatricopeptide (PPR) repeat-containing protein (TAIR:AT4G13650.1). | chr1:56…	-1.2898
34.99	transport.misc	os09g0381100	Transcript	highly similar to ( 817) AT5G62890 | Symbols: | permease, putative | chr5:25243723-25246748 FORWARD Xan_ur_permease UraA PRK10720 protein|nucleobase-ascorbate transporter, putative, expressed	1.3031
34.99	transport.misc	os09g0371000	Transcript	moderately similar to ( 458) AT1G78130 | Symbols: UNE2 | UNE2 (unfertilized embryo sac 2); carbohydrate transmembrane transporter/ sugar:hydrogen symporter | chr1:29400171-29401814 FORWARD MFS_1 protein|transporter, putative, expressed	0.93867
34.99	transport.misc	os11g0482400	Transcript	moderately similar to ( 483) AT1G11290 | Symbols: CRR22 | CRR22 (CHLORORESPIRATORY REDUCTION22); endonuclease | chr1:3791454-3793883 REVERSEvery weakly similar to (98.6) RF1_ORYSA Rf1 protein, mitochondrial precursor (PPR protein) (Fertility restorer) (Restorer for CMS) - Oryza sativa (Rice) protein|pentatricopeptide repeat protein PPR986-12, putative, expressed	-0.93512
34.99	transport.misc	os01g0857500	Transcript	highly similar to ( 580) AT2G27810 | Symbols: | xanthine/uracil permease family protein | chr2:11852338-11855411 FORWARD Xan_ur_permease UraA protein|nucleobase-ascorbate transporter, putative, expressed	-1.1985
34.99	transport.misc	os07g0113500	Transcript	highly similar to ( 613) AT4G37380 | Symbols: | pentatricopeptide (PPR) repeat-containing protein | chr4:17572040-17573938 REVERSEvery weakly similar to (98.6) RF1_ORYSA Rf1 protein, mitochondrial precursor (PPR protein) (Fertility restorer) (Restorer for CMS) - Oryza sativa (Rice) protein|pentatricopeptide, putative, expressed	-0.91403
34.99	transport.misc	os03g0571700	Transcript	moderately similar to ( 431) AT3G21690 | Symbols: | MATE efflux family protein | chr3:7638750-7641861 FORWARD NorM PRK01766 MatE protein|MATE efflux family protein, putative, expressed	-2.0466
34.99	transport.misc	os05g0381400	Transcript	weakly similar to ( 151) AT1G04560 | Symbols: | AWPM-19-like membrane family protein | chr1:1245070-1245888 FORWARDAWPM-19 protein|AWPM-19-like membrane family protein, putative, expressed	19.1221
34.99	transport.misc	os01g0279400	Transcript	moderately similar to ( 487) AT3G43790 | Symbols: ZIFL2 | ZIFL2 (ZINC INDUCED FACILITATOR-like 2); carbohydrate transmembrane transporter/ sugar:hydrogen symporter | chr3:15655443-15658848 FORWARD protein|major facilitator superfamily antiporter, putative, expressed	-3.9143
34.99	transport.misc	os12g0132800	Transcript	moderately similar to ( 235) AT5G13750 | Symbols: ZIFL1 | ZIFL1 (ZINC INDUCED FACILITATOR-like 1); tetracycline:hydrogen antiporter | chr5:4438318-4440829 FORWARD protein|major facilitator superfamily antiporter, putative, expressed	-2.1682
34.99	transport.misc	os03g0626700	Transcript	moderately similar to ( 441) AT3G26590 | Symbols: | MATE efflux family protein | chr3:9761927-9765259 REVERSE NorM PRK01766 MatE protein|MATE efflux family protein, putative, expressed	1.6582
34.99	transport.misc	os06g0607200	Transcript	moderately similar to ( 412) AT1G55840 | Symbols: | SEC14 cytosolic factor (SEC14) / phosphoglyceride transfer protein | chr1:20873943-20876018 FORWARD SEC14 protein|CRAL/TRIO domain containing protein, expressed	-1.2851
34.99	transport.misc	os11g0129000	Transcript	moderately similar to ( 332) AT1G33110 | Symbols: | MATE efflux family protein | chr1:12005084-12008040 FORWARD NorM protein|MATE efflux family protein, putative, expressed	-1.5563
34.99	transport.misc	os08g0562800	Transcript	moderately similar to ( 460) AT4G00350 | Symbols: | MATE efflux family protein | chr4:151978-153988 FORWARD NorM PRK01766 MatE protein|MATE efflux family protein, putative, expressed	-1.667
34.99	transport.misc	os09g0554300	Transcript	moderately similar to ( 460) AT5G65980 | Symbols: | auxin efflux carrier family protein | chr5:26392444-26394232 FORWARD Mem_trans protein|auxin efflux carrier component, putative, expressed	1.4756
34.99	transport.misc	os10g0122600	Transcript	highly similar to ( 540) AT2G21540 | Symbols: ATSFH3, SFH3 | SFH3 (SEC14-LIKE 3); phosphatidylinositol transporter | chr2:9220831-9223737 REVERSE CRAL_TRIO SEC14 SEC14 protein|phosphatidylinositol transfer, putative, expressed	-1.5487
34.99	transport.misc	os05g0267800	Transcript	moderately similar to ( 215) AT4G08690 | Symbols: | SEC14 cytosolic factor family protein / phosphoglyceride transfer family protein | chr4:5551521-5552713 REVERSE SEC14 SEC14 protein|CRAL/TRIO domain containing protein, expressed	1.4811
34.99	transport.misc	os03g0229500	Transcript	moderately similar to ( 352) AT1G58340 | Symbols: ZF14 | ZF14; antiporter/ drug transporter/ transporter | chr1:21653162-21655117 FORWARD NorM PRK01766 MatE PRK00187 protein|MATE efflux family protein, putative, expressed	-1.8959
34.2	transport.sugars	os07g0561800	Transcript	weakly similar to ( 189) AT1G79360 | Symbols: ATOCT2 | ATOCT2 (ARABIDOPSIS THALIANA ORGANIC CATION/CARNITINE TRANSPORTER 2); carbohydrate transmembrane transporter/ sugar:hydrogen symporter | chr1:29854140-29855723 REVERSE protein|urate anion exchanger, putative, expressed	-8.1328
34.2	transport.sugars	os04g0453200	Transcript	moderately similar to ( 457) AT1G34580 | Symbols: | monosaccharide transporter, putative | chr1:12660631-12663553 FORWARDmoderately similar to ( 431) STC_RICCO Sugar carrier protein C - Ricinus communis (Castor bean) Sugar_tr xylE protein|transporter family protein, putative, expressed	-1.2094
34.2	transport.sugars	os03g0594400	Transcript	highly similar to ( 557) AT1G11260 | Symbols: STP1, ATSTP1 | STP1 (SUGAR TRANSPORTER 1); carbohydrate transmembrane transporter/ sugar:hydrogen symporter | chr1:3777460-3780133 FORWARDhighly similar to ( 573) STC_RICCO Sugar carrier protein C - Ricinus communis (Castor bean) Sugar_tr xylE protein|transporter family protein, putative, expressed	1.3904
34.2	transport.sugars	os11g0637100	Transcript	moderately similar to ( 425) AT3G18830 | Symbols: ATPLT5 | ATPLT5 (POLYOL TRANSPORTER 5); D-ribose transmembrane transporter/ D-xylose transmembrane transporter/ carbohydrate transmembrane transporter/ galactose transmembrane transporter/ glucose transmembrane transporter/ glycerol transmembrane transporter/ mann | chr3:6489000-6491209 REVERSEweakly similar to ( 129) HEX6_RICCO Hexose carrier pro…	-6.30061
34.2	transport.sugars	os10g0579200	Transcript	highly similar to ( 577) AT5G17010 | Symbols: | sugar transporter family protein | chr5:5587851-5592332 REVERSEweakly similar to ( 156) HEX6_RICCO Hexose carrier protein HEX6 - Ricinus communis (Castor bean) Sugar_tr xylE protein|transporter family protein, putative, expressed	-1.6063
34.2	transport.sugars	os07g0559700	Transcript	highly similar to ( 625) AT1G11260 | Symbols: STP1, ATSTP1 | STP1 (SUGAR TRANSPORTER 1); carbohydrate transmembrane transporter/ sugar:hydrogen symporter | chr1:3777460-3780133 FORWARDhighly similar to ( 636) STC_RICCO Sugar carrier protein C - Ricinus communis (Castor bean) Sugar_tr xylE protein|transporter family protein, putative, expressed	1.5028
34.2	transport.sugars	os07g0151200	Transcript	highly similar to ( 684) AT1G30220 | Symbols: ATINT2, INT2 | INT2 (INOSITOL TRANSPORTER 2); carbohydrate transmembrane transporter/ sugar:hydrogen symporter | chr1:10632957-10635439 REVERSEweakly similar to ( 117) STC_RICCO Sugar carrier protein C - Ricinus communis (Castor bean) Sugar_tr xylE protein|transporter family protein, putative, expressed	0.95772
34.2	transport.sugars	os03g0197200	Transcript	highly similar to ( 625) AT3G18830 | Symbols: ATPLT5 | ATPLT5 (POLYOL TRANSPORTER 5); D-ribose transmembrane transporter/ D-xylose transmembrane transporter/ carbohydrate transmembrane transporter/ galactose transmembrane transporter/ glucose transmembrane transporter/ glycerol transmembrane transporter/ mann | chr3:6489000-6491209 REVERSEweakly similar to ( 176) STC_RICCO Sugar carrier protein C…	-2.1716
34.2	transport.sugars	os07g0581000	Transcript	moderately similar to ( 461) AT1G21070 | Symbols: | transporter-related | chr1:7376148-7377810 REVERSE TPT protein|transporter-related, putative, expressed	1.5079
34.2	transport.sugars	os12g0514000	Transcript	moderately similar to ( 419) AT3G18830 | Symbols: ATPLT5 | ATPLT5 (POLYOL TRANSPORTER 5); D-ribose transmembrane transporter/ D-xylose transmembrane transporter/ carbohydrate transmembrane transporter/ galactose transmembrane transporter/ glucose transmembrane transporter/ glycerol transmembrane transporter/ mann | chr3:6489000-6491209 REVERSEweakly similar to ( 123) STC_RICCO Sugar carrier prote…	-0.68703
34.2	transport.sugars	os07g0582400	Transcript	highly similar to ( 613) AT3G18830 | Symbols: ATPLT5 | ATPLT5 (POLYOL TRANSPORTER 5); D-ribose transmembrane transporter/ D-xylose transmembrane transporter/ carbohydrate transmembrane transporter/ galactose transmembrane transporter/ glucose transmembrane transporter/ glycerol transmembrane transporter/ mann | chr3:6489000-6491209 REVERSEweakly similar to ( 166) HEX6_RICCO Hexose carrier protein…	-1.8564
34.2	transport.sugars	os01g0279400	Transcript	moderately similar to ( 487) AT3G43790 | Symbols: ZIFL2 | ZIFL2 (ZINC INDUCED FACILITATOR-like 2); carbohydrate transmembrane transporter/ sugar:hydrogen symporter | chr3:15655443-15658848 FORWARD protein|major facilitator superfamily antiporter, putative, expressed	-3.9143
34.2	transport.sugars	os03g0218400	Transcript	highly similar to ( 757) AT5G26340 | Symbols: MSS1, STP13 | MSS1; carbohydrate transmembrane transporter/ hexose:hydrogen symporter/ high-affinity hydrogen:glucose symporter/ sugar:hydrogen symporter | chr5:9243851-9246994 REVERSEhighly similar to ( 515) STC_RICCO Sugar carrier protein C - Ricinus communis (Castor bean) Sugar_tr xylE protein|transporter family protein, putative, expressed	-1.3583
34.2	transport.sugars	os10g0561300	Transcript	highly similar to ( 513) AT1G11260 | Symbols: STP1, ATSTP1 | STP1 (SUGAR TRANSPORTER 1); carbohydrate transmembrane transporter/ sugar:hydrogen symporter | chr1:3777460-3780133 FORWARDhighly similar to ( 633) HEX6_RICCO Hexose carrier protein HEX6 - Ricinus communis (Castor bean) Sugar_tr xylE protein|transporter family protein, putative, expressed	-2.5341
34.2	transport.sugars	os12g0132800	Transcript	moderately similar to ( 235) AT5G13750 | Symbols: ZIFL1 | ZIFL1 (ZINC INDUCED FACILITATOR-like 1); tetracycline:hydrogen antiporter | chr5:4438318-4440829 FORWARD protein|major facilitator superfamily antiporter, putative, expressed	-2.1682
34.2	transport.sugars	os02g0832100	Transcript	highly similar to ( 550) AT3G51490 | Symbols: TMT3 | TMT3 (TONOPLAST MONOSACCHARIDE TRANSPORTER3); carbohydrate transmembrane transporter/ nucleoside transmembrane transporter/ sugar:hydrogen symporter | chr3:19105018-19107562 REVERSE Sugar_tr xylE protein|transporter family protein, putative, expressed	-2.0942
34.2	transport.sugars	os11g0620400	Transcript	moderately similar to ( 428) AT4G35300 | Symbols: | TMT2 (TONOPLAST MONOSACCHARIDE TRANSPORTER2); carbohydrate transmembrane transporter/ nucleoside transmembrane transporter/ sugar:hydrogen symporter | chr4:16796432-16799071 REVERSE Sugar_tr xylE protein|transporter family protein, putative, expressed	0.93743
34.2.1	transport.sugars.sucrose	os03g0170900	Transcript	moderately similar to ( 491) AT2G02860 | Symbols: SUT2, ATSUC3, SUC3, ATSUT2 | SUT2 (SUCROSE TRANSPORTER 2); carbohydrate transmembrane transporter/ sucrose transmembrane transporter/ sucrose:hydrogen symporter/ sugar:hydrogen symporter | chr2:828546-832296 REVERSEmoderately similar to ( 308) SUT2_ORYSA Sucrose transport protein 2 (Sucrose permease 2) (Sucrose-proton symporter 2) (Sucrose transpo…	1.6157
34.15	transport.potassium	os09g0448200	Transcript	moderately similar to ( 469) AT4G13420 | Symbols: HAK5, ATHAK5 | HAK5 (HIGH AFFINITY K+ TRANSPORTER 5); potassium ion transmembrane transporter/ potassium:sodium symporter | chr4:7797038-7802174 REVERSEnearly identical (1259) HAK17_ORYSA Probable potassium transporter 17 (OsHAK17) - Oryza sativa (Rice)K_trans Kup trkD protein|potassium transporter, putative, expressed	-0.98482
34.15	transport.potassium	os12g0617800	Transcript	highly similar to ( 676) AT4G04850 | Symbols: KEA3, ATKEA3 | KEA3; potassium ion transmembrane transporter/ potassium:hydrogen antiporter | chr4:2453174-2456891 FORWARD PRK03562 PRK03659 KefB Na_H_Exchanger RosB PRK10669 protein|potasium efflux antiporter protein, putative, expressed	-0.95877
34.15	transport.potassium	os02g0518600	Transcript	highly similar to ( 813) AT4G13420 | Symbols: HAK5, ATHAK5 | HAK5 (HIGH AFFINITY K+ TRANSPORTER 5); potassium ion transmembrane transporter/ potassium:sodium symporter | chr4:7797038-7802174 REVERSEnearly identical (1085) HAK1_ORYSA Potassium transporter 1 (OsHAK1) - Oryza sativa (Rice)K_trans Kup trkD protein|potassium transporter, putative, expressed	0.86394
34.15	transport.potassium	os06g0270200	Transcript	highly similar to ( 866) AT2G40540 | Symbols: KT2, ATKT2, SHY3, KUP2, ATKUP2, TRK2 | KT2 (POTASSIUM TRANSPORTER 2); potassium ion transmembrane transporter | chr2:16931445-16934516 FORWARDhighly similar to ( 863) HAK9_ORYSA Probable potassium transporter 9 (OsHAK9) - Oryza sativa (Rice)K_trans Kup trkD protein|potassium transporter, putative, expressed	1.5754
34.15	transport.potassium	os07g0102100	Transcript	moderately similar to ( 439) AT4G13420 | Symbols: HAK5, ATHAK5 | HAK5 (HIGH AFFINITY K+ TRANSPORTER 5); potassium ion transmembrane transporter/ potassium:sodium symporter | chr4:7797038-7802174 REVERSEhighly similar to ( 659) HAK16_ORYSA Probable potassium transporter 16 (OsHAK16) - Oryza sativa (Rice) K_trans Kup trkD protein|transposon protein, putative, unclassified, expressed	0.85335
34.15	transport.potassium	os03g0127900	Transcript	moderately similar to ( 287) AT5G51710 | Symbols: KEA5, ATKEA5 | KEA5; potassium ion transmembrane transporter/ potassium:hydrogen antiporter | chr5:21004566-21008580 REVERSEPRK03659 RosB Na_H_Exchanger PRK10669 PRK03562 KefB protein|transporter, monovalent cation:proton antiporter-2 family, putative, expressed	-1.2018
34.15	transport.potassium	os02g0730300	Transcript	nearly identical (1001) AT1G70300 | Symbols: KUP6 | KUP6; potassium ion transmembrane transporter | chr1:26477993-26481233 REVERSEhighly similar to ( 901) HAK9_ORYSA Probable potassium transporter 9 (OsHAK9) - Oryza sativa (Rice)K_trans Kup trkD protein|potassium transporter, putative, expressed	1.478
34.15	transport.potassium	os07g0108800	Transcript	moderately similar to ( 286) AT5G55630 | Symbols: KCO1, TPK1 | ATKCO1; calcium-activated potassium channel/ ion channel/ outward rectifier potassium channel | chr5:22531718-22532893 FORWARD protein|potassium channel protein, putative, expressed	1.9088
34.15	transport.potassium	os01g0718700	Transcript	moderately similar to ( 465) AT4G32650 | Symbols: ATKC1, KAT3 | ATKC1 (ARABIDOPSIS THALIANA K+ RECTIFYING CHANNEL 1); cyclic nucleotide binding / inward rectifier potassium channel | chr4:15751482-15754797 REVERSEmoderately similar to ( 375) AKT1_ORYSA Potassium channel AKT1 (OsAKT1) - Oryza sativa (Rice) protein|potassium channel AKT1, putative, expressed	-2.8342
34.15	transport.potassium	os03g0575200	Transcript	highly similar to ( 715) AT4G13420 | Symbols: HAK5, ATHAK5 | HAK5 (HIGH AFFINITY K+ TRANSPORTER 5); potassium ion transmembrane transporter/ potassium:sodium symporter | chr4:7797038-7802174 REVERSEnearly identical (1603) HAK16_ORYSA Probable potassium transporter 16 (OsHAK16) - Oryza sativa (Rice)K_trans Kup trkD protein|potassium transporter, putative, expressed	1.8575
34.15	transport.potassium	os04g0401700	Transcript	highly similar to ( 805) AT4G13420 | Symbols: HAK5, ATHAK5 | HAK5 (HIGH AFFINITY K+ TRANSPORTER 5); potassium ion transmembrane transporter/ potassium:sodium symporter | chr4:7797038-7802174 REVERSEnearly identical (1507) HAK1_ORYSA Potassium transporter 1 (OsHAK1) - Oryza sativa (Rice)K_trans Kup trkD protein|potassium transporter, putative, expressed	-2.5502
34.15	transport.potassium	os06g0254200	Transcript	highly similar to ( 502) AT4G32650 | Symbols: ATKC1, KAT3 | ATKC1 (ARABIDOPSIS THALIANA K+ RECTIFYING CHANNEL 1); cyclic nucleotide binding / inward rectifier potassium channel | chr4:15751482-15754797 REVERSEmoderately similar to ( 409) AKT1_ORYSA Potassium channel AKT1 (OsAKT1) - Oryza sativa (Rice) protein|potassium channel AKT1, putative, expressed	-2.9991
34.15	transport.potassium	os08g0510300	Transcript	highly similar to ( 512) AT4G13420 | Symbols: HAK5, ATHAK5 | HAK5 (HIGH AFFINITY K+ TRANSPORTER 5); potassium ion transmembrane transporter/ potassium:sodium symporter | chr4:7797038-7802174 REVERSEhighly similar to ( 584) HAK17_ORYSA Probable potassium transporter 17 (OsHAK17) - Oryza sativa (Rice)K_trans Kup trkD protein|potassium transporter, putative, expressed	-1.5864
34.15	transport.potassium	os06g0671000	Transcript	highly similar to ( 748) AT2G30070 | Symbols: ATKT1, ATKT1P, ATKUP1, KUP1 | ATKT1 (POTASSIUM TRANSPORTER 1); potassium ion transmembrane transporter | chr2:12835097-12838466 FORWARDnearly identical (1386) HAK13_ORYSA Probable potassium transporter 13 (OsHAK13) - Oryza sativa (Rice)K_trans Kup trkD protein|potassium transporter, putative, expressed	-3.4105
34.15	transport.potassium	os06g0626050	Transcript	nearly identical (1020) AT5G14880 | Symbols: | potassium transporter, putative | chr5:4814244-4817667 FORWARDnearly identical (1399) HAK10_ORYSA Potassium transporter 10 (OsHAK10) - Oryza sativa (Rice)K_trans Kup trkD protein|potassium transporter, putative, expressed	1.9531
34.14	transport.unspecified cations	os08g0503700	Transcript	highly similar to ( 590) AT5G47560 | Symbols: ATTDT, ATSDAT, TDT | TDT (TONOPLAST DICARBOXYLATE TRANSPORTER); malate transmembrane transporter/ sodium:dicarboxylate symporter | chr5:19287895-19290347 REVERSE SLC13_permease CitT Na_sulph_symp ArsB_NhaD_permease protein|citrate transporter, putative, expressed	2.8414
34.14	transport.unspecified cations	os07g0561800	Transcript	weakly similar to ( 189) AT1G79360 | Symbols: ATOCT2 | ATOCT2 (ARABIDOPSIS THALIANA ORGANIC CATION/CARNITINE TRANSPORTER 2); carbohydrate transmembrane transporter/ sugar:hydrogen symporter | chr1:29854140-29855723 REVERSE protein|urate anion exchanger, putative, expressed	-8.1328
34.14	transport.unspecified cations	os07g0666900	Transcript	highly similar to ( 687) AT3G05030 | Symbols: NHX2, ATNHX2 | NHX2 (SODIUM HYDROGEN EXCHANGER 2); sodium ion transmembrane transporter/ sodium:hydrogen antiporter | chr3:1393456-1395753 REVERSE NhaP Na_H_Exchanger protein|transporter, monovalent cation:proton antiporter-2 family, putative, expressed	2.6325
34.14	transport.unspecified cations	os04g0607500	Transcript	moderately similar to ( 294) AT4G10310 | Symbols: HKT1, ATHKT1 | HKT1 (HIGH-AFFINITY K+ TRANSPORTER 1); sodium ion transmembrane transporter | chr4:6392008-6395667 FORWARDhighly similar to ( 608) HKT4_ORYSA Cation transporter HKT4 (OsHKT4) - Oryza sativa (Rice) TrkH protein|OsHKT1;1 - Na+ transporter, expressed	1.3745
34.14	transport.unspecified cations	os01g0869200	Transcript	moderately similar to ( 244) AT3G19640 | Symbols: | magnesium transporter CorA-like family protein (MRS2-3) | chr3:6820969-6823104 FORWARD CorA protein|CorA-like magnesium transporter protein, putative, expressed	-0.69705
34.14	transport.unspecified cations	os07g0557100	Transcript	highly similar to ( 545) AT4G05120 | Symbols: ENT3, FUR1, ATENT3 | FUR1 (FUDR RESISTANT 1); nucleoside transmembrane transporter | chr4:2632886-2634824 REVERSE Nucleoside_tran protein|nucleoside transporter, putative, expressed	-0.8034
34.14	transport.unspecified cations	os06g0701700	Transcript	moderately similar to ( 318) AT4G10310 | Symbols: HKT1, ATHKT1 | HKT1 (HIGH-AFFINITY K+ TRANSPORTER 1); sodium ion transmembrane transporter | chr4:6392008-6395667 FORWARDhighly similar to ( 977) HKT1_ORYSA Cation transporter HKT1 (OsHKT1) (Ni-OsHKT1) (Po-OsHKT1) - Oryza sativa (Rice) TrkH protein|OsHKT2;1 - Na+ transporter, expressed	5.8699
34.12	transport.metal	os04g0298200	Transcript	highly similar to ( 575) AT1G51610 | Symbols: | cation efflux family protein / metal tolerance protein, putative (MTPc4) | chr1:19136625-19139621 FORWARD Cation_efflux MMT1 protein|cation efflux family protein, putative, expressed	-0.834
34.12	transport.metal	os01g0309800	Transcript	protein|heavy metal-associated domain containing protein, expressed	-1.1097
34.12	transport.metal	os03g0411800	Transcript	moderately similar to ( 300) AT1G55910 | Symbols: ZIP11 | ZIP11 (ZINC TRANSPORTER 11 PRECURSOR); cation transmembrane transporter/ metal ion transmembrane transporter | chr1:20906161-20907225 FORWARD Zip protein|metal cation transporter, putative, expressed	0.9369
34.12	transport.metal	os12g0121600	Transcript	highly similar to ( 563) AT2G13620 | Symbols: ATCHX15, CHX15 | ATCHX15; monovalent cation:proton antiporter/ sodium:hydrogen antiporter | chr2:5678006-5680621 FORWARD KefB Na_H_Exchanger protein|ATCHX, putative, expressed	-1.3587
34.12	transport.metal	os09g0440700	Transcript	very weakly similar to (89.0) AT5G20650 | Symbols: COPT5 | COPT5; copper ion transmembrane transporter/ high affinity copper ion transmembrane transporter | chr5:6985481-6985921 REVERSE Ctr protein|ctr copper transporter family protein, putative, expressed	0.87266
34.12	transport.metal	os05g0131500	Transcript	moderately similar to ( 352) AT5G26820 | Symbols: ATIREG3 | ATIREG3 (IRON-REGULATED PROTEIN 3) | chr5:9433858-9437005 FORWARD protein|ferroportin1 domain containing protein, expressed	0.99253
34.12	transport.metal	os02g0196600	Transcript	nearly identical (1075) AT1G63440 | Symbols: HMA5 | HMA5 (HEAVY METAL ATPASE 5); ATPase, coupled to transmembrane movement of ions, phosphorylative mechanism | chr1:23527655-23531109 FORWARDweakly similar to ( 125) PMA1_NICPL Plasma membrane ATPase 1 (EC 3.6.3.6) (Proton pump 1) - Nicotiana plumbaginifolia (Leadwort-leaved tobacco) ZntA PRK10671 zntA MgtA E1-E2_ATPase PRK01122 KdpB PRK10517 Hydro…	0.76754
34.12	transport.metal	os12g0562100	Transcript	highly similar to ( 540) AT5G26820 | Symbols: ATIREG3 | ATIREG3 (IRON-REGULATED PROTEIN 3) | chr5:9433858-9437005 FORWARD protein|expressed protein	-1.8088
34.12	transport.metal	os03g0388100	Transcript	weakly similar to ( 108) AT4G33520 | Symbols: PAA1, HMA6 | PAA1 (P-TYPE ATP-ASE 1); ATPase, coupled to transmembrane movement of ions, phosphorylative mechanism / copper ion transmembrane transporter | chr4:16118993-16125849 FORWARD protein|heavy metal-associated domain containing protein, expressed	-0.88983
34.12	transport.metal	os01g0503400	Transcript	moderately similar to ( 273) AT1G80830 | Symbols: NRAMP1, PMIT1, ATNRAMP1 | NRAMP1 (NATURAL RESISTANCE-ASSOCIATED MACROPHAGE PROTEIN 1); inorganic anion transmembrane transporter/ manganese ion transmembrane transporter/ metal ion transmembrane transporter | chr1:30373066-30375644 REVERSE Nramp PRK00701 MntH protein|natural resistance-associated macrophage protein, putative, expressed	1.7745
34.13	transport.peptides and oligopeptides	os01g0871600	Transcript	moderately similar to ( 485) AT1G22540 | Symbols: | proton-dependent oligopeptide transport (POT) family protein | chr1:7964202-7966222 FORWARD PTR2 PTR2 protein|POT family protein, expressed	2.1747
34.13	transport.peptides and oligopeptides	os12g0638200	Transcript	highly similar to ( 509) AT5G62680 | Symbols: | proton-dependent oligopeptide transport (POT) family protein | chr5:25165430-25167822 REVERSE PTR2 PTR2 protein|peptide transporter PTR2, putative, expressed	2.3788
34.13	transport.peptides and oligopeptides	os06g0125500	Transcript	nearly identical (1085) AT4G10770 | Symbols: ATOPT7, OPT7 | OPT7 (OLIGOPEPTIDE TRANSPORTER 7); oligopeptide transporter | chr4:6628646-6632517 REVERSE OPT protein|oligopeptide transporter, putative, expressed	-1.2219
34.13	transport.peptides and oligopeptides	os04g0524500	Transcript	highly similar to ( 852) AT1G65730 | Symbols: YSL7 | YSL7 (YELLOW STRIPE LIKE 7); oligopeptide transporter | chr1:24442639-24446122 FORWARDOPT COG1297 protein|transposon protein, putative, unclassified, expressed	-1.0632
34.13	transport.peptides and oligopeptides	os07g0603800	Transcript	moderately similar to ( 462) AT2G02040 | Symbols: ATPTR2-B, NTR1, PTR2-B, PTR2, ATPTR2 | PTR2 (PEPTIDE TRANSPORTER 2); dipeptide transporter/ high affinity oligopeptide transporter/ nitrate transmembrane transporter/ peptide transporter/ transporter/ tripeptide transporter | chr2:487542-489707 FORWARD PTR2 PTR2 protein|peptide transporter PTR2, putative, expressed	-2.2186
34.13	transport.peptides and oligopeptides	os06g0264500	Transcript	highly similar to ( 640) AT1G68570 | Symbols: | proton-dependent oligopeptide transport (POT) family protein | chr1:25746811-25750110 FORWARD PTR2 PTR2 protein|peptide transporter PTR2, putative, expressed	2.334
34.13	transport.peptides and oligopeptides	os12g0638300	Transcript	highly similar to ( 533) AT5G62680 | Symbols: | proton-dependent oligopeptide transport (POT) family protein | chr5:25165430-25167822 REVERSE PTR2 PTR2 protein|ligA, putative, expressed	1.3575
34.13	transport.peptides and oligopeptides	os02g0689900	Transcript	highly similar to ( 630) AT1G32450 | Symbols: NRT1.5 | NRT1.5 (NITRATE TRANSPORTER 1.5); nitrate transmembrane transporter/ transporter | chr1:11715337-11719807 REVERSE PTR2 PTR2 protein|peptide transporter PTR2, putative, expressed	-0.78032
34.13	transport.peptides and oligopeptides	os10g0469900	Transcript	highly similar to ( 606) AT5G46050 | Symbols: ATPTR3, PTR3 | PTR3 (PEPTIDE TRANSPORTER 3); dipeptide transporter/ transporter/ tripeptide transporter | chr5:18675062-18679071 REVERSE PTR2 PTR2 protein|POT domain containing peptide transporter, putative, expressed	1.2357
34.13	transport.peptides and oligopeptides	os02g0633300	Transcript	highly similar to ( 896) AT1G65730 | Symbols: YSL7 | YSL7 (YELLOW STRIPE LIKE 7); oligopeptide transporter | chr1:24442639-24446122 FORWARDOPT COG1297 protein|transposon protein, putative, unclassified, expressed	0.68537
34.13	transport.peptides and oligopeptides	os02g0649900	Transcript	highly similar to ( 855) AT5G53550 | Symbols: YSL3, ATYSL3 | YSL3 (YELLOW STRIPE LIKE 3); oligopeptide transporter | chr5:21756081-21758776 FORWARDOPT COG1297 protein|transposon protein, putative, unclassified, expressed	1.9302
34.3	transport.amino acids	os01g0209800	Transcript	highly similar to ( 719) AT2G34960 | Symbols: CAT5 | CAT5 (CATIONIC AMINO ACID TRANSPORTER 5); L-glutamate transmembrane transporter/ L-lysine transmembrane transporter/ arginine transmembrane transporter/ cationic amino acid transmembrane transporter | chr2:14744175-14745884 REVERSE PotE AA_permease LysP AnsP protein|amino acid permease family protein, putative, expressed	-3.2136
34.3	transport.amino acids	os06g0539400	Transcript	moderately similar to ( 486) AT1G17120 | Symbols: CAT8 | CAT8 (CATIONIC AMINO ACID TRANSPORTER 8); basic amino acid transmembrane transporter/ cationic amino acid transmembrane transporter | chr1:5851964-5853736 FORWARD PotE PRK11357 AnsP protein|amino acid permease family protein, putative, expressed	-0.95405
34.3	transport.amino acids	os03g0817200	Transcript	moderately similar to ( 311) AT3G11900 | Symbols: ANT1 | ANT1 (AROMATIC AND NEUTRAL TRANSPORTER 1); amino acid transmembrane transporter/ aromatic amino acid transmembrane transporter/ neutral amino acid transmembrane transporter | chr3:3758523-3760103 FORWARD Aa_trans SdaC protein|ANT1, putative, expressed	5.1031
34.3	transport.amino acids	os07g0134000	Transcript	highly similar to ( 611) AT5G49630 | Symbols: AAP6 | AAP6 (AMINO ACID PERMEASE 6); acidic amino acid transmembrane transporter/ amino acid transmembrane transporter/ neutral amino acid transmembrane transporter | chr5:20142681-20146441 REVERSE Aa_trans protein|amino acid transporter, putative, expressed	-1.4278
34.3	transport.amino acids	os06g0228500	Transcript	moderately similar to ( 336) AT5G15240 | Symbols: | amino acid transporter family protein | chr5:4947762-4950211 FORWARD Aa_trans SdaC protein|transmembrane amino acid transporter protein, putative, expressed	-1.987
34.3	transport.amino acids	os04g0460300	Transcript	moderately similar to ( 353) AT3G28960 | Symbols: | amino acid transporter family protein | chr3:10984245-10985767 REVERSE Aa_trans SdaC protein|transmembrane amino acid transporter protein, putative, expressed	3.0614
34.3	transport.amino acids	os02g0101000	Transcript	highly similar to ( 546) AT2G39130 | Symbols: | amino acid transporter family protein | chr2:16323171-16326744 REVERSE Aa_trans SdaC protein|transmembrane amino acid transporter protein, putative, expressed	1.8781
34.3	transport.amino acids	os04g0470700	Transcript	moderately similar to ( 219) AT5G23810 | Symbols: AAP7 | AAP7; amino acid transmembrane transporter | chr5:8028461-8030138 FORWARD Aa_trans protein|amino acid transporter, putative, expressed	2.1663
34.3	transport.amino acids	os04g0201800	Transcript	weakly similar to ( 196) AT2G39130 | Symbols: | amino acid transporter family protein | chr2:16323171-16326744 REVERSE protein|amino acid transporter protein, putative, expressed	1.725
34.3	transport.amino acids	os10g0437100	Transcript	highly similar to ( 567) AT1G58030 | Symbols: CAT2 | CAT2 (CATIONIC AMINO ACID TRANSPORTER 2); amino acid transmembrane transporter | chr1:21464185-21468141 REVERSE PotE LysP AA_permease PRK11357 AnsP PRK10238 protein|amino acid permease, putative, expressed	-0.85091
34.3	transport.amino acids	os06g0633800	Transcript	moderately similar to ( 488) AT3G30390 | Symbols: | amino acid transporter family protein | chr3:11977112-11978827 REVERSE Aa_trans SdaC protein|amino acid transporter, putative, expressed	0.83318
34.3	transport.amino acids	os04g0562100	Transcript	highly similar to ( 531) AT1G47670 | Symbols: | amino acid transporter family protein | chr1:17536834-17539486 REVERSE Aa_trans protein|transmembrane amino acid transporter protein, putative, expressed	-2.5857
34.3	transport.amino acids	os07g0662800	Transcript	moderately similar to ( 347) AT5G19500 | Symbols: | tryptophan/tyrosine permease family protein | chr5:6579019-6581699 FORWARDTrp_Tyr_perm PRK10483 protein|tyrosine-specific transport protein, putative, expressed	-1.1088
34.9	transport.metabolite transporters at the mitochondrial membrane	os01g0385400	Transcript	highly similar to ( 569) AT5G24030 | Symbols: SLAH3 | SLAH3 (SLAC1 HOMOLOGUE 3); transporter | chr5:8118618-8120993 REVERSEC4dic_mal_tran PRK10764 TehA protein|C4-dicarboxylate transporter/malic acid transport protein, expressed	5.93
34.9	transport.metabolite transporters at the mitochondrial membrane	os02g0225000	Transcript	moderately similar to ( 349) AT2G39970 | Symbols: | peroxisomal membrane protein (PMP36) | chr2:16684026-16686392 REVERSE protein|mitochondrial carrier protein, putative, expressed	-0.70148
34.9	transport.metabolite transporters at the mitochondrial membrane	os01g0226600	Transcript	highly similar to ( 509) AT5G24030 | Symbols: SLAH3 | SLAH3 (SLAC1 HOMOLOGUE 3); transporter | chr5:8118618-8120993 REVERSEC4dic_mal_tran PRK10764 TehA protein|C4-dicarboxylate transporter/malic acid transport protein, expressed	0.66316
34.9	transport.metabolite transporters at the mitochondrial membrane	os12g0515400	Transcript	highly similar to ( 650) AT5G12860 | Symbols: DiT1 | DiT1 (dicarboxylate transporter 1); oxoglutarate:malate antiporter | chr5:4059850-4061919 REVERSEhighly similar to ( 649) SOT1_SPIOL 2-oxoglutarate/malate translocator, chloroplast precursor - Spinacia oleracea (Spinach)Na_sulph_symp CitT ArsB_NhaD_permease protein|2-oxoglutarate/malate translocator, chloroplast precursor, putative, expressed	-0.78329
34.9	transport.metabolite transporters at the mitochondrial membrane	os03g0191100	Transcript	moderately similar to ( 484) AT5G64970 | Symbols: | mitochondrial substrate carrier family protein | chr5:25958806-25960443 REVERSEweakly similar to ( 116) BT1_MAIZE Protein brittle-1, chloroplast precursor - Zea mays (Maize) protein|mitochondrial carrier protein, putative, expressed	-0.67922
34.9	transport.metabolite transporters at the mitochondrial membrane	os10g0573800	Transcript	moderately similar to ( 361) AT5G46800 | Symbols: BOU | BOU (A BOUT DE SOUFFLE); binding / transporter | chr5:18988779-18989810 REVERSE Mito_carr protein|mitochondrial carrier protein, putative, expressed	-1.5615
34.9	transport.metabolite transporters at the mitochondrial membrane	os01g0143100	Transcript	moderately similar to ( 379) AT3G53940 | Symbols: | mitochondrial substrate carrier family protein | chr3:19971258-19973564 REVERSEweakly similar to ( 149) BT1_MAIZE Protein brittle-1, chloroplast precursor - Zea mays (Maize) Mito_carr protein|mitochondrial carrier protein, putative, expressed	-0.77775
34.9	transport.metabolite transporters at the mitochondrial membrane	os11g0661300	Transcript	moderately similar to ( 368) AT5G17400 | Symbols: ER-ANT1 | ER-ANT1 (ENDOPLASMIC RETICULUM-DENINE NUCLEOTIDE TRANSPORTER 1); ATP:ADP antiporter/ binding | chr5:5729015-5730104 REVERSEmoderately similar to ( 333) ADT1_MAIZE ADP,ATP carrier protein 1, mitochondrial precursor (ADP/ATP translocase 1) (Adenine nucleotide translocator 1) (ANT 1) - Zea mays (Maize) protein|mitochondrial carrier protein,…	-1.2902
34.9	transport.metabolite transporters at the mitochondrial membrane	os09g0554000	Transcript	moderately similar to ( 459) AT2G17270 | Symbols: | mitochondrial substrate carrier family protein | chr2:7510456-7512118 FORWARD protein|phosphate carrier protein, mitochondrial precursor, putative, expressed	-1.408
34.9	transport.metabolite transporters at the mitochondrial membrane	os05g0219900	Transcript	highly similar to ( 563) AT5G24030 | Symbols: SLAH3 | SLAH3 (SLAC1 HOMOLOGUE 3); transporter | chr5:8118618-8120993 REVERSEC4dic_mal_tran PRK10764 protein|C4-dicarboxylate transporter/malic acid transport protein, expressed	3.2127
34.9	transport.metabolite transporters at the mitochondrial membrane	os02g0530100	Transcript	weakly similar to ( 133) AT5G24030 | Symbols: SLAH3 | SLAH3 (SLAC1 HOMOLOGUE 3); transporter | chr5:8118618-8120993 REVERSE protein|heavy metal-associated domain containing protein, expressed	-0.9159
