# Supplementary material for: Transcriptomic analysis of OsRUS1 overexpression rice lines with rapid and dynamic leaf rolling morphology
Source: Sci Rep. 2022 Apr 25;12:6736. doi: 10.1038/s41598-022-10784-x (PMC9038715; doi:10.1038/s41598-022-10784-x)
Supplement: Supplementary file 18 — Supplementary Table S11. [file 41598_2022_10784_MOESM18_ESM.xls]

## Sheet: MapManExport
Supplementary Table S11. Differentially expressed genes involved in cellular response overview pathway analysis
BinCode	BinName	id	type	description	log2FoldChange
20.2.1	stress.abiotic.heat	os04g0107900	Transcript	nearly identical (1042) AT5G52640 | Symbols: HSP81-1, ATHS83, HSP81.1, HSP83, ATHSP90.1 | ATHSP90.1 (HEAT SHOCK PROTEIN 90.1); ATP binding / unfolded protein binding | chr5:21352542-21355147 FORWARDnearly identical (1073) HSP82_MAIZE Heat shock protein 82 - Zea mays (Maize) HSP90 PRK05218 HtpG protein|heat shock protein, putative, expressed	6.9685
20.2.1	stress.abiotic.heat	os03g0245800	Transcript	weakly similar to ( 176) AT4G27670 | Symbols: HSP21 | HSP21 (HEAT SHOCK PROTEIN 21) | chr4:13819048-13819895 REVERSEmoderately similar to ( 276) HS21C_WHEAT Small heat shock protein, chloroplast precursor (Heat shock protein 26.6) - Triticum aestivum (Wheat) HSP20 IbpA alpha-crystallin-Hsps protein|hsp20/alpha crystallin family protein, putative, expressed	5.1459
20.2.1	stress.abiotic.heat	os12g0244100	Transcript	highly similar to ( 977) AT5G49910 | Symbols: CPHSC70-2EAT SHOCK PROTEIN 70-2, HSC70-7 | CPHSC70-2EAT SHOCK PROTEIN 70-2 (CHLOROPLAST HEAT SHOCK PROTEIN 70-2); ATP binding / unfolded protein binding | chr5:20303470-20306295 FORWARDhighly similar to ( 999) HSP7S_PEA Stromal 70 kDa heat shock-related protein, chloroplast precursor - Pisum sativum (Garden pea) dnaK dnaK HSP70 DnaK hscA hscA PRK11678…	-0.79948
20.2.1	stress.abiotic.heat	os01g0875700	Transcript	moderately similar to ( 216) AT3G08910 | Symbols: | DNAJ heat shock protein, putative | chr3:2710402-2711811 REVERSEvery weakly similar to (90.5) DNJH_CUCSA DnaJ protein homolog (DNAJ-1) - Cucumis sativus (Cucumber) DnaJ protein|dnaJ domain containing protein, expressed	2.8221
20.2.1	stress.abiotic.heat	os01g0136200	Transcript	weakly similar to ( 166) AT5G59720 | Symbols: HSP18.2 | HSP18.2 (heat shock protein 18.2) | chr5:24062632-24063117 FORWARDmoderately similar to ( 224) HSP12_ORYSA 16.9 kDa class I heat shock protein 2 - Oryza sativa (Rice) HSP20 alpha-crystallin-Hsps IbpA protein|hsp20/alpha crystallin family protein, putative, expressed	3.4847
20.2.1	stress.abiotic.heat	os03g0266900	Transcript	weakly similar to ( 157) AT5G59720 | Symbols: HSP18.2 | HSP18.2 (heat shock protein 18.2) | chr5:24062632-24063117 FORWARDmoderately similar to ( 207) HSP21_ORYSA 17.4 kDa class I heat shock protein 1 - Oryza sativa (Rice) HSP20 alpha-crystallin-Hsps IbpA protein|hsp20/alpha crystallin family protein, putative, expressed	2.3526
20.2.1	stress.abiotic.heat	os01g0136100	Transcript	weakly similar to ( 165) AT5G59720 | Symbols: HSP18.2 | HSP18.2 (heat shock protein 18.2) | chr5:24062632-24063117 FORWARDmoderately similar to ( 224) HSP11_ORYSA 16.9 kDa class I heat shock protein 1 - Oryza sativa (Rice) HSP20 alpha-crystallin-Hsps IbpA protein|hsp20/alpha crystallin family protein, putative, expressed	5.017
20.2.1	stress.abiotic.heat	os02g0115900	Transcript	highly similar to ( 992) AT5G42020 | Symbols: BIP | BIP2; ATP binding | chr5:16807697-16810480 REVERSEnearly identical (1068) BIP3_MAIZE Luminal-binding protein 3 precursor (BiP3) - Zea mays (Maize) HSP70 dnaK DnaK dnaK hscA hscA PRK11678 protein|DnaK family protein, putative, expressed	0.72572
20.2.1	stress.abiotic.heat	os01g0606900	Transcript	weakly similar to ( 120) AT1G71000 | Symbols: | heat shock protein binding | chr1:26769336-26770111 REVERSE DnaJ DnaJ protein|heat shock protein DnaJ, putative, expressed	3.0747
20.2.1	stress.abiotic.heat	os03g0218500	Transcript	highly similar to ( 756) AT2G32120 | Symbols: HSP70T-2 | HSP70T-2 (HEAT-SHOCK PROTEIN 70T-2); ATP binding | chr2:13651720-13653411 REVERSEmoderately similar to ( 280) HSP7E_SPIOL Chloroplast envelope membrane 70 kDa heat shock-related protein - Spinacia oleracea (Spinach) HSP70 DnaK dnaK dnaK hscA hscA protein|DnaK family protein, putative, expressed	2.7898
20.2.1	stress.abiotic.heat	os12g0104300	Transcript	moderately similar to ( 254) AT2G29970 | Symbols: | heat shock protein-related | chr2:12776601-12779784 FORWARD protein|expressed protein	-1.2855
20.2.1	stress.abiotic.heat	os03g0277300	Transcript	nearly identical (1017) AT3G12580 | Symbols: HSP70 | HSP70 (heat shock protein 70); ATP binding | chr3:3991487-3993689 REVERSEnearly identical (1041) HSP7C_PETHY Heat shock cognate 70 kDa protein - Petunia hybrida (Petunia) HSP70 dnaK DnaK dnaK hscA hscA protein|DnaK family protein, putative, expressed	3.6248
20.2.1	stress.abiotic.heat	os11g0703900	Transcript	highly similar to ( 934) AT5G02500 | Symbols: HSC70-1, HSP70-1, AT-HSC70-1, HSC70 | HSC70-1 (HEAT SHOCK COGNATE PROTEIN 70-1); ATP binding | chr5:554055-556334 REVERSEhighly similar to ( 937) HSP7C_PETHY Heat shock cognate 70 kDa protein - Petunia hybrida (Petunia) HSP70 dnaK DnaK dnaK hscA hscA protein|DnaK family protein, putative, expressed	0.87131
20.2.1	stress.abiotic.heat	os03g0293000	Transcript	moderately similar to ( 360) AT3G08970 | Symbols: ATERDJ3A, TMS1 | ATERDJ3A; oxidoreductase | chr3:2737589-2740265 FORWARD protein|heat shock protein DnaJ, putative, expressed	0.82392
20.2.1	stress.abiotic.heat	os03g0266300	Transcript	weakly similar to ( 161) AT1G53540 | Symbols: | 17.6 kDa class I small heat shock protein (HSP17.6C-CI) (AA 1-156) | chr1:19980510-19980983 FORWARDmoderately similar to ( 204) HSP23_ORYSA 17.4 kDa class I heat shock protein 3 - Oryza sativa (Rice) HSP20 alpha-crystallin-Hsps IbpA protein|hsp20/alpha crystallin family protein, putative, expressed	3.0288
20.2.1	stress.abiotic.heat	os06g0253100	Transcript	weakly similar to ( 112) AT5G37670 | Symbols: | 15.7 kDa class I-related small heat shock protein-like (HSP15.7-CI) | chr5:14969035-14969448 FORWARDvery weakly similar to (88.2) HSP16_SOYBN 18.5 kDa class I heat shock protein (HSP 18.5) - Glycine max (Soybean) HSP20 protein|hsp20/alpha crystallin family protein, putative, expressed	1.266
20.2.1	stress.abiotic.heat	os06g0219500	Transcript	weakly similar to ( 120) AT5G51440 | Symbols: | 23.5 kDa mitochondrial small heat shock protein (HSP23.5-M) | chr5:20891242-20892013 FORWARDweakly similar to ( 112) HS22M_PEA Heat shock 22 kDa protein, mitochondrial precursor - Pisum sativum (Garden pea) protein|heat shock 22 kDa protein, mitochondrial precursor, putative, expressed	0.82485
20.2.1	stress.abiotic.heat	os05g0460000	Transcript	nearly identical (1105) AT3G12580 | Symbols: HSP70 | HSP70 (heat shock protein 70); ATP binding | chr3:3991487-3993689 REVERSEnearly identical (1113) HSP7C_PETHY Heat shock cognate 70 kDa protein - Petunia hybrida (Petunia) HSP70 dnaK DnaK dnaK hscA hscA protein|DnaK family protein, putative, expressed	0.94391
20.2.1	stress.abiotic.heat	os04g0445100	Transcript	weakly similar to ( 171) AT4G10250 | Symbols: ATHSP22.0 | ATHSP22.0 | chr4:6370537-6371124 FORWARDweakly similar to ( 166) HSP41_PEA 22.7 kDa class IV heat shock protein precursor - Pisum sativum (Garden pea) HSP20 IbpA alpha-crystallin-Hsps protein|hsp20/alpha crystallin family protein, putative, expressed	10.5152
20.2.1	stress.abiotic.heat	os03g0267000	Transcript	weakly similar to ( 156) AT5G59720 | Symbols: HSP18.2 | HSP18.2 (heat shock protein 18.2) | chr5:24062632-24063117 FORWARDweakly similar to ( 198) HSP24_ORYSA 17.4 kDa class I heat shock protein 4 - Oryza sativa (Rice) HSP20 alpha-crystallin-Hsps IbpA protein|hsp20/alpha crystallin family protein, putative, expressed	4.2881
20.2.1	stress.abiotic.heat	os02g0758000	Transcript	very weakly similar to (95.1) AT5G51440 | Symbols: | 23.5 kDa mitochondrial small heat shock protein (HSP23.5-M) | chr5:20891242-20892013 FORWARDweakly similar to ( 104) HS22M_PEA Heat shock 22 kDa protein, mitochondrial precursor - Pisum sativum (Garden pea) protein|heat shock 22 kDa protein, mitochondrial precursor, putative, expressed	1.6239
20.2.1	stress.abiotic.heat	os03g0648400	Transcript	highly similar to ( 550) AT3G44110 | Symbols: ATJ3, ATJ | ATJ3; protein binding | chr3:15869179-15871059 REVERSEhighly similar to ( 586) DNJH_CUCSA DnaJ protein homolog (DNAJ-1) - Cucumis sativus (Cucumber) DnaJ PRK10767 DnaJ_CXXCXGXG DnaJ DnaJ PRK10266 protein|chaperone protein dnaJ, putative, expressed	0.87521
20.2.1	stress.abiotic.heat	os05g0519700	Transcript	nearly identical (1338) AT1G74310 | Symbols: ATHSP101, HSP101, HOT1 | ATHSP101 (ARABIDOPSIS THALIANA HEAT SHOCK PROTEIN 101); ATP binding / ATPase/ nucleoside-triphosphatase/ nucleotide binding / protein binding | chr1:27936715-27939862 REVERSEnearly identical (1583) HS101_ORYSA Heat shock protein 101 - Oryza sativa (Rice) clpA PRK10865 clpC clpA AAA_2 protein|heat shock protein 101, putative, ex…	3.6648
20.2.1	stress.abiotic.heat	os06g0682900	Transcript	moderately similar to ( 280) AT4G21320 | Symbols: HSA32 | HSA32 (HEAT-STRESS-ASSOCIATED 32); catalytic | chr4:11340492-11341732 FORWARDComA COG1809 protein|phosphosulfolactate synthase-related protein, putative, expressed	1.9043
20.2.1	stress.abiotic.heat	os06g0716700	Transcript	nearly identical (1050) AT4G24190 | Symbols: SHD | SHD (SHEPHERD); ATP binding / unfolded protein binding | chr4:12551902-12555851 REVERSEnearly identical (1162) ENPL_HORVU Endoplasmin homolog precursor (GRP94 homolog) - Hordeum vulgare (Barley) HSP90 PRK05218 HtpG protein|heat shock protein, putative, expressed	1.0396
20.2.1	stress.abiotic.heat	os01g0840100	Transcript	nearly identical (1024) AT5G02500 | Symbols: HSC70-1, HSP70-1, AT-HSC70-1, HSC70 | HSC70-1 (HEAT SHOCK COGNATE PROTEIN 70-1); ATP binding | chr5:554055-556334 REVERSEnearly identical (1038) HSP7C_PETHY Heat shock cognate 70 kDa protein - Petunia hybrida (Petunia) HSP70 dnaK DnaK dnaK hscA hscA protein|DnaK family protein, putative, expressed	1.0932
20.2.1	stress.abiotic.heat	os05g0296800	Transcript	very weakly similar to (83.6) AT4G27670 | Symbols: HSP21 | HSP21 (HEAT SHOCK PROTEIN 21) | chr4:13819048-13819895 REVERSEvery weakly similar to (84.7) HS21C_PEA Small heat shock protein, chloroplast precursor - Pisum sativum (Garden pea) protein|retrotransposon protein, putative, LINE subclass, expressed	2.7729
20.2.1	stress.abiotic.heat	os08g0452900	Transcript	very weakly similar to (85.9) AT3G14200 | Symbols: | DNAJ heat shock N-terminal domain-containing protein | chr3:4712881-4714361 REVERSEDnaJ protein|heat shock protein DnaJ, putative, expressed	-2.7987
20.2.1	stress.abiotic.heat	os03g0304500	Transcript	moderately similar to ( 377) AT4G02100 | Symbols: | DNAJ heat shock N-terminal domain-containing protein | chr4:930228-932049 FORWARD protein|DNAJ heat shock N-terminal domain-containing protein, putative, expressed	1.7266
20.2.2	stress.abiotic.cold	os03g0767800	Transcript	moderately similar to ( 204) AT3G50830 | Symbols: COR413-PM2, ATCOR413-PM2 | COR413-PM2 (COLD-REGULATED 413-PLASMA MEMBRANE 2) | chr3:18894109-18895355 REVERSEWCOR413 protein|cold acclimation protein WCOR413, putative, expressed	1.4142
20.2.2	stress.abiotic.cold	os01g0953500	Transcript	weakly similar to ( 144) AT1G50570 | Symbols: | C2 domain-containing protein | chr1:18726400-18727566 REVERSE protein|C2 domain containing protein, putative, expressed	-0.98489
20.2.2	stress.abiotic.cold	os05g0170200	Transcript	weakly similar to ( 151) AT3G17020 | Symbols: | universal stress protein (USP) family protein | chr3:5802728-5804063 REVERSEUSP_Like protein|universal stress protein domain containing protein, putative, expressed	2.2327
20.2.2	stress.abiotic.cold	os05g0566800	Transcript	weakly similar to ( 154) AT1G29395 | Symbols: COR414-TM1 | COR414-TM1 | chr1:10288345-10289539 REVERSEWCOR413 protein|cold acclimation protein WCOR413, putative, expressed	1.4228
20.2.2	stress.abiotic.cold	os05g0453700	Transcript	weakly similar to ( 166) AT3G53990 | Symbols: | universal stress protein (USP) family protein | chr3:19989658-19991019 REVERSE protein|universal stress protein domain containing protein, putative, expressed	3.7343
20.2.3	stress.abiotic.drought/salt	os11g0170900	Transcript	weakly similar to ( 193) AT5G25610 | Symbols: RD22 | RD22; nutrient reservoir | chr5:8914498-8916684 REVERSEvery weakly similar to ( 100) EA30_VICFA Embryonic abundant protein VF30.1 precursor - Vicia faba (Broad bean)BURP protein|BURP domain containing protein, expressed	-1.684
20.2.3	stress.abiotic.drought/salt	os03g0230300	Transcript	weakly similar to ( 144) AT1G23550 | Symbols: SRO2 | SRO2 (SIMILAR TO RCD ONE 2); NAD+ ADP-ribosyltransferase | chr1:8350912-8352232 FORWARD protein|ATP8, putative, expressed	1.9785
20.2.3	stress.abiotic.drought/salt	os05g0215000	Transcript	weakly similar to ( 115) AT5G25610 | Symbols: RD22 | RD22; nutrient reservoir | chr5:8914498-8916684 REVERSEBURP protein|BURP domain containing protein, expressed	3.3547
20.2.3	stress.abiotic.drought/salt	os01g0971100	Transcript	Di19 protein|drought induced 19 protein, putative, expressed	-1.1309
20.2.3	stress.abiotic.drought/salt	os07g0150100	Transcript	highly similar to ( 691) AT1G30360 | Symbols: ERD4 | ERD4 (early-responsive to dehydration 4) | chr1:10715892-10718799 FORWARD COG5594 DUF221 protein|ERD4 protein, putative, expressed	1.4766
20.2.3	stress.abiotic.drought/salt	os12g0582800	Transcript	highly similar to ( 654) AT3G01100 | Symbols: HYP1, ATHYP1 | HYP1 (HYPOTHETICAL PROTEIN 1) | chr3:35810-38176 REVERSE DUF221 COG5594 protein|DUF221 domain containing protein, expressed	1.4025
20.2.3	stress.abiotic.drought/salt	os01g0733500	Transcript	moderately similar to ( 265) AT5G25610 | Symbols: RD22 | RD22; nutrient reservoir | chr5:8914498-8916684 REVERSEweakly similar to ( 117) EA30_VICFA Embryonic abundant protein VF30.1 precursor - Vicia faba (Broad bean)BURP protein|BURP domain containing protein, expressed	1.6234
20.2.4	stress.abiotic.touch/wounding	os01g0702000	Transcript	moderately similar to ( 293) AT1G19660 | Symbols: | wound-responsive family protein | chr1:6800361-6802240 REVERSE protein|DNA-binding protein DSP1, putative, expressed	-2.6263
20.2.4	stress.abiotic.touch/wounding	os03g0299600	Transcript	very weakly similar to (83.6) AT3G10985 | Symbols: SAG20, WI12, ATWI-12 | SAG20 (SENESCENCE ASSOCIATED GENE 20) | chr3:3442776-3443108 FORWARDvery weakly similar to (85.1) WUN1_SOLTU Wound-induced protein 1 - Solanum tuberosum (Potato)WI12 protein|wound-induced protein WI12, putative, expressed	0.98601
20.2.4	stress.abiotic.touch/wounding	os08g0357000	Transcript	moderately similar to ( 367) AT1G19660 | Symbols: | wound-responsive family protein | chr1:6800361-6802240 REVERSE protein|wound responsive protein, putative, expressed	0.75695
20.2.99	stress.abiotic.unspecified	os01g0284500	Transcript	moderately similar to ( 241) AT1G02335 | Symbols: GL22 | GL22 (GERMIN-LIKE PROTEIN SUBFAMILY 2 MEMBER 2 PRECURSOR.); manganese ion binding / nutrient reservoir | chr1:463979-464876 REVERSEmoderately similar to ( 240) NEC1_NICPL Nectarin-1 precursor (EC 1.15.1.1) (Superoxide dismutase [Mn]) - Nicotiana plumbaginifolia (Leadwort-leaved tobacco)Cupin_1 protein|Cupin domain containing protein, expres…	42.5523
20.2.99	stress.abiotic.unspecified	os02g0705400	Transcript	weakly similar to ( 162) AT2G21620 | Symbols: RD2 | RD2 | chr2:9248749-9249986 FORWARD protein|universal stress protein domain containing protein, putative, expressed	1.1786
20.2.99	stress.abiotic.unspecified	os01g0783500	Transcript	moderately similar to ( 225) AT1G11360 | Symbols: | universal stress protein (USP) family protein | chr1:3822171-3822899 REVERSE protein|universal stress protein domain containing protein, putative, expressed	1.7868
20.2.99	stress.abiotic.unspecified	os03g0297600	Transcript	weakly similar to ( 152) AT2G38310 | Symbols: | unknown protein | chr2:16050251-16050874 FORWARD protein|cyclase/dehydrase family protein, putative, expressed	-2.3798
20.2.99	stress.abiotic.unspecified	os02g0532500	Transcript	moderately similar to ( 222) AT3G10080 | Symbols: | germin-like protein, putative | chr3:3107476-3108159 REVERSEweakly similar to ( 147) GLP1_MESCR Germin-like protein precursor - Mesembryanthemum crystallinum (Common ice plant)Cupin_1 protein|Cupin domain containing protein, expressed	1.8364
20.2.99	stress.abiotic.unspecified	os03g0694000	Transcript	moderately similar to ( 205) AT1G18970 | Symbols: GLP4 | GLP4 (GERMIN-LIKE PROTEIN 4); manganese ion binding / nutrient reservoir | chr1:6554702-6555364 REVERSEmoderately similar to ( 332) GER2_WHEAT Oxalate oxidase GF-2.8 precursor (EC 1.2.3.4) (Germin GF-2.8) - Triticum aestivum (Wheat)Cupin_1 protein|Cupin domain containing protein, expressed	4.8062
20.2.99	stress.abiotic.unspecified	os08g0231400	Transcript	moderately similar to ( 229) AT3G05950 | Symbols: | germin-like protein, putative | chr3:1781130-1781964 REVERSEweakly similar to ( 193) GLP1_MESCR Germin-like protein precursor - Mesembryanthemum crystallinum (Common ice plant)Cupin_1 protein|cupin domain containing protein, expressed	8.1905
21.1	redox.thioredoxin	os11g0528500	Transcript	weakly similar to ( 154) AT5G51010 | Symbols: | rubredoxin family protein | chr5:20744615-20745344 FORWARD protein|rubredoxin family protein, putative, expressed	-1.9161
21.1	redox.thioredoxin	os07g0190800	Transcript	weakly similar to ( 126) AT5G39950 | Symbols: ATTRX2, ATH2, ATTRXH2, TRXH2 | ATTRX2 (THIOREDOXIN 2); oxidoreductase, acting on sulfur group of donors, disulfide as acceptor | chr5:15990885-15991881 REVERSEweakly similar to ( 108) TRXH1_TOBAC Thioredoxin H-type 1 (TRX-H1) - Nicotiana tabacum (Common tobacco) TRX_family Thioredoxin TRX_PICOT protein|thioredoxin, putative, expressed	1.8027
21.1	redox.thioredoxin	os11g0199200	Transcript	highly similar to ( 557) AT1G77510 | Symbols: ATPDIL1-2, PDI6, ATPDI6 | ATPDIL1-2 (PDI-LIKE 1-2); protein disulfide isomerase | chr1:29126742-29129433 FORWARDhighly similar to ( 799) PDI_MAIZE Protein disulfide-isomerase precursor (EC 5.3.4.1) (PDI) - Zea mays (Maize) PDI_a_PDI_a'_C PDI_a_family Thioredoxin PDI_a_MPD1_like PDI_a_ERp38 PDI_a_PDIR PDI_a_P5 PDI_a_ERp46 PDI_a_TMX3 PDI_a_QSOX protein|…	0.84428
21.1	redox.thioredoxin	os04g0629500	Transcript	weakly similar to ( 107) AT1G11530 | Symbols: ATCXXS1 | ATCXXS1 (C-terminal cysteine residue is changed to a serine 1); protein disulfide isomerase | chr1:3874518-3875311 FORWARD TRX_family protein|thioredoxin, putative, expressed	1.2083
21.1	redox.thioredoxin	os05g0200100	Transcript	moderately similar to ( 214) AT4G29670 | Symbols: ACHT2 | thioredoxin family protein | chr4:14535983-14537108 REVERSE protein|thioredoxin, putative, expressed	-0.68417
21.1	redox.thioredoxin	os07g0684100	Transcript	weakly similar to ( 199) AT1G08570 | Symbols: ACHT4 | ACHT4 (ATYPICAL CYS HIS RICH THIOREDOXIN 4); oxidoreductase, acting on sulfur group of donors, disulfide as acceptor | chr1:2713604-2714312 FORWARD protein|thioredoxin, putative, expressed	2.2472
21.1	redox.thioredoxin	os07g0657900	Transcript	highly similar to ( 741) AT2G41680 | Symbols: NTRC | NTRC (NADPH-DEPENDENT THIOREDOXIN REDUCTASE C); thioredoxin-disulfide reductase | chr2:17376349-17379028 REVERSE TrxB PRK10262 AhpF TRX_NTR Pyr_redox_2 Lpd PRK11749 PRK12831 TRX_family gltD GltD protein|bifunctional thioredoxin reductase/thioredoxin, putative, expressed	-0.98649
21.2	redox.ascorbate and glutathione	os12g0223300	Transcript	very weakly similar to (99.0) AT5G48810 | Symbols: ATB5-B, B5 #3, ATCB5-D, CB5-D | CB5-D (CYTOCHROME B5 ISOFORM D); heme binding | chr5:19789249-19790180 REVERSEvery weakly similar to (99.8) CYB5_TOBAC Cytochrome b5 - Nicotiana tabacum (Common tobacco) Cyt-b5 protein|cytochrome b5-like Heme/Steroid binding domain containing protein, expressed	-0.72882
21.2	redox.ascorbate and glutathione	os04g0533500	Transcript	weakly similar to ( 182) AT4G25570 | Symbols: ACYB-2 | ACYB-2; carbon-monoxide oxygenase | chr4:13053887-13055518 REVERSE Cytochrom_B561 B561 protein|cytochrome b561, putative, expressed	-1.4065
21.2.1	redox.ascorbate and glutathione.ascorbate	os04g0223300	Transcript	moderately similar to ( 405) AT4G35000 | Symbols: APX3 | APX3 (ASCORBATE PEROXIDASE 3); L-ascorbate peroxidase | chr4:16665007-16667541 REVERSEhighly similar to ( 542) APX3_ORYSA Probable L-ascorbate peroxidase 3 (EC 1.11.1.11) (OsAPx03) - Oryza sativa (Rice)ascorbate_peroxidase plant_peroxidase peroxidase KatG secretory_peroxidase catalase_peroxidase protein|OsAPx3 - Peroxisomal Ascorbate Peroxi…	5.7114
21.2.1	redox.ascorbate and glutathione.ascorbate	os04g0434800	Transcript	moderately similar to ( 458) AT4G08390 | Symbols: SAPX | SAPX (STROMAL ASCORBATE PEROXIDASE); L-ascorbate peroxidase | chr4:5315071-5317071 FORWARDhighly similar to ( 608) APX7_ORYSA Probable L-ascorbate peroxidase 7, chloroplast precursor (EC 1.11.1.11) (OsAPx07) - Oryza sativa (Rice)ascorbate_peroxidase plant_peroxidase peroxidase KatG secretory_peroxidase catalase_peroxidase protein|OsAPx7 - S…	-1.8254
21.2.1	redox.ascorbate and glutathione.ascorbate	os02g0553200	Transcript	moderately similar to ( 467) AT1G77490 | Symbols: TAPX | TAPX (THYLAKOIDAL ASCORBATE PEROXIDASE); L-ascorbate peroxidase | chr1:29117688-29120046 FORWARDhighly similar to ( 654) APX8_ORYSA Probable L-ascorbate peroxidase 8, chloroplast precursor (EC 1.11.1.11) (OsAPx08) - Oryza sativa (Rice)ascorbate_peroxidase plant_peroxidase peroxidase KatG secretory_peroxidase catalase_peroxidase protein|OsAP…	0.74518
21.2.1.2	redox.ascorbate and glutathione.ascorbate.GDP-L-galactose-hexose-1-phosphate guanyltransferase	os12g0190000	Transcript	highly similar to ( 535) AT5G55120 | Symbols: VTC5 | VTC5 (VITAMIN C DEFECTIVE 5); GDP-D-glucose phosphorylase/ galactose-1-phosphate guanylyltransferase (GDP)/ quercetin 4'-O-glucosyltransferase | chr5:22369515-22371709 FORWARD protein|VTC2, putative, expressed	-1.4028
21.4	redox.glutaredoxins	os06g0224200	Transcript	highly similar to ( 529) AT4G08550 | Symbols: | electron carrier/ protein disulfide oxidoreductase | chr4:5444345-5446825 FORWARDDUF547 GRX_DEP protein|glutaredoxin domain containing protein, putative, expressed	1.7971
21.4	redox.glutaredoxins	os01g0667900	Transcript	weakly similar to ( 108) AT1G28480 | Symbols: GRX480 | GRX480; electron carrier/ protein disulfide oxidoreductase | chr1:10013634-10014047 REVERSE protein|OsGrx_I1 - glutaredoxin subgroup III, expressed	0.81378
21.4	redox.glutaredoxins	os02g0618100	Transcript	weakly similar to ( 154) AT5G40370 | Symbols: | glutaredoxin, putative | chr5:16147826-16148900 REVERSEweakly similar to ( 160) GLRX_ORYSA Glutaredoxin - Oryza sativa (Rice) GRX_GRXh_1_2_like GRX_family GrxC protein|OsGrx_C2.1 - glutaredoxin subgroup I, expressed	-1.7516
21.4	redox.glutaredoxins	os01g0194600	Transcript	very weakly similar to (88.6) AT5G11930 | Symbols: | glutaredoxin family protein | chr5:3845165-3845611 REVERSE protein|OsGrx_A2 - glutaredoxin subgroup III, expressed	-1.3469
21.4	redox.glutaredoxins	os07g0159900	Transcript	weakly similar to ( 136) AT5G06470 | Symbols: | glutaredoxin family protein | chr5:1974659-1975378 REVERSE GRX_GRX_like protein|glutaredoxin, putative, expressed	1.0427
21.4	redox.glutaredoxins	os10g0482900	Transcript	highly similar to ( 553) AT3G11920 | Symbols: | glutaredoxin-related | chr3:3772311-3774887 FORWARDDUF547 GRX_DEP protein|glutaredoxin domain containing protein, putative, expressed	0.83371
31.3	cell.cycle	os08g0468400	Transcript	moderately similar to ( 290) AT3G54630 | Symbols: | FUNCTIONS IN: molecular_function unknown; INVOLVED IN: biological_process unknown; LOCATED IN: cellular_component unknown; EXPRESSED IN: 11 plant structures; EXPRESSED DURING: 6 growth stages; CONTAINS InterPro DOMAIN/s: Kinetochore protein Ndc80 (InterPro:IPR005550); Has 19800 Blast hits to 12108 proteins in 845 species: Archae - 345; Bacteria …	1.5287
31.3	cell.cycle	os03g0345100	Transcript	moderately similar to ( 347) AT3G05480 | Symbols: ATRAD9, RAD9 | RAD9 | chr3:1585383-1588238 FORWARD Rad9 protein|auxin response factor 75, putative, expressed	1.0268
31.3	cell.cycle	os04g0628900	Transcript	very weakly similar to ( 100) AT3G21870 | Symbols: CYCP2;1 | CYCP2;1 (cyclin p2;1); cyclin-dependent protein kinase | chr3:7703927-7704813 REVERSE Cyclin protein|cyclin, putative, expressed	-0.7328
31.3.1	cell.cycle.peptidylprolyl isomerase	os04g0352400	Transcript	highly similar to ( 688) AT3G25230 | Symbols: ROF1, ATFKBP62, FKBP62 | ROF1 (ROTAMASE FKBP 1); FK506 binding / calmodulin binding / peptidyl-prolyl cis-trans isomerase | chr3:9188257-9191175 FORWARDhighly similar to ( 661) FKB70_WHEAT 70 kDa peptidyl-prolyl isomerase (EC 5.2.1.8) (Peptidyl-prolyl cis-trans isomerase) (PPIase) (Rotamase) - Triticum aestivum (Wheat) FKBP_C FkpA PRK10902 PRK11570 pr…	1.5197
31.3.1	cell.cycle.peptidylprolyl isomerase	os01g0111100	Transcript	moderately similar to ( 246) AT1G74070 | Symbols: | peptidyl-prolyl cis-trans isomerase cyclophilin-type family protein | chr1:27851749-27852861 REVERSE cyclophilin Pro_isomerase cyclophilin_ABH_like protein|peptidyl-prolyl cis-trans isomerase, putative, expressed	1.5605
31.3.1	cell.cycle.peptidylprolyl isomerase	os10g0154700	Transcript	weakly similar to ( 193) AT2G16600 | Symbols: ROC3 | ROC3; peptidyl-prolyl cis-trans isomerase | chr2:7200862-7201383 FORWARDweakly similar to ( 195) CYPH_CATRO Peptidyl-prolyl cis-trans isomerase (EC 5.2.1.8) (PPIase) (Rotamase) (Cyclophilin) (Cyclosporin A-binding protein) - Catharanthus roseus (Rosy periwinkle) (Madagascar periwinkle) cyclophilin_ABH_like Pro_isomerase cyclophilin PpiB cycloph…	1.4106
31.3.1	cell.cycle.peptidylprolyl isomerase	os07g0565600	Transcript	highly similar to ( 521) AT3G15520 | Symbols: | peptidyl-prolyl cis-trans isomerase TLP38, chloroplast / thylakoid lumen PPIase of 38 kDa / cyclophilin / rotamase | chr3:5249739-5252432 REVERSEweakly similar to ( 131) TLP40_SPIOL Peptidyl-prolyl cis-trans isomerase, chloroplast precursor (EC 5.2.1.8) (40 kDa thylakoid lumen PPIase) (40 kDa thylakoid lumen rotamase) - Spinacia oleracea (Spinach)cy…	-0.97278
31.2	cell.division	os05g0106700	Transcript	highly similar to ( 942) AT5G42140 | Symbols: | zinc finger protein, putative / regulator of chromosome condensation (RCC1) family protein | chr5:16837547-16841640 REVERSE ATS1 protein|FYVE zinc finger domain containing protein, expressed	0.99098
31.2	cell.division	os05g0384800	Transcript	nearly identical (1279) AT5G19420 | Symbols: | Ran GTPase binding / chromatin binding / zinc ion binding | chr5:6547945-6552866 REVERSE ATS1 protein|FYVE zinc finger domain containing protein, expressed	-0.88002
31.2	cell.division	os02g0580500	Transcript	moderately similar to ( 367) AT5G40770 | Symbols: ATPHB3 | ATPHB3 (PROHIBITIN 3) | chr5:16315589-16316621 REVERSE Band_7_prohibitin PHB Band_7 HflC protein|mitochondrial prohibitin complex protein 1, putative, expressed	1.7473
31.2	cell.division	os04g0583700	Transcript	highly similar to ( 659) AT1G65920 | Symbols: | regulator of chromosome condensation (RCC1) family protein / zinc finger protein-related | chr1:24525267-24529204 REVERSE ATS1 protein|ZR1 protein, putative, expressed	-1.1977
31.2	cell.division	os02g0554100	Transcript	highly similar to ( 622) AT5G63860 | Symbols: UVR8 | UVR8 (UVB-RESISTANCE 8); chromatin binding / guanyl-nucleotide exchange factor | chr5:25554821-25558587 REVERSE ATS1 protein|Regulator of chromosome condensation domain containing protein, expressed	3.0107
31.2.5	cell.division.plastid	os02g0834700	Transcript	moderately similar to ( 384) AT2G21280 | Symbols: GC1, ATSULA, SULA | SULA; binding / catalytic/ coenzyme binding | chr2:9110502-9112679 REVERSE COG1090 WcaG Epimerase protein|cell division inhibitor, putative, expressed	-1.1995
33.1	development.storage proteins	os05g0116000	Transcript	highly similar to ( 514) AT2G28680 | Symbols: | cupin family protein | chr2:12303118-12304747 REVERSEweakly similar to ( 124) GLUB1_ORYSA Glutelin type-B 1 precursor [Contains: Glutelin type-B 1 acidic chain; Glutelin type-B 1 basic chain] - Oryza sativa (Rice) protein|cupin domain containing protein, expressed	0.89756
33.1	development.storage proteins	os03g0810900	Transcript	highly similar to ( 842) AT5G04040 | Symbols: SDP1 | SDP1 (SUGAR-DEPENDENT1); triacylglycerol lipase | chr5:1090346-1093003 FORWARD RssA Patatin protein|phospholipase, patatin family, putative, expressed	0.93931
33.1	development.storage proteins	os03g0784100	Transcript	moderately similar to ( 284) AT2G39220 | Symbols: PLP6, PLA IIB | PLP6 (PATATIN-LIKE PROTEIN 6); nutrient reservoir | chr2:16375055-16376663 REVERSE protein|PLA IIIA/PLP7, putative, expressed	-1.8632
33.1	development.storage proteins	os03g0197300	Transcript	moderately similar to ( 261) AT4G36700 | Symbols: | cupin family protein | chr4:17298443-17300337 REVERSE Cupin_1 protein|cupin domain containing protein, expressed	-2.2235
33.2	development.late embryogenesis abundant	os04g0589800	Transcript	protein|late embryogenesis abundant group 1, putative, expressed	5.7949
33.2	development.late embryogenesis abundant	os03g0168100	Transcript	protein|embryonic protein DC-8, putative, expressed	10.387
33.2	development.late embryogenesis abundant	os12g0119800	Transcript	very weakly similar to (98.2) AT3G05975 | Symbols: | FUNCTIONS IN: molecular_function unknown; INVOLVED IN: biological_process unknown; LOCATED IN: endomembrane system; CONTAINS InterPro DOMAIN/s: Harpin-induced 1 (InterPro:IPR010847); BEST Arabidopsis thaliana protein match is: unknown protein (TAIR:AT3G54200.1); Has 119 Blast hits to 118 proteins in 9 species: Archae - 0; Bacteria - 0; Metazoa …	0.80042
33.2	development.late embryogenesis abundant	os03g0843300	Transcript	moderately similar to ( 408) AT2G44060 | Symbols: | late embryogenesis abundant family protein / LEA family protein | chr2:18226922-18227988 FORWARDvery weakly similar to (85.1) LEA14_GOSHI Late embryogenesis abundant protein Lea14-A - Gossypium hirsutum (Upland cotton)LEA_2 protein|late embryogenesis abundant protein, putative, expressed	0.70941
33.2	development.late embryogenesis abundant	os06g0110200	Transcript	protein|late embryogenesis abundant group 1, putative, expressed	2.2741
33.2	development.late embryogenesis abundant	os03g0322900	Transcript	protein|late embryogenesis abundant protein 1, putative, expressed	5.4185
33.2	development.late embryogenesis abundant	os06g0324400	Transcript	protein|late embryogenesis abundant group 1, putative, expressed	28.3227
33.3	development.squamosa promoter binding like (SPL)	os04g0656500	Transcript	weakly similar to ( 138) AT1G02065 | Symbols: SPL8 | SPL8 (SQUAMOSA PROMOTER BINDING PROTEIN-LIKE 8); DNA binding | chr1:365625-367149 FORWARDmoderately similar to ( 379) LG1_MAIZE LIGULELESS1 protein - Zea mays (Maize)SBP protein|OsSPL8 - SBP-box gene family member, expressed	2.8918
33.99	development.unspecified	os02g0773200	Transcript	weakly similar to ( 187) AT3G03270 | Symbols: | universal stress protein (USP) family protein / early nodulin ENOD18 family protein | chr3:762136-763075 REVERSEUSP_Like Usp protein|universal stress protein domain containing protein, putative, expressed	3.8703
33.99	development.unspecified	os02g0539600	Transcript	highly similar to ( 981) AT5G63420 | Symbols: emb2746 | emb2746 (embryo defective 2746); DNA binding / catalytic/ hydrolase | chr5:25400515-25405807 FORWARD COG0595 YSH1 protein|metallo-beta-lactamase, putative, expressed	-0.71427
33.99	development.unspecified	os02g0610500	Transcript	very weakly similar to (94.0) AT5G57660 | Symbols: ATCOL5, COL5 | zinc finger (B-box type) family protein | chr5:23355573-23356729 FORWARDCCT protein|CCT/B-box zinc finger protein, putative, expressed	1.1582
33.99	development.unspecified	os12g0152600	Transcript	moderately similar to ( 428) AT1G22960 | Symbols: | pentatricopeptide (PPR) repeat-containing protein | chr1:8128086-8130242 REVERSEmoderately similar to ( 277) RF1_ORYSA Rf1 protein, mitochondrial precursor (PPR protein) (Fertility restorer) (Restorer for CMS) - Oryza sativa (Rice) protein|pentatricopeptide containing protein, putative, expressed	-0.96413
33.99	development.unspecified	os07g0524900	Transcript	moderately similar to ( 229) AT5G64700 | Symbols: | nodulin MtN21 family protein | chr5:25865190-25866845 REVERSE protein|auxin-induced protein 5NG4, putative, expressed	-1.5404
33.99	development.unspecified	os05g0426000	Transcript	moderately similar to ( 259) AT1G21460 | Symbols: | nodulin MtN3 family protein | chr1:7512030-7513281 REVERSE MtN3_slv protein|nodulin MtN3 family protein, putative, expressed	1.2645
33.99	development.unspecified	os09g0426100	Transcript	weakly similar to ( 187) AT4G30420 | Symbols: | nodulin MtN21 family protein | chr4:14877069-14878914 FORWARD protein|auxin-induced protein 5NG4, putative, expressed	3.9382
33.99	development.unspecified	os06g0254300	Transcript	weakly similar to ( 177) AT1G70670 | Symbols: | caleosin-related family protein | chr1:26644830-26645970 FORWARDCaleosin protein|caleosin related protein, putative, expressed	-0.77426
33.99	development.unspecified	os01g0179800	Transcript	moderately similar to ( 295) AT3G24460 | Symbols: | TMS membrane family protein / tumour differentially expressed (TDE) family protein | chr3:8886160-8889717 REVERSE Serinc protein|TMS membrane protein/tumour differentially expressed protein, putative, expressed	-0.87423
33.99	development.unspecified	os03g0800200	Transcript	nearly identical (1087) AT2G27880 | Symbols: AGO5 | AGO5 (ARGONAUTE 5); nucleic acid binding | chr2:11871488-11876712 FORWARD Piwi_ago-like Piwi Piwi_piwi-like_Euk Piwi-like PAZ_argonaute_like PAZ DUF1785 protein|PAZ domain containing protein, putative, expressed	3.5096
33.99	development.unspecified	os06g0254600	Transcript	weakly similar to ( 176) AT1G70670 | Symbols: | caleosin-related family protein | chr1:26644830-26645970 FORWARDCaleosin protein|caleosin related protein, putative, expressed	-2.1975
33.99	development.unspecified	os02g0116500	Transcript	moderately similar to ( 458) AT4G27760 | Symbols: FEY, FEY3 | FEY (FOREVER YOUNG); binding / catalytic/ oxidoreductase | chr4:13844151-13846563 FORWARD PRK06197 PRK06196 PRK05854 PRK07453 DltE FabG fabG COG4221 PRK09072 adh_short fabG protein|oxidoreductase, short chain dehydrogenase/reductase family domain containing protein, expressed	-0.80223
33.99	development.unspecified	os06g0498800	Transcript	moderately similar to ( 204) AT1G18100 | Symbols: E12A11 | E12A11; phosphatidylethanolamine binding | chr1:6228049-6230110 REVERSEweakly similar to ( 148) CEN_ANTMA Protein CENTRORADIALIS - Antirrhinum majus (Garden snapdragon) RKIP PBP PEBP_RKIP protein|osMFT1 MFT-Like1 homologous to Mother of FT and TFL1 gene; contains Pfam profile PF01161: Phosphatidylethanolamine-binding protein, expressed	3.084
33.99	development.unspecified	os03g0800000	Transcript	highly similar to ( 657) AT2G39210 | Symbols: | nodulin family protein | chr2:16366287-16368231 REVERSENodulin-like protein|nodulin, putative, expressed	-1.0522
33.99	development.unspecified	os01g0880400	Transcript	moderately similar to ( 446) AT1G48880 | Symbols: | unknown protein | chr1:18081033-18082650 FORWARDDUF231 protein|powdery mildew resistant protein 5, putative, expressed	-1.4574
33.99	development.unspecified	os02g0293400	Transcript	highly similar to ( 527) AT3G61790 | Symbols: | seven in absentia (SINA) family protein | chr3:22871974-22873543 REVERSEweakly similar to ( 147) SINAL_DROME Probable E3 ubiquitin-protein ligase sina-like CG13030 (EC 6.3.2.-) - Drosophila melanogaster (Fruit fly) Sina Sina protein|seven in absentia protein family domain containing protein, expressed	1.2388
33.99	development.unspecified	os02g0771100	Transcript	highly similar to ( 946) AT2G32950 | Symbols: COP1, ATCOP1, DET340, FUS1, EMB168 | COP1 (CONSTITUTIVE PHOTOMORPHOGENIC 1); protein binding / ubiquitin-protein ligase | chr2:13978000-13983282 FORWARDhighly similar to ( 904) COP1_PEA E3 ubiquitin ligase protein COP1 (EC 6.3.2.-) (Constitutive photomorphogenesis protein 1) - Pisum sativum (Garden pea) WD40 COG2319 protein|COP1, putative, expressed	-1.0399
33.99	development.unspecified	os01g0812900	Transcript	moderately similar to ( 271) AT3G08640 | Symbols: | alphavirus core protein family | chr3:2622992-2624005 FORWARD protein|expressed protein	0.71209
33.99	development.unspecified	os04g0502800	Transcript	moderately similar to ( 219) AT1G80530 | Symbols: | nodulin family protein | chr1:30278224-30280247 REVERSENodulin-like protein|nodulin, putative, expressed	-1.1761
33.99	development.unspecified	os01g0748800	Transcript	weakly similar to ( 167) AT1G65480 | Symbols: FT | FT (FLOWERING LOCUS T); phosphatidylethanolamine binding / protein binding | chr1:24331510-24333689 FORWARDweakly similar to ( 129) CET2_TOBAC CEN-like protein 2 - Nicotiana tabacum (Common tobacco) RKIP PBP protein|osFTL9 FT-Like9 homologous to Flowering Locus T gene; contains Pfam profile PF01161: Phosphatidylethanolamine-binding protein	-4.917
33.99	development.unspecified	os07g0187900	Transcript	highly similar to ( 636) AT2G39210 | Symbols: | nodulin family protein | chr2:16366287-16368231 REVERSENodulin-like protein|nodulin, putative, expressed	2.5047
33.99	development.unspecified	os10g0513300	Transcript	moderately similar to ( 245) AT2G46080 | Symbols: | INVOLVED IN: biological_process unknown; EXPRESSED IN: 23 plant structures; EXPRESSED DURING: 13 growth stages; BEST Arabidopsis thaliana protein match is: BPS1 (BYPASS 1) (TAIR:AT1G01550.2); Has 94 Blast hits to 83 proteins in 14 species: Archae - 0; Bacteria - 2; Metazoa - 1; Fungi - 0; Plants - 91; Viruses - 0; Other Eukaryotes - 0 (source: N…	0.70068
33.99	development.unspecified	os12g0476200	Transcript	moderately similar to ( 229) AT3G48740 | Symbols: | nodulin MtN3 family protein | chr3:18052814-18054663 REVERSE MtN3_slv protein|nodulin MtN3 family protein, putative, expressed	1.1392
33.99	development.unspecified	os06g0157700	Transcript	moderately similar to ( 252) AT1G65480 | Symbols: FT | FT (FLOWERING LOCUS T); phosphatidylethanolamine binding / protein binding | chr1:24331510-24333689 FORWARDweakly similar to ( 191) CET2_TOBAC CEN-like protein 2 - Nicotiana tabacum (Common tobacco) RKIP PBP PEBP_RKIP protein|osFTL2 FT-Like2 homologous to Flowering Locus T gene; contains Pfam profile PF01161: Phosphatidylethanolamine-binding …	-3.347
33.99	development.unspecified	os09g0426000	Transcript	moderately similar to ( 210) AT4G30420 | Symbols: | nodulin MtN21 family protein | chr4:14877069-14878914 FORWARD protein|auxin-induced protein 5NG4, putative, expressed	2.0679
33.99	development.unspecified	os01g0957200	Transcript	moderately similar to ( 363) AT5G12470 | Symbols: | unknown protein | chr5:4044950-4047290 REVERSE protein|expressed protein	-1.8723
33.99	development.unspecified	os03g0825600	Transcript	moderately similar to ( 265) AT5G58960 | Symbols: GIL1 | GIL1 (GRAVITROPIC IN THE LIGHT) | chr5:23806906-23808360 FORWARDDUF641 protein|GIL1, putative, expressed	1.5081
33.99	development.unspecified	os06g0109300	Transcript	moderately similar to ( 210) AT4G01440 | Symbols: | nodulin MtN21 family protein | chr4:596531-598512 FORWARD protein|auxin-induced protein 5NG4, putative, expressed	-4.902
33.99	development.unspecified	os05g0388600	Transcript	moderately similar to ( 431) AT5G12470 | Symbols: | unknown protein | chr5:4044950-4047290 REVERSE protein|expressed protein	-1.4321
33.99	development.unspecified	os06g0171900	Transcript	moderately similar to ( 468) AT5G56190 | Symbols: | WD-40 repeat family protein | chr5:22742654-22744909 FORWARDWD40 protein|WD-40 repeat family protein, putative, expressed	1.3516
33.99	development.unspecified	os12g0610600	Transcript	moderately similar to ( 244) AT1G56010 | Symbols: NAC1, ANAC022 | NAC1; transcription factor | chr1:20946852-20949144 REVERSEweakly similar to ( 177) NAC77_ORYSA NAC domain-containing protein 77 (ONAC077) (ONAC300) - Oryza sativa (Rice)NAM protein|No apical meristem protein, putative, expressed	1.7199
33.99	development.unspecified	os03g0241900	Transcript	moderately similar to ( 350) AT2G17840 | Symbols: ERD7 | ERD7 (EARLY-RESPONSIVE TO DEHYDRATION 7) | chr2:7755923-7757798 REVERSESenescence protein|senescence-associated protein, putative, expressed	1.1864
33.99	development.unspecified	os05g0475700	Transcript	moderately similar to ( 296) AT2G30300 | Symbols: | nodulin-related | chr2:12919401-12921222 FORWARDNodulin-like protein|NFD4, putative, expressed	-0.74484
33.99	development.unspecified	os05g0426300	Transcript	moderately similar to ( 451) AT1G48880 | Symbols: | unknown protein | chr1:18081033-18082650 FORWARDDUF231 protein|powdery mildew resistant protein 5, putative, expressed	1.0407
33.99	development.unspecified	os03g0665200	Transcript	weakly similar to ( 115) AT3G22550 | Symbols: | senescence-associated protein-related | chr3:7991827-7992805 REVERSE protein|DUF581 domain containing protein, expressed	1.9131
33.99	development.unspecified	os11g0582300	Transcript	highly similar to ( 924) AT5G45160 | Symbols: | root hair defective 3 GTP-binding (RHD3) family protein | chr5:18264991-18270035 FORWARD RHD3 GBP protein|SEY1, putative, expressed	1.049
33.99	development.unspecified	os06g0273500	Transcript	moderately similar to ( 340) AT5G15890 | Symbols: | unknown protein | chr5:5187687-5189348 REVERSEDUF231 protein|expressed protein	-2.2721
33.99	development.unspecified	os08g0266600	Transcript	moderately similar to ( 239) AT4G30840 | Symbols: | WD-40 repeat protein family | chr4:15017831-15019709 REVERSE protein|WD-40 repeat protein family, putative, expressed	-0.79807
33.99	development.unspecified	os10g0210500	Transcript	moderately similar to ( 358) AT4G08290 | Symbols: | nodulin MtN21 family protein | chr4:5239088-5240861 FORWARD protein|integral membrane protein DUF6 containing protein, expressed	-0.7348
33.99	development.unspecified	os06g0654900	Transcript	very weakly similar to (80.9) AT3G02380 | Symbols: COL2 | COL2 (constans-like 2); transcription factor/ zinc ion binding | chr3:487438-488624 REVERSECCT protein|CCT/B-box zinc finger protein, putative, expressed	0.75694
33.99	development.unspecified	os04g0586000	Transcript	very weakly similar to (83.6) AT5G47060 | Symbols: | senescence-associated protein-related | chr5:19116843-19117639 FORWARD protein|DUF581 domain containing protein, expressed	-1.1776
33.99	development.unspecified	os08g0442400	Transcript	weakly similar to ( 151) AT1G16060 | Symbols: | ovule development protein, putative | chr1:5508563-5511609 FORWARDweakly similar to ( 135) BBM1_BRANA Protein BABY BOOM 1 (BnBBM1) - Brassica napus (Rape)AP2 AP2 protein|AP2 domain containing protein, expressed	3.3418
33.99	development.unspecified	os01g0172800	Transcript	weakly similar to ( 117) AT2G41475 | Symbols: | FUNCTIONS IN: molecular_function unknown; INVOLVED IN: biological_process unknown; LOCATED IN: endomembrane system; CONTAINS InterPro DOMAIN/s: Lipase/lipooxygenase, PLAT/LH2 (InterPro:IPR008976), Embryo-specific 3 (InterPro:IPR010417); BEST Arabidopsis thaliana protein match is: embryo-specific protein-related (TAIR:AT5G62200.1); Has 60 Blast hits …	1.5441
33.99	development.unspecified	os06g0179200	Transcript	highly similar to ( 527) AT1G80530 | Symbols: | nodulin family protein | chr1:30278224-30280247 REVERSENodulin-like protein|nodulin, putative, expressed	1.021
33.99	development.unspecified	os12g0477400	Transcript	weakly similar to ( 161) AT5G13180 | Symbols: ANAC083 | ANAC083 (ARABIDOPSIS NAC DOMAIN CONTAINING PROTEIN 83); transcription factor | chr5:4196643-4197577 FORWARDweakly similar to ( 137) NAC68_ORYSA NAC domain-containing protein 68 (ONAC068) - Oryza sativa (Rice)NAM protein|no apical meristem protein, putative, expressed	1.122
33.99	development.unspecified	os04g0615800	Transcript	moderately similar to ( 490) AT1G31280 | Symbols: AGO2 | AGO2 (argonaute 2); nucleic acid binding | chr1:11181777-11185112 FORWARD Piwi_ago-like Piwi Piwi_piwi-like_Euk Piwi-like PAZ PAZ_argonaute_like protein|PAZ domain-containing protein, putative, expressed	3.0586
33.99	development.unspecified	os03g0149300	Transcript	moderately similar to ( 230) AT2G39510 | Symbols: | nodulin MtN21 family protein | chr2:16491358-16493085 REVERSE protein|nodulin, putative, expressed	-2.367
33.99	development.unspecified	os05g0171200	Transcript	weakly similar to ( 108) AT5G62200 | Symbols: | embryo-specific protein-related | chr5:24984463-24985674 REVERSEATS3 protein|embryo-specific 3, putative, expressed	3.4311
33.99	development.unspecified	os05g0121200	Transcript	moderately similar to ( 335) AT5G12130 | Symbols: PDE149, ATTERC | PDE149 (PIGMENT DEFECTIVE 149) | chr5:3919613-3922154 FORWARDTerC TerC protein|inner membrane protein alx, putative, expressed	-0.69805
33.99	development.unspecified	os03g0386000	Transcript	highly similar to ( 546) AT1G78070 | Symbols: | FUNCTIONS IN: molecular_function unknown; INVOLVED IN: biological_process unknown; LOCATED IN: CUL4 RING ubiquitin ligase complex; EXPRESSED IN: 23 plant structures; EXPRESSED DURING: 13 growth stages; CONTAINS InterPro DOMAIN/s: WD40 repeat-like (InterPro:IPR011046), WD40 repeat, region (InterPro:IPR017986), WD40/YVTN repeat-like (InterPro:IPR01594…	1.9554
33.99	development.unspecified	os03g0656900	Transcript	moderately similar to ( 259) AT4G26370 | Symbols: | antitermination NusB domain-containing protein | chr4:13334766-13336153 REVERSETerminator_NusB protein|antitermination NusB domain-containing protein, putative, expressed	-0.80368
33.99	development.unspecified	os05g0275000	Transcript	highly similar to ( 819) AT2G18940 | Symbols: | pentatricopeptide (PPR) repeat-containing protein | chr2:8203873-8206341 REVERSEmoderately similar to ( 224) RF1_ORYSA Rf1 protein, mitochondrial precursor (PPR protein) (Fertility restorer) (Restorer for CMS) - Oryza sativa (Rice) protein|pentatricopeptide, putative, expressed	-1.2387
33.99	development.unspecified	os02g0513100	Transcript	moderately similar to ( 261) AT3G48740 | Symbols: | nodulin MtN3 family protein | chr3:18052814-18054663 REVERSE MtN3_slv protein|nodulin MtN3 family protein, putative, expressed	6.5941
33.99	development.unspecified	os01g0672100	Transcript	moderately similar to ( 351) AT4G28500 | Symbols: ANAC073, SND2 | ANAC073 (ARABIDOPSIS NAC DOMAIN CONTAINING PROTEIN 73); transcription activator/ transcription factor | chr4:14083014-14084266 FORWARDNAM protein|no apical meristem protein, putative, expressed	2.1569
33.99	development.unspecified	os02g0810900	Transcript	moderately similar to ( 236) AT4G28530 | Symbols: anac074 | anac074 (Arabidopsis NAC domain containing protein 74); transcription factor | chr4:14090725-14094603 REVERSEweakly similar to ( 179) NAC77_ORYSA NAC domain-containing protein 77 (ONAC077) (ONAC300) - Oryza sativa (Rice)NAM protein|no apical meristem protein, putative, expressed	2.6979
33.99	development.unspecified	os05g0432600	Transcript	moderately similar to ( 392) AT1G34340 | Symbols: | esterase/lipase/thioesterase family protein | chr1:12530936-12534031 FORWARD COG0429 PRK10985 protein|hydrolase, alpha/beta fold family domain containing protein, expressed	-0.99686
33.99	development.unspecified	os02g0579000	Transcript	moderately similar to ( 258) AT5G61430 | Symbols: ANAC100, ATNAC5 | ANAC100 (ARABIDOPSIS NAC DOMAIN CONTAINING PROTEIN 100); transcription factor | chr5:24701328-24702553 REVERSEmoderately similar to ( 219) NAC77_ORYSA NAC domain-containing protein 77 (ONAC077) (ONAC300) - Oryza sativa (Rice)NAM protein|No apical meristem protein, putative, expressed	-2.0552
33.99	development.unspecified	os01g0605700	Transcript	moderately similar to ( 239) AT5G62850 | Symbols: AtVEX1 | AtVEX1 (VEGETATIVE CELL EXPRESSED1) | chr5:25230204-25231527 REVERSE MtN3_slv protein|nodulin MtN3 family protein, putative, expressed	1.7558
33.99	development.unspecified	os06g0332800	Transcript	weakly similar to ( 112) AT3G47650 | Symbols: | bundle-sheath defective protein 2 family / bsd2 family | chr3:17569576-17570262 FORWARD protein|bundle sheath defective protein 2, putative, expressed	-0.88549
33.99	development.unspecified	os03g0336000	Transcript	weakly similar to ( 185) AT1G09900 | Symbols: | pentatricopeptide (PPR) repeat-containing protein | chr1:3218133-3219929 FORWARDweakly similar to ( 171) RF1_ORYSA Rf1 protein, mitochondrial precursor (PPR protein) (Fertility restorer) (Restorer for CMS) - Oryza sativa (Rice) protein|pentatricopeptide repeat domain containing protein, putative, expressed	-1.0903
33.99	development.unspecified	os01g0191300	Transcript	very weakly similar to (97.8) AT4G29230 | Symbols: anac075 | anac075 (Arabidopsis NAC domain containing protein 75); transcription factor | chr4:14410338-14414956 FORWARD protein|no apical meristem protein, putative, expressed	0.91221
33.99	development.unspecified	os03g0341300	Transcript	very weakly similar to (93.2) AT2G39060 | Symbols: | nodulin MtN3 family protein | chr2:16306818-16308206 REVERSE MtN3_slv protein|nodulin MtN3 family protein, putative, expressed	1.8197
33.99	development.unspecified	os06g0157500	Transcript	moderately similar to ( 268) AT1G65480 | Symbols: FT | FT (FLOWERING LOCUS T); phosphatidylethanolamine binding / protein binding | chr1:24331510-24333689 FORWARDmoderately similar to ( 202) CET2_TOBAC CEN-like protein 2 - Nicotiana tabacum (Common tobacco) RKIP PBP PEBP_RKIP protein|osFTL3 FT-Like3 homologous to Flowering Locus T gene; contains Pfam profile PF01161: Phosphatidylethanolamine-bind…	-3.5812
33.99	development.unspecified	os02g0301100	Transcript	moderately similar to ( 221) AT4G10850 | Symbols: | nodulin MtN3 family protein | chr4:6675068-6676718 FORWARD MtN3_slv protein|nodulin MtN3 family protein, putative, expressed	1.9639
33.99	development.unspecified	os02g0219800	Transcript	weakly similar to ( 196) AT2G19580 | Symbols: TET2 | TET2 (TETRASPANIN2) | chr2:8472393-8475021 REVERSE protein|tetraspanin family protein, putative, expressed	1.7901
33.99	development.unspecified	os03g0100020	Transcript	moderately similar to ( 219) AT5G46700 | Symbols: TET1, TRN2 | TRN2 (TORNADO 2) | chr5:18951035-18952439 FORWARD protein|tetraspanin family protein, putative, expressed	2.6429
33.99	development.unspecified	os03g0682100	Transcript	highly similar to ( 523) AT2G28120 | Symbols: | nodulin family protein | chr2:11985934-11987667 FORWARDNodulin-like protein|nodulin family protein, putative, expressed	-2.0261
33.99	development.unspecified	os01g0823500	Transcript	weakly similar to ( 102) AT1G06920 | Symbols: ATOFP4, OFP4 | OFP4 (ARABIDOPSIS THALIANA OVATE FAMILY PROTEIN 4) | chr1:2124854-2125801 REVERSEDUF623 protein|DUF623 domain containing protein, expressed	-1.6965
33.99	development.unspecified	os04g0511200	Transcript	moderately similar to ( 255) AT4G26740 | Symbols: ATS1 | ATS1 (ARABIDOPSIS THALIANA SEED GENE 1); calcium ion binding | chr4:13473791-13475278 REVERSECaleosin protein|caleosin related protein, putative, expressed	6.2649
33.99	development.unspecified	os01g0383700	Transcript	moderately similar to ( 451) AT4G03020 | Symbols: | transducin family protein / WD-40 repeat family protein | chr4:1331704-1334472 REVERSE WD40 protein|WD domain, G-beta repeat domain containing protein, expressed	-1.3482
33.99	development.unspecified	os05g0122800	Transcript	moderately similar to ( 324) AT3G45600 | Symbols: TET3 | TET3 (TETRASPANIN3) | chr3:16733973-16735854 REVERSETetraspannin protein|tetraspanin family protein, putative, expressed	1.0853
33.99	development.unspecified	os10g0422600	Transcript	very weakly similar to (81.3) AT2G25690 | Symbols: | senescence-associated protein-related | chr2:10940530-10941649 REVERSE protein|DUF581 domain containing protein, expressed	3.0186
33.99	development.unspecified	os09g0513500	Transcript	moderately similar to ( 237) AT1G65480 | Symbols: FT | FT (FLOWERING LOCUS T); phosphatidylethanolamine binding / protein binding | chr1:24331510-24333689 FORWARDweakly similar to ( 169) CET2_TOBAC CEN-like protein 2 - Nicotiana tabacum (Common tobacco) RKIP PBP PEBP_RKIP protein|osFTL4 FT-Like4 homologous to Flowering Locus T gene; contains Pfam profile PF01161: Phosphatidylethanolamine-binding …	-1.2232
33.99	development.unspecified	os01g0823700	Transcript	moderately similar to ( 246) AT2G45260 | Symbols: | unknown protein | chr2:18664661-18665938 REVERSE protein|expressed protein	-1.2317
33.99	development.unspecified	os02g0734600	Transcript	weakly similar to ( 169) AT1G70680 | Symbols: | caleosin-related family protein | chr1:26647341-26648541 FORWARDCaleosin protein|caleosin related protein, putative, expressed	-0.885
33.99	development.unspecified	os01g0816100	Transcript	moderately similar to ( 254) AT1G77450 | Symbols: anac032 | anac032 (Arabidopsis NAC domain containing protein 32); transcription factor | chr1:29100029-29100981 FORWARDhighly similar to ( 594) NAC68_ORYSA NAC domain-containing protein 68 (ONAC068) - Oryza sativa (Rice)NAM protein|NAC domain transcription factor, putative, expressed	2.4384
33.99	development.unspecified	os01g0700100	Transcript	moderately similar to ( 223) AT3G14770 | Symbols: | nodulin MtN3 family protein | chr3:4957787-4959202 REVERSE protein|nodulin MtN3 family protein, putative, expressed	-1.5489
33.99	development.unspecified	os11g0149400	Transcript	very weakly similar to (98.6) PSK2_ORYSA Phytosulfokines 2 precursor [Contains: Phytosulfokine-alpha (PSK-alpha) (Phytosulfokine-a); Phytosulfokine-beta (PSK-beta) (Phytosulfokine-b)] - Oryza sativa (Rice) protein|phytosulfokines precursor, putative, expressed	3.9302
33.99	development.unspecified	os12g0123700	Transcript	moderately similar to ( 242) AT1G69490 | Symbols: NAP, ANAC029, ATNAP | NAP (NAC-like, activated by AP3/PI); transcription factor | chr1:26122233-26123222 FORWARDmoderately similar to ( 221) NAC68_ORYSA NAC domain-containing protein 68 (ONAC068) - Oryza sativa (Rice)NAM protein|no apical meristem protein, putative, expressed	1.8255
33.99	development.unspecified	os08g0290000	Transcript	moderately similar to ( 476) AT4G19440 | Symbols: | pentatricopeptide (PPR) repeat-containing protein | chr4:10602006-10604483 REVERSEmoderately similar to ( 264) RF1_ORYSA Rf1 protein, mitochondrial precursor (PPR protein) (Fertility restorer) (Restorer for CMS) - Oryza sativa (Rice) protein|pentatricopeptide repeat domain containing protein, putative, expressed	-0.97848
33.99	development.unspecified	os01g0888300	Transcript	moderately similar to ( 297) AT2G02450 | Symbols: ANAC035 | ANAC035 (Arabidopsis NAC domain containing protein 35); transcription factor | chr2:648044-650649 FORWARDweakly similar to ( 177) NAC48_ORYSA NAC domain-containing protein 48 (ONAC048) - Oryza sativa (Rice)NAM protein|no apical meristem protein, putative, expressed	-1.0061
33.99	development.unspecified	os03g0799900	Transcript	moderately similar to ( 246) AT3G52190 | Symbols: PHF1 | PHF1 (PHOSPHATE TRANSPORTER TRAFFIC FACILITATOR1); nucleotide binding | chr3:19354117-19356910 REVERSE protein|WD domain, G-beta repeat domain containing protein, expressed	-1.0787
33.99	development.unspecified	os05g0426200	Transcript	moderately similar to ( 246) AT5G64060 | Symbols: anac103 | anac103 (Arabidopsis NAC domain containing protein 103); transcription factor | chr5:25633818-25635152 REVERSEweakly similar to ( 183) NAC74_ORYSA NAC domain-containing protein 74 (ONAC074) - Oryza sativa (Rice)NAM protein|no apical meristem protein, putative, expressed	-0.68392
33.99	development.unspecified	os07g0187700	Transcript	moderately similar to ( 385) AT3G52190 | Symbols: PHF1 | PHF1 (PHOSPHATE TRANSPORTER TRAFFIC FACILITATOR1); nucleotide binding | chr3:19354117-19356910 REVERSE protein|WD domain, G-beta repeat domain containing protein, expressed	1.1652
33.99	development.unspecified	os10g0477600	Transcript	moderately similar to ( 237) AT4G28530 | Symbols: anac074 | anac074 (Arabidopsis NAC domain containing protein 74); transcription factor | chr4:14090725-14094603 REVERSEweakly similar to ( 177) NAC77_ORYSA NAC domain-containing protein 77 (ONAC077) (ONAC300) - Oryza sativa (Rice)NAM protein|No apical meristem protein, putative, expressed	3.3514
33.99	development.unspecified	os06g0210000	Transcript	moderately similar to ( 337) AT1G21890 | Symbols: | nodulin MtN21 family protein | chr1:7682808-7685581 REVERSE protein|integral membrane protein DUF6 containing protein, expressed	1.2095
33.99	development.unspecified	os03g0232500	Transcript	moderately similar to ( 377) AT2G22870 | Symbols: EMB2001 | EMB2001 (embryo defective 2001); GTP binding | chr2:9739476-9740921 FORWARD YihA_EngB PRK00454 COG0218 MMR_HSR1 protein|GTP-binding protein, putative, expressed	-0.79414
33.99	development.unspecified	os02g0681900	Transcript	moderately similar to ( 290) AT5G52510 | Symbols: | scarecrow-like transcription factor 8 (SCL8) | chr5:21307196-21309118 FORWARDmoderately similar to ( 208) CIGR2_ORYSA Chitin-inducible gibberellin-responsive protein 2 - Oryza sativa (Rice)GRAS protein|chitin-inducible gibberellin-responsive protein 2, putative, expressed	-1.0813
33.99	development.unspecified	os06g0105700	Transcript	moderately similar to ( 206) AT5G47470 | Symbols: | nodulin MtN21 family protein | chr5:19254598-19256378 FORWARD protein|integral membrane protein DUF6 domain containing protein, expressed	3.1053
33.99	development.unspecified	os12g0428000	Transcript	very weakly similar to ( 100) AT2G17850 | Symbols: | FUNCTIONS IN: molecular_function unknown; INVOLVED IN: aging; LOCATED IN: endomembrane system; EXPRESSED IN: 9 plant structures; EXPRESSED DURING: 9 growth stages; CONTAINS InterPro DOMAIN/s: Rhodanese-like (InterPro:IPR001763); BEST Arabidopsis thaliana protein match is: unknown protein (TAIR:AT5G66170.2); Has 1960 Blast hits to 1954 proteins …	7.4544
33.99	development.unspecified	os06g0710800	Transcript	moderately similar to ( 318) AT5G42310 | Symbols: | pentatricopeptide (PPR) repeat-containing protein | chr5:16915860-16918238 FORWARDweakly similar to ( 164) RF1_ORYSA Rf1 protein, mitochondrial precursor (PPR protein) (Fertility restorer) (Restorer for CMS) - Oryza sativa (Rice) protein|pentatricopeptide, putative, expressed	1.1135
33.99	development.unspecified	os02g0555300	Transcript	weakly similar to ( 189) AT5G64530 | Symbols: ANAC104, XND1 | XND1; transcription factor | chr5:25795360-25796699 FORWARDweakly similar to ( 117) NAC71_ORYSA NAC domain-containing protein 71 (ONAC071) - Oryza sativa (Rice)NAM protein|no apical meristem protein, putative, expressed	4.8312
33.99	development.unspecified	os04g0460600	Transcript	moderately similar to ( 249) AT5G07680 | Symbols: ANAC080 | ANAC080 (ARABIDOPSIS NAC DOMAIN CONTAINING PROTEIN 80); transcription factor | chr5:2436134-2437322 FORWARDweakly similar to ( 199) NAC77_ORYSA NAC domain-containing protein 77 (ONAC077) (ONAC300) - Oryza sativa (Rice)NAM protein|no apical meristem protein, putative, expressed	1.83
33.99	development.unspecified	os04g0684500	Transcript	highly similar to ( 751) AT5G04810 | Symbols: | pentatricopeptide (PPR) repeat-containing protein | chr5:1390049-1393760 FORWARDmoderately similar to ( 213) RF1_ORYSA Rf1 protein, mitochondrial precursor (PPR protein) (Fertility restorer) (Restorer for CMS) - Oryza sativa (Rice) protein|pentatricopeptide repeat protein, putative, expressed	0.79394
33.99	development.unspecified	os09g0423300	Transcript	highly similar to ( 878) AT4G30825 | Symbols: | pentatricopeptide (PPR) repeat-containing protein | chr4:15009605-15012319 FORWARDweakly similar to ( 154) RF1_ORYSA Rf1 protein, mitochondrial precursor (PPR protein) (Fertility restorer) (Restorer for CMS) - Oryza sativa (Rice) protein|pentatricopeptide, putative, expressed	-0.91839
