# Supplementary material for: Transcriptomic analysis of OsRUS1 overexpression rice lines with rapid and dynamic leaf rolling morphology
Source: Sci Rep. 2022 Apr 25;12:6736. doi: 10.1038/s41598-022-10784-x (PMC9038715; doi:10.1038/s41598-022-10784-x)
Supplement: Supplementary file 19 — Supplementary Table S12. [file 41598_2022_10784_MOESM19_ESM.xls]

## Sheet: MapManExport
Supplementary Table S12. Differentially expressed genes involved in photosynthesis pathway analysis
BinCode	BinName	id	type	description	log2FoldChange
1.1.1.1	PS.lightreaction.photosystem II.LHC-II	os07g0577600	Transcript	moderately similar to ( 345) AT3G61470 | Symbols: LHCA2 | LHCA2; chlorophyll binding | chr3:22745736-22747032 FORWARDmoderately similar to ( 355) CB12_PETHY Chlorophyll a-b binding protein, chloroplast precursor (LHCI type II CAB) - Petunia hybrida (Petunia)Chloroa_b-bind protein|chlorophyll A-B binding protein, putative, expressed	0.8239
1.1.1.1	PS.lightreaction.photosystem II.LHC-II	os09g0439500	Transcript	moderately similar to ( 358) AT1G19150 | Symbols: LHCA6, LHCA2*1 | LHCA6; chlorophyll binding | chr1:6612806-6613799 FORWARDmoderately similar to ( 285) CB12_PETHY Chlorophyll a-b binding protein, chloroplast precursor (LHCI type II CAB) - Petunia hybrida (Petunia)Chloroa_b-bind protein|chlorophyll A-B binding protein, putative, expressed	1.2748
1.1.1.1	PS.lightreaction.photosystem II.LHC-II	os08g0435900	Transcript	moderately similar to ( 373) AT3G47470 | Symbols: LHCA4, CAB4 | LHCA4 (LIGHT-HARVESTING CHLOROPHYLL-PROTEIN COMPLEX I SUBUNIT A4); chlorophyll binding | chr3:17493622-17494773 REVERSEmoderately similar to ( 223) CB12_PETHY Chlorophyll a-b binding protein, chloroplast precursor (LHCI type II CAB) - Petunia hybrida (Petunia)Chloroa_b-bind protein|chlorophyll A-B binding protein, putative, expressed	1.4242
1.1.1.1	PS.lightreaction.photosystem II.LHC-II	os01g0600900	Transcript	moderately similar to ( 424) AT2G34430 | Symbols: LHB1B1, LHCB1.4 | LHB1B1; chlorophyll binding | chr2:14524818-14525618 FORWARDmoderately similar to ( 466) CB22_ORYSA Chlorophyll a-b binding protein 2, chloroplast precursor (LHCII type I CAB-2) (LHCP) - Oryza sativa (Rice)Chloroa_b-bind protein|chlorophyll A-B binding protein, putative, expressed	1.0352
1.1.1.1	PS.lightreaction.photosystem II.LHC-II	os07g0558400	Transcript	moderately similar to ( 442) AT5G01530 | Symbols: | chlorophyll A-B binding protein CP29 (LHCB4) | chr5:209084-210243 FORWARDmoderately similar to ( 242) CB29_CHLRE Chlorophyll a-b binding protein CP29 - Chlamydomonas reinhardtiiChloroa_b-bind protein|chlorophyll A-B binding protein, putative, expressed	1.4009
1.1.1.1	PS.lightreaction.photosystem II.LHC-II	os06g0320500	Transcript	moderately similar to ( 354) AT3G54890 | Symbols: LHCA1 | LHCA1; chlorophyll binding | chr3:20339881-20340922 REVERSEweakly similar to ( 139) CB2B_PINSY Chlorophyll a-b binding protein type 2 member 1B, chloroplast precursor (Chlorophyll a-b binding protein type II 1B) (CAB) (LHCP) - Pinus sylvestris (Scots pine)Chloroa_b-bind protein|chlorophyll A-B binding protein, putative, expressed	1.2099
1.1.1.2	PS.lightreaction.photosystem II.PSII polypeptide subunits	os08g0504500	Transcript	protein|thylakoid lumenal 19 kDa protein, chloroplast precursor, putative, expressed	1.0663
1.1.1.2	PS.lightreaction.photosystem II.PSII polypeptide subunits	os07g0544800	Transcript	weakly similar to ( 162) AT4G21280 | Symbols: PSBQ, PSBQA, PSBQ-1 | oxygen-evolving enhancer protein 3, chloroplast, putative (PSBQ1) (PSBQ) | chr4:11334446-11335587 FORWARDweakly similar to ( 191) PSBQ1_MAIZE Oxygen-evolving enhancer protein 3-1, chloroplast precursor (OEE3) (16 kDa subunit of oxygen evolving system of photosystem II) (OEC 16 kDa subunit) - Zea mays (Maize)PsbQ protein|oxygen ev…	1.9788
1.1.1.2	PS.lightreaction.photosystem II.PSII polypeptide subunits	os01g0869800	Transcript	moderately similar to ( 256) AT1G44575 | Symbols: NPQ4, PSBS | NPQ4 (NONPHOTOCHEMICAL QUENCHING); chlorophyll binding / xanthophyll binding | chr1:16871768-16872548 FORWARDmoderately similar to ( 269) PSBS_TOBAC Photosystem II 22 kDa protein, chloroplast precursor (CP22) - Nicotiana tabacum (Common tobacco) protein|chlorophyll A-B binding protein, putative, expressed	-0.78937
1.1.1.2	PS.lightreaction.photosystem II.PSII polypeptide subunits	os03g0747700	Transcript	weakly similar to ( 152) AT1G05385 | Symbols: | photosystem II 11 kDa protein-related | chr1:1582747-1583648 REVERSE protein|expressed protein	-1.3691
1.1.1.2	PS.lightreaction.photosystem II.PSII polypeptide subunits	os07g0147550	Transcript	weakly similar to ( 142) AT1G79040 | Symbols: PSBR | PSBR (photosystem II subunit R) | chr1:29736085-29736781 FORWARDweakly similar to ( 185) PSBR_HORVU Photosystem II 10 kDa polypeptide, chloroplast precursor - Hordeum vulgare (Barley)PsbR protein|photosystem II 10 kDa polypeptide, chloroplast precursor, putative, expressed	6.0791
1.1.1.2	PS.lightreaction.photosystem II.PSII polypeptide subunits	os07g0141400	Transcript	moderately similar to ( 280) AT1G06680 | Symbols: PSBP-1, OEE2, PSII-P | PSBP-1 (PHOTOSYSTEM II SUBUNIT P-1); poly(U) binding | chr1:2048076-2049186 FORWARDmoderately similar to ( 326) PSBP_WHEAT Oxygen-evolving enhancer protein 2, chloroplast precursor (OEE2) (23 kDa subunit of oxygen evolving system of photosystem II) (OEC 23 kDa subunit) (23 kDa thylakoid membrane protein) - Triticum aestivum …	0.8103
1.1.1.2	PS.lightreaction.photosystem II.PSII polypeptide subunits	os01g0501800	Transcript	moderately similar to ( 412) AT3G50820 | Symbols: PSBO2, PSBO-2, OEC33 | PSBO2 (PHOTOSYSTEM II SUBUNIT O-2); oxygen evolving/ poly(U) binding | chr3:18891008-18892311 REVERSEmoderately similar to ( 442) PSBO_WHEAT Oxygen-evolving enhancer protein 1, chloroplast precursor (OEE1) (33 kDa subunit of oxygen evolving system of photosystem II) (OEC 33 kDa subunit) (33 kDa thylakoid membrane protein) - …	1.1773
1.1.1.2	PS.lightreaction.photosystem II.PSII polypeptide subunits	os01g0938100	Transcript	weakly similar to ( 191) AT4G28660 | Symbols: PSB28 | PSB28 (PHOTOSYSTEM II REACTION CENTER PSB28 PROTEIN) | chr4:14150008-14150933 FORWARDpsbW Psb28 protein|photosystem II reaction center PSB28 protein, chloroplast precursor, putative, expressed	-0.95872
1.1.1.2	PS.lightreaction.photosystem II.PSII polypeptide subunits	os05g0292800	Transcript	weakly similar to ( 118) AT5G02120 | Symbols: OHP | OHP (ONE HELIX PROTEIN) | chr5:419144-419633 FORWARD protein|expressed protein	-0.72808
1.1.4	PS.lightreaction.ATP synthase	os01g0673800	Transcript	moderately similar to ( 359) AT2G31040 | Symbols: | ATP synthase protein I -related | chr2:13209094-13211012 REVERSE protein|ATP synthase protein I related, putative, expressed	-0.94921
1.1.2.1	PS.lightreaction.photosystem I.LHC-I	os01g0589800	Transcript	weakly similar to ( 134) AT1G34000 | Symbols: OHP2 | OHP2 (ONE-HELIX PROTEIN 2) | chr1:12358151-12358902 REVERSE protein|high light inducible protein, putative, expressed	-1.0404
1.1.2.1	PS.lightreaction.photosystem I.LHC-I	os02g0197600	Transcript	moderately similar to ( 296) AT1G61520 | Symbols: LHCA3 | LHCA3; chlorophyll binding | chr1:22700493-22701149 FORWARDweakly similar to ( 109) CB12_PETHY Chlorophyll a-b binding protein, chloroplast precursor (LHCI type II CAB) - Petunia hybrida (Petunia)Chloroa_b-bind protein|chlorophyll A-B binding protein, putative, expressed	0.74383
1.1.2.2	PS.lightreaction.photosystem I.PSI polypeptide subunits	os09g0481200	Transcript	weakly similar to ( 169) AT1G55670 | Symbols: PSAG | PSAG (PHOTOSYSTEM I SUBUNIT G) | chr1:20802874-20803356 REVERSEweakly similar to ( 189) PSAG_HORVU Photosystem I reaction center subunit V, chloroplast precursor (PSI-G) (Photosystem I 9 kDa protein) - Hordeum vulgare (Barley)PSI_PSAK protein|photosystem I reaction center subunit, chloroplast precursor, putative, expressed	0.75008
1.1.2.2	PS.lightreaction.photosystem I.PSI polypeptide subunits	os07g0148900	Transcript	weakly similar to ( 137) AT1G30380 | Symbols: PSAK | PSAK (photosystem I subunit K) | chr1:10722325-10723013 FORWARDweakly similar to ( 166) PSAK_HORVU Photosystem I reaction center subunit psaK, chloroplast precursor (Photosystem I subunit X) (PSI-K) (Light-harvesting complex I 7 kDa protein) - Hordeum vulgare (Barley)PSI_PSAK protein|photosystem I reaction center subunit, chloroplast precursor,…	0.86427
1.1.2.2	PS.lightreaction.photosystem I.PSI polypeptide subunits	os07g0435300	Transcript	weakly similar to ( 105) AT2G20260 | Symbols: PSAE-2 | PSAE-2 (photosystem I subunit E-2); catalytic | chr2:8736780-8737644 FORWARDweakly similar to ( 120) PSAE_HORVU Photosystem I reaction center subunit IV, chloroplast precursor (PSI-E) (Photosystem I 10.8 kDa polypeptide) - Hordeum vulgare (Barley)PSI_PsaE psaE protein|photosystem I reaction center subunit IV A, chloroplast precursor, putative…	0.99571
1.1.2.2	PS.lightreaction.photosystem I.PSI polypeptide subunits	os04g0414700	Transcript	weakly similar to ( 165) AT1G08380 | Symbols: PSAO | PSAO (photosystem I subunit O) | chr1:2641004-2641739 REVERSE protein|membrane protein, putative, expressed	1.5979
1.1.2.2	PS.lightreaction.photosystem I.PSI polypeptide subunits	os12g0189400	Transcript	weakly similar to ( 156) AT5G64040 | Symbols: PSAN | PSAN; calmodulin binding | chr5:25628690-25629409 REVERSEweakly similar to ( 166) PSAN_HORVU Photosystem I reaction center subunit N, chloroplast precursor (PSI-N) - Hordeum vulgare (Barley)PsaN protein|photosystem I reaction center subunit N, chloroplast precursor, putative, expressed	0.70652
1.1.2.2	PS.lightreaction.photosystem I.PSI polypeptide subunits	os08g0560900	Transcript	moderately similar to ( 260) AT4G02770 | Symbols: PSAD-1 | PSAD-1 (photosystem I subunit D-1) | chr4:1229247-1229873 REVERSEmoderately similar to ( 296) PSAD_HORVU Photosystem I reaction center subunit II, chloroplast precursor (Photosystem I 20 kDa subunit) (PSI-D) - Hordeum vulgare (Barley)PsaD psaD protein|photosystem I reaction center subunit II, chloroplast precursor, putative, expressed	0.76176
1.1.5.2	PS.lightreaction.other electron carrier (ox/red).ferredoxin	os05g0555300	Transcript	weakly similar to ( 169) AT4G32590 | Symbols: | ferredoxin-related | chr4:15721417-15722781 FORWARD protein|2Fe-2S iron-sulfur cluster binding domain containing protein, expressed	-0.9514
1.3.2	PS.calvin cycle.rubisco small subunit	os12g0291400	Transcript	moderately similar to ( 238) AT1G67090 | Symbols: RBCS1A | RBCS1A (RIBULOSE BISPHOSPHATE CARBOXYLASE SMALL CHAIN 1A); copper ion binding / ribulose-bisphosphate carboxylase | chr1:25048590-25049249 REVERSEmoderately similar to ( 364) RBS2_ORYSA Ribulose bisphosphate carboxylase small chain A, chloroplast precursor (EC 4.1.1.39) (RuBisCO small subunit A) - Oryza sativa (Rice)RuBisCO_small RuBisCO_…	-1.8423
1.3.2	PS.calvin cycle.rubisco small subunit	os12g0292400	Transcript	weakly similar to ( 194) AT1G67090 | Symbols: RBCS1A | RBCS1A (RIBULOSE BISPHOSPHATE CARBOXYLASE SMALL CHAIN 1A); copper ion binding / ribulose-bisphosphate carboxylase | chr1:25048590-25049249 REVERSEmoderately similar to ( 273) RBS1_ORYSA Ribulose bisphosphate carboxylase small chain, chloroplast precursor (EC 4.1.1.39) (RuBisCO small subunit) (Ribulose bisphosphate carboxylase small chain C) (…	-1.1632
1.3.13	PS.calvin cycle.rubisco interacting	os11g0707100	Transcript	weakly similar to ( 180) AT2G39730 | Symbols: RCA | RCA (RUBISCO ACTIVASE); ADP binding / ATP binding / enzyme regulator/ ribulose-1,5-bisphosphate carboxylase/oxygenase activator | chr2:16571174-16573345 REVERSEmoderately similar to ( 219) RCAB_HORVU Ribulose bisphosphate carboxylase/oxygenase activase B, chloroplast precursor (RuBisCO activase B) (RA B) - Hordeum vulgare (Barley) protein|expres…	2.408
1.3.3	PS.calvin cycle.phosphoglycerate kinase	os06g0668200	Transcript	highly similar to ( 643) AT1G79550 | Symbols: PGK | PGK (PHOSPHOGLYCERATE KINASE); phosphoglycerate kinase | chr1:29924347-29926295 REVERSEhighly similar to ( 669) PGKY_WHEAT Phosphoglycerate kinase, cytosolic (EC 2.7.2.3) - Triticum aestivum (Wheat) pgk Phosphoglycerate_kinase PGK Pgk protein|phosphoglycerate kinase protein, putative, expressed	2.0167
1.3.6	PS.calvin cycle.aldolase	os08g0120600	Transcript	highly similar to ( 529) AT2G36460 | Symbols: | fructose-bisphosphate aldolase, putative | chr2:15296929-15297732 REVERSEhighly similar to ( 536) ALF_ORYSA Fructose-bisphosphate aldolase cytoplasmic isozyme (EC 4.1.2.13) (Gravity-specific protein GSC 233) - Oryza sativa (Rice) Glycolytic FBP_aldolase_I_a COG3588 FBP_aldolase_I protein|fructose-bisphospate aldolase isozyme, putative, expressed	2.4849
1.3.6	PS.calvin cycle.aldolase	os01g0905800	Transcript	highly similar to ( 598) AT2G36460 | Symbols: | fructose-bisphosphate aldolase, putative | chr2:15296929-15297732 REVERSEhighly similar to ( 670) ALF_ORYSA Fructose-bisphosphate aldolase cytoplasmic isozyme (EC 4.1.2.13) (Gravity-specific protein GSC 233) - Oryza sativa (Rice) Glycolytic FBP_aldolase_I_a COG3588 FBP_aldolase_I protein|fructose-bisphospate aldolase isozyme, putative, expressed	0.86827
1.3.7	PS.calvin cycle.FBPase	os06g0664200	Transcript	highly similar to ( 506) AT5G64380 | Symbols: | fructose-1,6-bisphosphatase family protein | chr5:25741342-25743024 FORWARDmoderately similar to ( 268) F16P1_SPIOL Fructose-1,6-bisphosphatase, chloroplast precursor (EC 3.1.3.11) (D-fructose-1,6-bisphosphate 1-phosphohydrolase) (FBPase) - Spinacia oleracea (Spinach) FBPase PRK09293 FBPase Fbp protein|fructose-1,6-bisphosphatase, putative, expressed	-1.2394
1.3.7	PS.calvin cycle.FBPase	os01g0866400	Transcript	highly similar to ( 529) AT1G43670 | Symbols: | fructose-1,6-bisphosphatase, putative / D-fructose-1,6-bisphosphate 1-phosphohydrolase, putative / FBPase, putative | chr1:16468184-16470347 FORWARDhighly similar to ( 615) F16P2_ORYSA Fructose-1,6-bisphosphatase, cytosolic (EC 3.1.3.11) (D-fructose-1,6-bisphosphate 1-phosphohydrolase) (FBPase) - Oryza sativa (Rice) FBPase FBPase PRK09293 Fbp protei…	-1.2398
1.3.8	PS.calvin cycle.transketolase	os04g0266900	Transcript	nearly identical (1112) AT2G45290 | Symbols: | transketolase, putative | chr2:18672737-18675589 FORWARDnearly identical (1141) TKTC_SOLTU Transketolase, chloroplast precursor (EC 2.2.1.1) (TK) - Solanum tuberosum (Potato) TktA PRK05899 PRK12753 PRK12754 Transketolase_N TPP_TK COG3959 Transket_pyr COG3958 protein|transketolase, chloroplast precursor, putative, expressed	2.1039
1.3.8	PS.calvin cycle.transketolase	os04g0266900	Transcript	nearly identical (1112) AT2G45290 | Symbols: | transketolase, putative | chr2:18672737-18675589 FORWARDnearly identical (1141) TKTC_SOLTU Transketolase, chloroplast precursor (EC 2.2.1.1) (TK) - Solanum tuberosum (Potato) TktA PRK05899 PRK12753 PRK12754 Transketolase_N TPP_TK COG3959 Transket_pyr COG3958 protein|transketolase, chloroplast precursor, putative, expressed	2.1039
1.3.2	PS.calvin cycle.rubisco small subunit	os12g0291400	Transcript	moderately similar to ( 238) AT1G67090 | Symbols: RBCS1A | RBCS1A (RIBULOSE BISPHOSPHATE CARBOXYLASE SMALL CHAIN 1A); copper ion binding / ribulose-bisphosphate carboxylase | chr1:25048590-25049249 REVERSEmoderately similar to ( 364) RBS2_ORYSA Ribulose bisphosphate carboxylase small chain A, chloroplast precursor (EC 4.1.1.39) (RuBisCO small subunit A) - Oryza sativa (Rice)RuBisCO_small RuBisCO_…	-1.8423
1.3.2	PS.calvin cycle.rubisco small subunit	os12g0292400	Transcript	weakly similar to ( 194) AT1G67090 | Symbols: RBCS1A | RBCS1A (RIBULOSE BISPHOSPHATE CARBOXYLASE SMALL CHAIN 1A); copper ion binding / ribulose-bisphosphate carboxylase | chr1:25048590-25049249 REVERSEmoderately similar to ( 273) RBS1_ORYSA Ribulose bisphosphate carboxylase small chain, chloroplast precursor (EC 4.1.1.39) (RuBisCO small subunit) (Ribulose bisphosphate carboxylase small chain C) (…	-1.1632
1.3.13	PS.calvin cycle.rubisco interacting	os11g0707100	Transcript	weakly similar to ( 180) AT2G39730 | Symbols: RCA | RCA (RUBISCO ACTIVASE); ADP binding / ATP binding / enzyme regulator/ ribulose-1,5-bisphosphate carboxylase/oxygenase activator | chr2:16571174-16573345 REVERSEmoderately similar to ( 219) RCAB_HORVU Ribulose bisphosphate carboxylase/oxygenase activase B, chloroplast precursor (RuBisCO activase B) (RA B) - Hordeum vulgare (Barley) protein|expres…	2.408
1.2.2	PS.photorespiration.glycolate oxydase	os07g0152900	Transcript	highly similar to ( 620) AT3G14420 | Symbols: | (S)-2-hydroxy-acid oxidase, peroxisomal, putative / glycolate oxidase, putative / short chain alpha-hydroxy acid oxidase, putative | chr3:4821899-4823899 FORWARDhighly similar to ( 610) GOX_SPIOL Peroxisomal (S)-2-hydroxy-acid oxidase (EC 1.1.3.15) (Glycolate oxidase) (GOX) (Short chain alpha-hydroxy acid oxidase) - Spinacia oleracea (Spinach) FMN_d…	-1.0557
1.2.2	PS.photorespiration.glycolate oxydase	os04g0623500	Transcript	highly similar to ( 579) AT3G14420 | Symbols: | (S)-2-hydroxy-acid oxidase, peroxisomal, putative / glycolate oxidase, putative / short chain alpha-hydroxy acid oxidase, putative | chr3:4821899-4823899 FORWARDhighly similar to ( 576) GOX_SPIOL Peroxisomal (S)-2-hydroxy-acid oxidase (EC 1.1.3.15) (Glycolate oxidase) (GOX) (Short chain alpha-hydroxy acid oxidase) - Spinacia oleracea (Spinach) FMN_d…	2.0525
1.2.3	PS.photorespiration.aminotransferases peroxisomal	os08g0502700	Transcript	moderately similar to ( 259) AT2G13360 | Symbols: AGT, AGT1 | AGT (ALANINE:GLYOXYLATE AMINOTRANSFERASE); alanine-glyoxylate transaminase/ serine-glyoxylate transaminase/ serine-pyruvate transaminase | chr2:5539417-5540902 REVERSE COG0075 protein|aminotransferase, putative, expressed	-0.65251
1.2.4.1	PS.photorespiration.glycine cleavage.P subunit	os06g0611900	Transcript	nearly identical (1076) AT2G26080 | Symbols: AtGLDP2 | AtGLDP2 (Arabidopsis thaliana glycine decarboxylase P-protein 2); ATP binding / glycine dehydrogenase (decarboxylating) | chr2:11109330-11113786 REVERSEnearly identical (1071) GCSPB_FLAPR Glycine dehydrogenase [decarboxylating] B, mitochondrial precursor (EC 1.4.4.2) (Glycine decarboxylase B) (Glycine cleavage system P-protein B) - Flaveria p…	-1.081
